# Supplementary material for: microRNA-132 regulates gene expression programs involved in microglial homeostasis
Source: iScience. 2023 May 6;26(6):106829. doi: 10.1016/j.isci.2023.106829 (PMC10213004; doi:10.1016/j.isci.2023.106829)
Supplement: Table S1: Identification of miR-132 targets. Related to STAR Methods and Figures 1 and 4 [file mmc2.xlsx]

## Sheet: Index Suppl Table 1
Tab title	Content
CLIP-seq databases	Mouse CLIP-seq databases included in ENCORI interface
Predicted miR132 targets	384 predicted miR-132 targets obtained by ENCORI (predicted by at least 2 algorithms and high CLIP stringency)
Experimental miR132 targets	52 of the 384 predicted miR-132 targets that change in our proteomic and/or transcriptomic dataset and are reversly correlated with miR-132 levels
Binding sites	Counts of miR-132 binding sites present in the 3'UTR of predicted miR-132 targets

## Sheet: CLIP-seq datasets
	Species	Experiment	RBP	Cell_line / Tissue	Treatment	Accession	Reference
	Mouse	HITS-CLIP	AGO	Brain	2A8 or 7G1-1* antibody	starBase	Zhang, C. and Darnell, R.B. (2011) Mapping in vivo protein-RNA interactions at single-nucleotide resolution from HITS-CLIP data. Nat Biotechnol, 29, 607-614.
	Mouse	HITS-CLIP	AGO2	mESCs	WT1A, KO subtracted	GSE25310	Leung, A.K., Young, A.G., Bhutkar, A., Zheng, G.X., Bosson, A.D., Nielsen, C.B. and Sharp, P.A. (2011) Genome-wide identification of Ago2 binding sites from mouse embryonic stem cells with and without mature microRNAs. Nat Struct Mol Biol, 18, 237-244.
	Mouse	HITS-CLIP	AGO2	mESCs	WT1B, KO subtracted	GSE25310	Leung, A.K., Young, A.G., Bhutkar, A., Zheng, G.X., Bosson, A.D., Nielsen, C.B. and Sharp, P.A. (2011) Genome-wide identification of Ago2 binding sites from mouse embryonic stem cells with and without mature microRNAs. Nat Struct Mol Biol, 18, 237-244.
	Mouse	HITS-CLIP	AGO2	mESCs	WT2, KO subtracted	GSE25310	Leung, A.K., Young, A.G., Bhutkar, A., Zheng, G.X., Bosson, A.D., Nielsen, C.B. and Sharp, P.A. (2011) Genome-wide identification of Ago2 binding sites from mouse embryonic stem cells with and without mature microRNAs. Nat Struct Mol Biol, 18, 237-244.
	Mouse	HITS-CLIP	AGO2	CD4+ T cells (C57BL/6)	WT or miR-155 KO	GSE41285	Loeb, G.B., Khan, A.A., Canner, D., Hiatt, J.B., Shendure, J., Darnell, R.B., Leslie, C.S. and Rudensky, A.Y. (2012) Transcriptome-wide miR-155 binding map reveals widespread noncanonical microRNA targeting. Mol Cell, 48, 760-770.

## Sheet: Predicted miR132 targets
384 predicted miR-132 targets	Cell type-specific expression (based on Hochgerner et. al. 2018 and the scRNAseq dataset in this study)
Nacc2	Astro/Oligo
Mid1ip1	Astro/Oligo/NPC/RGL
Lman2	Ubiquitous
Slc38a2	Oligo/Neuronal
Fzd6	Endothelia/Astro
Fam43a	NFOL/Endothelia
Hbegf	Astro/OPC/NFOL
Snrpb	Ubiquitous
Pdia3	Ubiquitous
Glmp	Microlgia/Oligo/Astro/OPC/NFOL/RGL
Iqgap1	Endothelia/Astro/NPC/Excitatory neurons
Bnip2	Microglia/NPC/Endothelia
Rassf3	Endothelia/Microglia/Cajal
Slc38a1	Endothelia/RGL/Neuronal
Ptprc	Microglia
Galnt12	Microglia
Maf	Microglia
Enc1	Neuroblast/Excitatory neurons/OPC
Arf3	Excitatory neurons
Mapk1	Excitatory neurons
Gsk3b	Neuronal/OPC/NFOL
Atf2	Excitatory neurons/GABA/OPC/Astro/Oligo
Kif1b	Oligo/Neuronal/Astro/RGL
Ywhah	Microglia/Excitatory neurons
Eif1b	Ubiquitous
Atp6v1a	Excitatory neurons/GABA
Pja2	Excitatory neurons/GABA/Oligo
Rap1gds1	Oligo/Excitatory neurons/Microglia
Hspa4l	Oligo/Astro/Excitatory neurons/RGL
Gnb1	Ubiquitous
Ywhag	Neuronal/Oligo
Srgap3	Neuronal/Astro/RGL
Nfib	Neuronal/Astro/RGL
Sox11	Neuroblast/nPC
Zbtb20	nPC/Neuroblast/Excitatory neurons/Astro/RGL
Melk	NPC
Hn1	NPC/Neuroblast/Mossy neurons
H3f3b	Ubiquitous
Cers2	Oligo
Plekha1	Oligo
Dpy19l1	Oligo
Qk	Oligo/Astro/RGL
Rras2	NFOL/GC
Arhgef10	Oligo
Pdgfra	OPC
Col5a2	Astro
Ap1s2	Cajal/GC/Neuroblast/GABA
Tex30	Ubiquitous
Ino80d	Ubiquitous
Pid1	OPC/Astro/Microglia
Pam	OPC/Oligo/Neuronal
Kdsr	Ubiquitous
Btg2	Microglia/Neuronal
Nav1	Neuronal/OPC/NFOL
Ier5	Microglia/NPC/Neuroblast/Excitatory neurons
Pea15a	Ubiquitous
Hnrnpu	Ubiquitous
Degs1	Oligo/Astro/RGL
Fbxo28	Ubiquitous
Capn2	Astro/Oligo/Cajal
Sgk3	Oligo/Microglia/Endothelia
Eif5b	Ubiquitous
Map4k4	Ubiquitous
Abi2	Neuronal/Oligo/Astro
Retreg2	Ubiquitous
Agfg1	Ubiquitous
Ppp1r7	Ubiquitous
Yod1	Ubiquitous
Tmem9	Astro/Neuronal/RGL
Dennd1b	Ubiquitous
Zbtb41	Ubiquitous
Abl2	Ubiquitous
Zbtb18	NPC/Neuroblast/Excitatory neurons
Foxo3	Ubiquitous
Sept10_	Oligo/NPC/Astro/Microglia
Ado	NFOL/Oligo
Arid5b	Ubiquitous
Ube2d1	Ubiquitous
Mknk2	Ubiquitous
Tbc1d15	Ubiquitous
Cct2	Ubiquitous
Frs2	Ubiquitous
Cpsf6	Ubiquitous
Dyrk2	Neuroblast/Excitatory neurons/OPC/Astro/Microglia
Hmga2
Lemd3	Ubiquitous
Plagl1	Astro/Oligo/Excitatory neurons/RGL
Bclaf1	Ubiquitous
Cd164	Microglia/Astro/NPC/RGL
Sar1a	Ubiquitous
Snrpd3	Ubiquitous
Washc4	Ubiquitous
Fgd6	Astro/Endo/RGL
Osbpl8	Ubiquitous
Nap1l1	Ubiquitous
Actr2	Ubiquitous
0610010F05Rik	Oligo/Neuronal
Sptbn1	Oligo/Astro/Excitatory neurons/Neuroblast/GABA
Mat2b	Ubiquitous
Ccng1	Ubiquitous
Cnot6	Ubiquitous
Fam114a2	Ubiquitous
Arf1	Ubiquitous
Epn2	Exitatatory neurons/OPC/NFOL/Oligo
Akap10	Ubiquitous
Emc6	Ubiquitous
Pafah1b1	Ubiquitous
Taok1	Ubiquitous
Vmp1	Ubiquitous
Dynll2	Ubiquitous
Luc7l3	Ubiquitous
Kat7	Ubiquitous
Igf2bp1	Ubiquitous
Nfe2l1	Ubiquitous
Klhl11	Ubiquitous
Ddx5	Ubiquitous
Mafg	Ubiquitous
Wdr45b	Ubiquitous
Vps54	Ubiquitous
Pus10	Ubiquitous
Rtn4	Oligo/NFOL/Excitatory neurons/GABA
Asb3	Ubiquitous
Fbxw11	Ubiquitous
Pwwp2a	Ubiquitous
Aff4	Ubiquitous
Crk	Ubiquitous
Ssh2	Microglia/Oligo/Neuronal
Phf12	Ubiquitous
Cdk5r1	Neuronal/Microglia/OPC
Mtmr4	Ubiquitous
Mllt6	Ubiquitous
Prkar1a	Ubiquitous
Kcnj2	GC/Microglia/Oligo/Endothelia
Trib2	Astro/OPC/Endothelia
Cfl2	Ubiquitous
Elmsan1	Ubiquitous
Dnmt3a	Ubiquitous
G2e3	Ubiquitous
Pnn	Ubiquitous
Ppp2r5c	Ubiquitous
Uqcrfs1	Ubiquitous
Tubb2a	Neuronal/OPC/NFOL/Astro/Microglia/RGL
Ssr1	Ubiquitous
Atxn1	OPC/Astro/Excitatory neurons/Neuroblast
Fam120a	Ubiquitous
Papd7	Ubiquitous
Rasa1	Ubiquitous
Snx18	Microglia/Neuroblast/NFOL/OPC/Oligo/Astro/RGL
Jarid2	Ubiquitous
Spin1	Neuronal/OPC/NFOL
Arrdc3	Oligo/NPC/Neuroblast
Tmem161b	Ubiquitous
Mapk8	Ubiquitous
Gmfb	Ubiquitous
Exoc5	Ubiquitous
Zdhhc20	Ubiquitous
Hmbox1	Ubiquitous
Mycbp2	Ubiquitous
Vdac2	Ubiquitous
Arf4	Ubiquitous
Selenok	Ubiquitous
Spata13	Microglia/NB/GC
Sucla2	Ubiquitous
Elf1	Microglia/Oligo/Astro/OPC/NFOL
Sub1	Ubiquitous
Rnf19a	Excitatory neurons/Oligo/OPC/NFOL
Azin1	Ubiquitous
Ago2	Ubiquitous
Fam83h	Ubiquitous
Kif21a	Neuronal/Oligo/NFOL/Astro/RGL
Map3k12	Neuroblast/Excitatory neurons/GABA
Rictor	Ubiquitous
Lifr	Astro/Oligo/OPC/Microglia/Cajal
Fam91a1	Ubiquitous
Tnrc6b	Ubiquitous
Ep300	Ubiquitous
Arid2	Ubiquitous
Larp4	Ubiquitous
Dazap2	Ubiquitous
Zfp597	Ubiquitous
Tfg	Ubiquitous
Cct8	Ubiquitous
Brwd1	Ubiquitous
Pcyt1a	Ubiquitous
Fyttd1	Ubiquitous
Zfp148	Ubiquitous
Lrrc58	Ubiquitous
Cd47	Ubiquitous
Cggbp1	Ubiquitous
Usp25	Ubiquitous
Cxadr	Neuroblast/OPC
Bach1	Ubiquitous
Wrb	Ubiquitous
Lnpep	Ubiquitous
Tbc1d24	Excitatory neurons/NFOL
D17Wsu92e	Ubiquitous
Hnrnpm	Ubiquitous
Tjap1	Oligo/NFOL/OPC
Nfya	Ubiquitous
Vapa	Ubiquitous
Ralbp1	Ubiquitous
Rab12	Ubiquitous
Strn	Oligo/NFOL/Excitatory neurons
Chd1	Ubiquitous
Mapk14	Microglia/Excitatory neurons
Med20	Ubiquitous
Man2a1	Ubiquitous
Ccny	Ubiquitous
Usp14	Ubiquitous
Rock1	Ubiquitous
Reep5	Ubiquitous
Hdac3	Ubiquitous
Fem1c	Ubiquitous
Txnl1	Ubiquitous
Smad4	Ubiquitous
Socs6	Ubiquitous
Paip2	Ubiquitous
Eif1a	Ubiquitous
Csnk1a1	Ubiquitous
Mex3c	Ubiquitous
Smad2	Ubiquitous
Zfp516	Astro/NFOL/OPC
Dpp3	Ubiquitous
Rfx3	Astro/Neuroblast/Excitatory neurons/RGL
9930021J03Rik	Ubiquitous
Mgea5	Ubiquitous
Pten	Ubiquitous
Btaf1	Ubiquitous
Slk	Oligo/Excitatory neurons
Celf2	Neuronal/Astro/Microglia/OPC/RGL
Rc3h2	Ubiquitous
Zeb2	Ubiquitous
Acvr1	Ubiquitous
Nfe2l2	NPC/Astro/Microglia/Oligo/RGL
Tmx2	Ubiquitous
Cat	Ubiquitous
Caprin1	Ubiquitous
Plagl2	Ubiquitous
Eif2s2	Ubiquitous
Adnp	Ubiquitous
Gm20716
Taf4	Ubiquitous
Fubp3	Ubiquitous
Angptl2	Ubiquitous
Ppig	Ubiquitous
Mtx2	Ubiquitous
Plekha3	Ubiquitous
Celf1	Ubiquitous
Rtf1	Ubiquitous
Ctdspl2	Ubiquitous
Polr3f	Ubiquitous
Tbc1d20	Ubiquitous
Pofut1	Ubiquitous
Cbfa2t2	Ubiquitous
Serp1	Ubiquitous
Ssr3	Ubiquitous
Snx27	Ubiquitous
Lrig2	Ubiquitous
Cttnbp2nl	Microglia/Oligo/OPC/NFOL/Neuroblast
Mfsd14a	Ubiquitous
Fnbp1l	OPC/GABA/Cajal/Neuroblast/NPC/Pyr
Tet2	Ubiquitous
Pkn2	Ubiquitous
Acadm	Ubiquitous
Sec62	Ubiquitous
Rap2b	Ubiquitous
Zfp697	Ubiquitous
Nras	Ubiquitous
Slc25a24	Ubiquitous
Extl2	Ubiquitous
Ube2d3	Ubiquitous
Dnajb14	Ubiquitous
Pnrc1	Ubiquitous
3110043O21Rik	Ubiquitous
Rnf38	Ubiquitous
Pole3	Ubiquitous
Psip1	Ubiquitous
Atp6v0b	Ubiquitous
Macf1	Ubiquitous
Ago3	Ubiquitous
Med18	Ubiquitous
Arid1a	Ubiquitous
Pnrc2	Ubiquitous
Runx1t1	OPC/Pyramidal/GABA
Tmem64	Ubiquitous
Ubap1	Ubiquitous
Tdrd7	Ubiquitous
Tmeff1	Neuronal/Oligo/OPC/NFOL
Mier1	Ubiquitous
P3h1	Ubiquitous
Rragc	Ubiquitous
Pum1	Ubiquitous
Emc1	Ubiquitous
2510039O18Rik	Ubiquitous
Rere	Ubiquitous
Ppm1g	Ubiquitous
Prr14l	Ubiquitous
Rfc1	Ubiquitous
G3bp2	Ubiquitous
Cnot6l	Ubiquitous
Tgfbr3	Excitatory neurons/Endothelia
Mepce	Ubiquitous
Rnf6	Ubiquitous
Zfp512	Ubiquitous
Stim2	Excitatory neurons/OPC/NFOL
Paics	Ubiquitous
Ccng2	Ubiquitous
Bmp2k	Microglia/Oligo/Astro
Sppl3	Ubiquitous
Fbxo21	Oligo/Neuronal/OPC/NFOL
Vps29	Ubiquitous
Ache	Excitatory neurons/OPC
Gigyf1	Ubiquitous
Zkscan1	Neuronal/OPC/NFOL
Wipi2	Ubiquitous
Tmem168	Ubiquitous
Fam3c	Ubiquitous
Tgoln1	Ubiquitous
Dusp11	Ubiquitous
Adipor2	Ubiquitous
Wnk1	Ubiquitous
Casd1	Ubiquitous
Calu	Ubiquitous
Avl9	Ubiquitous
Setd5	Ubiquitous
Kdm5a	Ubiquitous
Necap1	Ubiquitous
Ing4	Ubiquitous
Aebp2	Ubiquitous
Etnk1	Ubiquitous
Bicd1	Neuronal/Oligo/Astro/OPC/NFOL/RGL
Mrps12	Ubiquitous
Uba2	Ubiquitous
Lsm14a	Ubiquitous
Mef2a	Ubiquitous
Rnf141	Oligo/Astro/Excitatory neurons
Eif4g2	Ubiquitous
1600014C10Rik	Microglia
Ndn	Neuronal/Astro/Oligo/OPC/NFOL/RGL
Chsy1	Astro/Microglia/OPC/RGL
Tnrc6a	Ubiquitous
Cnot7	Ubiquitous
Galnt7	Ubiquitous
Smarca5	Ubiquitous
Elmod2	Ubiquitous
Dnaja2	Ubiquitous
Sall1	Microglia/Oligo/Astro/NPC/OPC
Dync1li2	Ubiquitous
Atxn1l	Ubiquitous
Kat6a	Ubiquitous
Hmgxb4	Ubiquitous
Pdp2	Ubiquitous
Nfat5	Ubiquitous
Zfhx3	Microglia/OPC
Ap1g1	Ubiquitous
1700017B05Rik	Microglia
Arih1	Ubiquitous
Rab8b	Ubiquitous
1190002N15Rik	Ubiquitous
Atp1b3	Ubiquitous
Rbm6	Ubiquitous
Dag1	Astro/NFOL/OPC/Neuronal
Fam76b	Ubiquitous
Sept7_	Ubiquitous
Ddx6	Ubiquitous
Rdx	Ubiquitous
Myo9a	Ubiquitous
Anp32a	Ubiquitous
Adam10	Ubiquitous
Prtg	GC/Oligo/NFOL/OPC
Rsl24d1	Ubiquitous
Topbp1	Ubiquitous
Wdr82	Ubiquitous
Clasp2	Ubiquitous
Golga4	Ubiquitous
Mmgt1	Astro/Oligo/OPC/NFOL
Rlim	Ubiquitous
Magt1	Oligo/Astro/Microglia/OPC/NFOL/RGL
Acsl4	Ubiquitous
Zbtb33	Ubiquitous
Stag2	Ubiquitous
Hprt	Ubiquitous
Slc9a6	Ubiquitous
Sh3bgrl	Ubiquitous

## Sheet: Experimental miR132 targets
Experimentally identified miR-132 targets	Cell type-specific expression (based on Hochgerner et. al. 2018 and the scRNAseq dataset in this study)	Source dataset
Btaf1	Ubiquitous	Prot KD
Pja2	Excitatory neurons/GABA/Oligo	Prot KD
Rnf141	Oligo/Astro/Excitatory neurons	Prot KD
Cdk5r1	Neuronal/Microglia/OPC	Prot KD
Rictor	Ubiquitous	Prot KD
Mapk14	Microglia/Excitatory neurons	Prot KD
Lifr	Astro/Oligo/OPC/Microglia/Cajal	Prot KD
Cnot7	Ubiquitous	Prot KD
Tmem9	Astro/Neuronal/RGL	Prot KD
Zbtb20	nPC/Neuroblast/Excitatory neurons/Astro/RGL	Prot OE
Smad4	Ubiquitous	Prot OE
Aff4	Ubiquitous	Prot OE
Cttnbp2nl	Microglia/Oligo/OPC/NFOL/Neuroblast	Prot OE
Arf1	Ubiquitous	Prot OE; Trans KD
Mycbp2	Ubiquitous	Trans KD
Hnrnpu	Ubiquitous	Trans KD
Qk	Oligo/Astro/RGL	Trans KD
Maf	Microglia	Trans OE
Btg2	Microglia/Neuronal	Trans OE
Sall1	Microglia/Oligo/Astro/NPC/OPC	Trans OE
Snx18	Microglia/Neuroblast/NFOL/OPC/Oligo/Astro/RGL	Trans OE
Adipor2	Ubiquitous	Trans OE
Elf1	Microglia/Oligo/Astro/OPC/NFOL	Trans OE
Hprt	Ubiquitous	Trans OE
Pdia3	Ubiquitous	Trans OE
Macf1	Ubiquitous	Trans OE
Zfhx3	Microglia/OPC	Trans OE
Galnt12	Microglia	Trans OE
Bmp2k	Microglia/Oligo/Astro	Trans OE
Ssh2	Microglia/Oligo/Neuronal	Prot KD; Trans OE
1700017B05Rik	Microglia	Trans OE
2510039O18Rik	Ubiquitous	Trans OE
Ptprc	Microglia	Prot OE; Trans OE
Serp1	Ubiquitous	Trans OE
Cd164	Microglia/Astro/NPC/RGL	Trans OE
Magt1	Oligo/Astro/Microglia/OPC/NFOL/RGL	Trans OE
Ier5	Microglia/NPC/Neuroblast/Excitatory neurons	Trans OE
Ywhah	Microglia/Excitatory neurons	Trans OE
Slc38a2	Oligo/Neuronal	Trans OE
Hspa4l	Oligo/Astro/Excitatory neurons/RGL	Trans OE
Arf4	Ubiquitous	Trans OE
Wnk1	Ubiquitous	Trans OE
Cd47	Ubiquitous	Trans OE
Ube2d1	Ubiquitous	Trans OE
Tmeff1	Neuronal/Oligo/OPC/NFOL	Trans OE
Rtn4	Oligo/NFOL/Excitatory neurons/GABA	Trans OE
Kif1b	Oligo/Neuronal/Astro/RGL	Trans OE
Atp1b3	Ubiquitous	Trans OE
Pafah1b1	Ubiquitous	Trans OE
Ddx5	Ubiquitous	Trans OE
Sec62	Ubiquitous	Trans OE
Psip1	Ubiquitous	Trans OE

## Sheet: Binding sites
Source datasets		miR-132 target	NCBI accession number	GACTGTTA	.ACTGTTA	GACTGTT.	GACTGT..	.ACTGTT.	GAC.GTTA
				8mer	7mer-A1	7mer-m8	Offset 6mer	6mer	Mismatch
	Proteomics KD	Btaf1	NM_001080706.1	0	0	1	0	0	0
RNA OE	Proteomics KD	Ssh2	NM_177710.4	1	1	0	0	3	0
	Proteomics KD	Pja2	NM_001025309.1	0	1	0	1	2	0
	Proteomics KD	Rnf141	NM_025999.3	0	0	0	0	1	0
	Proteomics KD	Cdk5r1	NM_009871.3	0	1	2	1	0	0
	Proteomics KD	Rictor	NM_030168.3	1	0	0	0	1	0
	Proteomics KD	Mapk14	NM_011951.3	0	0	0	0	1	0
	Proteomics KD	Lifr	NM_013584.2	0	1	0	0	2	0
	Proteomics KD	Cnot7	NM_011135.5	0	1	0	1	2	0
	Proteomics KD	Tmem9	NM_001160145.1	1	0	0	0	1	0
	Proteomics OE	Zbtb20	NM_001393397.1	1	0	3	6	10	0
	Proteomics OE	Smad4	NM_008540.3	0	1	0	2	2	0
RNA KD	Proteomics OE	Arf1	NM_001130408.1	0	0	0	0	1	0
	Proteomics OE	Aff4	NM_033565.2	0	0	1	2	2	1	T -> G
	Proteomics OE	Cttnbp2nl	NM_030249.4	0	0	1	0	1	0
RNA OE	Proteomics OE	Ptprc	NM_001111316.2	0	1	0	1	1	0
	RNA KD	Mycbp2	NM_207215.2	1	0	0	1	1	0
	RNA KD	Hnrnpu	NM_016805.3	0	0	1	0	0	0
	RNA KD	Qk	NM_021881.2	1	1	0	2	4	0
	RNA OE	Maf	NM_001025577.2	0	0	1	1	2	0
	RNA OE	Btg2	NM_007570.2	0	0	1	1	3	0
	RNA OE	Sall1	NM_021390.3	1	0	0	0	0	0
	RNA OE	Snx18	NM_130796.4	0	1	0	0	3	0
	RNA OE	Adipor2	NM_197985.4	2	0	0	0	2	0
	RNA OE	Elf1	NM_007920.4	1	1	1	0	1	0
	RNA OE	Hprt	NM_013556.2	0	0	0	0	1	0
	RNA OE	Pdia3	NM_007952.2	0	0	0	0	2	0
	RNA OE	Macf1	NM_001199136.2	0	0	0	0	2	0
	RNA OE	Zfhx3	NM_007496.2	0	0	0	3	4	0
	RNA OE	Galnt12	NM_172693.4	0	1	0	1	1	0
	RNA OE	Bmp2k	NM_080708.1	0	0	2	0	1	0
	RNA OE	Serp1	NM_030685.3	0	0	1	0	0	0
	RNA OE	Cd164	NM_016898.2	0	1	1	0	1	0
	RNA OE	Magt1	NM_001190409.2	0	1	1	1	1	0
	RNA OE	Ier5	NM_010500.2	0	0	1	1	0	0
	RNA OE	Ywhah	NM_011738.2	0	0	0	0	1	0
	RNA OE	Slc38a2	NM_175121.4	0	2	0	1	1	0
	RNA OE	Hspa4l	NM_011020.3	0	0	0	0	2	0
	RNA OE	Arf4	NM_007479.4	0	0	0	0	1	0
	RNA OE	Wnk1	NM_198703.3	0	0	0	0	3	0
	RNA OE	Cd47	NM_001368415.1	0	0	0	1	0	0
	RNA OE	Ube2d1	NM_145420.2	0	1	0	1	0	0
	RNA OE	Tmeff1	NM_001356272.1	0	0	1	0	1	0
	RNA OE	Rtn4	NM_194054.3	0	1	0	0	1	0
	RNA OE	Kif1b	NM_207682.2	0	0	2	2	2	1	T -> A
	RNA OE	Atp1b3	NM_007502.5	0	0	1	1	0	0
	RNA OE	Pafah1b1	NM_013625.4	0	0	1	2	4	0
	RNA OE	Ddx5	NM_007840.3	1	0	0	0	1	0
	RNA OE	Sec62	NM_027016.2	0	2	0	0	0	0
	RNA OE	Psip1	NM_133948.6	0	1	1	1	0	0
	Not changing	Casd1	NM_145398.4	1	1	0	2	0	0
	Not changing	Ap1g1	NM_009677.6	0	0	0	1	2	0
	Not changing	Tgfbr3	NM_011578.4	0	0	1	1	0	0
	Not changing	Wdr82	NM_029896.1	0	0	0	1	4	0
	Not changing	Acvr1	NM_001110204.1	0	0	0	1	2	0
	Not changing	Exoc5	NM_207214.3	1	1	0	0	3	0
	Not changing	Vps29	NM_001347453.2	1	1	0	0	0	0
	Not changing	Socs6	NM_018821.5	0	0	2	2	1	0
	Not changing	Fbxw11	NM_134015.3	0	1	0	1	1	0
	Not changing	Rnf38	NM_175201.7	0	0	0	0	2	0
	Not changing	Zdhhc20	NM_001360097.1	0	0	2	1	1	0
	Not changing	Smad2	NM_010754.5	0	1	1	0	1	0
	Not changing	Rassf3	NM_138956.3	0	1	0	1	1	0
	Not changing	Bclaf1	NM_001025392.1	1	1	1	1	1	0
	Not changing	Nfya	NM_001110832.1	0	0	1	1	2	0
	Not changing	Klhl11	NM_172565.2	1	0	0	0	1	0
	Not changing	Stim2	NM_001363348.1	0	1	0	3	3	0
	Not changing	Golga4	NM_018748.3	0		2	0	0	0
	Not changing	Trib2	NM_144551.6	0	1	0	0	0	0
	Not changing	Med20	NM_020048.4	0	0	0	0	3	0
	Not changing	Tmem161b	NM_175187.5	0	4	0	0	0	0
	Not changing	Sub1	NM_011294.3	0	2	1	1	3	0
	Not changing	Spata13	NM_001033272.3	0	1	0	1	3	0
	Not changing	Cxadr	NM_001025192.3	0	1	1	2	3	0
	Not changing	Pus10	NM_028956.5	0	0	1	0	0	1	T -> A
	Not changing	Snx27	NM_029721.2	0	0	0	0	3	0
	Not changing	Mepce	NM_144913.3	0	0	1	0	0	0
	Not changing	Mtmr4	NM_133215.2	0	1	1	2	0	0
