# Supplementary material for: microRNA-132 regulates gene expression programs involved in microglial homeostasis
Source: iScience. 2023 May 6;26(6):106829. doi: 10.1016/j.isci.2023.106829 (PMC10213004; doi:10.1016/j.isci.2023.106829)
Supplement: Table S2: Proteins changing upon miR-132 overexpression or knockdown. Related to Figures 2 and 3 [file mmc3.xlsx]

## Sheet: Proteomics miR132KD
	logFC	P.Value	adj.P.Val
Aoc3	0.749986	0.0430956	0.999785		Top 300
Gpr89a	0.668097	0.00486102	0.999785
Krt16	0.551058	0.0700624	0.999785
Pex6	0.511753	0.0492405	0.999785
Samd8	0.511423	0.0133162	0.999785
Mapkap1	0.481759	0.136496	0.999785
Ube2a	0.478913	0.0174261	0.999785
Decr2	0.45642	0.152522	0.999785
Rpe	0.399649	0.0321544	0.999785
Cul9	0.393495	0.122002	0.999785
Telo2	0.374483	0.0532979	0.999785
Sgsm2	0.367537	0.263546	0.999785
Mmd2	0.361214	0.114824	0.999785
Rrp1	0.346157	0.151755	0.999785
Map3k4	0.344154	0.0458009	0.999785
Mrps26	0.339888	0.00489794	0.999785
Zbtb7a	0.336	0.096513	0.999785
Rnase4	0.315248	0.000669217	0.999785
Lrrc15	0.313066	0.174967	0.999785
Il6st	0.30348	0.0872245	0.999785
Pbp2	0.30104	0.109173	0.999785
Lifr	0.297078	0.0917206	0.999785
Krt7	0.294983	0.139336	0.999785
Nelfe	0.2897	0.0200933	0.999785
Slc35b1	0.288177	0.108377	0.999785
Washc1	0.288122	0.00390828	0.999785
CR025_MOUSE	0.285205	0.0684882	0.999785
Lgals3bp	0.282891	0.0386676	0.999785
P4ha1	0.280444	0.231711	0.999785
Rragd	0.276553	0.0039192	0.999785
Erich5	0.275603	0.149986	0.999785
Bnip3	0.272318	0.206021	0.999785
Tmcc3	0.266858	0.385616	0.999785
Sbf2	0.266762	0.0117428	0.999785
Dusp28	0.260242	0.0114028	0.999785
Slc35f6	0.259587	0.0895394	0.999785
R3hdm2	0.258649	0.206142	0.999785
Armh3	0.251509	0.19532	0.999785
Slc16a7	0.245298	0.265225	0.999785
Krt14	0.243298	0.117788	0.999785
Pax3	0.242513	0.109574	0.999785
Commd6	0.236602	0.195165	0.999785
Gpc6	0.234535	0.296637	0.999785
Swi5	0.230817	0.123987	0.999785
Ptpn3	0.228402	0.301466	0.999785
Edil3	0.225018	0.0255641	0.999785
Cdc37l1	0.223446	0.0688417	0.999785
Snap23	0.223183	0.204991	0.999785
Igsf3	0.222895	0.267789	0.999785
Tram1	0.220556	0.0770002	0.999785
Mrpl21	0.216469	0.226565	0.999785
Phactr3	0.215926	0.0524231	0.999785
Mrps10	0.212187	0.157924	0.999785
Dop1a	0.209156	0.020381	0.999785
Khdrbs2	0.209143	0.143174	0.999785
Dgat1	0.208663	0.214611	0.999785
Gtf2f2	0.208643	0.0921607	0.999785
Polr1c	0.204685	0.0182328	0.999785
Slc25a14	0.203509	0.138434	0.999785
Dpf3	0.202409	0.0744308	0.999785
Champ1	0.202047	0.269282	0.999785
Lpcat3	0.200707	0.151487	0.999785
Brd4	0.199596	0.377976	0.999785
Ifit3	0.198721	0.441527	0.999785
Tjp2	0.196992	0.00145683	0.999785
Il1rapl1	0.188567	0.0923313	0.999785
Tyw5	0.186532	0.203778	0.999785
Ap4e1	0.184319	0.176375	0.999785
Sra1	0.181537	0.351785	0.999785
Phospho2	0.181472	0.107113	0.999785
Hecw1	0.176748	0.229509	0.999785
Sh3pxd2b	0.172812	0.236699	0.999785
Igsf10	0.171682	0.293328	0.999785
Selenoi	0.170865	0.0470581	0.999785
Smg1	0.169016	0.359818	0.999785
Rufy2	0.168958	0.292334	0.999785
Ccdc92	0.168345	0.0449272	0.999785
Thnsl2	0.168227	0.0268703	0.999785
Slc25a31	0.16783	0.299111	0.999785
Cope	0.16722	0.284352	0.999785
Clec2l	0.166139	0.230179	0.999785
Ctdnep1	0.166019	0.281449	0.999785
Lbr	0.164847	0.416245	0.999785
Scly	0.16469	0.0121161	0.999785
Cbln1	0.16436	0.294856	0.999785
Cfap410	0.164022	0.146901	0.999785
Hspa1a	0.161994	0.476976	0.999785
Nap1l5	0.16192	0.187121	0.999785
Ssbp2	0.161374	0.169385	0.999785
Ipo8	0.16131	0.328128	0.999785
Cyhr1	0.160351	0.158686	0.999785
Las1l	0.160159	0.328439	0.999785
Mmaa	0.159619	0.075791	0.999785
Ssh2	0.158389	0.461146	0.999785
Tmem214	0.157863	0.270213	0.999785
Nosip	0.156195	0.602137	0.999785
Nova1	0.155851	0.112864	0.999785
Wdr59	0.153034	0.0648067	0.999785
Ddx21	0.148289	0.179754	0.999785
Gusb	0.147969	0.381744	0.999785
Atp23	0.147081	0.415007	0.999785
Chat	0.146937	0.000675822	0.999785
Tmem9	0.145693	0.279976	0.999785
Cav2	0.145304	0.12068	0.999785
Ercc4	0.142801	0.165423	0.999785
Wtap	0.142185	0.180373	0.999785
Fuca1	0.141479	0.271958	0.999785
Exosc6	0.140785	0.280634	0.999785
Cd109	0.140489	0.0946497	0.999785
Rnf141	0.139361	0.369031	0.999785
Lgals9	0.138827	0.29674	0.999785
Pum2	0.138349	0.214349	0.999785
Polr2h	0.136811	0.106719	0.999785
Sntb1	0.136753	0.183494	0.999785
Ppp1r14b	0.135751	0.51499	0.999785
Kcnt2	0.135229	0.251386	0.999785
Ddx25	0.133476	0.446227	0.999785
Gc	0.132843	0.301066	0.999785
Tbl1x	0.131485	0.446346	0.999785
Pcif1	0.130864	0.153158	0.999785
Commd1	0.129226	0.301813	0.999785
Kiaa0895	0.128393	0.177423	0.999785
Mrps21	0.127955	0.296377	0.999785
Stau2	0.126945	0.645755	0.999785
Rngtt	0.126162	0.160076	0.999785
Mdk	0.125514	0.0590987	0.999785
Rbm4	0.125173	0.0720331	0.999785
Ikbkg	0.124829	0.231926	0.999785
Mtrex	0.123852	0.030034	0.999785
Tmed8	0.123072	0.0827639	0.999785
Prpf3	0.122523	0.181777	0.999785
Dvl3	0.122296	0.221556	0.999785
Wipi1	0.122071	0.126159	0.999785
Abcc4	0.121759	0.25176	0.999785
Prkab2	0.120666	0.168203	0.999785
Pgm5	0.120451	0.286628	0.999785
Tph2	0.119467	0.181939	0.999785
Cog8	0.118661	0.249785	0.999785
Rictor	0.118355	0.276741	0.999785
Dnajb12	0.117745	0.178081	0.999785
Zmat4	0.11731	0.269003	0.999785
Mpv17	0.11721	0.59209	0.999785
Rint1	0.116465	0.0986389	0.999785
Ptpn2	0.115778	0.365121	0.999785
Mylk	0.115712	0.12499	0.999785
Entpd3	0.115566	0.108434	0.999785
Miga1	0.114296	0.294276	0.999785
Eva1a	0.113984	0.378358	0.999785
Prpf40b	0.113584	0.124529	0.999785
Tmem201	0.11351	0.207085	0.999785
Papss2	0.113126	0.58717	0.999785
Trim33	0.112215	0.407977	0.999785
Serpina3n	0.111962	0.263801	0.999785
Plpp4	0.111697	0.551946	0.999785
Rell2	0.111539	0.269106	0.999785
Eef1akmt1	0.11134	0.304394	0.999785
Mapk14	0.110601	0.357586	0.999785
Krt5	0.110557	0.466382	0.999785
Dph1	0.109823	0.14366	0.999785
Abhd4	0.109459	0.447331	0.999785
Mrps35	0.1092	0.174509	0.999785
Krt19	0.10853	0.380166	0.999785
Slc13a3	0.107207	0.0691129	0.999785
Cyp2d26	0.106551	0.613856	0.999785
Msi1	0.105841	0.543157	0.999785
Zswim2	0.105183	0.466136	0.999785
Prkcz	0.105015	0.394208	0.999785
Lamtor3	0.104803	0.378371	0.999785
Qrich1	0.104682	0.331129	0.999785
Ctsf	0.103837	0.189026	0.999785
Abca1	0.103425	0.239149	0.999785
Astn2	0.103415	0.0818309	0.999785
Ascc3	0.103219	0.0739494	0.999785
Tspan14	0.102889	0.323293	0.999785
Serpina1b	0.101765	0.349802	0.999785
Usp34	0.101709	0.0567948	0.999785
Tmppe	0.101087	0.622939	0.999785
Cdk5r1	0.101083	0.504696	0.999785
Cybc1	0.100794	0.182593	0.999785
Gabrd	0.100337	0.0421942	0.999785
Pja2	0.100278	0.18993	0.999785
Fchsd2	0.100005	0.149442	0.999785
Ptpn6	0.0993633	0.529553	0.999785
Plxna2	0.0988965	0.146501	0.999785
Ap3s2	0.0988391	0.557355	0.999785
Rab19	0.098792	0.632849	0.999785
Thg1l	0.0987677	0.370155	0.999785
Eif4e2	0.0983038	0.366173	0.999785
Cers6	0.0981946	0.608481	0.999785
Dohh	0.0974359	0.239107	0.999785
Btaf1	0.0973892	0.687629	0.999785
Pde6d	0.0972823	0.189497	0.999785
Dcxr	0.0969818	0.274694	0.999785
Ubqln4	0.0964307	0.49636	0.999785
Cog4	0.095419	0.360549	0.999785
Heca	0.0950183	0.381561	0.999785
Rbbp5	0.0949513	0.0666695	0.999785
Ss18l1	0.0947151	0.26804	0.999785
Gatb	0.0940582	0.22342	0.999785
Acvr1b	0.0936434	0.536666	0.999785
Hhatl	0.0934093	0.269502	0.999785
Spry2	0.0923335	0.29995	0.999785
Hip1r	0.092159	0.16684	0.999785
Riox1	0.0920545	0.107137	0.999785
Glmn	0.092035	0.0124504	0.999785
Sec23b	0.0918366	0.261533	0.999785
Aktip	0.0917095	0.230803	0.999785
Capn7	0.0915861	0.265528	0.999785
Lama4	0.091537	0.406668	0.999785
Polr2g	0.0914765	0.0570002	0.999785
Samd14	0.0912343	0.781752	0.999785
Ddx50	0.0909842	0.201667	0.999785
Mcrip1	0.0905569	0.376863	0.999785
Gas2l1	0.0898028	0.157637	0.999785
Osbpl9	0.0890583	0.130906	0.999785
Rbm5	0.0888865	0.56084	0.999785
Sdc3	0.0886795	0.291957	0.999785
Samd4b	0.0881885	0.465332	0.999785
TLS1_MOUSE	0.0881787	0.260306	0.999785
Cnot11	0.087943	0.338395	0.999785
Fndc3a	0.0877864	0.298007	0.999785
YD286_MOUSE	0.0873755	0.261279	0.999785
Cntnap5c	0.0866219	0.281609	0.999785
Sh3bp4	0.0865788	0.513688	0.999785
Mrpl23	0.0863689	0.159684	0.999785
Amigo1	0.0863096	0.52457	0.999785
Kank4	0.0862832	0.192883	0.999785
Parg	0.0859674	0.339215	0.999785
Elac2	0.0859387	0.139053	0.999785
Pxk	0.0854993	0.231418	0.999785
Wdr73	0.0854264	0.182425	0.999785
Adat2	0.0852823	0.283224	0.999785
Gpam	0.0847362	0.113522	0.999785
Ipo13	0.0843827	0.151192	0.999785
Mrpl3	0.0836958	0.404696	0.999785
Tmem41b	0.0836828	0.377361	0.999785
Zmym3	0.0835846	0.235406	0.999785
Lztfl1	0.0832923	0.251644	0.999785
Dync2h1	0.0826924	0.445016	0.999785
Tcf20	0.0826655	0.303743	0.999785
Pno1	0.0826551	0.174861	0.999785
Cpeb2	0.0826403	0.281021	0.999785
Ano10	0.0823705	0.0849827	0.999785
Cnot7	0.0822157	0.273217	0.999785
Abca7	0.0814597	0.109086	0.999785
Npc1	0.0809649	0.425865	0.999785
Ubac2	0.0809393	0.762119	0.999785
Sdhaf2	0.080727	0.121086	0.999785
Gnl1	0.0806571	0.0185207	0.999785
Xrn1	0.080436	0.38871	0.999785
Sfxn4	0.080297	0.200117	0.999785
Ldah	0.0802956	0.421404	0.999785
Rcbtb1	0.08028	0.642259	0.999785
Prom1	0.0799832	0.0841558	0.999785
Cdh8	0.0799584	0.221239	0.999785
Rps6ka1	0.0798474	0.338609	0.999785
Arvcf	0.0796939	0.334123	0.999785
Emg1	0.0796702	0.262214	0.999785
Acbd5	0.079199	0.197172	0.999785
Stk3	0.0790054	0.206719	0.999785
Slc35g2	0.0789286	0.319258	0.999785
Afg1l	0.0788167	0.0476007	0.999785
Jcad	0.0786384	0.112395	0.999785
Atg9a	0.0782325	0.198838	0.999785
Cplx3	0.0781639	0.342409	0.999785
Adpgk	0.078041	0.0633924	0.999785
Ces1c	0.0775788	0.177271	0.999785
Kcnc2	0.0771306	0.429498	0.999785
Exosc4	0.0760459	0.310955	0.999785
Acad10	0.0759792	0.13911	0.999785
Clstn3	0.0759428	0.0506939	0.999785
Cpq	0.075785	0.143267	0.999785
Dhdh	0.0751917	0.0227264	0.999785
Tcp11l1	0.0751476	0.429331	0.999785
F3	0.0740243	0.113316	0.999785
Mertk	0.07398	0.0855911	0.999785
Kcnj6	0.0739243	0.0643078	0.999785
Ctsz	0.0739122	0.57481	0.999785
Gadd45gip1	0.0737263	0.204278	0.999785
Phf14	0.0737218	0.155716	0.999785
Slc29a2	0.0736815	0.506518	0.999785
Znrf2	0.0734544	0.370385	0.999785
Selenof	0.0734488	0.0455582	0.999785
Fam114a1	0.0732317	0.167326	0.999785
Nelfb	0.0731613	0.233235	0.999785
Rgs19	0.0731043	0.653257	0.999785
Bod1l	0.0728986	0.32186	0.999785
Tp53rk	0.0728749	0.243056	0.999785
Mapk8ip1	0.0725101	0.225711	0.999785
Strbp	0.0723003	0.373454	0.999785
Dpp7	0.072265	0.434652	0.999785
Fut8	0.0722232	0.535478	0.999785
Bmpr1a	0.0720275	0.422181	0.999785
Dus3l	0.0720224	0.305394	0.999785
Clec16a	0.0717111	0.0750903	0.999785
Selenos	0.0716937	0.534529	0.999785
Plxdc1	0.0716768	0.682205	0.999785
Kif21b	0.0715693	0.272475	0.999785
Itga1	0.0710175	0.656914	0.999785
Gca	0.070969	0.0712397	0.999785
Wdsub1	0.0709235	0.253265	0.999785
Aig1	0.0708599	0.713291	0.999785
Ift46	0.0705973	0.407059	0.999785
Smchd1	0.0705526	0.58676	0.999785
Nat10	0.0704314	0.173274	0.999785
Btf3	0.0703832	0.14973	0.999785
Aif1l	0.0701678	0.49162	0.999785
Mrps17	0.0700995	0.146108	0.999785
Mkrn2	0.0700116	0.185103	0.999785
Commd10	0.0695924	0.332789	0.999785
Atp6v1g1	0.0695486	0.218893	0.999785
Dpcd	0.0693651	0.455806	0.999785
Tbc1d5	0.0693173	0.374002	0.999785
Nudt4	0.0692233	0.395205	0.999785
Fam13c	0.069057	0.224994	0.999785
Apoh	0.0690109	0.46643	0.999785
Stx17	0.0688827	0.378531	0.999785
Prmt7	0.0687287	0.517728	0.999785
Ripor2	0.0686222	0.428359	0.999785
Shb	0.0684969	0.541432	0.999785
Mrpl55	0.0684896	0.171507	0.999785
Epb41	0.0684851	0.0858868	0.999785
Ccdc115	0.0682968	0.313225	0.999785
Nlrp4e	0.0681947	0.575819	0.999785
Aplp1	0.0681824	0.54601	0.999785
Dnajc2	0.0678545	0.0327639	0.999785
Exd2	0.0677391	0.202984	0.999785
Tnrc6b	0.0676479	0.264357	0.999785
Azi2	0.0676217	0.0462124	0.999785
Tcof1	0.0674904	0.625705	0.999785
Sec14l1	0.0670181	0.0466103	0.999785
Med24	0.0669885	0.293996	0.999785
Tcf25	0.0669318	0.51935	0.999785
Unk	0.0668701	0.292818	0.999785
Sqle	0.0665489	0.259807	0.999785
Gnb4	0.0664038	0.350204	0.999785
Lrrfip2	0.0663992	0.12396	0.999785
Galc	0.0660833	0.0255313	0.999785
Spryd7	0.065986	0.473441	0.999785
Thoc5	0.0658903	0.383054	0.999785
Ralyl	0.0657198	0.302864	0.999785
Lmtk2	0.065663	0.129633	0.999785
Mcee	0.0655318	0.14538	0.999785
Znrd2	0.0655027	0.147812	0.999785
Mpped2	0.0654597	0.200776	0.999785
Cnot10	0.0654048	0.305153	0.999785
Eif5a2	0.0652715	0.573481	0.999785
Tmem186	0.065221	0.443357	0.999785
Wdr41	0.0648524	0.640402	0.999785
Stk38l	0.0648472	0.172021	0.999785
Fam185a	0.0648402	0.36696	0.999785
Nup88	0.064782	0.458154	0.999785
Etnk1	0.064691	0.351642	0.999785
Rnf2	0.0646433	0.18578	0.999785
Tgfb1i1	0.0646334	0.412141	0.999785
Plpp6	0.0645934	0.258313	0.999785
Ubp1	0.0644251	0.284478	0.999785
Snx24	0.0643907	0.199781	0.999785
Lama1	0.0642517	0.50934	0.999785
Cmbl	0.0640917	0.265393	0.999785
Msh2	0.0638582	0.555109	0.999785
Grwd1	0.0635135	0.198612	0.999785
Cygb	0.0634081	0.132079	0.999785
Arfip1	0.0633203	0.471808	0.999785
Thbs4	0.0628602	0.167759	0.999785
Plxdc2	0.0627245	0.285092	0.999785
Pde4c	0.0624713	0.182833	0.999785
Epha6	0.0623858	0.226344	0.999785
Cmc4	0.0619214	0.0867959	0.999785
Hexim1	0.0618971	0.342174	0.999785
Commd5	0.0617159	0.185172	0.999785
Hacl1	0.0615656	0.163262	0.999785
Tm9sf2	0.0614938	0.310033	0.999785
Vwa1	0.061216	0.26849	0.999785
Thyn1	0.0608261	0.128677	0.999785
Cfh	0.0601925	0.478296	0.999785
Cars2	0.0599041	0.220154	0.999785
Akap1	0.0595592	0.21492	0.999785
Prkd1	0.0595289	0.437825	0.999785
Vmn1r54	0.0594636	0.111169	0.999785
Nr2f1	0.0593424	0.463588	0.999785
Slc16a2	0.0592874	0.549592	0.999785
Ecsit	0.0592602	0.128757	0.999785
Fam131a	0.0592034	0.217682	0.999785
Rsf1	0.0591129	0.51485	0.999785
Pwp1	0.0589183	0.62172	0.999785
Nt5e	0.058867	0.260194	0.999785
Trmt61a	0.0587724	0.287975	0.999785
Kctd1	0.0587511	0.118052	0.999785
Dennd11	0.0586037	0.240528	0.999785
Trim46	0.058431	0.198315	0.999785
Swap70	0.0584062	0.649175	0.999785
Atp2a1	0.0584012	0.367477	0.999785
Prpf38b	0.0583633	0.416966	0.999785
Lsm7	0.0581269	0.817454	0.999785
U2surp	0.058017	0.375191	0.999785
Atp11a	0.0579972	0.755998	0.999785
Fcgr1	0.0578284	0.680618	0.999785
Fubp3	0.0577709	0.589308	0.999785
Nup85	0.0573665	0.648463	0.999785
Gid8	0.0573348	0.395228	0.999785
Cast	0.0569846	0.456833	0.999785
Rtn2	0.0566234	0.67336	0.999785
Prox1	0.0563944	0.328222	0.999785
Mon1a	0.0563724	0.22976	0.999785
Med23	0.0563634	0.178792	0.999785
Heatr5b	0.0563004	0.168337	0.999785
Tmem147	0.0562666	0.561478	0.999785
Slc25a13	0.0561362	0.278027	0.999785
Eny2	0.0560704	0.153388	0.999785
Rtkn	0.0560148	0.705197	0.999785
Slc25a25	0.0557685	0.142542	0.999785
Kyat3	0.0557533	0.0841768	0.999785
Cnnm1	0.0556754	0.0316066	0.999785
Anapc7	0.0556662	0.608508	0.999785
Uap1	0.0551663	0.151587	0.999785
Pde4a	0.0551585	0.0957866	0.999785
Ssbp1	0.0549681	0.276679	0.999785
Lias	0.0549526	0.316391	0.999785
Tprkb	0.0549443	0.599545	0.999785
Mapk11	0.0546194	0.111034	0.999785
Egln1	0.0545348	0.314866	0.999785
Prkab1	0.0545068	0.469865	0.999785
Otud7b	0.0544354	0.733932	0.999785
Camk1	0.0543867	0.0216163	0.999785
Selenom	0.0543415	0.301784	0.999785
Rer1	0.0540351	0.33854	0.999785
Atg2a	0.0536131	0.665178	0.999785
Tbca	0.0532672	0.182705	0.999785
Hmg20a	0.0531456	0.0722633	0.999785
Pip4p2	0.0530738	0.149825	0.999785
Copg1	0.0529378	0.244608	0.999785
Ankrd34b	0.0528892	0.212703	0.999785
Neurod2	0.0527342	0.500903	0.999785
Tmem94	0.052701	0.798794	0.999785
Nxn	0.0526988	0.702507	0.999785
Tuba1c	0.0526885	0.0907428	0.999785
Ppp1r3f	0.0523379	0.116911	0.999785
Cmtm6	0.0522282	0.273722	0.999785
Triap1	0.0521494	0.490772	0.999785
Tbce	0.0520939	0.0322896	0.999785
Galnt17	0.0520768	0.0818597	0.999785
Ctsc	0.0519336	0.704422	0.999785
Lgmn	0.0519189	0.219057	0.999785
Pts	0.0518668	0.258794	0.999785
Nptx2	0.05185	0.33814	0.999785
Kctd3	0.0515631	0.72788	0.999785
Nos1ap	0.0514772	0.661473	0.999785
Thoc7	0.0513673	0.134176	0.999785
Xpo6	0.0513516	0.358608	0.999785
Ppp2r5b	0.0512879	0.60437	0.999785
Arfgef1	0.0511901	0.354346	0.999785
Adgrg1	0.0511652	0.555416	0.999785
Stmn4	0.0509326	0.701964	0.999785
Nudt7	0.0509112	0.348474	0.999785
Mpv17l	0.0507317	0.312619	0.999785
Focad	0.0507309	0.56316	0.999785
Thoc1	0.0506671	0.226877	0.999785
Tceal3	0.050662	0.605078	0.999785
Lclat1	0.0505013	0.153312	0.999785
Bccip	0.0504363	0.559483	0.999785
Magee2	0.0498721	0.126047	0.999785
Hspa13	0.0498507	0.0926923	0.999785
Tatdn1	0.0497598	0.344998	0.999785
Serpina1e	0.0497187	0.472487	0.999785
Grik3	0.0495559	0.457062	0.999785
Retreg2	0.0491863	0.423695	0.999785
Hdac5	0.0490924	0.166659	0.999785
Timm17a	0.0490653	0.717906	0.999785
Tbc1d13	0.0489407	0.214488	0.999785
Eml1	0.0489213	0.394059	0.999785
Cic	0.0489144	0.207945	0.999785
Dut	0.0488577	0.762662	0.999785
Mtfr1	0.0487641	0.575353	0.999785
Rbm26	0.0486737	0.495076	0.999785
Hdhd5	0.0486347	0.40244	0.999785
Fgd4	0.0483634	0.137063	0.999785
Nrm	0.0482605	0.637851	0.999785
Nars2	0.0480223	0.129834	0.999785
Ankrd17	0.0479986	0.319101	0.999785
Rab13	0.047982	0.533384	0.999785
Mon1b	0.0477455	0.207166	0.999785
Fn3k	0.0476491	0.381538	0.999785
Ppp1r14a	0.0475387	0.113312	0.999785
Uevld	0.0474701	0.57045	0.999785
Sco1	0.0474452	0.404404	0.999785
Ercc3	0.0473529	0.192689	0.999785
Zfr2	0.047212	0.601772	0.999785
Nhlrc2	0.0471984	0.296633	0.999785
Erg28	0.0471745	0.611273	0.999785
Pigt	0.0471062	0.45913	0.999785
Dcaf6	0.0470201	0.567626	0.999785
Cd14	0.0468831	0.561136	0.999785
Aif1	0.0468403	0.78561	0.999785
Erp29	0.0467121	0.0275457	0.999785
Plekha2	0.0466727	0.273466	0.999785
Polr2c	0.04664	0.341133	0.999785
Rfk	0.0466304	0.128489	0.999785
Slc7a1	0.0466265	0.772004	0.999785
Plat	0.0464147	0.760384	0.999785
Pikfyve	0.0463447	0.534033	0.999785
Mvb12b	0.046142	0.0577183	0.999785
Lmf2	0.0460428	0.629029	0.999785
Unc119	0.0459928	0.385301	0.999785
Amacr	0.0459295	0.497878	0.999785
Ppip5k1	0.045826	0.16797	0.999785
Spred3	0.0457606	0.252852	0.999785
Cyp4x1	0.0457593	0.284078	0.999785
Aspscr1	0.0455808	0.0330695	0.999785
Arhgef4	0.045428	0.358907	0.999785
Ubxn4	0.0453213	0.128395	0.999785
Kptn	0.0452318	0.488361	0.999785
Efnb2	0.0451714	0.49633	0.999785
Coq5	0.044897	0.559549	0.999785
Pacc1	0.0446374	0.688957	0.999785
Klhl11	0.0446053	0.214439	0.999785
Enpp5	0.0445123	0.109905	0.999785
Scn4b	0.0444428	0.273682	0.999785
Gna12	0.0444014	0.332007	0.999785
Prodh	0.0442721	0.0134702	0.999785
Ttpal	0.0442452	0.0158438	0.999785
Ube4a	0.044209	0.123119	0.999785
Abhd16a	0.0441951	0.0485234	0.999785
Moxd1	0.0440592	0.479838	0.999785
B3gat3	0.0438701	0.44438	0.999785
Slc25a15	0.0438172	0.189756	0.999785
Endog	0.0436151	0.102352	0.999785
Nucks1	0.0434954	0.339267	0.999785
Herc3	0.0434671	0.442193	0.999785
Snrpa1	0.0434568	0.166786	0.999785
Dcaf8	0.043417	0.102865	0.999785
Heatr3	0.0433947	0.410109	0.999785
Ddx23	0.0432707	0.347494	0.999785
Erap1	0.0432352	0.730555	0.999785
Palm3	0.0430176	0.295152	0.999785
Cutc	0.0428771	0.578348	0.999785
Coil	0.0427454	0.294642	0.999785
Znf326	0.0427067	0.210969	0.999785
Smg5	0.0426792	0.707132	0.999785
Bub3	0.0426775	0.00700876	0.999785
Timm17b	0.0426257	0.626491	0.999785
Emb	0.0425883	0.116643	0.999785
Chrm3	0.0425772	0.433588	0.999785
Kcnj11	0.0425555	0.221721	0.999785
Ccm2	0.0425212	0.145535	0.999785
Arid1a	0.0424961	0.151039	0.999785
Gabra3	0.0424376	0.443683	0.999785
Trmu	0.0424304	0.418622	0.999785
Kcna4	0.042332	0.718242	0.999785
Fbxl18	0.0421824	0.50582	0.999785
Tmem200a	0.0421116	0.356979	0.999785
Prex2	0.0420839	0.216035	0.999785
Erbin	0.0420342	0.58146	0.999785
Npl	0.0420279	0.433228	0.999785
Mt1	0.0419354	0.424703	0.999785
Rbm15	0.0418918	0.709425	0.999785
Agbl4	0.0418502	0.585069	0.999785
Mindy2	0.0417531	0.147432	0.999785
Tssc4	0.0415545	0.318094	0.999785
Ubash3b	0.0414757	0.239682	0.999785
Helz2	0.0414699	0.739948	0.999785
Fibcd1	0.0414584	0.255345	0.999785
Nop16	0.0414286	0.131626	0.999785
Tfcp2	0.0413249	0.482234	0.999785
Timm23	0.0412932	0.297537	0.999785
Cnpy4	0.0411893	0.544731	0.999785
Smarca2	0.0410678	0.471789	0.999785
Zswim8	0.041061	0.0895874	0.999785
Thoc6	0.0410184	0.403875	0.999785
Agfg2	0.0408963	0.408437	0.999785
Slc20a2	0.0408933	0.310635	0.999785
Ireb2	0.0408498	0.248502	0.999785
Dhps	0.040718	0.142092	0.999785
Setd3	0.0405916	0.047477	0.999785
Tmem50b	0.0404956	0.332655	0.999785
Kctd6	0.0404431	0.278934	0.999785
Becn1	0.0404194	0.374658	0.999785
Mycbp	0.0403801	0.440799	0.999785
Nolc1	0.0403008	0.365015	0.999785
Tbc1d22b	0.0402419	0.814255	0.999785
Carmil3	0.0399469	0.419764	0.999785
Coq8b	0.0399439	0.391907	0.999785
Ints3	0.0398324	0.174697	0.999785
Eif3i	0.0398228	0.0506687	0.999785
Mcc	0.0398183	0.619961	0.999785
Camkmt	0.0398129	0.528861	0.999785
Klhl22	0.0397165	0.396421	0.999785
Ube2q1	0.0396995	0.216002	0.999785
Mmp17	0.0396872	0.503888	0.999785
Ptpro	0.039589	0.645632	0.999785
Necap2	0.0395181	0.341735	0.999785
Ppip5k2	0.039458	0.164301	0.999785
Tor2a	0.0394576	0.909494	0.999785
Dbh	0.0394557	0.158478	0.999785
Alg5	0.0394139	0.416956	0.999785
Ptk7	0.0393417	0.284178	0.999785
Ints11	0.0393167	0.379742	0.999785
Tmed2	0.0392929	0.435681	0.999785
Pdcl	0.0392594	0.359187	0.999785
Cdh10	0.0392175	0.735096	0.999785
Lrrc8b	0.0391923	0.688316	0.999785
Glb1	0.0391342	0.349755	0.999785
Gcsh	0.0388558	0.0857345	0.999785
Akap8	0.0388194	0.550215	0.999785
Mcf2l	0.0388046	0.360949	0.999785
Pofut1	0.0388038	0.297923	0.999785
Lsm14b	0.0387826	0.168291	0.999785
Anln	0.0387241	0.193914	0.999785
Dph7	0.0386305	0.552718	0.999785
Dok6	0.0384892	0.735015	0.999785
Usp31	0.038464	0.443677	0.999785
Grm8	0.0383278	0.395056	0.999785
Ppp2ca	0.0383113	0.248695	0.999785
Nfib	0.0382746	0.287839	0.999785
Rwdd1	0.0382395	0.119606	0.999785
Myrip	0.0382261	0.454556	0.999785
Cd2bp2	0.0382138	0.170842	0.999785
Pex3	0.0381895	0.749331	0.999785
Pisd	0.0381725	0.326683	0.999785
Cdk9	0.0381455	0.53782	0.999785
Cd38	0.0381256	0.195834	0.999785
Nubp2	0.0381061	0.617032	0.999785
Cdkn1b	0.0379959	0.295027	0.999785
Ube2g1	0.0379579	0.506193	0.999785
Panx2	0.0378478	0.4288	0.999785
Kdelr1	0.0375579	0.885695	0.999785
Ca1	0.0374921	0.380137	0.999785
Slc25a53	0.0374722	0.806307	0.999785
Senp8	0.0374408	0.812172	0.999785
Cables2	0.0373239	0.529022	0.999785
Nkiras2	0.037279	0.67059	0.999785
Nxf1	0.0372348	0.204009	0.999785
Arap2	0.0371874	0.44266	0.999785
Ankle2	0.0371603	0.597521	0.999785
Fam120b	0.0371087	0.361384	0.999785
Upf2	0.0370848	0.119687	0.999785
Inpp5b	0.0370098	0.487802	0.999785
Rbsn	0.0369782	0.1168	0.999785
Prpf4b	0.036966	0.453938	0.999785
Tbc1d1	0.036784	0.638701	0.999785
Gdap2	0.0366919	0.329534	0.999785
Hmgn3	0.036376	0.850852	0.999785
Lrch2	0.0361378	0.456132	0.999785
Hspa1l	0.0361327	0.0996495	0.999785
Aip	0.0361156	0.073503	0.999785
Pcnx1	0.036035	0.833881	0.999785
Tacc1	0.0358141	0.271217	0.999785
Gabpa	0.0358112	0.317123	0.999785
Ap4s1	0.0357274	0.459927	0.999785
Terf2ip	0.0357215	0.204776	0.999785
Cog1	0.0356538	0.378867	0.999785
Baz1b	0.0356462	0.486228	0.999785
Rbp1	0.0356385	0.326265	0.999785
Saal1	0.0356142	0.57292	0.999785
Akap2	0.0355723	0.0474368	0.999785
Hlcs	0.0355015	0.253278	0.999785
Hace1	0.0354656	0.134276	0.999785
Tenm1	0.0354331	0.258871	0.999785
Tiam2	0.0354328	0.255154	0.999785
Prmt3	0.0354293	0.503457	0.999785
Cox15	0.0354126	0.305439	0.999785
Arf6	0.0354013	0.188796	0.999785
Dtd2	0.0353931	0.501441	0.999785
Fam177a1	0.0352815	0.138804	0.999785
Sod3	0.0352639	0.515388	0.999785
Pkp2	0.0352562	0.75181	0.999785
Manba	0.0351936	0.360719	0.999785
Aqp11	0.035156	0.799894	0.999785
Fto	0.0351303	0.0894639	0.999785
Prpf31	0.0350417	0.523495	0.999785
Cdc16	0.0350191	0.230129	0.999785
Cntnap5a	0.0349615	0.411537	0.999785
Itfg2	0.0349527	0.816395	0.999785
Gabra4	0.0349508	0.129442	0.999785
Znf330	0.0349415	0.511298	0.999785
Snx19	0.0348439	0.426521	0.999785
Pcmtd2	0.0348191	0.586651	0.999785
Aagab	0.0347433	0.74647	0.999785
Cyp20a1	0.0347406	0.73311	0.999785
Oscp1	0.034674	0.381574	0.999785
Cdc26	0.0345243	0.145925	0.999785
Itpk1	0.0344669	0.241495	0.999785
Prkaa2	0.0344028	0.248648	0.999785
Gatm	0.0343908	0.533353	0.999785
Polr2b	0.0343046	0.521171	0.999785
Tmem126b	0.0342963	0.526118	0.999785
Atrx	0.0342634	0.0496688	0.999785
Sfr1	0.0341336	0.675423	0.999785
Nlgn4l	0.0341176	0.153875	0.999785
Gan	0.0339954	0.447251	0.999785
Impdh1	0.0339886	0.487717	0.999785
Usp22	0.0339876	0.469225	0.999785
Fads2	0.033971	0.22457	0.999785
Evi5l	0.0338259	0.239005	0.999785
Lipa	0.0338219	0.535338	0.999785
Akt1	0.0337327	0.139916	0.999785
Igsf1	0.0337243	0.675852	0.999785
Xpo4	0.0337025	0.868156	0.999785
Vps18	0.0336885	0.106513	0.999785
Ace	0.0335895	0.460223	0.999785
Rprd1a	0.0335693	0.261987	0.999785
Thra	0.033568	0.502881	0.999785
Cryzl1	0.0335242	0.614784	0.999785
Epb41l4b	0.0334182	0.533571	0.999785
Fam151b	0.0334167	0.526402	0.999785
Pxmp2	0.0333984	0.561113	0.999785
Pik3ca	0.03339	0.495994	0.999785
Magoh	0.033386	0.0858894	0.999785
Ccdc88a	0.0333641	0.162947	0.999785
Tomm7	0.033355	0.805399	0.999785
Aatk	0.033314	0.627447	0.999785
Mrps24	0.0333091	0.481497	0.999785
Kcnq3	0.0333012	0.543947	0.999785
Hspb11	0.0332523	0.180838	0.999785
Ryr3	0.0331487	0.50639	0.999785
Wwox	0.0331221	0.642803	0.999785
Rpl37a	0.0331098	0.717815	0.999785
Acbd3	0.0330925	0.247507	0.999785
Lrrfip1	0.033023	0.577629	0.999785
Map3k5	0.0330187	0.388842	0.999785
Miga2	0.0328391	0.10664	0.999785
Slc39a12	0.0328305	0.246401	0.999785
Tmsb4x	0.0328204	0.652376	0.999785
Npepl1	0.0327364	0.591977	0.999785
Ctnnbl1	0.0325663	0.411023	0.999785
Lrrc20	0.0324734	0.605446	0.999785
Bcl7b	0.0324401	0.2407	0.999785
Mrpl20	0.0323905	0.231493	0.999785
Enpp1	0.0322904	0.23469	0.999785
Ythdc1	0.0322013	0.579251	0.999785
Gla	0.0321602	0.366545	0.999785
Cds1	0.0321236	0.702742	0.999785
Pnma2	0.0320739	0.448569	0.999785
Mfge8	0.0320707	0.591405	0.999785
Arsa	0.0320321	0.149729	0.999785
Ppih	0.0320271	0.465896	0.999785
Caprin1	0.0319742	0.194853	0.999785
Zbtb20	0.031972	0.361198	0.999785
Gart	0.0318998	0.258723	0.999785
Ssrp1	0.0318584	0.0272646	0.999785
Unc79	0.031856	0.353133	0.999785
Brk1	0.0318447	0.564955	0.999785
CA052_MOUSE	0.0317795	0.564595	0.999785
Msh6	0.0316989	0.693708	0.999785
Mrps9	0.0316594	0.0933137	0.999785
Arfgef3	0.0316205	0.0507774	0.999785
Cdk7	0.0315618	0.669652	0.999785
Emc7	0.031532	0.117815	0.999785
Ptar1	0.0314664	0.153645	0.999785
Nucb1	0.0314434	0.243923	0.999785
Tmcc1	0.0314337	0.442962	0.999785
Akt2	0.0314243	0.105633	0.999785
Borcs6	0.0314092	0.454322	0.999785
Magi1	0.0313458	0.451775	0.999785
Cstf2t	0.0312665	0.415198	0.999785
Dnajc16	0.0312345	0.520758	0.999785
Arl2	0.0311665	0.147215	0.999785
Mical1	0.0310517	0.305984	0.999785
Cachd1	0.0310477	0.53454	0.999785
Yme1l1	0.0310444	0.526018	0.999785
Rptn	0.0310187	0.575769	0.999785
Ap3m2	0.0309938	0.100876	0.999785
Trmt10c	0.0309781	0.540173	0.999785
Creld2	0.0308844	0.730735	0.999785
Snw1	0.0306872	0.171762	0.999785
Ppp1r21	0.0306844	0.0633259	0.999785
Dhx29	0.0306176	0.0894114	0.999785
Upf3b	0.0305339	0.503763	0.999785
Chadl	0.0304632	0.5687	0.999785
Serpina1d	0.030463	0.319261	0.999785
Lysmd2	0.0303957	0.139963	0.999785
Itih2	0.0303881	0.720765	0.999785
Larp7	0.0302648	0.553978	0.999785
Tbc1d7	0.030248	0.6227	0.999785
Clca1	0.0302478	0.748865	0.999785
Psmc1	0.0301978	0.252269	0.999785
Lpin2	0.0301731	0.754812	0.999785
Dzip3	0.0301526	0.341054	0.999785
Golga3	0.0301204	0.558646	0.999785
Zmat2	0.0300873	0.638412	0.999785
Gpcpd1	0.029969	0.0657759	0.999785
Nanp	0.029933	0.105295	0.999785
Stk25	0.0298899	0.533987	0.999785
Rabgap1l	0.0298408	0.260598	0.999785
Mtres1	0.0298246	0.416225	0.999785
Psme3	0.0297668	0.307223	0.999785
Cdk17	0.0296501	0.14399	0.999785
Cyp7b1	0.0296412	0.425998	0.999785
Dnaja4	0.0296355	0.227345	0.999785
Ankrd27	0.0296105	0.702029	0.999785
Thoc3	0.0295896	0.4463	0.999785
Ubxn2b	0.0295619	0.408739	0.999785
Hcls1	0.0295323	0.631082	0.999785
Arih2	0.0294449	0.163088	0.999785
Cpne3	0.0293437	0.592888	0.999785
Igfbp4	0.0293146	0.508911	0.999785
Krit1	0.0292911	0.696835	0.999785
Lrrc7	0.0292898	0.367813	0.999785
D17h6s53e	0.0292758	0.22569	0.999785
Phip	0.0292649	0.479114	0.999785
Ero1a	0.0292378	0.213832	0.999785
Ythdf2	0.0292154	0.464344	0.999785
Rrp12	0.029169	0.672372	0.999785
Rmc1	0.0291568	0.331154	0.999785
Mrpl34	0.029156	0.379244	0.999785
Fam91a1	0.0291452	0.549144	0.999785
Gnpat	0.0290407	0.534009	0.999785
Bag1	0.0289616	0.858119	0.999785
Dym	0.0289544	0.614977	0.999785
Dtymk	0.0289492	0.0839108	0.999785
Fibp	0.0288158	0.52947	0.999785
Sec22a	0.0288151	0.479264	0.999785
Sema4f	0.028799	0.576341	0.999785
Chid1	0.0287038	0.0311066	0.999785
Ctsl	0.0287034	0.321724	0.999785
Pon2	0.0286854	0.303701	0.999785
Cyth3	0.0286657	0.260478	0.999785
Panx1	0.0285684	0.855825	0.999785
Yy1	0.0285502	0.56313	0.999785
Dusp15	0.0285107	0.36906	0.999785
Hexa	0.0284939	0.26235	0.999785
Egr3	0.0284779	0.79504	0.999785
Rps6kc1	0.0284532	0.281987	0.999785
Rprd1b	0.0284497	0.426343	0.999785
Fhl2	0.0284383	0.359486	0.999785
Acot11	0.0283655	0.256751	0.999785
H2ax	0.0283373	0.550574	0.999785
Grip1	0.0283139	0.426711	0.999785
Rhog	0.0283084	0.355143	0.999785
Naaa	0.0282278	0.582768	0.999785
Pcdh20	0.0282072	0.280765	0.999785
Adcy8	0.0281935	0.456533	0.999785
Dst	0.0281879	0.378262	0.999785
Niban2	0.0281531	0.626202	0.999785
Chtop	0.0280274	0.576764	0.999785
Mettl1	0.0280174	0.264576	0.999785
Meak7	0.0280118	0.578212	0.999785
Lrrn1	0.0279938	0.683927	0.999785
Fgf13	0.0279684	0.751327	0.999785
Cobll1	0.0279576	0.469412	0.999785
Crebbp	0.027835	0.710611	0.999785
Scarb2	0.0277556	0.10795	0.999785
Fam126a	0.027735	0.329165	0.999785
Crocc	0.0277254	0.138681	0.999785
Klhl3	0.027714	0.597603	0.999785
Pcdh8	0.0277012	0.809379	0.999785
Derl1	0.0276648	0.3911	0.999785
Fzd3	0.0275943	0.381988	0.999785
Asphd1	0.0275683	0.570817	0.999785
Kif5a	0.0275109	0.236679	0.999785
Nup160	0.0274911	0.557827	0.999785
Unc45a	0.0274827	0.66016	0.999785
Trim37	0.0274219	0.725956	0.999785
Kcnd1	0.0273326	0.626479	0.999785
Fam234a	0.0272355	0.72239	0.999785
Tubg1	0.0272096	0.729116	0.999785
Pcm1	0.0271954	0.644796	0.999785
Grip2	0.0271838	0.46128	0.999785
Cpt2	0.0271729	0.351167	0.999785
Hpcal1	0.0271444	0.378749	0.999785
Zdhhc17	0.0271142	0.635214	0.999785
Ei24	0.0271061	0.401556	0.999785
Htatsf1	0.0271021	0.404103	0.999785
Vldlr	0.0270982	0.187194	0.999785
Hspb8	0.0270622	0.48757	0.999785
Eml4	0.0269923	0.125912	0.999785
Syt12	0.0269257	0.314304	0.999785
Ppp1r1b	0.0268967	0.0601911	0.999785
Tmbim6	0.0268765	0.516301	0.999785
Selenot	0.026846	0.463068	0.999785
Smc1a	0.0267848	0.25155	0.999785
Rps24	0.0267358	0.310642	0.999785
Sdf2l1	0.0267118	0.171215	0.999785
Plxnc1	0.0266873	0.318722	0.999785
Ube2i	0.0266694	0.296532	0.999785
Emc4	0.0266325	0.659004	0.999785
Comt	0.0265578	0.541083	0.999785
Poglut1	0.0265403	0.238587	0.999785
Suox	0.0265385	0.114142	0.999785
Gys1	0.0265038	0.261238	0.999785
Strip2	0.0265024	0.647017	0.999785
Vps13a	0.0264932	0.500591	0.999785
Lingo3	0.0264827	0.737338	0.999785
Napepld	0.0264696	0.291832	0.999785
Nup62	0.0264494	0.555939	0.999785
Dcp1a	0.0264292	0.469182	0.999785
Tsg101	0.0264152	0.304398	0.999785
Bcl11b	0.0263936	0.41453	0.999785
Lemd3	0.0263385	0.4122	0.999785
Slc18a2	0.0263231	0.702506	0.999785
Raf1	0.0263129	0.667274	0.999785
Lrrc75a	0.0262939	0.416535	0.999785
Akt1s1	0.0262932	0.216211	0.999785
Smg9	0.0262877	0.613159	0.999785
Fis1	0.0262713	0.483579	0.999785
Dhcr24	0.0262372	0.382025	0.999785
Myo5c	0.0262344	0.748934	0.999785
Myl6b	0.0261877	0.3306	0.999785
Tra2a	0.0261121	0.160484	0.999785
Rpl22l1	0.0260949	0.230718	0.999785
Abraxas2	0.026044	0.13494	0.999785
Edc3	0.0260411	0.543818	0.999785
Herc1	0.0260146	0.706709	0.999785
Wdr45b	0.0260108	0.801673	0.999785
Commd4	0.0259374	0.642448	0.999785
Bad	0.0257255	0.685097	0.999785
Ggact	0.0257207	0.608893	0.999785
Lpgat1	0.0257201	0.347146	0.999785
Fam189a1	0.0257159	0.696586	0.999785
Manf	0.0256001	0.376992	0.999785
Smarcal1	0.0255952	0.635712	0.999785
Sos1	0.0255021	0.347789	0.999785
CI072_MOUSE	0.0254462	0.319557	0.999785
Spon1	0.0254325	0.202303	0.999785
Fez1	0.0253825	0.599508	0.999785
Nectin3	0.0253641	0.565662	0.999785
Slc12a6	0.0253276	0.64352	0.999785
Tbl2	0.0253145	0.319644	0.999785
Pnpt1	0.025311	0.24184	0.999785
Rab34	0.0252886	0.755516	0.999785
Stard5	0.0252525	0.380152	0.999785
Icoslg	0.0252237	0.621219	0.999785
Daam2	0.0251893	0.112501	0.999785
Nat14	0.0251564	0.602854	0.999785
Efl1	0.0251548	0.463435	0.999785
Gigyf1	0.0251114	0.427937	0.999785
Stub1	0.025102	0.189829	0.999785
Bcs1l	0.025079	0.342594	0.999785
Serac1	0.0250096	0.434999	0.999785
Mars2	0.0249415	0.530286	0.999785
Exosc8	0.024912	0.650293	0.999785
Prickle1	0.0248509	0.406954	0.999785
Nenf	0.0248355	0.677004	0.999785
Kiaa1109	0.0248355	0.384059	0.999785
Sirt3	0.0248237	0.172918	0.999785
Jakmip2	0.02481	0.660869	0.999785
Git2	0.0248021	0.759151	0.999785
Smpdl3b	0.0247027	0.594498	0.999785
Nudt9	0.0246853	0.386913	0.999785
Plxnd1	0.0246841	0.267515	0.999785
Jam2	0.024673	0.803373	0.999785
Clcn2	0.0246407	0.246166	0.999785
Arhgef25	0.0245632	0.816671	0.999785
Kidins220	0.0245415	0.124251	0.999785
Megf9	0.0245373	0.500106	0.999785
Slc4a1ap	0.024472	0.454701	0.999785
Col12a1	0.0243535	0.7363	0.999785
Sec61g	0.0243431	0.638379	0.999785
Mphosph8	0.0243412	0.739495	0.999785
Adgrl3	0.0243375	0.349307	0.999785
Kcnh1	0.0242944	0.609346	0.999785
Ccdc50	0.0242454	0.809726	0.999785
Cept1	0.024186	0.378177	0.999785
Hsd17b8	0.0241446	0.341698	0.999785
Tk2	0.0241021	0.586934	0.999785
Serpini1	0.0240212	0.411231	0.999785
Mtpap	0.0240106	0.76482	0.999785
Dyrk1a	0.0239702	0.569329	0.999785
Matn4	0.0239526	0.182655	0.999785
Slc1a1	0.0239505	0.416185	0.999785
Pbx1	0.0239127	0.742139	0.999785
Ndufaf6	0.023911	0.723226	0.999785
Gprasp1	0.0238822	0.207302	0.999785
Oxsr1	0.0238697	0.193087	0.999785
Fuom	0.0238555	0.731609	0.999785
Trappc6b	0.023815	0.297606	0.999785
Akap12	0.023808	0.602681	0.999785
Zbtb8os	0.0238017	0.454994	0.999785
Stx6	0.0237526	0.471262	0.999785
Ubtf	0.0237291	0.331904	0.999785
Dhx32	0.0237088	0.548835	0.999785
Hook3	0.0236622	0.0570271	0.999785
Abce1	0.02365	0.23493	0.999785
Phyh	0.0235587	0.4718	0.999785
Begain	0.0235319	0.437593	0.999785
Capns1	0.0235285	0.0523647	0.999785
Pam	0.0235064	0.346284	0.999785
S100a13	0.0234958	0.617726	0.999785
Ccdc6	0.0234021	0.467109	0.999785
Lpcat1	0.0233484	0.6433	0.999785
Herc4	0.0233351	0.357604	0.999785
Snrpe	0.0232969	0.374065	0.999785
CO061_MOUSE	0.0232938	0.548933	0.999785
Commd9	0.0232645	0.245199	0.999785
Ptpn11	0.0232563	0.0866698	0.999785
Scaf8	0.0232151	0.478561	0.999785
Gfm2	0.0231655	0.451362	0.999785
Trip11	0.0231569	0.833505	0.999785
Mfn1	0.0231529	0.0614077	0.999785
Stx16	0.0231429	0.421768	0.999785
Fbxo21	0.0231225	0.301292	0.999785
Msmo1	0.0231215	0.645843	0.999785
ASHWN_MOUSE	0.0230467	0.711736	0.999785
Rpap1	0.0230203	0.924205	0.999785
Myo1c	0.0230059	0.74131	0.999785
Acot6	0.0229642	0.907224	0.999785
Glyr1	0.0229626	0.245571	0.999785
Arf1	0.0229525	0.747295	0.999785
Trhde	0.0228426	0.156835	0.999785
Frmd8	0.022842	0.856121	0.999785
Mgst1	0.0228332	0.586961	0.999785
Cpsf1	0.022804	0.690598	0.999785
Sf3a2	0.0227859	0.888264	0.999785
Actl6a	0.0227712	0.557124	0.999785
Crlf3	0.0227661	0.823194	0.999785
Pcnx3	0.0227491	0.390662	0.999785
Rab28	0.0227372	0.777265	0.999785
Erc1	0.0227134	0.240164	0.999785
Plekhm2	0.0226576	0.54166	0.999785
Rabepk	0.0226543	0.693261	0.999785
Wwp1	0.0226387	0.405533	0.999785
Susd2	0.0226235	0.908618	0.999785
Wdr34	0.0226212	0.613965	0.999785
Arhgef40	0.0226201	0.452272	0.999785
Usp11	0.0226162	0.269172	0.999785
Zdhhc21	0.0225668	0.575109	0.999785
Elp4	0.0225408	0.427504	0.999785
Lrrtm2	0.0225263	0.58727	0.999785
Sf3b6	0.0224458	0.705951	0.999785
Spag1	0.0223937	0.767498	0.999785
Xrcc6	0.0223889	0.529731	0.999785
Urgcp	0.022369	0.445733	0.999785
Kcnb1	0.0223669	0.754023	0.999785
Trip12	0.02236	0.143804	0.999785
Gpr155	0.0223466	0.664171	0.999785
Kctd8	0.0223236	0.536774	0.999785
Ccdc28a	0.0223177	0.52858	0.999785
Ppie	0.0223076	0.852992	0.999785
Slc39a6	0.0222705	0.394911	0.999785
Tamalin	0.0222029	0.216246	0.999785
Actbl2	0.0221979	0.475793	0.999785
Eefsec	0.0221638	0.515134	0.999785
Lamb1	0.0221455	0.756742	0.999785
Eml5	0.0220955	0.647964	0.999785
Spred1	0.0220699	0.39956	0.999785
Eif4g3	0.0220687	0.14976	0.999785
Nras	0.0220362	0.723121	0.999785
Xab2	0.0220105	0.578264	0.999785
Slc2a6	0.0219583	0.599322	0.999785
Wdr26	0.0219578	0.0442748	0.999785
Tpr	0.0219451	0.381293	0.999785
Ddx46	0.0219196	0.600089	0.999785
Zc3h7b	0.0219147	0.424252	0.999785
Grk6	0.021886	0.354632	0.999785
Tbcel	0.0218722	0.242726	0.999785
Maip1	0.0218639	0.548737	0.999785
Cad	0.0218517	0.185687	0.999785
Elfn2	0.02183	0.300126	0.999785
Fbxo45	0.0217792	0.730413	0.999785
Ankrd40	0.0217692	0.577475	0.999785
Cpne1	0.0217623	0.162615	0.999785
Rnf146	0.0217457	0.52304	0.999785
Slitrk1	0.0217131	0.692357	0.999785
Slitrk3	0.0216711	0.684825	0.999785
Rab24	0.0216704	0.548667	0.999785
Oat	0.0216515	0.174645	0.999785
Szrd1	0.021634	0.549753	0.999785
Ttc38	0.0216267	0.417876	0.999785
Casp6	0.0216229	0.764337	0.999785
Timm44	0.0215638	0.0557696	0.999785
Arl15	0.0215049	0.207024	0.999785
Ugdh	0.0214971	0.648918	0.999785
Cyp4f14	0.0214956	0.711406	0.999785
Wnk3	0.0214468	0.775958	0.999785
Lyplal1	0.0214425	0.282315	0.999785
Stag2	0.0214394	0.797739	0.999785
Pfdn4	0.0214313	0.797299	0.999785
Rad23a	0.0213753	0.61663	0.999785
Shoc2	0.0213223	0.516435	0.999785
Ndufaf5	0.0213182	0.453822	0.999785
Mpp1	0.0213067	0.172297	0.999785
Pgap1	0.0212648	0.501103	0.999785
Anapc5	0.021252	0.476031	0.999785
Mrpl13	0.0211924	0.507718	0.999785
Micos10	0.0211678	0.763473	0.999785
Rhoa	0.0211634	0.638096	0.999785
Chd7	0.0211493	0.4694	0.999785
Efna3	0.0211124	0.814009	0.999785
Tbc1d25	0.0211059	0.605003	0.999785
Slc39a10	0.0210728	0.201089	0.999785
Scrib	0.0210402	0.533882	0.999785
Kyat1	0.0209099	0.463272	0.999785
Iah1	0.020894	0.673798	0.999785
Sema3e	0.0208724	0.572512	0.999785
Gripap1	0.0208048	0.150936	0.999785
Soat1	0.020771	0.694897	0.999785
Gns	0.0207183	0.497046	0.999785
Dcps	0.0207068	0.0397078	0.999785
Shroom2	0.0206525	0.0455699	0.999785
Mast4	0.0206162	0.636016	0.999785
Pcdhgc3	0.0206057	0.701475	0.999785
Fastkd5	0.0205994	0.49903	0.999785
Eif3g	0.0205987	0.226705	0.999785
Epha8	0.020566	0.745196	0.999785
Sigmar1	0.0205453	0.846585	0.999785
Slc9a3r2	0.0205379	0.318412	0.999785
Syap1	0.0205017	0.238209	0.999785
Itpr2	0.0204683	0.720209	0.999785
Pdpr	0.0204155	0.346215	0.999785
Coa7	0.0204036	0.252141	0.999785
Ggt1	0.0203671	0.64812	0.999785
Golga4	0.0203611	0.713772	0.999785
Sdc4	0.0203495	0.533856	0.999785
Sh3bgrl2	0.020334	0.163776	0.999785
Lgi2	0.020315	0.410006	0.999785
Borcs5	0.0202931	0.79245	0.999785
Taok2	0.0202738	0.185282	0.999785
Ndufaf3	0.0202674	0.359261	0.999785
Srp68	0.02025	0.124837	0.999785
Dnmt1	0.0202169	0.719896	0.999785
Cnot4	0.0202016	0.817076	0.999785
Rtn4rl2	0.0201723	0.679475	0.999785
Nop56	0.0201677	0.10542	0.999785
Nsun2	0.0201454	0.717763	0.999785
Smcr8	0.0200379	0.280001	0.999785
Tbck	0.0199811	0.513722	0.999785
Irf2bpl	0.0199704	0.599382	0.999785
Pcid2	0.0199497	0.534047	0.999785
Pars2	0.019915	0.106353	0.999785
Thtpa	0.0198943	0.863573	0.999785
Mrpl24	0.019841	0.436672	0.999785
Stau1	0.0198367	0.616853	0.999785
Gtf2f1	0.0198133	0.421737	0.999785
Dpf2	0.0198105	0.687208	0.999785
Mlf2	0.0197875	0.309365	0.999785
Jakmip1	0.0197849	0.697169	0.999785
Ap1s2	0.0197493	0.396649	0.999785
Rad21	0.0196548	0.704226	0.999785
Cdc23	0.019649	0.540169	0.999785
Sash1	0.0195574	0.256401	0.999785
Septin10	0.0195566	0.643865	0.999785
Rabif	0.0195429	0.223969	0.999785
EEF1AKNMT	0.0195377	0.754187	0.999785
Usp32	0.0195298	0.710401	0.999785
Urod	0.0195178	0.350827	0.999785
Exosc10	0.0194704	0.47616	0.999785
Rit1	0.0194655	0.464698	0.999785
Plrg1	0.0194564	0.223001	0.999785
Plbd2	0.0193924	0.442046	0.999785
Cc2d2b	0.0193886	0.49568	0.999785
Msto1	0.0193837	0.395219	0.999785
Rbmx	0.0193692	0.346101	0.999785
Wdr18	0.0193673	0.535422	0.999785
Sphkap	0.0193467	0.489428	0.999785
Kif3b	0.0192845	0.120867	0.999785
Arhgap12	0.0192802	0.471325	0.999785
Sin3a	0.0192596	0.641681	0.999785
Golga5	0.0191861	0.753606	0.999785
Brix1	0.0191402	0.555344	0.999785
Lmo7	0.0190927	0.194714	0.999785
Trrap	0.0190663	0.86296	0.999785
Apip	0.0190376	0.390556	0.999785
Cx3cl1	0.0190368	0.712832	0.999785
Luc7l3	0.0190285	0.786557	0.999785
Pcmtd1	0.0190264	0.227896	0.999785
Smarcb1	0.019011	0.49762	0.999785
Dusp23	0.019007	0.830375	0.999785
Zer1	0.0190044	0.0109263	0.999785
Doc2a	0.0189985	0.737067	0.999785
Ndel1	0.0188597	0.248562	0.999785
Ston2	0.0188522	0.603314	0.999785
Eif2b3	0.0188458	0.0661896	0.999785
Tubal3	0.0188424	0.723903	0.999785
Rbm12b2	0.0188237	0.478991	0.999785
Edf1	0.0188156	0.670487	0.999785
Pcbd2	0.0187716	0.586387	0.999785
As3mt	0.0187138	0.689006	0.999785
Hspa1b	0.0186979	0.0187	0.999785
Sec63	0.0186615	0.558989	0.999785
Nans	0.0186177	0.338241	0.999785
Plekhg5	0.0186148	0.270493	0.999785
Tmem179	0.0186113	0.69201	0.999785
Ate1	0.0185954	0.270574	0.999785
Drap1	0.0185912	0.190954	0.999785
Nf2	0.0185859	0.649341	0.999785
Epg5	0.0185751	0.433544	0.999785
Gcat	0.0185301	0.488618	0.999785
Ubqln2	0.0184603	0.322239	0.999785
Calu	0.018445	0.301007	0.999785
Rap2a	0.0184268	0.0470044	0.999785
Cuedc2	0.018424	0.706513	0.999785
Mto1	0.0184209	0.731527	0.999785
Anpep	0.0184067	0.552383	0.999785
Vipas39	0.0183866	0.217913	0.999785
Chst2	0.0183752	0.697802	0.999785
Ctu1	0.018357	0.769886	0.999785
Hapln3	0.0183015	0.542509	0.999785
Fgf1	0.0182847	0.603952	0.999785
Cdc5l	0.0182815	0.154529	0.999785
Golt1b	0.0182361	0.577795	0.999785
Mrps30	0.0181678	0.312303	0.999785
Camkk2	0.0181549	0.0601573	0.999785
Pik3r1	0.0181391	0.738736	0.999785
Atg4c	0.018127	0.809678	0.999785
Pla2g7	0.0181187	0.708828	0.999785
Tp53bp2	0.018118	0.856318	0.999785
Zfand2b	0.0180757	0.633151	0.999785
Smpd1	0.018046	0.347058	0.999785
Pik3c3	0.0180385	0.268474	0.999785
Prxl2b	0.0180358	0.447856	0.999785
Habp4	0.0180142	0.234357	0.999785
Alyref	0.0179821	0.36628	0.999785
Drg1	0.0179218	0.575639	0.999785
Prrc2b	0.0179167	0.546707	0.999785
Parvb	0.0178891	0.700319	0.999785
Custos	0.0178707	0.547198	0.999785
Necab2	0.017863	0.404616	0.999785
Dnajb6	0.0178588	0.553499	0.999785
Atg13	0.017845	0.792274	0.999785
Ptprj	0.0178425	0.651521	0.999785
Lrfn3	0.0178141	0.488971	0.999785
Pla2g6	0.0178077	0.89125	0.999785
Rae1	0.0177667	0.524547	0.999785
Rasa2	0.0177596	0.808262	0.999785
Golm2	0.0177487	0.387594	0.999785
Ppm1g	0.0177125	0.109782	0.999785
Rps10	0.017694	0.262064	0.999785
Ptges2	0.0176594	0.0414369	0.999785
Alg3	0.0176396	0.41472	0.999785
Fam126b	0.0176383	0.270456	0.999785
Mrpl19	0.0176163	0.410617	0.999785
Srm	0.0175549	0.0458306	0.999785
Bpgm	0.0175506	0.339709	0.999785
Ehhadh	0.0175433	0.461066	0.999785
Pptc7	0.0175262	0.310559	0.999785
Map4k4	0.017519	0.250288	0.999785
Slc9a7	0.0174637	0.329625	0.999785
Eppk1	0.017411	0.150294	0.999785
Gbe1	0.0173878	0.492245	0.999785
Uqcr11	0.0173681	0.498311	0.999785
Pdcd4	0.0173259	0.581112	0.999785
Map1lc3b	0.0173062	0.608911	0.999785
Babam2	0.017294	0.217706	0.999785
Atp2b4	0.0172077	0.544663	0.999785
Atg3	0.0171353	0.15173	0.999785
Ogfr	0.0171346	0.657733	0.999785
Abhd13	0.0170884	0.801004	0.999785
Trio	0.0170271	0.417609	0.999785
Ndufv3	0.0170168	0.803407	0.999785
Spock2	0.016994	0.312949	0.999785
Fxr1	0.0169548	0.207023	0.999785
Ube3b	0.0169398	0.554916	0.999785
Sh3glb2	0.0169332	0.429705	0.999785
Kctd16	0.0169268	0.103132	0.999785
Ddx3y	0.0169072	0.442039	0.999785
Mgrn1	0.0168324	0.503805	0.999785
Foxo1	0.016812	0.458758	0.999785
Vmp1	0.0168101	0.702141	0.999785
R3hcc1	0.0168082	0.863497	0.999785
Cavin2	0.0167752	0.859357	0.999785
Sacs	0.0167594	0.364514	0.999785
Coq10a	0.0167402	0.779786	0.999785
Ppil3	0.0167296	0.710333	0.999785
Lamtor4	0.0167248	0.509671	0.999785
Plscr3	0.0167021	0.416889	0.999785
Nlgn2	0.0166955	0.368303	0.999785
Dmwd	0.0166305	0.436396	0.999785
Cat	0.0166108	0.143882	0.999785
Epdr1	0.016397	0.14204	0.999785
Abracl	0.0163754	0.656378	0.999785
Cst3	0.0163056	0.255814	0.999785
Rnf25	0.0162772	0.671737	0.999785
Usp12	0.0162369	0.779022	0.999785
Metap1	0.0161878	0.222947	0.999785
Pde12	0.0161582	0.717459	0.999785
Gldc	0.0161408	0.440423	0.999785
Terf2	0.016094	0.644276	0.999785
Faxc	0.0160677	0.598251	0.999785
Lrp4	0.0160643	0.633233	0.999785
Far1	0.0160525	0.752989	0.999785
Elmod1	0.0160419	0.383453	0.999785
Serinc1	0.0160236	0.558839	0.999785
Neto1	0.0160212	0.575069	0.999785
Trappc8	0.0160117	0.20273	0.999785
Tmem33	0.0160021	0.437776	0.999785
Haghl	0.0159978	0.451652	0.999785
Mrps7	0.0159776	0.688521	0.999785
Tmem263	0.0159722	0.65152	0.999785
Wfs1	0.0159523	0.26066	0.999785
Slc33a1	0.0159271	0.832943	0.999785
Bpnt2	0.0159115	0.800683	0.999785
Efnb3	0.0159084	0.609947	0.999785
Kif3a	0.0159039	0.799292	0.999785
Ilvbl	0.0159031	0.59852	0.999785
Rabac1	0.0158858	0.732863	0.999785
Nap1l1	0.0158746	0.182933	0.999785
Sorl1	0.0158639	0.0841184	0.999785
Hnrnpf	0.0158628	0.32822	0.999785
Slc38a3	0.0158388	0.582598	0.999785
Dync1i1	0.01583	0.336067	0.999785
Arl10	0.0158168	0.648585	0.999785
Ftl1	0.0158163	0.612306	0.999785
Ramac	0.0157946	0.721041	0.999785
Tbc1d15	0.0157777	0.509537	0.999785
Cnbp	0.0157659	0.633525	0.999785
Prkaa1	0.0157415	0.416888	0.999785
Magi3	0.0157322	0.624349	0.999785
Deptor	0.0157027	0.51613	0.999785
Ptn	0.0156766	0.529553	0.999785
Aimp1	0.0156547	0.0285981	0.999785
Tbl1xr1	0.015641	0.558853	0.999785
Mrpl14	0.0156245	0.748296	0.999785
Gtpbp1	0.0156235	0.326293	0.999785
Isca2	0.0156164	0.388188	0.999785
Ubxn6	0.0155717	0.822775	0.999785
Fermt2	0.0155503	0.400406	0.999785
Fam169a	0.0155378	0.375556	0.999785
Irak1	0.0155371	0.560829	0.999785
Tor1b	0.0155151	0.872786	0.999785
Ncstn	0.0154525	0.419808	0.999785
Paxbp1	0.0154503	0.342198	0.999785
Shc3	0.0154444	0.82055	0.999785
Tmeff1	0.0154441	0.565107	0.999785
Mat2b	0.0154322	0.0684077	0.999785
Rmnd5a	0.015416	0.56528	0.999785
Lyst	0.0154031	0.605036	0.999785
Palmd	0.0153883	0.520224	0.999785
Stxbp6	0.0153799	0.351877	0.999785
Pcsk2	0.0153483	0.554701	0.999785
Brinp2	0.0153355	0.498318	0.999785
Dcx	0.0153191	0.557429	0.999785
Garem1	0.0152523	0.575697	0.999785
Ttr	0.0152173	0.683749	0.999785
Mrps15	0.0152093	0.645477	0.999785
P2ry12	0.0151939	0.623274	0.999785
Cldn11	0.0151842	0.675016	0.999785
Mtmr6	0.0151753	0.495457	0.999785
Insr	0.0151606	0.751553	0.999785
Ckm	0.0151477	0.414783	0.999785
Inpp1	0.0151458	0.193798	0.999785
Cdk16	0.015127	0.119573	0.999785
Ublcp1	0.0150367	0.803048	0.999785
Ncor2	0.0150119	0.869081	0.999785
Lrrc40	0.0149733	0.515973	0.999785
Nploc4	0.0149554	0.441527	0.999785
Rars2	0.0149477	0.524754	0.999785
Txndc12	0.0149021	0.625641	0.999785
Rdh13	0.0148918	0.906978	0.999785
Gatd1	0.0148776	0.140337	0.999785
Tafa2	0.0148773	0.749246	0.999785
Glrx3	0.014825	0.124417	0.999785
U2af1	0.0148009	0.615569	0.999785
Phyhd1	0.0147615	0.815531	0.999785
Fgfr1op2	0.0147452	0.857127	0.999785
Pdcd5	0.0147159	0.493018	0.999785
Hnrnph3	0.0147115	0.390155	0.999785
Cyb5d2	0.0147111	0.937852	0.999785
Dolk	0.0147087	0.829408	0.999785
Otub2	0.0147041	0.832295	0.999785
Mvd	0.0146689	0.845172	0.999785
Tspan2	0.0146657	0.822883	0.999785
Ppp1r7	0.0146588	0.343425	0.999785
Ap1ar	0.0146533	0.870911	0.999785
Ttll12	0.0146281	0.470634	0.999785
Mrpl47	0.0146227	0.633361	0.999785
Gabarap	0.0146107	0.760382	0.999785
Hibadh	0.0145999	0.417882	0.999785
Selenbp1	0.0145819	0.310344	0.999785
Cox17	0.0145644	0.882086	0.999785
Ptgs1	0.014532	0.70277	0.999785
Ints14	0.0145179	0.818548	0.999785
Hnrnpdl	0.0144924	0.0737417	0.999785
Stk11ip	0.0144884	0.600343	0.999785
Mrpl40	0.0144859	0.669527	0.999785
Pag1	0.0144693	0.798089	0.999785
Ankrd63	0.0144651	0.50597	0.999785
Mtx2	0.0144602	0.14721	0.999785
Mrpl37	0.0144565	0.782032	0.999785
Fam98a	0.014409	0.848877	0.999785
Kctd12	0.0143847	0.0342869	0.999785
Timm8a1	0.0143798	0.848733	0.999785
Vps11	0.0143461	0.421736	0.999785
Dhrs7b	0.0143405	0.438711	0.999785
C1qbp	0.014337	0.346821	0.999785
Akap8l	0.0143113	0.571093	0.999785
Snx9	0.0143099	0.667061	0.999785
Fam114a2	0.0143084	0.366678	0.999785
Znf428	0.0142867	0.415115	0.999785
Ctsa	0.0142864	0.501642	0.999785
Plcl1	0.014277	0.490174	0.999785
Lamp1	0.014266	0.580927	0.999785
Mta3	0.0142416	0.599211	0.999785
Ciao2a	0.0141968	0.900163	0.999785
Calcoco1	0.0141714	0.325221	0.999785
Mpp5	0.0141425	0.482392	0.999785
Cog2	0.0141212	0.798157	0.999785
Rcan1	0.0141154	0.266658	0.999785
Jup	0.0141138	0.627529	0.999785
Hsd11b1	0.0141129	0.453829	0.999785
Gtf3c3	0.0141071	0.771229	0.999785
Chd2	0.014069	0.627723	0.999785
Ppp2r2c	0.0140644	0.182339	0.999785
Ugt8	0.0140631	0.585181	0.999785
Txndc15	0.0140268	0.837311	0.999785
Wdr54	0.0140207	0.24006	0.999785
Mobp	0.0139756	0.89791	0.999785
Mtmr3	0.0139697	0.693942	0.999785
Sidt2	0.0139355	0.755703	0.999785
Aldh6a1	0.0139306	0.473716	0.999785
Rps6ka5	0.0138941	0.548	0.999785
Poldip2	0.013894	0.262867	0.999785
Serpinb6	0.0138525	0.441145	0.999785
Grsf1	0.0138453	0.381119	0.999785
C2cd5	0.0138191	0.487854	0.999785
Tceal5	0.0138164	0.750635	0.999785
CH037_MOUSE	0.0138138	0.531211	0.999785
Cacng3	0.0138104	0.825354	0.999785
Znf512	0.0138016	0.642616	0.999785
Yjefn3	0.0137407	0.579035	0.999785
Eif4h	0.0137359	0.175745	0.999785
Snrnp40	0.0136717	0.295868	0.999785
Pkn1	0.0136693	0.845781	0.999785
Gabbr2	0.0136392	0.249835	0.999785
Mios	0.0136388	0.376338	0.999785
Phkg1	0.0136157	0.663997	0.999785
Ahdc1	0.0135897	0.713854	0.999785
Trpc6	0.013586	0.611234	0.999785
Letmd1	0.0135738	0.539252	0.999785
Ufsp2	0.0135619	0.573167	0.999785
Tpm4	0.0135387	0.466187	0.999785
Snrpg	0.0134849	0.756203	0.999785
Dcun1d3	0.0134809	0.622251	0.999785
Smarce1	0.0134726	0.608477	0.999785
Scrn3	0.0134291	0.280077	0.999785
Tmem130	0.0133893	0.694033	0.999785
Nedd4	0.0133469	0.0953015	0.999785
Nrgn	0.013317	0.585657	0.999785
Tmem87a	0.0132913	0.682059	0.999785
Chp1	0.0132658	0.233118	0.999785
Ppp4r3a	0.0132409	0.597415	0.999785
Rtl8b	0.0132229	0.522552	0.999785
Acad11	0.0132091	0.647647	0.999785
Cpsf3	0.013188	0.498018	0.999785
Adam23	0.0131627	0.0662303	0.999785
Rgs7	0.0131556	0.133517	0.999785
Fkbp1a	0.0131373	0.40883	0.999785
Aprt	0.0131059	0.389306	0.999785
Lpcat4	0.0130819	0.532677	0.999785
Rspry1	0.0130794	0.860512	0.999785
Snta1	0.0130631	0.366223	0.999785
Erp44	0.0130585	0.4065	0.999785
Usp25	0.0129784	0.725306	0.999785
Daam1	0.012969	0.52941	0.999785
Tjp1	0.012951	0.204901	0.999785
Cab39	0.0129487	0.425703	0.999785
Plcb3	0.0129483	0.588927	0.999785
U2af2	0.0129453	0.103155	0.999785
Oxnad1	0.012936	0.834385	0.999785
Ankrd13d	0.0129323	0.648726	0.999785
Cpne5	0.0128888	0.299602	0.999785
Tpd52l2	0.0128594	0.255267	0.999785
Tub	0.0128554	0.624222	0.999785
Smarcd1	0.0127993	0.473241	0.999785
Smarcad1	0.0127707	0.589967	0.999785
Smap	0.0127585	0.905922	0.999785
Apbb1	0.0127407	0.207254	0.999785
Ssr4	0.0127305	0.414326	0.999785
Anp32b	0.0127189	0.371931	0.999785
Tmx2	0.0126926	0.761675	0.999785
Aasdhppt	0.0126899	0.848892	0.999785
Cert1	0.0126763	0.341599	0.999785
Fbxo2	0.0126212	0.177556	0.999785
Rab9a	0.0126129	0.48394	0.999785
Gabrb3	0.0126037	0.580138	0.999785
Gria4	0.0125903	0.676028	0.999785
Vps45	0.012533	0.2434	0.999785
Enpp4	0.012532	0.663837	0.999785
Mfsd4a	0.0125146	0.556057	0.999785
Wdr44	0.0124746	0.436579	0.999785
Trappc5	0.0124531	0.466017	0.999785
Apaf1	0.0124107	0.620621	0.999785
Cmtm5	0.0123781	0.581942	0.999785
Arl6	0.0123498	0.730829	0.999785
Ruvbl1	0.0123433	0.411722	0.999785
Aco1	0.0123406	0.264464	0.999785
Gtf3c4	0.0123053	0.816977	0.999785
Ppp1r1a	0.0122925	0.647798	0.999785
Srp14	0.0122729	0.819755	0.999785
Pdcd6	0.0122637	0.154418	0.999785
Shmt2	0.0122018	0.173919	0.999785
Kcnj3	0.0122011	0.289563	0.999785
Fbxl15	0.0121634	0.739253	0.999785
Kpna6	0.0121547	0.676621	0.999785
Cyth1	0.012151	0.294695	0.999785
Pcbp3	0.0121419	0.368559	0.999785
Timm8b	0.0120893	0.934537	0.999785
Nucb2	0.0120828	0.667409	0.999785
Nudcd3	0.0120819	0.312244	0.999785
Carmil1	0.0120515	0.480164	0.999785
Hnrnpd	0.0120476	0.124014	0.999785
Septin4	0.0120416	0.349604	0.999785
Nup43	0.0120407	0.848621	0.999785
Cdk5rap3	0.0120254	0.795722	0.999785
Rab11b	0.0120113	0.327384	0.999785
Uqcc2	0.0120093	0.809851	0.999785
Gss	0.0119741	0.308001	0.999785
Dapk3	0.0119717	0.821038	0.999785
Gsn	0.0119714	0.137371	0.999785
Tubb2b	0.0119555	0.39423	0.999785
Taok1	0.0119362	0.451864	0.999785
S1pr1	0.0119018	0.460956	0.999785
Wdr61	0.0118596	0.729164	0.999785
Rbbp4	0.011848	0.203484	0.999785
Dgkz	0.0118368	0.512079	0.999785
Vcan	0.0118239	0.217168	0.999785
Prorsd1	0.0118145	0.818724	0.999785
Plcg1	0.0118086	0.175354	0.999785
Nsdhl	0.0118007	0.541667	0.999785
Csde1	0.0117867	0.300707	0.999785
Lxn	0.0117791	0.242817	0.999785
Ccar1	0.0117532	0.712663	0.999785
Apeh	0.0117262	0.382706	0.999785
Bcl11a	0.0117117	0.703872	0.999785
Otud7a	0.0117076	0.439113	0.999785
Arhgap5	0.0116916	0.232452	0.999785
Flcn	0.0116779	0.65956	0.999785
Atpaf1	0.0116642	0.589645	0.999785
Itih5	0.0116455	0.79384	0.999785
Lgals1	0.0115909	0.45668	0.999785
Pnpo	0.0115882	0.639347	0.999785
Romo1	0.0115826	0.876677	0.999785
Cirbp	0.0115692	0.689683	0.999785
Acp6	0.0115609	0.536527	0.999785
Als2	0.0115553	0.631558	0.999785
Rgs20	0.0115441	0.568434	0.999785
Usp4	0.0114975	0.784953	0.999785
Atg4b	0.0114936	0.451839	0.999785
Appl2	0.0114719	0.751818	0.999785
Prps2	0.0114712	0.748561	0.999785
Usp35	0.0114683	0.841712	0.999785
Fkbp1b	0.0114605	0.914044	0.999785
Atg2b	0.0114466	0.254849	0.999785
Sarnp	0.0114376	0.673035	0.999785
Nup133	0.0114327	0.599977	0.999785
Mdga2	0.0114319	0.739056	0.999785
Dnal4	0.0114076	0.565953	0.999785
Pin4	0.0114009	0.790536	0.999785
Nadk2	0.0113462	0.141017	0.999785
Adcy9	0.0113389	0.529232	0.999785
Stx1a	0.011307	0.251493	0.999785
Mrpl4	0.0112947	0.496269	0.999785
Actr3b	0.0112569	0.305723	0.999785
Uba2	0.0112497	0.271513	0.999785
Trmt2a	0.0112398	0.768737	0.999785
Farsb	0.0112111	0.28521	0.999785
Agps	0.011202	0.756934	0.999785
Fmnl2	0.0112007	0.807906	0.999785
Tspan7	0.0111943	0.798474	0.999785
Dhx30	0.0111903	0.460332	0.999785
Fam210b	0.0111825	0.772517	0.999785
Ktn1	0.0111805	0.609226	0.999785
Slc1a3	0.0111401	0.100763	0.999785
Golga2	0.0111298	0.821129	0.999785
Tgoln1	0.0111079	0.778946	0.999785
Cisd2	0.0111027	0.490759	0.999785
Hnrnpa0	0.0110956	0.537893	0.999785
Mark2	0.0110847	0.799745	0.999785
CK054_MOUSE	0.0110786	0.368416	0.999785
Itsn1	0.0110781	0.178476	0.999785
Rbm42	0.0110652	0.783819	0.999785
Vps4a	0.011055	0.536295	0.999785
Eif5	0.0110285	0.176713	0.999785
Stxbp3	0.0110254	0.584165	0.999785
Flnb	0.0110145	0.648745	0.999785
Uck1	0.011013	0.591463	0.999785
Btbd17	0.0110112	0.524256	0.999785
Ppp2r2d	0.0110035	0.348716	0.999785
Yod1	0.0109789	0.851358	0.999785
Snrpb	0.0109785	0.468732	0.999785
Ranbp1	0.0109406	0.391839	0.999785
Gosr1	0.0109288	0.714057	0.999785
Decr1	0.0109057	0.281353	0.999785
Agt	0.0108596	0.790846	0.999785
Capn1	0.0108337	0.433182	0.999785
Gpc5	0.0108156	0.608795	0.999785
Tnpo2	0.0107844	0.381275	0.999785
Gclm	0.0107787	0.465753	0.999785
Ptges3	0.0107781	0.145157	0.999785
Gphn	0.010775	0.0870359	0.999785
Acss1	0.0107722	0.577974	0.999785
Dennd4b	0.0107418	0.844679	0.999785
Ntng1	0.0107386	0.66895	0.999785
Abca5	0.0107363	0.850629	0.999785
Elmo1	0.0107291	0.534341	0.999785
Bckdha	0.0106915	0.531687	0.999785
Ankrd49	0.010682	0.71629	0.999785
Adgrb1	0.0106797	0.727139	0.999785
Rpl27a	0.0106728	0.348689	0.999785
Mast1	0.010661	0.720145	0.999785
Hectd1	0.0106558	0.453727	0.999785
Lsm8	0.0106545	0.654175	0.999785
Xpr1	0.0106468	0.763005	0.999785
Kiaa0100	0.0106393	0.766759	0.999785
Thsd7a	0.0106364	0.860467	0.999785
Nell2	0.0105628	0.589264	0.999785
Nipsnap3b	0.0105513	0.532546	0.999785
Cadm2	0.0105437	0.535124	0.999785
Rcc1	0.0105423	0.828822	0.999785
Ccz1	0.0105367	0.450281	0.999785
Smarca5	0.0105121	0.673254	0.999785
Rbbp7	0.0105104	0.644703	0.999785
S100a1	0.0105043	0.862227	0.999785
Cplx1	0.010482	0.196549	0.999785
Bzw2	0.0104558	0.709626	0.999785
Fam81a	0.0104506	0.764821	0.999785
Clybl	0.0104505	0.241481	0.999785
Rilpl1	0.0104485	0.67145	0.999785
Eif2a	0.0104467	0.746031	0.999785
Galnt16	0.0104032	0.721658	0.999785
Daglb	0.0103778	0.717675	0.999785
Ythdc2	0.0103684	0.613948	0.999785
Rab26	0.0103598	0.939789	0.999785
Tuba8	0.0103287	0.734787	0.999785
Vps8	0.0103145	0.466522	0.999785
Adss1	0.0103047	0.707766	0.999785
Cpne4	0.0102846	0.275904	0.999785
Dock10	0.0102821	0.433794	0.999785
Tgfbrap1	0.0102559	0.809559	0.999785
Cacna2d1	0.0102556	0.29582	0.999785
Guk1	0.0102291	0.523622	0.999785
Vps28	0.0102215	0.575101	0.999785
Ndufa1	0.0102178	0.813594	0.999785
P33monox	0.0102049	0.603561	0.999785
Cacnb1	0.0102021	0.233007	0.999785
Kcnip2	0.0101949	0.680591	0.999785
Lrfn2	0.0101514	0.774329	0.999785
Snrpf	0.0100785	0.799054	0.999785
Snx14	0.010039	0.934804	0.999785
Chmp7	0.0100249	0.527917	0.999785
Cnih2	0.010022	0.92869	0.999785
Arih1	0.0100206	0.509715	0.999785
Tmx1	0.0100191	0.812672	0.999785
Dgkh	0.010012	0.506713	0.999785
Ppp2r5a	0.00999843	0.291008	0.999785
Xrn2	0.00999817	0.767676	0.999785
Mob1b	0.00998227	0.666292	0.999785
Ermn	0.00996229	0.35663	0.999785
Ubr2	0.0099497	0.919763	0.999785
Ttc9c	0.0099467	0.684543	0.999785
Slc25a51	0.00994403	0.628936	0.999785
Serpine2	0.00992746	0.725936	0.999785
Mrs2	0.00991494	0.890565	0.999785
Unc80	0.00989849	0.851355	0.999785
Chmp2a	0.00989277	0.846794	0.999785
Abcg2	0.00988974	0.76669	0.999785
Dctn4	0.00987702	0.223732	0.999785
Cdh11	0.00986977	0.504429	0.999785
Slc2a1	0.00985833	0.434239	0.999785
Coq7	0.00984988	0.672087	0.999785
Usp46	0.00981842	0.422095	0.999785
Tmod2	0.00980562	0.191968	0.999785
Sardh	0.0097755	0.775644	0.999785
Pip5k1b	0.00977033	0.816997	0.999785
Nrip3	0.0097518	0.768591	0.999785
Dnajb4	0.00974644	0.555418	0.999785
Wdr19	0.0097442	0.692322	0.999785
Cops7a	0.00974212	0.424722	0.999785
Me2	0.00972494	0.278098	0.999785
Shd	0.00971652	0.803198	0.999785
Npm1	0.00971613	0.611531	0.999785
Pgm2	0.00967392	0.663804	0.999785
Sec13	0.00966774	0.504118	0.999785
Rabl6	0.00966201	0.524953	0.999785
Usp15	0.00964242	0.199954	0.999785
Dolpp1	0.00963532	0.875315	0.999785
Acap2	0.00962945	0.323445	0.999785
Birc6	0.00960322	0.410327	0.999785
Fads1	0.0096031	0.707017	0.999785
Brcc3	0.00959378	0.438828	0.999785
Naa20	0.00959079	0.70705	0.999785
Slc12a4	0.00958631	0.874853	0.999785
Ppp1r10	0.0095678	0.762991	0.999785
Vps33a	0.00954443	0.483888	0.999785
Ralgapa1	0.00954283	0.651192	0.999785
Igf2r	0.00953359	0.862568	0.999785
Kcnip4	0.00951261	0.510599	0.999785
Ndufv2	0.00949886	0.0422658	0.999785
Aida	0.00948973	0.760577	0.999785
App	0.00947543	0.246116	0.999785
Atcay	0.00946887	0.308879	0.999785
Grn	0.00946689	0.777391	0.999785
Llgl1	0.00946201	0.394471	0.999785
Spire2	0.0094597	0.713173	0.999785
Fbxo7	0.00945611	0.708018	0.999785
Cnot2	0.00945154	0.667949	0.999785
Fkbp15	0.00943707	0.563011	0.999785
Scfd1	0.00943661	0.424871	0.999785
Bles03	0.00941578	0.379049	0.999785
Ddx3x	0.00941438	0.117331	0.999785
Tsc2	0.00941317	0.509943	0.999785
Adcy1	0.00940508	0.763228	0.999785
Ift22	0.00940331	0.412085	0.999785
Gstm7	0.00938859	0.599692	0.999785
Sf3a3	0.00938363	0.303756	0.999785
Ciapin1	0.00935624	0.405824	0.999785
Rps13	0.0093492	0.436757	0.999785
Lmnb2	0.00933405	0.409206	0.999785
Twf2	0.00932458	0.294858	0.999785
Acadl	0.00932199	0.216746	0.999785
Katnb1	0.0093132	0.494643	0.999785
Ndufaf7	0.00930575	0.680658	0.999785
Supt16h	0.00927397	0.729833	0.999785
Prkca	0.00926631	0.324154	0.999785
Fau	0.00926096	0.327453	0.999785
Gba2	0.0092592	0.589786	0.999785
Tusc3	0.00923395	0.790381	0.999785
Arpp19	0.00923386	0.54362	0.999785
Slc12a2	0.00920977	0.639156	0.999785
Cryz	0.00919112	0.377266	0.999785
Map3k7	0.00918542	0.950453	0.999785
Nectin1	0.00917914	0.518567	0.999785
Grpel1	0.00917651	0.526819	0.999785
Eif3e	0.00917364	0.489742	0.999785
Atp6ap1	0.00917196	0.581901	0.999785
Zc2hc1a	0.00915498	0.778412	0.999785
Kif13b	0.00915219	0.914733	0.999785
Pcdhgc5	0.00913468	0.657239	0.999785
Stk11	0.00912323	0.554237	0.999785
Pola1	0.00910875	0.68408	0.999785
Ddx6	0.00910311	0.38273	0.999785
Taf15	0.00909532	0.514648	0.999785
Rpl10	0.00909307	0.621036	0.999785
Appl1	0.00908985	0.252124	0.999785
Reps1	0.00908861	0.449018	0.999785
Pfdn6	0.00908095	0.579264	0.999785
Slc30a3	0.00905666	0.385742	0.999785
Adprs	0.00905208	0.484158	0.999785
Plcd1	0.00904878	0.175477	0.999785
Actg1	0.00903556	0.669928	0.999785
Alad	0.0090263	0.351981	0.999785
Edc4	0.00902217	0.508842	0.999785
Mrpl49	0.0090068	0.688596	0.999785
Npm3	0.00900539	0.840592	0.999785
Crkl	0.00899856	0.175647	0.999785
Ergic2	0.0089556	0.354418	0.999785
Sltm	0.00894637	0.817395	0.999785
Vkorc1l1	0.00893692	0.558453	0.999785
Mvk	0.00892695	0.579937	0.999785
Eef1b	0.00890402	0.336936	0.999785
Nhsl1	0.00889072	0.79737	0.999785
Hax1	0.00888543	0.682037	0.999785
Naca	0.00888531	0.353874	0.999785
Ppp6r2	0.00888281	0.459859	0.999785
Nr3c1	0.00884882	0.749762	0.999785
Mfn2	0.00884599	0.678821	0.999785
Eif4e	0.00884382	0.524025	0.999785
Acadm	0.00883643	0.236059	0.999785
Tmem132b	0.0088297	0.514098	0.999785
Jph4	0.00882488	0.512004	0.999785
Ppp1r11	0.0088	0.819528	0.999785
Sh3bgrl3	0.00878192	0.561693	0.999785
Nudt16	0.00876321	0.647137	0.999785
Washc5	0.00874081	0.554605	0.999785
Get3	0.00873848	0.0899548	0.999785
Cyb5r1	0.00871903	0.651636	0.999785
Mrpl48	0.00871145	0.855154	0.999785
Eps15l1	0.00870417	0.171547	0.999785
Zc3hc1	0.0087026	0.796755	0.999785
Saysd1	0.00870251	0.738491	0.999785
Rwdd4	0.00870249	0.7059	0.999785
Rpf2	0.00869812	0.843651	0.999785
Wdr5	0.00867537	0.890391	0.999785
Gfap	0.0086716	0.588015	0.999785
Psme4	0.00866871	0.800722	0.999785
Cpne2	0.00866365	0.609788	0.999785
Dlgap4	0.00865561	0.205384	0.999785
Gapvd1	0.00865273	0.872157	0.999785
Prkar1b	0.00864877	0.450904	0.999785
Gpsm1	0.00863869	0.492286	0.999785
Rtn4r	0.00863472	0.535539	0.999785
Prkar2b	0.00863124	0.232744	0.999785
Igsf9b	0.00862704	0.825614	0.999785
Ankrd50	0.00860599	0.839856	0.999785
Phpt1	0.00859978	0.647261	0.999785
Cacna2d2	0.00858121	0.530348	0.999785
Rgs17	0.00858048	0.721174	0.999785
Tardbp	0.00857829	0.240713	0.999785
Cracd	0.00857109	0.669731	0.999785
mt-Nd2	0.00856794	0.858402	0.999785
Serpinc1	0.00855022	0.87109	0.999785
Supt4h1a	0.00854777	0.647814	0.999785
Ccdc127	0.00853462	0.852341	0.999785
Arsb	0.00851006	0.575299	0.999785
Serpinb9	0.0084916	0.741247	0.999785
Slc4a1	0.00848701	0.827316	0.999785
Tstd3	0.00848452	0.693744	0.999785
Dtd1	0.00848161	0.408233	0.999785
Ptrh2	0.00847017	0.554035	0.999785
Ube2l3	0.00846864	0.379347	0.999785
Szt2	0.00845703	0.385685	0.999785
Ppp1r9a	0.00845573	0.464522	0.999785
Lamp5	0.00845538	0.523759	0.999785
Rbm3	0.0084413	0.613994	0.999785
Kctd4	0.00843532	0.391751	0.999785
Fabp7	0.00842594	0.551647	0.999785
Mt2	0.0084122	0.885299	0.999785
Trappc2l	0.00840596	0.525174	0.999785
Dennd5b	0.00840352	0.875462	0.999785
Coro7	0.00839936	0.159405	0.999785
Armc10	0.00839496	0.514434	0.999785
Gtf2i	0.00839359	0.302858	0.999785
Tubb4a	0.00839118	0.0757747	0.999785
Lig3	0.00837794	0.825911	0.999785
Ophn1	0.00837307	0.750599	0.999785
Babam1	0.00831149	0.822385	0.999785
Uba5	0.00830422	0.592221	0.999785
Gfm1	0.00829693	0.51334	0.999785
Tuba4a	0.00829659	0.115745	0.999785
Tmem63c	0.00829216	0.928898	0.999785
Mecp2	0.00829124	0.225357	0.999785
Abcb8	0.00827733	0.578356	0.999785
Sybu	0.0082768	0.764496	0.999785
Acox1	0.00825829	0.570514	0.999785
Rsrc2	0.00824618	0.924732	0.999785
Tprg1l	0.00823243	0.376877	0.999785
Capza1	0.00820709	0.42306	0.999785
Tmed10	0.00819983	0.533725	0.999785
Ndufs8	0.00819833	0.347444	0.999785
Dhrs7	0.0081934	0.759123	0.999785
Sub1	0.00819064	0.737944	0.999785
Noct	0.00817768	0.743195	0.999785
Eef1e1	0.00814483	0.80008	0.999785
Ndufs3	0.00813092	0.105997	0.999785
Dvl1	0.00812663	0.859661	0.999785
Ak5	0.0081242	0.22349	0.999785
Api5	0.00811917	0.660181	0.999785
Bin1	0.00811586	0.174031	0.999785
Mindy1	0.00810903	0.707386	0.999785
Cavin1	0.00809653	0.746608	0.999785
Sart1	0.00808401	0.709154	0.999785
Pzp	0.00808319	0.674635	0.999785
Prkaca	0.00808237	0.494287	0.999785
Dtnb	0.00807639	0.88026	0.999785
Nudt10	0.00807228	0.850012	0.999785
Tmem68	0.00806881	0.920046	0.999785
Slco3a1	0.0080568	0.731187	0.999785
Get4	0.00801784	0.648613	0.999785
Prdx3	0.00801577	0.383087	0.999785
Fkbp5	0.00801002	0.766761	0.999785
Mogs	0.00800763	0.586184	0.999785
Naxe	0.00800319	0.358671	0.999785
Pgk2	0.00799748	0.667789	0.999785
Pdzd11	0.00799585	0.855901	0.999785
Kiaa1671	0.00799513	0.566371	0.999785
Idi1	0.00798974	0.448072	0.999785
Ylpm1	0.00798953	0.948345	0.999785
Pepd	0.00798539	0.318658	0.999785
Smurf1	0.00797832	0.535829	0.999785
Plscr4	0.00794776	0.838359	0.999785
Rnf123	0.00794644	0.716166	0.999785
Asah1	0.00794486	0.37887	0.999785
Svop	0.00792326	0.758135	0.999785
Slc1a4	0.00791672	0.36347	0.999785
Slc7a14	0.0079096	0.607995	0.999785
Hpca	0.00790858	0.126857	0.999785
Dhrs13	0.00789437	0.923903	0.999785
Larp1	0.00788756	0.528296	0.999785
Adgrl1	0.00788755	0.226344	0.999785
Add2	0.00788056	0.104848	0.999785
Acot2	0.0078791	0.77126	0.999785
Atpaf2	0.00787417	0.8502	0.999785
Gprin3	0.00787131	0.857862	0.999785
H1-1	0.00785626	0.414764	0.999785
Abhd5	0.00784927	0.793294	0.999785
Aldh1a3	0.00783427	0.690488	0.999785
Cops5	0.00783389	0.259096	0.999785
Phf5a	0.00781463	0.705049	0.999785
Trpv2	0.00780939	0.646497	0.999785
Acyp1	0.007802	0.487544	0.999785
Ddx42	0.00779105	0.315125	0.999785
Ndufa13	0.00778481	0.537707	0.999785
Ppcs	0.00777777	0.80619	0.999785
Ugp2	0.0077748	0.256889	0.999785
Eif5b	0.00775994	0.666714	0.999785
Copb2	0.00775768	0.183919	0.999785
Soga3	0.00775255	0.440554	0.999785
Rpa1	0.00774235	0.760851	0.999785
B3glct	0.00771125	0.849717	0.999785
Llgl2	0.00770408	0.935829	0.999785
Chordc1	0.00766577	0.38728	0.999785
Gbf1	0.0076647	0.550512	0.999785
Hscb	0.00766294	0.900859	0.999785
Ubap1	0.00765768	0.842151	0.999785
Dnajc3	0.00765698	0.6292	0.999785
Gabarapl1	0.00765638	0.902341	0.999785
Ampd2	0.00765563	0.257947	0.999785
Hkdc1	0.00765369	0.77897	0.999785
Pdia6	0.00764595	0.404726	0.999785
Dnajb5	0.00764368	0.682294	0.999785
Cpd	0.00761973	0.519315	0.999785
Chga	0.00761724	0.802356	0.999785
Pcp4	0.00759815	0.671981	0.999785
Pbxip1	0.00758462	0.812007	0.999785
Hnrnph1	0.00758336	0.410225	0.999785
Kcnc3	0.00756322	0.641503	0.999785
Pick1	0.00756081	0.381425	0.999785
Cbx5	0.00754767	0.60039	0.999785
Sfxn5	0.00753638	0.31061	0.999785
Ina	0.00753518	0.589107	0.999785
Cdc123	0.00752965	0.842181	0.999785
Gopc	0.00750741	0.718495	0.999785
Nit1	0.00749855	0.357915	0.999785
Tcf4	0.00748643	0.966429	0.999785
Slc5a7	0.00747698	0.880111	0.999785
Rnf34	0.00746834	0.799321	0.999785
Nol11	0.00745955	0.808729	0.999785
Spats2	0.00745872	0.961095	0.999785
Morn4	0.00745774	0.867894	0.999785
Dlgap1	0.0074577	0.462956	0.999785
Mtx3	0.0074545	0.655562	0.999785
Srsf3	0.00743288	0.684727	0.999785
Adsl	0.00743029	0.462434	0.999785
Ctps2	0.00741945	0.788349	0.999785
Osbpl8	0.00741864	0.634395	0.999785
Prkar2a	0.00741141	0.447417	0.999785
Herc2	0.0074072	0.775384	0.999785
Dek	0.00740397	0.720048	0.999785
Lcp1	0.00737927	0.806602	0.999785
Ptpre	0.00737864	0.662156	0.999785
Sf3b1	0.00736516	0.506172	0.999785
Rbck1	0.00731415	0.960328	0.999785
Mtfr1l	0.00727246	0.550278	0.999785
Arhgef11	0.00726694	0.632999	0.999785
Setd7	0.00726608	0.430172	0.999785
Aqr	0.00726445	0.862579	0.999785
Fnta	0.007264	0.572377	0.999785
Tubb6	0.00726051	0.586169	0.999785
Set	0.00725406	0.538358	0.999785
Hepacam	0.00724594	0.504742	0.999785
Pip4k2b	0.00724301	0.332713	0.999785
Mesd	0.00723254	0.855044	0.999785
Dnaja2	0.00723124	0.589753	0.999785
Luzp1	0.00721958	0.657321	0.999785
Bcan	0.00721803	0.365868	0.999785
Rplp2	0.00721579	0.647701	0.999785
Scrg1	0.00721393	0.63157	0.999785
Tpbg	0.00720681	0.868036	0.999785
Srsf10	0.00720392	0.504421	0.999785
Arf2	0.00720324	0.923201	0.999785
Dkk3	0.00720114	0.657562	0.999785
Ptpn1	0.00717898	0.73388	0.999785
Kng1	0.00714837	0.855796	0.999785
Ube2m	0.00714418	0.491192	0.999785
Hyou1	0.00710635	0.17696	0.999785
Ankib1	0.00709558	0.794367	0.999785
Commd2	0.00709017	0.855365	0.999785
Nfia	0.0070824	0.909603	0.999785
Fam131b	0.00708153	0.797381	0.999785
S100a4	0.00708003	0.920375	0.999785
Ikbkb	0.00706421	0.624122	0.999785
Calr	0.0070593	0.443955	0.999785
Pdk1	0.0070589	0.600324	0.999785
Syncrip	0.00705889	0.673781	0.999785
Nudt2	0.0070576	0.833891	0.999785
Tbcc	0.00705604	0.530727	0.999785
Luc7l	0.00705283	0.845664	0.999785
Oxct1	0.00705112	0.19811	0.999785
Strn3	0.00704742	0.521162	0.999785
Timm10b	0.00703829	0.917618	0.999785
Fyn	0.00703029	0.677687	0.999785
Gcdh	0.00702568	0.488774	0.999785
Ythdf1	0.00702442	0.835914	0.999785
Synj2bp	0.00702169	0.657857	0.999785
Uba6	0.00701862	0.732923	0.999785
Myh14	0.00701628	0.353239	0.999785
Them6	0.00699903	0.629991	0.999785
Nup54	0.00699877	0.87288	0.999785
Cops7b	0.00699614	0.75071	0.999785
Copg2	0.00698304	0.474677	0.999785
Cfdp1	0.00698234	0.813284	0.999785
Ndufb6	0.00696867	0.481718	0.999785
Prxl2a	0.00696401	0.30108	0.999785
St13	0.00695826	0.22743	0.999785
Ptprd	0.00695609	0.278538	0.999785
Chkb	0.00693114	0.608706	0.999785
Psmc3	0.00693103	0.368538	0.999785
Hnrnpc	0.00693099	0.431696	0.999785
Dusp3	0.00692912	0.371822	0.999785
Sptb	0.00690846	0.15946	0.999785
Elp1	0.0069024	0.581234	0.999785
Sugt1	0.00690057	0.441188	0.999785
Ostf1	0.00685997	0.656821	0.999785
Prdx2	0.00685744	0.291589	0.999785
Hdac11	0.00684615	0.607566	0.999785
Dpp8	0.00683084	0.7639	0.999785
Dars2	0.00682967	0.621214	0.999785
Chgb	0.00682219	0.831606	0.999785
Hspa8	0.00682017	0.0991963	0.999785
Pip4k2a	0.00681782	0.568012	0.999785
Paip1	0.0068145	0.46286	0.999785
Dmtn	0.0068026	0.526455	0.999785
Pigk	0.00679882	0.909922	0.999785
Dclk2	0.00679726	0.643886	0.999785
Mprip	0.00677054	0.703485	0.999785
Snx1	0.00676165	0.444575	0.999785
Ngef	0.00675315	0.464577	0.999785
Tollip	0.00675286	0.720027	0.999785
Spart	0.00673111	0.743904	0.999785
Map7d2	0.00672036	0.876014	0.999785
[truncated: 4,117 more rows]

## Sheet: Proteomics miR132OE
	logFC	P.Value	adj.P.Val
Telo2	-0.728701	0.0256725	0.999889		Bottom 300
Decr2	-0.723675	0.177506	0.999889
Krt19	-0.627134	0.0200773	0.999889
Usp48	-0.622054	0.0777326	0.999889
Hecw1	-0.594371	0.0198225	0.999889
S100a9	-0.571857	0.0137211	0.999889
Ube2d2b	-0.50751	0.0890653	0.999889
Slc25a31	-0.489986	0.112379	0.999889
Ctdnep1	-0.47573	0.0194139	0.999889
Slc25a17	-0.461129	0.226369	0.999889
Mblac1	-0.46007	0.23499	0.999889
Tmem222	-0.45177	0.203237	0.999889
Apod	-0.449383	0.137452	0.999889
Atp11a	-0.424651	0.184958	0.999889
Gstt1	-0.417089	0.183013	0.999889
Wdr24	-0.416584	0.135962	0.999889
Cct6b	-0.412092	0.32658	0.999889
Cpsf1	-0.397505	0.0678141	0.999889
Ifit1	-0.390768	0.165671	0.999889
Plpp4	-0.390389	0.0147284	0.999889
Gbp5	-0.389872	0.162707	0.999889
Anxa1	-0.37034	0.17429	0.999889
Fars2	-0.370278	0.149493	0.999889
Psmd4	-0.370247	0.269476	0.999889
Iigp1	-0.36856	0.0510817	0.999889
Tlcd3b	-0.360664	0.0917618	0.999889
Surf1	-0.357834	0.178427	0.999889
Wdr41	-0.355878	0.056262	0.999889
Txlna	-0.354092	0.085947	0.999889
Cntnap5c	-0.351499	0.253852	0.999889
Naa11	-0.34456	0.207529	0.999889
Cdc42ep1	-0.33853	0.236595	0.999889
Gbp6	-0.327574	0.237894	0.999889
Rngtt	-0.32483	0.291784	0.999889
Os9	-0.319134	0.168215	0.999889
Prickle1	-0.315558	0.0318904	0.999889
Rtkn	-0.311822	0.131787	0.999889
Atp23	-0.310079	0.186466	0.999889
Scap	-0.309065	0.104925	0.999889
Stard10	-0.30771	0.159679	0.999889
Ankrd27	-0.304125	0.0208631	0.999889
Rabl3	-0.303522	0.238058	0.999889
Reln	-0.30278	0.0010432	0.999889
Gatm	-0.297093	0.166016	0.999889
Nr2f1	-0.292943	0.111277	0.999889
Tmem47	-0.292524	0.0917031	0.999889
Krt18	-0.29137	0.423724	0.999889
Ei24	-0.288002	0.288401	0.999889
Bag1	-0.287376	0.294811	0.999889
Mfap1a	-0.284562	0.0525078	0.999889
Exosc9	-0.277478	0.289371	0.999889
H2-K1	-0.277476	0.162655	0.999889
Eml6	-0.275306	0.115676	0.999889
Naa38	-0.270943	0.253038	0.999889
Rpa2	-0.270536	0.419859	0.999889
Pld2	-0.268136	0.170621	0.999889
Gna15	-0.264432	0.225386	0.999889
Lbr	-0.26385	0.379145	0.999889
Pla2g6	-0.263555	0.371072	0.999889
Cox7b	-0.261096	0.642005	0.999889
Usp30	-0.26051	0.20014	0.999889
Snap23	-0.258236	0.155997	0.999889
Sema4a	-0.255621	0.260634	0.999889
Kiaa0895	-0.255318	0.0360707	0.999889
Pramef20	-0.253757	0.638785	0.999889
Dhcr24	-0.252415	0.230717	0.999889
Ubac2	-0.250239	0.496777	0.999889
Ap4e1	-0.250075	0.454504	0.999889
Prkcd	-0.248013	0.0890571	0.999889
Hivep2	-0.242942	0.0250712	0.999889
Stx2	-0.241805	0.261544	0.999889
Git2	-0.23986	0.107531	0.999889
R3hdm2	-0.235296	0.534818	0.999889
Serinc3	-0.233598	0.215294	0.999889
Arf1	-0.232476	0.120871	0.999889
Ptprc	-0.232415	0.453873	0.999889
Ptprk	-0.230077	0.170449	0.999889
Ndufaf6	-0.226806	0.270259	0.999889
Aff4	-0.226506	0.458069	0.999889
Nkain4	-0.225903	0.431049	0.999889
Thtpa	-0.225626	0.119316	0.999889
Scn4a	-0.224875	0.345419	0.999889
Rtn2	-0.223839	0.19001	0.999889
Gnb3	-0.222114	0.287698	0.999889
Ifit3	-0.221997	0.310894	0.999889
Cachd1	-0.221851	0.238603	0.999889
Camta2	-0.220806	0.304587	0.999889
Cnih2	-0.21833	0.284498	0.999889
Rps6kb1	-0.217983	0.116226	0.999889
Itih3	-0.217255	0.330992	0.999889
Serpina1b	-0.216102	0.352894	0.999889
Map3k7	-0.215722	0.274727	0.999889
Pbp2	-0.210435	0.273613	0.999889
Rab26	-0.209445	0.175173	0.999889
Kdelr1	-0.209332	0.520987	0.999889
Cstf1	-0.207198	0.397538	0.999889
Nat14	-0.206599	0.258098	0.999889
Saal1	-0.205726	0.283492	0.999889
Gosr2	-0.204375	0.441799	0.999889
Trmt61a	-0.204148	0.227421	0.999889
Pfkfb2	-0.203103	0.131799	0.999889
Rnf213	-0.202951	0.468733	0.999889
Hif1an	-0.202923	0.539823	0.999889
Npr2	-0.202537	0.669786	0.999889
Bin2	-0.202207	0.453904	0.999889
Elovl4	-0.202001	0.367525	0.999889
Fetub	-0.201427	0.141026	0.999889
Tubgcp4	-0.200513	0.297617	0.999889
Dcaf6	-0.19901	0.4046	0.999889
Zbtb20	-0.198116	0.354989	0.999889
Cnot4	-0.196581	0.315953	0.999889
Lyn	-0.195498	0.164548	0.999889
Mmd2	-0.194948	0.505484	0.999889
Hmgb3	-0.193908	0.434615	0.999889
Smg1	-0.193874	0.351541	0.999889
Pip5k1b	-0.191655	0.121271	0.999889
Stx18	-0.191242	0.105662	0.999889
Itga3	-0.188422	0.435945	0.999889
Smad4	-0.18771	0.312083	0.999889
Flnc	-0.186607	0.0818899	0.999889
Pogz	-0.18581	0.302438	0.999889
Wdr59	-0.185753	0.370779	0.999889
Tmbim6	-0.185308	0.584049	0.999889
Sf3b6	-0.185109	0.30525	0.999889
Naa30	-0.184539	0.457373	0.999889
Fbxo44	-0.183859	0.188217	0.999889
Pigt	-0.182656	0.0672537	0.999889
Aktip	-0.182202	0.259854	0.999889
Golga7	-0.18174	0.180969	0.999889
Krt17	-0.181539	0.415223	0.999889
Abhd17b	-0.181415	0.377409	0.999889
Fitm2	-0.180947	0.450947	0.999889
Mvp	-0.179609	0.309186	0.999889
Tpm2	-0.179352	0.339346	0.999889
Gbp7	-0.179106	0.467346	0.999889
Sun1	-0.178583	0.491327	0.999889
Itch	-0.176148	0.121642	0.999889
Slc12a4	-0.175481	0.0236992	0.999889
Fahd1	-0.173888	0.0802703	0.999889
Map2k5	-0.173649	0.540498	0.999889
Senp8	-0.1734	0.257976	0.999889
Stn1	-0.172456	0.329033	0.999889
Itih2	-0.172356	0.304148	0.999889
Rlbp1	-0.171775	0.0746302	0.999889
Aoc3	-0.17177	0.689938	0.999889
Cog3	-0.171758	0.402843	0.999889
Kptn	-0.171472	0.130425	0.999889
Isg15	-0.170891	0.157402	0.999889
Atat1	-0.169438	0.0266133	0.999889
Krt2	-0.169095	0.457693	0.999889
Heph	-0.169041	0.218221	0.999889
Tmem205	-0.167893	0.372575	0.999889
Slc13a3	-0.167735	0.422194	0.999889
Slc29a1	-0.167722	0.452071	0.999889
Bnip3	-0.167547	0.51651	0.999889
Fam234a	-0.167478	0.369032	0.999889
Ptpn3	-0.167238	0.382773	0.999889
Unc80	-0.166565	0.445807	0.999889
Tgtp2	-0.166406	0.587995	0.999889
Fchsd2	-0.165292	0.295495	0.999889
Crybb1	-0.164794	0.18099	0.999889
Pik3c3	-0.164692	0.151806	0.999889
Mrps35	-0.164217	0.0345715	0.999889
Pcdh19	-0.163921	0.235175	0.999889
Sdf4	-0.163853	0.428392	0.999889
Cdk5rap3	-0.163368	0.337026	0.999889
Aftph	-0.163042	0.192698	0.999889
Vps13b	-0.162979	0.600169	0.999889
Slc26a6	-0.162745	0.494255	0.999889
Slc35e1	-0.162428	0.388925	0.999889
Sart1	-0.162068	0.281423	0.999889
Prelid3a	-0.161694	0.50772	0.999889
Tap1	-0.161408	0.378011	0.999889
Rcn1	-0.160539	0.122563	0.999889
Coq5	-0.159401	0.28339	0.999889
Polr2h	-0.158633	0.0966158	0.999889
Ciao2a	-0.155971	0.516049	0.999889
Sephs2	-0.155448	0.514689	0.999889
Pi4kb	-0.154463	0.281432	0.999889
Zfr2	-0.153934	0.725105	0.999889
Faim	-0.153767	0.214752	0.999889
Prpf40a	-0.153675	0.233749	0.999889
Mrps18b	-0.153444	0.0640953	0.999889
Serpinc1	-0.153246	0.475601	0.999889
Swap70	-0.1529	0.462492	0.999889
Gbp2	-0.151945	0.633907	0.999889
Capg	-0.151774	0.505908	0.999889
Trim71	-0.151642	0.693826	0.999889
Fgfr1op2	-0.151157	0.43617	0.999889
Slc18a3	-0.150814	0.597954	0.999889
S100a6	-0.150679	0.417896	0.999889
Lsp1	-0.150386	0.334272	0.999889
Smpdl3b	-0.150069	0.296709	0.999889
Neto2	-0.149913	0.611143	0.999889
Aif1l	-0.149635	0.235249	0.999889
Rb1cc1	-0.149478	0.449972	0.999889
Ccdc90b	-0.149368	0.365739	0.999889
Msh6	-0.14926	0.43914	0.999889
Polr2g	-0.148604	0.148036	0.999889
Mrps25	-0.148124	0.559643	0.999889
Nup43	-0.146521	0.210469	0.999889
Lama1	-0.145942	0.373692	0.999889
Mrpl15	-0.145487	0.0507177	0.999889
Epha8	-0.144868	0.633622	0.999889
Phactr3	-0.143748	0.582629	0.999889
Mcee	-0.143562	0.0701241	0.999889
Eef1akmt1	-0.143354	0.373632	0.999889
Cdc23	-0.14335	0.0534498	0.999889
Iah1	-0.143161	0.294963	0.999889
Ahsa2	-0.142819	0.53349	0.999889
Nup88	-0.141763	0.383364	0.999889
Unc119	-0.141586	0.654449	0.999889
Ncbp2	-0.140224	0.466124	0.999889
Cttnbp2nl	-0.139893	0.299062	0.999889
Kiaa1109	-0.13978	0.331046	0.999889
Becn1	-0.139652	0.129849	0.999889
Tmem259	-0.139301	0.489798	0.999889
Mroh1	-0.139199	0.299928	0.999889
Pml	-0.138969	0.454879	0.999889
Pde8a	-0.138457	0.467665	0.999889
Slc7a2	-0.137901	0.247853	0.999889
Ccdc50	-0.135756	0.297269	0.999889
Arhgap20	-0.135394	0.463114	0.999889
Alg11	-0.135347	0.340925	0.999889
Erbin	-0.135079	0.326891	0.999889
Coq6	-0.134169	0.198224	0.999889
Aldh1a3	-0.133935	0.495853	0.999889
Cep97	-0.133855	0.631089	0.999889
Thoc6	-0.132821	0.537403	0.999889
Trappc13	-0.132791	0.147179	0.999889
Aup1	-0.132735	0.447827	0.999889
Pcdhgc3	-0.132563	0.298658	0.999889
Ggact	-0.132266	0.431589	0.999889
Slitrk4	-0.131414	0.601623	0.999889
Anxa4	-0.131275	0.0836962	0.999889
Desi1	-0.13003	0.348208	0.999889
Hsd17b7	-0.129828	0.432291	0.999889
Tp53bp2	-0.129213	0.567272	0.999889
Sdf2l1	-0.128787	0.534299	0.999889
Bscl2	-0.127945	0.541619	0.999889
Krt42	-0.12734	0.587638	0.999889
Triap1	-0.127323	0.540971	0.999889
Slc25a15	-0.127017	0.637291	0.999889
Rptn	-0.126764	0.180772	0.999889
Zpr1	-0.126681	0.159154	0.999889
Cox15	-0.126533	0.513594	0.999889
Gria4	-0.126526	0.341099	0.999889
Amfr	-0.126327	0.334452	0.999889
Cd34	-0.125778	0.441555	0.999889
Bmpr1a	-0.125763	0.593058	0.999889
Frs3	-0.125755	0.43099	0.999889
Map3k4	-0.12562	0.653694	0.999889
Cfap20	-0.125405	0.549095	0.999889
Naa20	-0.125339	0.150148	0.999889
Clpx	-0.125236	0.188515	0.999889
Golgb1	-0.124808	0.552391	0.999889
Pex16	-0.124379	0.570148	0.999889
Lias	-0.124343	0.38799	0.999889
Wdr5	-0.124203	0.136669	0.999889
Slco3a1	-0.123989	0.354861	0.999889
Igf2r	-0.123951	0.301915	0.999889
Prpf3	-0.122656	0.653546	0.999889
Heatr5b	-0.122609	0.0647168	0.999889
Mrpl57	-0.122297	0.608962	0.999889
Rab31	-0.121297	0.0580652	0.999889
Nup85	-0.121277	0.694775	0.999889
Pde10a	-0.120349	0.249943	0.999889
Ranbp2	-0.120065	0.0112189	0.999889
Arl13b	-0.119698	0.16292	0.999889
Nhlrc3	-0.11948	0.589215	0.999889
Sf3a2	-0.119364	0.316413	0.999889
Uhrf1bp1	-0.119188	0.531761	0.999889
Nop2	-0.119018	0.35089	0.999889
Slc24a3	-0.118933	0.675878	0.999889
Ttc33	-0.118395	0.694271	0.999889
Hmg20a	-0.118096	0.374491	0.999889
Ubl3	-0.11702	0.353208	0.999889
Ap1g2	-0.116668	0.52972	0.999889
Kbtbd2	-0.116282	0.193544	0.999889
Zmym3	-0.116129	0.328805	0.999889
Psen1	-0.115963	0.186839	0.999889
Ehd4	-0.115938	0.240767	0.999889
Thap11	-0.115638	0.332921	0.999889
Trpm3	-0.115168	0.301961	0.999889
Fcsk	-0.114712	0.204139	0.999889
Creb1	-0.114554	0.651764	0.999889
Btbd9	-0.114391	0.352163	0.999889
Sdc3	-0.114246	0.0842545	0.999889
Maged2	-0.11361	0.450079	0.999889
Mtfr1	-0.113168	0.231901	0.999889
Sec23b	-0.11308	0.423748	0.999889
Acbd5	-0.112608	0.16898	0.999889
Pde11a	-0.112354	0.666534	0.999889
Prex2	-0.112277	0.354856	0.999889
Lrrc4c	-0.112052	0.118073	0.999889
Dnm2	-0.112	0.145659	0.999889
Cmc4	-0.111937	0.527566	0.999889
Pcdh7	-0.111879	0.213732	0.999889
Kcna4	-0.111778	0.407448	0.999889
Commd6	-0.111592	0.715121	0.999889
Bcap31	-0.111487	0.426408	0.999889
Cers6	-0.11099	0.675669	0.999889
Fkbp1b	-0.110918	0.122793	0.999889
Hdgfl2	-0.110657	0.183005	0.999889
Dohh	-0.110589	0.496758	0.999889
Arl2	-0.110039	0.130959	0.999889
Lsm7	-0.109952	0.71826	0.999889
Rufy1	-0.109544	0.371134	0.999889
Lrrc15	-0.109155	0.7118	0.999889
Ufsp2	-0.108201	0.0699829	0.999889
Rictor	-0.107624	0.529303	0.999889
Larp4b	-0.1076	0.706681	0.999889
Polr2b	-0.107234	0.310346	0.999889
Lclat1	-0.107225	0.303106	0.999889
Atg2a	-0.10709	0.706931	0.999889
Gbp4	-0.10697	0.677915	0.999889
Atp6v1g3	-0.105729	0.479315	0.999889
Cyp2d10	-0.105638	0.701753	0.999889
Dcun1d2	-0.105304	0.394048	0.999889
Mia2	-0.1051	0.565652	0.999889
Ndufb11	-0.104713	0.343817	0.999889
Ddx18	-0.103981	0.549432	0.999889
Wnk3	-0.103939	0.654424	0.999889
Slc5a7	-0.103715	0.619248	0.999889
Stk3	-0.103472	0.17404	0.999889
Srek1	-0.103348	0.35635	0.999889
Rac2	-0.103329	0.538328	0.999889
Ralbp1	-0.102926	0.216663	0.999889
Tmem9	-0.102764	0.640091	0.999889
Ahnak2	-0.102467	0.695065	0.999889
Jph1	-0.102192	0.593995	0.999889
Tmem214	-0.102152	0.669376	0.999889
Csdc2	-0.102102	0.47925	0.999889
Prpf4b	-0.101893	0.201411	0.999889
Sgip1	-0.10176	0.463222	0.999889
Slc25a19	-0.101686	0.13706	0.999889
Col1a1	-0.101645	0.726224	0.999889
Kcna6	-0.101485	0.420776	0.999889
Eny2	-0.101481	0.55453	0.999889
Klhl3	-0.101315	0.712663	0.999889
Rab37	-0.101141	0.48125	0.999889
Ace	-0.100818	0.599405	0.999889
Sdf2	-0.100764	0.331611	0.999889
Mrpl37	-0.100662	0.140953	0.999889
Sfxn4	-0.100372	0.630372	0.999889
Fbxo3	-0.0998852	0.09127	0.999889
Plekho2	-0.0996024	0.51163	0.999889
Ctcf	-0.0995115	0.641987	0.999889
Spin1	-0.0993957	0.454712	0.999889
Slc5a3	-0.0990146	0.560195	0.999889
Krt1	-0.0988902	0.538471	0.999889
Serinc5	-0.0987769	0.417113	0.999889
Sec24d	-0.0987347	0.580151	0.999889
Kcnj11	-0.0985361	0.458052	0.999889
Jakmip2	-0.0984971	0.570303	0.999889
Dkc1	-0.0982395	0.164844	0.999889
Pik3cb	-0.0957633	0.412762	0.999889
Yod1	-0.0955902	0.749915	0.999889
Eps8	-0.0953961	0.0574924	0.999889
Xrn1	-0.094601	0.379576	0.999889
Llgl2	-0.094376	0.468979	0.999889
Amacr	-0.0941864	0.654365	0.999889
Egln1	-0.0939151	0.581179	0.999889
Prr7	-0.09317	0.206379	0.999889
Crip1	-0.0930092	0.673142	0.999889
Mboat2	-0.0929419	0.309166	0.999889
Map4k5	-0.0927663	0.089673	0.999889
Psmb10	-0.0924197	0.520551	0.999889
Kifc2	-0.0923259	0.611513	0.999889
Shtn1	-0.0921116	0.700625	0.999889
Tomm7	-0.0920349	0.571115	0.999889
Fundc1	-0.0918691	0.164835	0.999889
Megf10	-0.0916488	0.502254	0.999889
Snw1	-0.0911487	0.333823	0.999889
Cog2	-0.090815	0.738362	0.999889
Sympk	-0.0903963	0.693697	0.999889
Washc1	-0.0902063	0.512251	0.999889
Nmral1	-0.0897368	0.216203	0.999889
Znf638	-0.0897126	0.232761	0.999889
Dnajc9	-0.0896928	0.834209	0.999889
Msh2	-0.0893221	0.597107	0.999889
Ash2l	-0.0892649	0.689057	0.999889
Ankrd49	-0.0892461	0.534023	0.999889
Pelo	-0.0892453	0.760997	0.999889
Pgpep1	-0.0891297	0.609739	0.999889
S100a4	-0.089108	0.438402	0.999889
Dennd1a	-0.088978	0.477934	0.999889
Stx6	-0.0889519	0.108145	0.999889
Cdh10	-0.0889152	0.250407	0.999889
Arhgef4	-0.0888984	0.652426	0.999889
Acsf3	-0.0885608	0.154329	0.999889
Ap1s2	-0.088496	0.208543	0.999889
Des	-0.0884191	0.59414	0.999889
Uvrag	-0.0883912	0.281222	0.999889
Frmd4a	-0.0883271	0.162537	0.999889
Azi2	-0.0878229	0.524844	0.999889
Rabac1	-0.0872408	0.590328	0.999889
Crebbp	-0.0867369	0.57166	0.999889
Gtf3c3	-0.0867145	0.66405	0.999889
Tanc1	-0.0865261	0.410381	0.999889
Dennd4b	-0.0865025	0.492553	0.999889
Abcc4	-0.086351	0.581927	0.999889
Pcdhb9	-0.0860318	0.436734	0.999889
Dido1	-0.0859916	0.244688	0.999889
Mctp1	-0.0858881	0.464239	0.999889
Mapk9	-0.0858123	0.492765	0.999889
Opalin	-0.0857864	0.555768	0.999889
Pcbp4	-0.0857223	0.842599	0.999889
Mettl26	-0.0857146	0.360647	0.999889
Rundc3b	-0.085457	0.105034	0.999889
Ccm2	-0.0854395	0.35606	0.999889
Coq7	-0.0853512	0.422966	0.999889
Pls1	-0.0851867	0.343172	0.999889
Oxnad1	-0.0851217	0.280124	0.999889
Nars2	-0.0849916	0.667586	0.999889
Actl6a	-0.0848026	0.378329	0.999889
Ephb3	-0.0844143	0.433867	0.999889
B4galnt1	-0.0843385	0.722904	0.999889
Lipt2	-0.0843092	0.441089	0.999889
Slc6a4	-0.0842512	0.259954	0.999889
Bcar1	-0.0842079	0.685302	0.999889
Niban2	-0.0838954	0.561607	0.999889
Ubxn6	-0.083777	0.259367	0.999889
Itgb2	-0.0837766	0.370502	0.999889
Shc3	-0.0837555	0.532721	0.999889
Arf2	-0.0835423	0.329518	0.999889
Tmed5	-0.083524	0.249633	0.999889
Elac2	-0.0833176	0.578337	0.999889
Krt10	-0.0832974	0.639682	0.999889
Upf3b	-0.0831893	0.615258	0.999889
Fgf13	-0.0829232	0.405445	0.999889
Nup107	-0.0829192	0.442814	0.999889
Cul4a	-0.0828227	0.217475	0.999889
Tbc1d22b	-0.082574	0.756918	0.999889
Krt79	-0.0824023	0.567196	0.999889
Crppa	-0.0818932	0.567206	0.999889
Keap1	-0.0818904	0.701292	0.999889
Aifm3	-0.0817526	0.327799	0.999889
Aaas	-0.0817179	0.690768	0.999889
Spred1	-0.0816536	0.325639	0.999889
Slc4a3	-0.0811763	0.108584	0.999889
Nlrp4e	-0.0810597	0.645567	0.999889
Brix1	-0.0809754	0.408851	0.999889
Stx4	-0.0808569	0.559614	0.999889
Miga1	-0.0808377	0.683292	0.999889
Eefsec	-0.0808154	0.0973078	0.999889
Snrpb2	-0.0803361	0.644033	0.999889
Rsf1	-0.0802458	0.704864	0.999889
Mrpl32	-0.0798281	0.606225	0.999889
Gabra2	-0.0795958	0.724076	0.999889
Gcat	-0.0795108	0.374331	0.999889
Pnma2	-0.0793965	0.403892	0.999889
Timm23	-0.0793198	0.525766	0.999889
Npc1	-0.0792495	0.621715	0.999889
Lrrcc1	-0.0792218	0.835016	0.999889
Mapk8ip1	-0.079092	0.684662	0.999889
Sec11c	-0.0788898	0.504093	0.999889
Nxph1	-0.0786828	0.284932	0.999889
Hecw2	-0.0785014	0.274287	0.999889
Cmpk2	-0.0783796	0.212271	0.999889
Ddhd2	-0.0783739	0.378642	0.999889
Tmbim1	-0.0782585	0.656935	0.999889
Lsm14a	-0.0780921	0.0686274	0.999889
Clcn4	-0.0779883	0.398498	0.999889
Rad21	-0.0779485	0.463423	0.999889
Pcbd2	-0.0776811	0.580596	0.999889
Col12a1	-0.0774319	0.565752	0.999889
Prrc2c	-0.077369	0.281648	0.999889
Stat1	-0.0772707	0.270619	0.999889
Pde4c	-0.0772693	0.725445	0.999889
Kcnj4	-0.077179	0.404366	0.999889
Golph3	-0.076925	0.360568	0.999889
Rrn3	-0.0765199	0.826	0.999889
Ccdc25	-0.076399	0.455757	0.999889
Tmem94	-0.0763111	0.683682	0.999889
Mcub	-0.076151	0.597018	0.999889
Casp6	-0.07565	0.664638	0.999889
Kyat1	-0.0754888	0.585649	0.999889
Spg21	-0.0754883	0.802467	0.999889
Tubal3	-0.0753957	0.277836	0.999889
Abcg2	-0.075271	0.321596	0.999889
Pde9a	-0.0751146	0.619384	0.999889
C4b	-0.075031	0.322177	0.999889
H2ax	-0.0748152	0.224381	0.999889
Slc2a13	-0.0747002	0.360854	0.999889
Jmy	-0.0744338	0.835184	0.999889
Sparc	-0.0740614	0.698655	0.999889
Plekha7	-0.0735778	0.342284	0.999889
Podxl	-0.0735364	0.758598	0.999889
Ctsc	-0.0734265	0.605584	0.999889
Pde6d	-0.0731789	0.467906	0.999889
Syt5	-0.0731371	0.407156	0.999889
Pitrm1	-0.0731346	0.178675	0.999889
Snx25	-0.0731331	0.706101	0.999889
Micu1	-0.0730779	0.556545	0.999889
Cd14	-0.0729294	0.602638	0.999889
Tssc4	-0.0727527	0.676421	0.999889
Mrpl1	-0.0727508	0.583381	0.999889
Mrpl46	-0.0723919	0.206365	0.999889
Sdk2	-0.0723285	0.4949	0.999889
Ndufa3	-0.0723055	0.0313906	0.999889
Igsf1	-0.0720779	0.63475	0.999889
Phf6	-0.0720524	0.437556	0.999889
Fbxo6	-0.0720408	0.165213	0.999889
Panx2	-0.0720362	0.627994	0.999889
Cfb	-0.0718223	0.429517	0.999889
Adgrg1	-0.0718205	0.405998	0.999889
Serac1	-0.0717917	0.745479	0.999889
Galnt2	-0.071587	0.531956	0.999889
Cmtm5	-0.0713963	0.326072	0.999889
Lmbrd2	-0.071332	0.376985	0.999889
Rwdd2a	-0.0713067	0.715728	0.999889
Thg1l	-0.0711695	0.772047	0.999889
Tgoln1	-0.0708177	0.542805	0.999889
Mrps30	-0.0707317	0.238833	0.999889
Mrpl11	-0.0706394	0.760663	0.999889
Nxf1	-0.0702557	0.168407	0.999889
Ctnnbl1	-0.0701821	0.365875	0.999889
Osbp2	-0.0701461	0.28455	0.999889
Zmpste24	-0.0698743	0.0530849	0.999889
Borcs6	-0.069664	0.312777	0.999889
Sestd1	-0.0696004	0.168235	0.999889
Fbxo22	-0.0694108	0.082053	0.999889
Stmn3	-0.0693074	0.635931	0.999889
Mapk11	-0.0692836	0.581491	0.999889
Fam151b	-0.0692664	0.749974	0.999889
Ints14	-0.0692272	0.705876	0.999889
Ccdc115	-0.0687821	0.550627	0.999889
Zmat2	-0.0685325	0.473157	0.999889
Psmd14	-0.0683859	0.0591008	0.999889
Lamtor3	-0.0682697	0.596666	0.999889
Pcmtd1	-0.0678092	0.565731	0.999889
Ctif	-0.0677187	0.539733	0.999889
Nup153	-0.0676106	0.663921	0.999889
Tor2a	-0.0675653	0.889386	0.999889
Emb	-0.067561	0.260497	0.999889
Ctss	-0.0672846	0.472213	0.999889
Bcl11a	-0.0672624	0.856853	0.999889
Dync2h1	-0.0669238	0.734425	0.999889
Sra1	-0.0668789	0.865625	0.999889
C3	-0.0668677	0.49783	0.999889
Dpp7	-0.0668076	0.684858	0.999889
Ogfrl1	-0.0662878	0.163039	0.999889
Ppp4r3a	-0.0655746	0.714299	0.999889
Trappc5	-0.0655723	0.0689072	0.999889
Ptma	-0.0655497	0.704017	0.999889
Mrpl53	-0.0655072	0.750711	0.999889
Ctbp2	-0.0654924	0.368461	0.999889
Commd4	-0.0654622	0.611782	0.999889
Mrps27	-0.065325	0.225815	0.999889
Cyp7b1	-0.0652859	0.604988	0.999889
Akap12	-0.065163	0.247256	0.999889
Dnajc3	-0.0651102	0.327636	0.999889
Cdc73	-0.0650604	0.249747	0.999889
Tnfaip8	-0.0650215	0.767974	0.999889
Tm9sf4	-0.0650187	0.546861	0.999889
Tbc1d22a	-0.064994	0.509153	0.999889
Skiv2l	-0.0648994	0.404374	0.999889
Lgals9	-0.0646104	0.746608	0.999889
Mrtfb	-0.0646073	0.316857	0.999889
Epha5	-0.0645895	0.476838	0.999889
Agfg2	-0.064517	0.33138	0.999889
C2cd5	-0.0643695	0.0508614	0.999889
Phka1	-0.0641524	0.503379	0.999889
Fntb	-0.0640132	0.174024	0.999889
Rragd	-0.0638059	0.787062	0.999889
Apoh	-0.0637116	0.789747	0.999889
Mrpl21	-0.0635016	0.795656	0.999889
Chmp3	-0.0633185	0.355478	0.999889
Slc38a1	-0.0632547	0.752989	0.999889
Camk2g	-0.063003	0.0562127	0.999889
Tenm1	-0.0629206	0.337418	0.999889
Nucks1	-0.0628959	0.646756	0.999889
Map4k3	-0.0628714	0.502716	0.999889
Mvb12b	-0.062855	0.232405	0.999889
Btf3	-0.0626333	0.668342	0.999889
Lonp2	-0.0625183	0.745294	0.999889
Tmem87a	-0.0622356	0.641683	0.999889
Ppt1	-0.0621409	0.143028	0.999889
Prpf31	-0.0621272	0.576375	0.999889
Begain	-0.0618875	0.233878	0.999889
Diaph1	-0.0618269	0.557664	0.999889
Tcea1	-0.0617441	0.650636	0.999889
Acot8	-0.0613183	0.683595	0.999889
Atp12a	-0.0612684	0.169129	0.999889
Dzip3	-0.0611178	0.520234	0.999889
Swi5	-0.0608358	0.123373	0.999889
Krt78	-0.0608098	0.594236	0.999889
Zfp646	-0.0608098	0.522927	0.999889
Ston2	-0.0607328	0.398463	0.999889
Cyp4f14	-0.0607319	0.452585	0.999889
Ptpn4	-0.0607102	0.783129	0.999889
Trim37	-0.0606687	0.792664	0.999889
Ttc39b	-0.0606412	0.396076	0.999889
Fam81a	-0.060362	0.766321	0.999889
Pag1	-0.0603257	0.545034	0.999889
Pltp	-0.0603239	0.734313	0.999889
Apc	-0.0602942	0.360725	0.999889
Cpsf3	-0.0601695	0.477285	0.999889
Fundc2	-0.0600745	0.309779	0.999889
Lamtor4	-0.0600514	0.242725	0.999889
Heca	-0.0597496	0.773181	0.999889
Naa50	-0.0596929	0.216466	0.999889
H2-D1	-0.0593213	0.458976	0.999889
Igf1r	-0.0591335	0.566738	0.999889
Pld4	-0.0590437	0.828136	0.999889
Serpina3k	-0.0588973	0.0349275	0.999889
Csmd1	-0.0588303	0.50456	0.999889
Xrn2	-0.0587792	0.435458	0.999889
Mtpap	-0.0587534	0.694788	0.999889
Naa35	-0.0587326	0.402531	0.999889
Usp39	-0.0582619	0.572428	0.999889
Mef2a	-0.0582003	0.737505	0.999889
Slc35g2	-0.0581778	0.749772	0.999889
Pum2	-0.0580696	0.750771	0.999889
Cpped1	-0.0579411	0.193719	0.999889
Plekha1	-0.0579343	0.494756	0.999889
Tcp11l1	-0.0578786	0.659702	0.999889
B2m	-0.0578206	0.817111	0.999889
Plpp6	-0.0577657	0.459718	0.999889
Ppp1r3f	-0.0576662	0.816842	0.999889
Zc3h4	-0.0575882	0.615468	0.999889
Trappc6b	-0.0574905	0.446587	0.999889
Brap	-0.0574074	0.64981	0.999889
Entpd5	-0.0573499	0.557461	0.999889
Arhgef40	-0.0572439	0.783942	0.999889
Mfn1	-0.0571216	0.330618	0.999889
Vwa1	-0.0565622	0.829163	0.999889
Kif1c	-0.0564192	0.349204	0.999889
Scn8a	-0.0561688	0.286486	0.999889
Bud31	-0.0561432	0.416124	0.999889
Reep2	-0.0560774	0.126577	0.999889
Pgm5	-0.055848	0.834477	0.999889
Fndc3a	-0.0558435	0.76066	0.999889
Slc25a53	-0.0558313	0.739694	0.999889
Prkag1	-0.0557808	0.341097	0.999889
Yjefn3	-0.0557793	0.308424	0.999889
Agtpbp1	-0.0557081	0.580416	0.999889
Epha6	-0.0556959	0.464317	0.999889
Pcdhac2	-0.0556781	0.770099	0.999889
Ppih	-0.0556764	0.482678	0.999889
Arhgap12	-0.055568	0.350335	0.999889
Erbb4	-0.0554503	0.786017	0.999889
Flii	-0.0553725	0.178262	0.999889
Snx32	-0.0553591	0.254776	0.999889
Rmnd5a	-0.0553439	0.445791	0.999889
Alg5	-0.0552547	0.714966	0.999889
Ralyl	-0.0551139	0.579647	0.999889
Wdr77	-0.0549574	0.456866	0.999889
Kcmf1	-0.054901	0.42303	0.999889
Gspt2	-0.0548982	0.41008	0.999889
Tgm2	-0.0548977	0.172915	0.999889
Wbp11	-0.0547916	0.439549	0.999889
Grm4	-0.0547507	0.623325	0.999889
B3gat3	-0.0545645	0.546953	0.999889
Tor1aip1	-0.0544906	0.507567	0.999889
Adar	-0.0544591	0.719625	0.999889
Wnk1	-0.0543301	0.507076	0.999889
Fastkd2	-0.0542567	0.859233	0.999889
Lipa	-0.0542558	0.75535	0.999889
Armcx3	-0.0542359	0.16023	0.999889
Polr2a	-0.0540989	0.63054	0.999889
Thyn1	-0.0540376	0.586367	0.999889
Pcid2	-0.0539188	0.753476	0.999889
Rnf141	-0.0538927	0.669874	0.999889
Gpr155	-0.0537781	0.54675	0.999889
Eloc	-0.053636	0.734355	0.999889
Rhbdd2	-0.0535985	0.671773	0.999889
Sigmar1	-0.0531736	0.769056	0.999889
Spg7	-0.0530294	0.407531	0.999889
Sugp2	-0.0529238	0.40418	0.999889
Nrxn2	-0.0527734	0.155485	0.999889
Gan	-0.0527632	0.721033	0.999889
Ubxn4	-0.0527252	0.452904	0.999889
Plscr3	-0.0526711	0.735406	0.999889
Lmnb2	-0.0525544	0.345156	0.999889
Rgs18	-0.0522971	0.224042	0.999889
Pex1	-0.0521545	0.7714	0.999889
Angel2	-0.0520313	0.610097	0.999889
Cpm	-0.0519265	0.33527	0.999889
Nsun7	-0.0518539	0.0314032	0.999889
Ppm1l	-0.0518247	0.221252	0.999889
Akt2	-0.051797	0.44834	0.999889
Slc39a12	-0.0516624	0.342239	0.999889
Mtap	-0.0516388	0.318942	0.999889
Igsf10	-0.0516192	0.780397	0.999889
Scg3	-0.0513085	0.290859	0.999889
Ptpdc1	-0.0512712	0.771178	0.999889
Scn3b	-0.0511412	0.459463	0.999889
Nubp2	-0.0508848	0.796136	0.999889
Uap1	-0.0508686	0.552748	0.999889
Tmed8	-0.0508256	0.634883	0.999889
Pcmtd2	-0.0504678	0.744854	0.999889
Pcdh10	-0.0504514	0.425408	0.999889
Thoc3	-0.0503364	0.819369	0.999889
Gal3st4	-0.0502672	0.900828	0.999889
Zswim2	-0.0500668	0.58637	0.999889
Mob2	-0.0500438	0.313935	0.999889
Hddc2	-0.0498922	0.694964	0.999889
Cfap410	-0.0497036	0.843534	0.999889
Prpf6	-0.0496095	0.120561	0.999889
Erap1	-0.0495398	0.758566	0.999889
Vrk1	-0.0494926	0.795924	0.999889
Lsm12	-0.0494108	0.34915	0.999889
Efl1	-0.0493532	0.538547	0.999889
Iap	-0.0491701	0.774156	0.999889
Slc38a3	-0.0490597	0.449872	0.999889
Nav3	-0.0488815	0.695548	0.999889
Ube2j1	-0.0485506	0.368541	0.999889
Cdk17	-0.0485279	0.53612	0.999889
Umps	-0.0485235	0.424688	0.999889
Smc3	-0.0484555	0.412038	0.999889
F8a1	-0.0482216	0.743096	0.999889
Dapk1	-0.0481307	0.760101	0.999889
Ublcp1	-0.0480151	0.478416	0.999889
Rps27l	-0.0479805	0.519951	0.999889
Nudcd2	-0.0479709	0.486351	0.999889
Chrm1	-0.0479566	0.592933	0.999889
Fip1l1	-0.0478838	0.604487	0.999889
Thumpd3	-0.0476244	0.610129	0.999889
Tbca	-0.047586	0.343587	0.999889
Cyb5r1	-0.0474855	0.305475	0.999889
Arxes1	-0.0474807	0.202631	0.999889
Rttn	-0.047431	0.703885	0.999889
Hip1r	-0.0473446	0.552574	0.999889
Pmvk	-0.0472019	0.606138	0.999889
Tspan5	-0.0471788	0.507097	0.999889
Mpc1	-0.0471449	0.421009	0.999889
Nudt19	-0.0471381	0.758926	0.999889
Usp31	-0.0471263	0.579423	0.999889
Mtrex	-0.0470568	0.695517	0.999889
Fgb	-0.0470544	0.418067	0.999889
Tmx2	-0.0470438	0.146076	0.999889
Rbck1	-0.0469476	0.875932	0.999889
Tbc1d8b	-0.0466907	0.637862	0.999889
Kndc1	-0.046607	0.506077	0.999889
Samd8	-0.0465988	0.853427	0.999889
Ankrd50	-0.0465669	0.568802	0.999889
Fbxl15	-0.0465249	0.376337	0.999889
Vps37a	-0.0464606	0.495294	0.999889
Mul1	-0.0463949	0.616309	0.999889
Abca5	-0.046388	0.795554	0.999889
Purg	-0.0462607	0.445396	0.999889
Snrpc	-0.0462421	0.435107	0.999889
Acvr1	-0.0460938	0.692798	0.999889
Hapln3	-0.0459929	0.804051	0.999889
Hexb	-0.0458717	0.0333461	0.999889
Coq8a	-0.0458393	0.388068	0.999889
Ppm1b	-0.0457537	0.676642	0.999889
Wnk2	-0.0456753	0.403795	0.999889
Rpl36a	-0.0456635	0.921574	0.999889
Tmem68	-0.0455641	0.917257	0.999889
Npl	-0.0455382	0.405948	0.999889
Prickle2	-0.0452795	0.1513	0.999889
Slc29a2	-0.045121	0.878274	0.999889
Ube2r2	-0.0450945	0.315875	0.999889
Nlrx1	-0.044878	0.321038	0.999889
Mesd	-0.0448688	0.543073	0.999889
Zc3h18	-0.0448592	0.647661	0.999889
Nme3	-0.0448201	0.0734985	0.999889
Slc6a9	-0.0448138	0.103841	0.999889
Hectd1	-0.0447797	0.234649	0.999889
Cacng3	-0.0447007	0.773707	0.999889
Cox7a2l	-0.0446702	0.735935	0.999889
Usp11	-0.0444611	0.245268	0.999889
Nat8l	-0.0444502	0.860911	0.999889
Tiam1	-0.0443873	0.43454	0.999889
Strbp	-0.0443715	0.698352	0.999889
Krtcap2	-0.0443343	0.595887	0.999889
Gpx1	-0.044267	0.453219	0.999889
Megf9	-0.0442584	0.626693	0.999889
Rwdd1	-0.0442489	0.558163	0.999889
Lhfpl4	-0.0441539	0.88139	0.999889
Psph	-0.0441288	0.514505	0.999889
H2bc21	-0.0439929	0.183402	0.999889
Ces1c	-0.0439238	0.52981	0.999889
Cox20	-0.0438008	0.707462	0.999889
Acbd3	-0.043743	0.241975	0.999889
Ppm1g	-0.0437176	0.27535	0.999889
Uros	-0.0436949	0.451534	0.999889
Tnfaip8l3	-0.0436754	0.491017	0.999889
Cdh11	-0.0432786	0.236951	0.999889
Smcr8	-0.0432771	0.597779	0.999889
Rhog	-0.0432252	0.392655	0.999889
Cdc16	-0.0432049	0.312358	0.999889
RO60	-0.0431415	0.47158	0.999889
Mrps28	-0.0430257	0.525082	0.999889
Nhlrc2	-0.042771	0.604335	0.999889
Cox7c	-0.0427492	0.512413	0.999889
Pdcl3	-0.0426997	0.623633	0.999889
Clic4	-0.0426807	0.117446	0.999889
Atp2a1	-0.0426792	0.689494	0.999889
Trpc4	-0.0425363	0.649408	0.999889
Ncln	-0.0424951	0.425803	0.999889
Scn1a	-0.042469	0.628265	0.999889
Naprt	-0.0424308	0.861691	0.999889
Dnajb1	-0.0423055	0.170838	0.999889
Nacad	-0.0422735	0.694677	0.999889
Kif21b	-0.0420829	0.911946	0.999889
Smarca5	-0.0420503	0.352405	0.999889
Hdhd5	-0.0420258	0.740607	0.999889
Supt16h	-0.0419431	0.523113	0.999889
Ccdc88a	-0.0419388	0.484679	0.999889
Aldh3b1	-0.0419361	0.373242	0.999889
Dnajc19	-0.0419248	0.587089	0.999889
Acsl1	-0.0417561	0.418587	0.999889
Znfx1	-0.041715	0.745816	0.999889
Cwc22	-0.0417149	0.817138	0.999889
Foxo3	-0.0416939	0.48422	0.999889
Plekha2	-0.0416849	0.870293	0.999889
Arhgap33	-0.0415567	0.66496	0.999889
Cope	-0.0415413	0.778428	0.999889
S100b	-0.0415292	0.725241	0.999889
Vkorc1	-0.0415045	0.493236	0.999889
Coq10a	-0.0413907	0.805271	0.999889
Washc2	-0.0413778	0.408813	0.999889
Ugcg	-0.0412779	0.790772	0.999889
Derl1	-0.0412656	0.439331	0.999889
Slc35f1	-0.0412267	0.829867	0.999889
Lamp1	-0.0409689	0.70344	0.999889
Atl3	-0.0409292	0.67406	0.999889
Hdhd3	-0.0408418	0.394729	0.999889
Rps27	-0.0406982	0.935066	0.999889
Trrap	-0.0404481	0.461711	0.999889
Myo1b	-0.0404387	0.756417	0.999889
Get1	-0.040392	0.780268	0.999889
Mta1	-0.0403645	0.399645	0.999889
Ghitm	-0.0402387	0.350405	0.999889
Yif1b	-0.0402288	0.664293	0.999889
Cfap36	-0.0402103	0.631565	0.999889
Sidt1	-0.0401912	0.612948	0.999889
Ermp1	-0.0401732	0.469014	0.999889
Katnal1	-0.0401369	0.53411	0.999889
Vps4b	-0.0401084	0.239341	0.999889
Reep5	-0.039982	0.661544	0.999889
Inpp5j	-0.0398512	0.25928	0.999889
Casp3	-0.0398272	0.748229	0.999889
Nipa1	-0.0398248	0.547195	0.999889
Rgma	-0.0397235	0.812743	0.999889
Tubb1	-0.0394741	0.0718195	0.999889
Csnk1e	-0.0394647	0.802182	0.999889
Pycard	-0.0394	0.687449	0.999889
Rmnd1	-0.0393846	0.578267	0.999889
Htatsf1	-0.039246	0.469914	0.999889
Emc7	-0.0391304	0.349786	0.999889
Nudt16	-0.0391208	0.465537	0.999889
Sh3bgrl3	-0.0389733	0.205763	0.999889
Upf2	-0.0388877	0.715011	0.999889
Kif1b	-0.0388056	0.373683	0.999889
Cse1l	-0.0387774	0.360765	0.999889
Akap10	-0.0387261	0.172102	0.999889
Enpp4	-0.0386904	0.435766	0.999889
Ppip5k2	-0.0386711	0.574784	0.999889
Rheb	-0.03836	0.522568	0.999889
Bzw1	-0.0382307	0.428098	0.999889
Cog1	-0.0381467	0.772956	0.999889
Cplx3	-0.0380683	0.869854	0.999889
Celf4	-0.0380671	0.1439	0.999889
Extl2	-0.0380499	0.571909	0.999889
Kbtbd3	-0.038004	0.821982	0.999889
Cog8	-0.0379406	0.868158	0.999889
Tcerg1	-0.0379404	0.28807	0.999889
Lrsam1	-0.0378792	0.693027	0.999889
Anapc4	-0.0377658	0.742594	0.999889
Esyt1	-0.0377388	0.735069	0.999889
Icmt	-0.0377358	0.870909	0.999889
Cacnb2	-0.0376587	0.190722	0.999889
Dock3	-0.037598	0.32896	0.999889
Tbl2	-0.0371436	0.567453	0.999889
Lmf1	-0.0370656	0.769586	0.999889
Dnajb5	-0.0369196	0.512598	0.999889
Gfod1	-0.0368449	0.350655	0.999889
Akap8l	-0.0368173	0.552986	0.999889
Ahi1	-0.0367505	0.423552	0.999889
Fsd1l	-0.0367048	0.436379	0.999889
Zc3h15	-0.0366472	0.672999	0.999889
Son	-0.0366176	0.149088	0.999889
Calu	-0.0365736	0.258483	0.999889
Man2c1	-0.0365596	0.310196	0.999889
Vwa8	-0.0365552	0.694729	0.999889
Ulk1	-0.0364705	0.882013	0.999889
Copg1	-0.0364262	0.608688	0.999889
Ubxn7	-0.0363834	0.438777	0.999889
Gmppa	-0.0363377	0.422274	0.999889
Adipor1	-0.0362967	0.61775	0.999889
Chmp1a	-0.0361803	0.870055	0.999889
Erg28	-0.0361726	0.886838	0.999889
Nqo2	-0.0361602	0.402075	0.999889
Gas7	-0.0360885	0.580541	0.999889
Fv1	-0.0360848	0.767468	0.999889
Rasgef1a	-0.0360712	0.68611	0.999889
Emg1	-0.0359756	0.812934	0.999889
Scrn2	-0.0359636	0.740453	0.999889
Mdga1	-0.0359629	0.6286	0.999889
Phax	-0.0359186	0.893686	0.999889
Hspb11	-0.0358297	0.858503	0.999889
Aip	-0.0357744	0.181037	0.999889
Ddx21	-0.0355245	0.709606	0.999889
Ufc1	-0.0354945	0.232648	0.999889
Pdcd4	-0.0354879	0.655092	0.999889
Nt5c1a	-0.0354238	0.833637	0.999889
Sipa1l3	-0.0354153	0.166319	0.999889
Tbc1d13	-0.035394	0.483759	0.999889
Magee1	-0.0353236	0.887912	0.999889
Krt6a	-0.0351811	0.731387	0.999889
Trpc6	-0.0351602	0.68916	0.999889
D17h6s53e	-0.0351431	0.825966	0.999889
Tmem201	-0.0351251	0.674299	0.999889
Cacna1c	-0.0351161	0.25492	0.999889
Serpinb6	-0.0350873	0.182435	0.999889
Olfm1	-0.0350659	0.464685	0.999889
Ssrp1	-0.0350566	0.0997412	0.999889
Nup210	-0.0350142	0.703785	0.999889
Flrt3	-0.0348947	0.856232	0.999889
Unc45a	-0.0348743	0.596425	0.999889
Fbxl20	-0.034785	0.624594	0.999889
Nup54	-0.0347777	0.766069	0.999889
Tgfbrap1	-0.0347595	0.602827	0.999889
Arhgef11	-0.0347496	0.556325	0.999889
Cd82	-0.0346898	0.626985	0.999889
Exoc5	-0.0346608	0.447588	0.999889
Oxsr1	-0.0346287	0.164803	0.999889
Mtmr3	-0.0346039	0.716196	0.999889
Snrpa1	-0.0345898	0.461945	0.999889
Epb41	-0.0345686	0.832004	0.999889
Ahsg	-0.0344603	0.78814	0.999889
Luc7l	-0.0344483	0.689412	0.999889
Hspa13	-0.0344336	0.566411	0.999889
Itsn1	-0.0343199	0.0251261	0.999889
Unc5c	-0.0342738	0.387644	0.999889
Abhd11	-0.0342468	0.724658	0.999889
Cpox	-0.0342015	0.373132	0.999889
Wwp1	-0.034185	0.408086	0.999889
Agpat1	-0.0341152	0.10501	0.999889
Rasal2	-0.0340919	0.554614	0.999889
Gigyf2	-0.0340567	0.539816	0.999889
Adgrb1	-0.0339767	0.632352	0.999889
Dusp14	-0.0339509	0.880828	0.999889
Armc8	-0.0339222	0.128234	0.999889
Prpf4	-0.0339074	0.726986	0.999889
Hccs	-0.0338422	0.376472	0.999889
Lrrc14	-0.0338385	0.902875	0.999889
Rpl35a	-0.0338204	0.843874	0.999889
Itm2c	-0.033776	0.27057	0.999889
Csnk1g2	-0.0336925	0.87076	0.999889
Eif3m	-0.0336091	0.0806595	0.999889
Mipep	-0.0335463	0.64987	0.999889
St8sia3	-0.0335082	0.879515	0.999889
Xpo6	-0.0334838	0.771644	0.999889
Ncoa5	-0.0333016	0.564965	0.999889
Krt222	-0.0332838	0.5872	0.999889
Exosc1	-0.0332173	0.638062	0.999889
Nol11	-0.0332126	0.746517	0.999889
Scamp4	-0.033156	0.488296	0.999889
Arfgap3	-0.0331485	0.701288	0.999889
Sardh	-0.0331017	0.7472	0.999889
Cdc42bpb	-0.0330113	0.28538	0.999889
Vasp	-0.0328955	0.677952	0.999889
Serpina1a	-0.0327981	0.357283	0.999889
Sypl1	-0.0327431	0.625845	0.999889
Gfpt1	-0.032701	0.60614	0.999889
Gjc2	-0.0326842	0.844516	0.999889
Rps6ka1	-0.03268	0.81381	0.999889
Emc10	-0.0326782	0.878748	0.999889
Cd2bp2	-0.0326601	0.576209	0.999889
Sh2b1	-0.0326212	0.268871	0.999889
Rpe	-0.0325617	0.929178	0.999889
Terf2ip	-0.0325502	0.88795	0.999889
Qars1	-0.0325383	0.54375	0.999889
Tmem63b	-0.0325346	0.862726	0.999889
Arhgef9	-0.0325329	0.276033	0.999889
Gtf2f2	-0.0324653	0.881971	0.999889
Snrpf	-0.0323806	0.834158	0.999889
Snu13	-0.0323378	0.296462	0.999889
Erlec1	-0.0323096	0.864362	0.999889
Ccdc51	-0.0322767	0.828816	0.999889
Pex6	-0.0321916	0.52001	0.999889
Nans	-0.0321706	0.0920214	0.999889
Las1l	-0.0321494	0.893939	0.999889
Eif2a	-0.0321352	0.576749	0.999889
Gsdme	-0.0320126	0.572322	0.999889
Dipk1b	-0.0320092	0.844316	0.999889
Snrnp40	-0.03195	0.484462	0.999889
Cdc42se2	-0.0319401	0.82085	0.999889
Rtn4r	-0.0319032	0.529021	0.999889
Ybx3	-0.0318248	0.584335	0.999889
Fam177a1	-0.0317775	0.341093	0.999889
Wrnip1	-0.031758	0.41109	0.999889
Mug1	-0.0317555	0.655914	0.999889
Thoc5	-0.0317272	0.878071	0.999889
Cmc1	-0.0317213	0.624749	0.999889
Mmgt1	-0.0316995	0.874618	0.999889
Strn3	-0.0316938	0.13104	0.999889
Pde5a	-0.0316686	0.720595	0.999889
Samhd1	-0.0314868	0.735933	0.999889
Uba6	-0.0314866	0.496099	0.999889
Nf1	-0.0314663	0.278736	0.999889
Nbea	-0.0314578	0.510683	0.999889
Fxr1	-0.0314531	0.485756	0.999889
Rasal1	-0.0313968	0.150233	0.999889
Ppp1r11	-0.0313464	0.596181	0.999889
Krt77	-0.0312992	0.929706	0.999889
Plcxd3	-0.0312269	0.224228	0.999889
Ndufb7	-0.0312086	0.0310988	0.999889
Chm	-0.0311625	0.265216	0.999889
Dpm1	-0.0309824	0.441669	0.999889
Apoa1	-0.0309599	0.176585	0.999889
Fcgr1	-0.0309494	0.881826	0.999889
Elp5	-0.0308713	0.789	0.999889
Fgg	-0.0308064	0.516419	0.999889
Prrc1	-0.030801	0.614241	0.999889
Ppp1r9a	-0.03075	0.17783	0.999889
Gnpda1	-0.0307207	0.238343	0.999889
Clptm1l	-0.0307159	0.917769	0.999889
Reep1	-0.0307072	0.664513	0.999889
Micos13	-0.0306359	0.48525	0.999889
Stag2	-0.0305447	0.891566	0.999889
Stt3a	-0.0305245	0.630353	0.999889
Slc1a1	-0.0303825	0.756386	0.999889
Ttc9b	-0.0303697	0.514151	0.999889
Ubfd1	-0.0303449	0.676106	0.999889
Acan	-0.0301617	0.341098	0.999889
Tpd52	-0.0300866	0.267405	0.999889
Mrtfa	-0.0299848	0.848429	0.999889
P33monox	-0.029871	0.346549	0.999889
Serpina1d	-0.0298683	0.385864	0.999889
Hscb	-0.0298216	0.774118	0.999889
Stxbp3	-0.0298199	0.504177	0.999889
Spred2	-0.0297883	0.868977	0.999889
Snx14	-0.029569	0.864387	0.999889
Gucy1a2	-0.0295071	0.51671	0.999889
Ppp1r12b	-0.0294669	0.721465	0.999889
Scfd2	-0.0294057	0.617027	0.999889
Mycbp2	-0.0293875	0.413785	0.999889
Necab2	-0.0293322	0.3337	0.999889
Slc25a36	-0.0292745	0.634219	0.999889
Dync1i2	-0.0290519	0.446745	0.999889
Smarcb1	-0.0290489	0.687232	0.999889
Hdac5	-0.029033	0.648226	0.999889
Trmt112	-0.0290066	0.644001	0.999889
Miga2	-0.0289995	0.652253	0.999889
Tbk1	-0.0289211	0.37486	0.999889
Syap1	-0.0288219	0.50779	0.999889
Ccdc9	-0.0288182	0.826575	0.999889
Pde4b	-0.0287731	0.601618	0.999889
Nsmf	-0.028751	0.143566	0.999889
Opa3	-0.0287015	0.506966	0.999889
Stk32c	-0.0286657	0.502252	0.999889
Ndel1	-0.028578	0.333639	0.999889
Fxyd7	-0.0285636	0.852809	0.999889
Cyb5d2	-0.0284955	0.931875	0.999889
Tecpr2	-0.0282699	0.523168	0.999889
Raph1	-0.0282636	0.724658	0.999889
Nrgn	-0.0282424	0.825655	0.999889
Hibadh	-0.0281538	0.215041	0.999889
Rnf150	-0.0281466	0.781593	0.999889
Ly6e	-0.0280568	0.437331	0.999889
Pomgnt2	-0.0280043	0.474413	0.999889
Farp1	-0.0279675	0.299951	0.999889
Gabrb1	-0.0278839	0.394943	0.999889
Sash1	-0.0278816	0.802273	0.999889
Bckdha	-0.0278717	0.348268	0.999889
Insr	-0.0278521	0.821682	0.999889
Pcmt1	-0.027837	0.174626	0.999889
Rcc1	-0.0278199	0.768227	0.999889
Ago2	-0.0277993	0.31233	0.999889
Rab8a	-0.0277921	0.732302	0.999889
Pdhx	-0.0277688	0.12729	0.999889
Flna	-0.0277544	0.514096	0.999889
Fig4	-0.0277206	0.842436	0.999889
Cyth3	-0.0276906	0.613388	0.999889
Mt1	-0.0276608	0.927431	0.999889
Rasa2	-0.0276388	0.657495	0.999889
Cat	-0.0275576	0.397276	0.999889
Napepld	-0.027502	0.665673	0.999889
Cblb	-0.0274685	0.723457	0.999889
Rpl27a	-0.0274359	0.179217	0.999889
Dcaf11	-0.0274023	0.78147	0.999889
Lama5	-0.027361	0.814925	0.999889
Mbd3	-0.0273457	0.841083	0.999889
Galc	-0.0273243	0.619255	0.999889
Pdzd8	-0.0273102	0.760251	0.999889
Nt5c3b	-0.0272862	0.543196	0.999889
Dtymk	-0.027253	0.266938	0.999889
Cfl2	-0.0272391	0.48953	0.999889
Acin1	-0.0272123	0.639865	0.999889
Mrpl39	-0.027164	0.527231	0.999889
Pip4k2a	-0.0271532	0.261295	0.999889
Nckap1l	-0.0271332	0.813833	0.999889
Dner	-0.0271287	0.891154	0.999889
Bcs1l	-0.0270773	0.561512	0.999889
Srprb	-0.0270744	0.492062	0.999889
Mpped2	-0.0269925	0.815627	0.999889
Rps21	-0.0269906	0.831292	0.999889
Coq8b	-0.0269456	0.712398	0.999889
Rab23	-0.0269151	0.295523	0.999889
Pcif1	-0.0268753	0.714376	0.999889
Rasgrf1	-0.026851	0.262621	0.999889
Ptgs1	-0.0267552	0.583946	0.999889
Stk26	-0.0267551	0.647464	0.999889
Nacc1	-0.0267197	0.916627	0.999889
Naa10	-0.0267019	0.744025	0.999889
Gmps	-0.0266889	0.146207	0.999889
Porcn	-0.0266731	0.410055	0.999889
Otud7a	-0.0266121	0.639744	0.999889
Cpne1	-0.0266071	0.0813788	0.999889
Pcdh9	-0.0264778	0.436398	0.999889
Cisd3	-0.0264717	0.614734	0.999889
Cptp	-0.0263766	0.863407	0.999889
Atp4a	-0.0262719	0.365039	0.999889
Acyp2	-0.0262461	0.217105	0.999889
Ubr4	-0.0262407	0.292148	0.999889
Pdk3	-0.0262384	0.188912	0.999889
Serpina3n	-0.0261368	0.620445	0.999889
Hsd17b10	-0.0261166	0.137145	0.999889
Tprg1l	-0.0260832	0.164926	0.999889
Ccdc124	-0.026062	0.838156	0.999889
Tnik	-0.0260377	0.45426	0.999889
Mbnl2	-0.0260256	0.25889	0.999889
Ankrd28	-0.0259779	0.681161	0.999889
Ranbp9	-0.0259366	0.729512	0.999889
Mtmr7	-0.0259042	0.326351	0.999889
Kif3c	-0.0258719	0.929104	0.999889
Dbh	-0.0257806	0.6775	0.999889
Ddrgk1	-0.0257477	0.81444	0.999889
Ndufa1	-0.0256798	0.573481	0.999889
Plbd2	-0.0256427	0.463272	0.999889
Tbpl1	-0.0254248	0.822222	0.999889
Spag7	-0.0253482	0.862844	0.999889
Mrpl4	-0.025344	0.393861	0.999889
Rint1	-0.0253207	0.864344	0.999889
Selenom	-0.0251661	0.734869	0.999889
Abhd10	-0.0251225	0.217549	0.999889
Capns1	-0.0250654	0.13254	0.999889
Mrps7	-0.0250197	0.674222	0.999889
Rpl28	-0.0250093	0.815786	0.999889
Fis1	-0.025001	0.444401	0.999889
Hs2st1	-0.0249999	0.821364	0.999889
Mrpl45	-0.0249983	0.590712	0.999889
Pgm2	-0.0249736	0.718498	0.999889
Plcd4	-0.0249541	0.88857	0.999889
Gclm	-0.024935	0.475848	0.999889
Snx9	-0.0248433	0.834971	0.999889
Fyn	-0.0248253	0.484534	0.999889
Slc22a17	-0.0246439	0.887489	0.999889
Ssbp1	-0.0246347	0.867671	0.999889
Mri1	-0.0246131	0.60136	0.999889
Mcts1	-0.0245954	0.436713	0.999889
Rab35	-0.0245784	0.488091	0.999889
Cerk	-0.0245445	0.691514	0.999889
H1-5	-0.0245428	0.236808	0.999889
Ap4s1	-0.0245183	0.784347	0.999889
Pgbd5	-0.0245166	0.350989	0.999889
Zmynd8	-0.0245113	0.889925	0.999889
Serpinf2	-0.0244464	0.864023	0.999889
Col1a2	-0.0243398	0.919121	0.999889
Btk	-0.0242356	0.790039	0.999889
Mrpl43	-0.0242191	0.780598	0.999889
Lnpk	-0.024181	0.187099	0.999889
Ate1	-0.0241334	0.50418	0.999889
Mblac2	-0.0241329	0.195849	0.999889
Pllp	-0.0241115	0.309799	0.999889
Ado	-0.024059	0.434895	0.999889
Vwa5a	-0.0240456	0.215529	0.999889
Cpne2	-0.0240406	0.232662	0.999889
Sorcs3	-0.0239751	0.538506	0.999889
Slc4a7	-0.0239476	0.470593	0.999889
Kcnip2	-0.0239081	0.708424	0.999889
Fam210b	-0.0238706	0.734698	0.999889
Znf365	-0.0238618	0.859635	0.999889
Map4k4	-0.0238306	0.519653	0.999889
Lamtor2	-0.0238197	0.679065	0.999889
Bclaf1	-0.0237853	0.544143	0.999889
Gsn	-0.0237714	0.297116	0.999889
Nectin3	-0.0237657	0.628249	0.999889
Farsa	-0.0237464	0.565744	0.999889
Supt6h	-0.0237027	0.486003	0.999889
Stat2	-0.0235484	0.892729	0.999889
Stoml2	-0.0235196	0.457658	0.999889
Tsc22d1	-0.0235134	0.867714	0.999889
Mrpl34	-0.0234996	0.667632	0.999889
Smarcc2	-0.023489	0.551709	0.999889
Tmem35a	-0.023462	0.245279	0.999889
Ndufs4	-0.0234349	0.26156	0.999889
Stt3b	-0.0234222	0.357201	0.999889
Wrn	-0.0234084	0.790913	0.999889
Agpat4	-0.0233323	0.309584	0.999889
Slc18a2	-0.0232083	0.856116	0.999889
Ak2	-0.0231865	0.392748	0.999889
Flnb	-0.0231744	0.482739	0.999889
Prune2	-0.0231293	0.470763	0.999889
Mta3	-0.0231066	0.471453	0.999889
Gsr	-0.023048	0.163659	0.999889
mt-Nd2	-0.0230347	0.736425	0.999889
Eno3	-0.0229817	0.229914	0.999889
Cryzl1	-0.0229542	0.594449	0.999889
Slc25a32	-0.0229243	0.844028	0.999889
Mical3	-0.0229172	0.374294	0.999889
Jup	-0.0228815	0.770819	0.999889
Gtf2f1	-0.0228703	0.795422	0.999889
Taf15	-0.022814	0.112039	0.999889
Aprt	-0.0227804	0.444058	0.999889
Cracd	-0.0227433	0.600917	0.999889
Cnot2	-0.0227337	0.705192	0.999889
Nrbp2	-0.0227228	0.59697	0.999889
Nav1	-0.0226387	0.610235	0.999889
Ptpn5	-0.0226286	0.730558	0.999889
Ppm1f	-0.0225079	0.378473	0.999889
Praf2	-0.0224796	0.411732	0.999889
Nt5e	-0.0224586	0.914779	0.999889
Trio	-0.0224525	0.460389	0.999889
Aqp4	-0.0224476	0.365899	0.999889
Ak4	-0.0224188	0.157295	0.999889
Fam126b	-0.0224166	0.171422	0.999889
Acp6	-0.0224153	0.774373	0.999889
Retreg2	-0.0222927	0.69616	0.999889
Kcna2	-0.0222765	0.573321	0.999889
Babam1	-0.0222732	0.685654	0.999889
Dhodh	-0.0222149	0.476609	0.999889
Btf3l4	-0.022201	0.607261	0.999889
Zranb2	-0.0221677	0.815621	0.999889
Shfl	-0.0221406	0.595658	0.999889
Ckm	-0.0220917	0.704631	0.999889
Ptpn1	-0.022089	0.788159	0.999889
Vmp1	-0.0220732	0.849185	0.999889
Syt2	-0.0220641	0.752498	0.999889
Tsc2	-0.0220472	0.619962	0.999889
Tstd3	-0.0219715	0.673016	0.999889
Fnbp1	-0.0219263	0.507297	0.999889
Dact3	-0.021913	0.773965	0.999889
Ermn	-0.0219014	0.177628	0.999889
Rsu1	-0.0218838	0.270698	0.999889
Rpl19	-0.0218829	0.714009	0.999889
Akr1b10	-0.021872	0.3247	0.999889
Ppp2r2d	-0.0218488	0.119342	0.999889
Cd81	-0.0218385	0.471276	0.999889
Mog	-0.0218165	0.201563	0.999889
Rnf157	-0.0218076	0.836113	0.999889
Cdk14	-0.0217906	0.332725	0.999889
Poldip3	-0.0217516	0.660981	0.999889
Gfm1	-0.0217282	0.201181	0.999889
Prkcsh	-0.0217225	0.466183	0.999889
Comtd1	-0.0216664	0.44257	0.999889
Kcnd1	-0.0216591	0.894066	0.999889
Plgrkt	-0.0216494	0.540669	0.999889
Spryd7	-0.0216446	0.605806	0.999889
Actr10	-0.0216391	0.570545	0.999889
Gspt1	-0.0215907	0.206953	0.999889
Manf	-0.0215795	0.553333	0.999889
Mboat7	-0.0215473	0.307405	0.999889
Hdac2	-0.0215203	0.614526	0.999889
Osbpl11	-0.0215089	0.599715	0.999889
Mtmr12	-0.0213982	0.657822	0.999889
Ergic2	-0.0213233	0.304152	0.999889
Eif3h	-0.0213172	0.374366	0.999889
Rap1a	-0.0213089	0.480067	0.999889
Mcam	-0.0212996	0.639891	0.999889
Aimp1	-0.0212801	0.211675	0.999889
Hmgcs1	-0.0212477	0.363599	0.999889
Cnnm1	-0.0212003	0.681989	0.999889
Usp35	-0.021174	0.825811	0.999889
Peak1	-0.0211681	0.895447	0.999889
Xpo1	-0.0211483	0.37061	0.999889
Rab2b	-0.0210377	0.714819	0.999889
Lman2l	-0.0209251	0.532486	0.999889
Eif4h	-0.0209037	0.402918	0.999889
Rab9a	-0.0208424	0.367828	0.999889
Abca9	-0.0208299	0.816014	0.999889
Emc6	-0.0208115	0.840212	0.999889
Romo1	-0.0207949	0.625271	0.999889
Adap1	-0.0206887	0.303353	0.999889
Kcnj10	-0.0206531	0.301577	0.999889
Plxnb2	-0.0205897	0.204934	0.999889
Shmt2	-0.0205469	0.133721	0.999889
Arhgef6	-0.0204437	0.346304	0.999889
Tagln2	-0.0203854	0.483351	0.999889
Akt1	-0.0203733	0.491584	0.999889
Clta	-0.0203503	0.759866	0.999889
Rab3gap1	-0.0203239	0.0519334	0.999889
Nup155	-0.0203062	0.729042	0.999889
Fmn2	-0.0202907	0.613894	0.999889
Ak3	-0.0202827	0.208686	0.999889
Wfs1	-0.0202761	0.186345	0.999889
Ppp3r1	-0.0202431	0.228828	0.999889
Pdcd10	-0.0202406	0.287045	0.999889
Efnb2	-0.0201757	0.950829	0.999889
Slc30a9	-0.020114	0.746611	0.999889
Fkbp5	-0.0200787	0.727773	0.999889
Phospho2	-0.0199842	0.90347	0.999889
Nup214	-0.019899	0.855313	0.999889
Cd47	-0.019842	0.246258	0.999889
Hacd2	-0.0198187	0.863683	0.999889
Nyap1	-0.0197945	0.924186	0.999889
Daam1	-0.0197839	0.768967	0.999889
Fam234b	-0.0197507	0.579547	0.999889
Pigu	-0.0197376	0.875328	0.999889
Trir	-0.0196989	0.773227	0.999889
Gcsh	-0.0196448	0.728683	0.999889
CH037_MOUSE	-0.0195548	0.430286	0.999889
Adcy6	-0.0195464	0.917599	0.999889
Itm2b	-0.0195327	0.800613	0.999889
Mmab	-0.0194973	0.698187	0.999889
Tpd52l2	-0.0194517	0.248609	0.999889
Ppie	-0.019354	0.831743	0.999889
Alg10b	-0.0193518	0.585321	0.999889
Mrpl10	-0.0193372	0.838637	0.999889
Ptcd3	-0.0192905	0.454873	0.999889
Cab39l	-0.019261	0.831357	0.999889
Pfdn6	-0.019212	0.45815	0.999889
Poglut1	-0.0191714	0.767494	0.999889
Kcnd3	-0.0191496	0.698236	0.999889
Slc9a1	-0.0191249	0.636671	0.999889
Rab6b	-0.0191093	0.748718	0.999889
Has1	-0.0190876	0.705125	0.999889
Thrap3	-0.019078	0.348602	0.999889
Sirt5	-0.0190569	0.648451	0.999889
Isca1	-0.0190495	0.659929	0.999889
Nt5m	-0.0190373	0.526917	0.999889
Afg3l2	-0.0189895	0.364615	0.999889
Dock9	-0.018988	0.293025	0.999889
Elavl2	-0.0189304	0.73413	0.999889
Fsd1	-0.0189034	0.330807	0.999889
Irgm1	-0.0188898	0.218318	0.999889
Ptpn11	-0.0188637	0.394955	0.999889
Ctsl	-0.0188181	0.619995	0.999889
Pde4d	-0.0187919	0.565023	0.999889
Custos	-0.0187629	0.702625	0.999889
Fibcd1	-0.0187567	0.714141	0.999889
Wdr18	-0.018732	0.794218	0.999889
Lrrc8c	-0.0187187	0.830156	0.999889
Zbtb8os	-0.0187076	0.779596	0.999889
Nefm	-0.0186983	0.361617	0.999889
Acsl5	-0.0186909	0.557813	0.999889
Spryd4	-0.0186686	0.579666	0.999889
Nectin1	-0.0186683	0.284399	0.999889
Lrrc57	-0.018649	0.173737	0.999889
Asl	-0.0186403	0.621629	0.999889
Dgkd	-0.0186182	0.815558	0.999889
Fkbp3	-0.0185612	0.361189	0.999889
Hdgf	-0.0185591	0.384039	0.999889
Sema4b	-0.0185459	0.801688	0.999889
Rab5b	-0.0185381	0.709306	0.999889
Wdr26	-0.0185353	0.37024	0.999889
Timm22	-0.0185327	0.682217	0.999889
Lyrm7	-0.018531	0.866451	0.999889
Nudt21	-0.0184939	0.529975	0.999889
Slc30a1	-0.0184775	0.308299	0.999889
Tbc1d1	-0.0184656	0.84503	0.999889
Gpaa1	-0.0184219	0.74617	0.999889
Dbt	-0.0184161	0.281094	0.999889
Selenbp1	-0.01831	0.279378	0.999889
Nolc1	-0.0182893	0.743533	0.999889
Bcl2l13	-0.0182579	0.550339	0.999889
Glod4	-0.0182555	0.204549	0.999889
Macroh2a1	-0.0182443	0.108079	0.999889
Sbds	-0.0182379	0.579139	0.999889
Cstf2	-0.0181994	0.763228	0.999889
Coil	-0.0181429	0.813927	0.999889
Cacnb3	-0.0181191	0.519117	0.999889
Tmem245	-0.0181116	0.854235	0.999889
Coro1b	-0.0180656	0.624146	0.999889
Nap1l4	-0.0180616	0.274898	0.999889
Usp8	-0.0180265	0.497224	0.999889
Prkab1	-0.017997	0.86945	0.999889
Ufm1	-0.0179702	0.56656	0.999889
Ndufb10	-0.0179649	0.167484	0.999889
Sec13	-0.0179589	0.435778	0.999889
Safb	-0.0179408	0.528385	0.999889
Dhrs4	-0.0179119	0.495891	0.999889
Sec14l1	-0.0179063	0.85575	0.999889
Ift22	-0.0178865	0.80151	0.999889
Clmn	-0.0178369	0.521994	0.999889
Lamtor1	-0.0178194	0.698363	0.999889
Ago1	-0.0177778	0.560007	0.999889
Ssb	-0.0177671	0.0934887	0.999889
Nrp2	-0.017748	0.559382	0.999889
Kcnj9	-0.0177376	0.898231	0.999889
Ppp1r21	-0.0177148	0.524832	0.999889
Hyou1	-0.0176884	0.256277	0.999889
Nlgn2	-0.0176776	0.47267	0.999889
Ttc1	-0.0176162	0.650233	0.999889
Znrf1	-0.0175948	0.924568	0.999889
Opcml	-0.0175804	0.471948	0.999889
Arhgap44	-0.0175628	0.633363	0.999889
Dctn6	-0.0175616	0.510328	0.999889
Akt1s1	-0.0175262	0.391235	0.999889
Ap3b2	-0.0174947	0.50023	0.999889
Sphkap	-0.0174549	0.650695	0.999889
Fxyd6	-0.0174135	0.595245	0.999889
Ampd3	-0.0173959	0.697276	0.999889
Pde1b	-0.0173779	0.305283	0.999889
Acad8	-0.0173232	0.373884	0.999889
Psme4	-0.017214	0.926167	0.999889
Tbcd	-0.0171953	0.655974	0.999889
Hexa	-0.0171417	0.578189	0.999889
Faxc	-0.0171235	0.846497	0.999889
Aarsd1	-0.0171056	0.677696	0.999889
Atxn2l	-0.0170697	0.589553	0.999889
Vps11	-0.0170612	0.704876	0.999889
ATP5IF1	-0.0170445	0.963245	0.999889
Ncstn	-0.0170216	0.545146	0.999889
Lrrc8a	-0.016926	0.323911	0.999889
Synrg	-0.0169258	0.525206	0.999889
Gabra1	-0.0168903	0.579751	0.999889
Nme1	-0.0168885	0.201443	0.999889
Nceh1	-0.016887	0.0809122	0.999889
Pgam5	-0.0168141	0.872208	0.999889
Spns1	-0.0168078	0.765166	0.999889
Fgf12	-0.0168071	0.485354	0.999889
Nop56	-0.0167805	0.614503	0.999889
Prkag2	-0.0167441	0.319632	0.999889
Sybu	-0.0167286	0.938695	0.999889
Slc25a10	-0.0166948	0.635749	0.999889
Hbs1l	-0.0166917	0.799528	0.999889
Faf1	-0.0166479	0.75448	0.999889
Nipsnap3b	-0.0166131	0.360816	0.999889
Tmed2	-0.0166128	0.877068	0.999889
Tfam	-0.0166101	0.929191	0.999889
Gabra5	-0.0166093	0.407253	0.999889
Ythdf1	-0.0165943	0.720374	0.999889
Soga1	-0.0165174	0.949636	0.999889
Rps15	-0.0164592	0.628145	0.999889
Ezr	-0.0164462	0.596558	0.999889
Atp6v0a2	-0.01644	0.942019	0.999889
Otub2	-0.0163861	0.918936	0.999889
Erc2	-0.0163841	0.225898	0.999889
Ptdss2	-0.016382	0.821677	0.999889
Erc1	-0.0163739	0.448672	0.999889
Cbx3	-0.0163665	0.422883	0.999889
Fmnl1	-0.0163438	0.453919	0.999889
Fn1	-0.0163356	0.873888	0.999889
Krt13	-0.0163342	0.90662	0.999889
Ywhae	-0.0163317	0.209035	0.999889
Trip12	-0.0162957	0.781469	0.999889
Dmac2l	-0.0162838	0.597894	0.999889
Pik3r4	-0.0162438	0.645471	0.999889
Lrrc4b	-0.0162136	0.282903	0.999889
Hapln4	-0.0162006	0.486884	0.999889
Gusb	-0.0161911	0.908312	0.999889
Acox3	-0.0161691	0.938039	0.999889
Prpsap2	-0.0161474	0.215744	0.999889
Daam2	-0.0161395	0.776516	0.999889
Tecr	-0.0161379	0.436767	0.999889
Cirbp	-0.0161237	0.645744	0.999889
Paics	-0.016119	0.383831	0.999889
Iars1	-0.0161103	0.385779	0.999889
Sirt2	-0.0161087	0.100419	0.999889
Fh	-0.0161027	0.323251	0.999889
Ankh	-0.0160869	0.711901	0.999889
Dnajb4	-0.0160738	0.667054	0.999889
Ociad1	-0.0160632	0.323686	0.999889
Abhd14b	-0.0160102	0.688099	0.999889
Khdrbs1	-0.0160085	0.599601	0.999889
Trappc12	-0.0159878	0.637397	0.999889
Vac14	-0.0159846	0.910223	0.999889
Ntng2	-0.015966	0.667827	0.999889
Bckdk	-0.0159459	0.841261	0.999889
Glb1	-0.0159453	0.818639	0.999889
Pgrmc2	-0.0159401	0.223279	0.999889
Tjp1	-0.015927	0.269792	0.999889
Tspan2	-0.0158427	0.859491	0.999889
Eef1d	-0.0158391	0.840046	0.999889
Pkp4	-0.0158271	0.19007	0.999889
RTRAF	-0.0157736	0.325958	0.999889
Cab39	-0.0157208	0.867453	0.999889
Sorl1	-0.0157106	0.722775	0.999889
Abce1	-0.015698	0.514693	0.999889
Ikbkb	-0.0156909	0.899798	0.999889
Eif2ak4	-0.0156904	0.873485	0.999889
Trpv2	-0.0156844	0.678236	0.999889
Enpp1	-0.0156018	0.859429	0.999889
Ppp2r2c	-0.0156017	0.820524	0.999889
Acss2	-0.0156008	0.34571	0.999889
Foxo1	-0.0155469	0.879305	0.999889
Traf3	-0.0155235	0.547887	0.999889
Zdhhc5	-0.015517	0.822854	0.999889
Dip2b	-0.0155152	0.428692	0.999889
Gucy1b1	-0.0155078	0.453201	0.999889
Gfra2	-0.0154835	0.925864	0.999889
Uqcrfs1	-0.0154286	0.408172	0.999889
Exog	-0.0153735	0.251193	0.999889
Dars1	-0.0153481	0.426056	0.999889
Fau	-0.0153419	0.460524	0.999889
Kiaa0100	-0.0153407	0.85955	0.999889
Nampt	-0.0153246	0.444308	0.999889
Ola1	-0.0153093	0.418569	0.999889
Ptrh2	-0.0152998	0.530072	0.999889
Nup62	-0.015274	0.69647	0.999889
Pcdh1	-0.0152603	0.332343	0.999889
Flcn	-0.0152553	0.848053	0.999889
Spock2	-0.0152431	0.75248	0.999889
Rps14	-0.0152373	0.582743	0.999889
Actr3b	-0.0152334	0.399352	0.999889
Dnajb11	-0.0152007	0.489273	0.999889
Mrpl18	-0.015189	0.841468	0.999889
Crocc	-0.0151879	0.566214	0.999889
Kifbp	-0.0151851	0.30892	0.999889
Septin9	-0.0151781	0.411431	0.999889
Map4k2	-0.0151649	0.876482	0.999889
Ide	-0.0151091	0.248827	0.999889
Anln	-0.0150931	0.818875	0.999889
Araf	-0.0150886	0.822193	0.999889
Dhx57	-0.0150053	0.903149	0.999889
Cend1	-0.0149929	0.869997	0.999889
Enpp6	-0.0149867	0.32311	0.999889
Ppil1	-0.0149787	0.860654	0.999889
Alb	-0.014974	0.154558	0.999889
Stx7	-0.0149502	0.551365	0.999889
Elob	-0.0149446	0.804771	0.999889
Zadh2	-0.0149329	0.515394	0.999889
Slc24a2	-0.0148892	0.5749	0.999889
Slc25a25	-0.0148787	0.85999	0.999889
Pak3	-0.0148719	0.693637	0.999889
Tmed4	-0.0148657	0.925552	0.999889
Cspg5	-0.0148554	0.585096	0.999889
Eif3j1	-0.0148222	0.499653	0.999889
Epn2	-0.0148013	0.547629	0.999889
Anapc1	-0.0147957	0.746604	0.999889
Rap2a	-0.014768	0.443911	0.999889
Uggt1	-0.014758	0.536439	0.999889
Sema7a	-0.0147118	0.658364	0.999889
Hnrnpa2b1	-0.0146867	0.348622	0.999889
Cadm1	-0.0146701	0.297906	0.999889
Basp1	-0.0146265	0.747186	0.999889
C1ql3	-0.014605	0.710884	0.999889
Dars2	-0.0145671	0.622901	0.999889
Aars2	-0.0145402	0.885008	0.999889
Pdap1	-0.0145192	0.757516	0.999889
Cbr4	-0.014489	0.478502	0.999889
Gmpr	-0.0144676	0.83813	0.999889
Trappc4	-0.0144586	0.443983	0.999889
Itgb1	-0.014452	0.699272	0.999889
Rpn2	-0.0144399	0.428897	0.999889
Hnmt	-0.0144329	0.778292	0.999889
Hars2	-0.01443	0.75278	0.999889
Tpp1	-0.0144038	0.688157	0.999889
Grip1	-0.0143564	0.79909	0.999889
Mpdz	-0.014327	0.803519	0.999889
Ptpn2	-0.0143109	0.964094	0.999889
Iqcb1	-0.01428	0.782611	0.999889
Eif3l	-0.0142779	0.400496	0.999889
Ankfy1	-0.0142286	0.514791	0.999889
Srgap3	-0.0142249	0.508984	0.999889
Cyb5r3	-0.0142173	0.200451	0.999889
Cyth2	-0.0141686	0.59852	0.999889
Rhob	-0.0141686	0.583078	0.999889
Cspg4	-0.0141585	0.807751	0.999889
Slc35f6	-0.0141466	0.929146	0.999889
Grik2	-0.0141394	0.630097	0.999889
Trappc8	-0.014113	0.555871	0.999889
Fibp	-0.0140505	0.885531	0.999889
Dynlrb1	-0.0140385	0.791488	0.999889
Cldn11	-0.0139889	0.737981	0.999889
Fbxo41	-0.0139572	0.287817	0.999889
Lsm2	-0.0139488	0.67059	0.999889
Zyg11b	-0.0139388	0.624596	0.999889
Srrt	-0.0139386	0.661914	0.999889
Osbpl10	-0.0139379	0.885645	0.999889
Htra2	-0.0139144	0.472617	0.999889
Dgkz	-0.0139064	0.719136	0.999889
Ube2e3	-0.0139024	0.677707	0.999889
Raly	-0.0138976	0.681274	0.999889
Ndufa8	-0.0138967	0.453231	0.999889
Rab3b	-0.0138767	0.722684	0.999889
Rap2c	-0.0138766	0.612552	0.999889
Tf	-0.0138521	0.202981	0.999889
Ptpra	-0.0138472	0.403713	0.999889
Tubb6	-0.0138465	0.342913	0.999889
Tpm1	-0.0138307	0.436905	0.999889
Pak1	-0.0138268	0.213701	0.999889
Ube2d3	-0.0138036	0.437156	0.999889
Txnrd1	-0.0137811	0.287309	0.999889
Mfsd4a	-0.0137596	0.732799	0.999889
Ppfia1	-0.0137567	0.481836	0.999889
Eppk1	-0.0137293	0.696995	0.999889
Gng2	-0.0136845	0.745289	0.999889
Jam3	-0.0136752	0.894763	0.999889
Pdpr	-0.0136233	0.668992	0.999889
Cherp	-0.0136171	0.836994	0.999889
Pmm2	-0.0136147	0.552988	0.999889
Pabpn1	-0.0135893	0.724883	0.999889
Ggps1	-0.0135838	0.685809	0.999889
Vps13a	-0.0135504	0.802507	0.999889
Ap3b1	-0.0135369	0.582239	0.999889
Ptpn23	-0.0135217	0.462805	0.999889
Sfn	-0.0134856	0.965953	0.999889
Rbfox1	-0.0134745	0.715352	0.999889
Fga	-0.0134626	0.714883	0.999889
Arhgap21	-0.0134611	0.509005	0.999889
Kif5a	-0.0134571	0.818596	0.999889
Slc16a1	-0.0134216	0.567148	0.999889
Spon1	-0.0133966	0.747661	0.999889
H1-4	-0.0133945	0.301242	0.999889
Gdap1l1	-0.0133729	0.417351	0.999889
Slc2a1	-0.0133189	0.432322	0.999889
Rps3	-0.0133099	0.394261	0.999889
Nup205	-0.0133066	0.749734	0.999889
Gopc	-0.0133012	0.841579	0.999889
Dstn	-0.0132967	0.266181	0.999889
Eci2	-0.0132915	0.618219	0.999889
Faah	-0.013282	0.141689	0.999889
Padi2	-0.0132424	0.402843	0.999889
Psmc4	-0.0131959	0.249243	0.999889
Ap3m2	-0.0131913	0.654302	0.999889
Plscr4	-0.0131803	0.842376	0.999889
Vbp1	-0.0131772	0.670909	0.999889
Bcas1	-0.0131737	0.808423	0.999889
Eif4e2	-0.0131513	0.9461	0.999889
Mfge8	-0.013131	0.933442	0.999889
Lemd3	-0.0131116	0.773271	0.999889
Hnrnpf	-0.0131069	0.734533	0.999889
Cbs	-0.0130795	0.797217	0.999889
Gca	-0.0130603	0.815372	0.999889
Gphn	-0.0130472	0.166698	0.999889
Fryl	-0.0130177	0.755087	0.999889
Atp1b3	-0.013013	0.4946	0.999889
Ewsr1	-0.0130087	0.599542	0.999889
Slc6a7	-0.0129929	0.629094	0.999889
Smarcal1	-0.0129468	0.953774	0.999889
Ndufa7	-0.0129305	0.839793	0.999889
Fbxo42	-0.012924	0.921717	0.999889
Tmem256	-0.0129227	0.781268	0.999889
Ndufs7	-0.0129225	0.480195	0.999889
Rangap1	-0.0129111	0.597034	0.999889
Asah1	-0.0128805	0.46408	0.999889
Eif2s1	-0.0128802	0.678215	0.999889
Rpl11	-0.0128693	0.336785	0.999889
Uba3	-0.0128506	0.705493	0.999889
Actg1	-0.0128482	0.412191	0.999889
Aida	-0.0127933	0.803232	0.999889
Adcy3	-0.0127462	0.883948	0.999889
Ahnak	-0.01273	0.612535	0.999889
Krt14	-0.0127108	0.919209	0.999889
Nefh	-0.0126931	0.451465	0.999889
Srgap2	-0.0126901	0.507288	0.999889
Cops2	-0.0126526	0.31565	0.999889
Mien1	-0.0126453	0.828733	0.999889
Ca14	-0.0126301	0.804392	0.999889
Gsta4	-0.0125864	0.295609	0.999889
Mif	-0.0125659	0.43241	0.999889
Psme2	-0.0125616	0.818297	0.999889
Pqbp1	-0.0125616	0.945115	0.999889
Klhl22	-0.0125411	0.84343	0.999889
Eif2b2	-0.0124808	0.835177	0.999889
Psmc5	-0.0124754	0.293201	0.999889
Atg7	-0.0124554	0.410843	0.999889
Snrpg	-0.0124405	0.752399	0.999889
Aamdc	-0.0124255	0.862202	0.999889
Dmd	-0.0124235	0.768147	0.999889
Zswim8	-0.0124125	0.832635	0.999889
Ripor1	-0.0123871	0.834145	0.999889
Cltb	-0.0123831	0.838346	0.999889
Fads1	-0.012381	0.754827	0.999889
Psmd11	-0.012368	0.396034	0.999889
Grin2b	-0.0123506	0.292151	0.999889
Psme1	-0.0123467	0.299416	0.999889
Gys1	-0.0123447	0.770299	0.999889
Rps25	-0.0123369	0.319512	0.999889
Iqsec2	-0.0123345	0.497805	0.999889
Nfs1	-0.0123292	0.68759	0.999889
Fam98b	-0.0123222	0.422206	0.999889
Rpl36	-0.0123158	0.86576	0.999889
Pxn	-0.012311	0.913187	0.999889
Stub1	-0.0122914	0.661144	0.999889
Ppp1r10	-0.01227	0.84708	0.999889
Cisd2	-0.0122207	0.596387	0.999889
Spire2	-0.012219	0.935557	0.999889
Limd2	-0.0121211	0.790335	0.999889
Anxa11	-0.0120879	0.594393	0.999889
Gpr158	-0.0120764	0.339149	0.999889
Txn	-0.0120681	0.37015	0.999889
Vim	-0.0120646	0.361524	0.999889
Cttnbp2	-0.0120085	0.690488	0.999889
Pola1	-0.012005	0.578883	0.999889
Canx	-0.0119927	0.421138	0.999889
Rtn4rl2	-0.0119785	0.873589	0.999889
Mag	-0.011971	0.302795	0.999889
Slc4a8	-0.0119386	0.761222	0.999889
Mrpl12	-0.0119152	0.745936	0.999889
Ppp1r1b	-0.0118974	0.598309	0.999889
Me3	-0.0118841	0.36314	0.999889
Gale	-0.0118787	0.834586	0.999889
Tmx4	-0.011858	0.423467	0.999889
Mtdh	-0.0118518	0.587158	0.999889
Napb	-0.0117761	0.36571	0.999889
Mt3	-0.0117263	0.865023	0.999889
Srsf5	-0.0116988	0.820359	0.999889
Doc2a	-0.0116718	0.900468	0.999889
Ubtd2	-0.0116514	0.922198	0.999889
Uchl5	-0.0116448	0.535411	0.999889
Tmco1	-0.0116084	0.775964	0.999889
Iqgap2	-0.0116053	0.187229	0.999889
Pmm1	-0.0115961	0.421789	0.999889
Ndufa12	-0.011581	0.573733	0.999889
Rdh11	-0.0115747	0.895569	0.999889
Eml4	-0.0115709	0.89495	0.999889
Ube3b	-0.0115399	0.858631	0.999889
Omg	-0.0115272	0.273228	0.999889
Ppid	-0.0115149	0.31494	0.999889
Marcks	-0.0115101	0.801857	0.999889
Snrpd2	-0.0115099	0.66926	0.999889
Armt1	-0.0114945	0.712504	0.999889
Adgrl3	-0.0114786	0.7868	0.999889
Slmap	-0.0114713	0.906735	0.999889
Rmdn3	-0.0114489	0.611668	0.999889
Ywhaq	-0.0114484	0.469241	0.999889
Adgrb3	-0.0114465	0.721265	0.999889
Robo2	-0.0114317	0.492239	0.999889
Lrrc59	-0.0114273	0.351302	0.999889
Gdpd1	-0.0114171	0.513298	0.999889
Bok	-0.0113578	0.954464	0.999889
Sf3a1	-0.0113553	0.816113	0.999889
Scyl1	-0.0113113	0.858498	0.999889
Pdcl	-0.0112932	0.87451	0.999889
Uba5	-0.0112652	0.671953	0.999889
Phlda3	-0.0112577	0.922944	0.999889
Srgap1	-0.0112481	0.505658	0.999889
Syt3	-0.0112448	0.38327	0.999889
Gnai3	-0.0112413	0.802993	0.999889
Prrt1	-0.01124	0.67229	0.999889
Pdcd6ip	-0.011238	0.360256	0.999889
Letm1	-0.0111747	0.3612	0.999889
Cars1	-0.0111721	0.386832	0.999889
Ppp2ca	-0.0111719	0.780507	0.999889
Ntrk2	-0.0111562	0.765016	0.999889
Tesc	-0.0111473	0.653289	0.999889
Washc4	-0.0111244	0.912033	0.999889
Taok1	-0.0111209	0.473485	0.999889
Mars2	-0.0110997	0.890198	0.999889
Stxbp6	-0.011095	0.457148	0.999889
Stat3	-0.0110524	0.851812	0.999889
Sqor	-0.0110374	0.86802	0.999889
Ywhab	-0.011032	0.403049	0.999889
Ppat	-0.011026	0.826152	0.999889
Hnrnph3	-0.0110215	0.774601	0.999889
Rabgap1	-0.0110062	0.418487	0.999889
Wipf2	-0.0109976	0.779789	0.999889
Mrrf	-0.0109913	0.896313	0.999889
C1qtnf4	-0.0109883	0.968118	0.999889
F3	-0.0107605	0.85612	0.999889
Lxn	-0.0107568	0.553533	0.999889
C1qbp	-0.010731	0.608028	0.999889
Plp1	-0.0107195	0.464544	0.999889
Stum	-0.0107065	0.780181	0.999889
Rps6	-0.0106657	0.460167	0.999889
Rab39b	-0.0106133	0.519081	0.999889
Abcb7	-0.0106108	0.502226	0.999889
Hmgcl	-0.0105923	0.782555	0.999889
Hmgcs2	-0.0105685	0.76362	0.999889
Cacna2d1	-0.0105649	0.561884	0.999889
Arhgap22	-0.0105469	0.975798	0.999889
Cacybp	-0.0104914	0.330704	0.999889
Pfkl	-0.0104733	0.110479	0.999889
Vipas39	-0.0104278	0.757979	0.999889
Entpd3	-0.0104072	0.969533	0.999889
Magi2	-0.0104003	0.329582	0.999889
Grin1	-0.0103909	0.485346	0.999889
Xpot	-0.0103796	0.713379	0.999889
Tubb3	-0.0103618	0.658248	0.999889
Znf512	-0.0103582	0.819833	0.999889
Lzts3	-0.0103482	0.886965	0.999889
Pfdn1	-0.0103386	0.650671	0.999889
Cpsf2	-0.0103384	0.936126	0.999889
Ndufb5	-0.0103271	0.401414	0.999889
Bles03	-0.0103012	0.481923	0.999889
Zw10	-0.0102919	0.872692	0.999889
Nwd2	-0.0102834	0.785262	0.999889
Ccsap	-0.0102781	0.74369	0.999889
Hdac11	-0.0102662	0.835362	0.999889
Kcnip4	-0.0102129	0.756499	0.999889
Ttyh3	-0.0101993	0.68951	0.999889
Ranbp6	-0.0101926	0.854523	0.999889
Strn	-0.0101777	0.464463	0.999889
Dnajc11	-0.0101745	0.51588	0.999889
Psma2	-0.0101577	0.578187	0.999889
Adrm1	-0.0101446	0.711282	0.999889
Atp1a3	-0.0101329	0.564251	0.999889
Kcna1	-0.0101186	0.469009	0.999889
Ctbp1	-0.0100924	0.539658	0.999889
Eif3g	-0.0100684	0.667345	0.999889
Kcnma1	-0.0100641	0.470386	0.999889
Rgs7bp	-0.0100565	0.819916	0.999889
Cyrib	-0.010054	0.448999	0.999889
Tmem175	-0.0100307	0.955735	0.999889
Uqcrq	-0.0100039	0.542743	0.999889
Ciapin1	-0.00999665	0.734063	0.999889
H4c1	-0.00997901	0.361413	0.999889
Mknk1	-0.00997799	0.891919	0.999889
Seh1l	-0.00997159	0.824377	0.999889
Rps19	-0.00994702	0.609849	0.999889
Fto	-0.0099028	0.832328	0.999889
Lap3	-0.00989983	0.481729	0.999889
Ppfia2	-0.00987287	0.718066	0.999889
Adam10	-0.00986796	0.565809	0.999889
Syngr3	-0.00985732	0.648743	0.999889
Chid1	-0.0098458	0.79201	0.999889
Hint1	-0.00984395	0.575995	0.999889
Palm	-0.00980618	0.672952	0.999889
Pnpla8	-0.00980604	0.676631	0.999889
Bphl	-0.00978898	0.625768	0.999889
Cd38	-0.00976618	0.858087	0.999889
Lyrm4	-0.00975931	0.742242	0.999889
Vdac1	-0.00975914	0.492601	0.999889
Cnot9	-0.00975649	0.877594	0.999889
Cnp	-0.00975348	0.463223	0.999889
Ccz1	-0.00973074	0.778669	0.999889
Fbxo7	-0.009706	0.855014	0.999889
Cept1	-0.0096575	0.822228	0.999889
Igbp1	-0.00965697	0.802999	0.999889
Gabbr1	-0.00965247	0.56047	0.999889
Samm50	-0.00965151	0.518376	0.999889
Capzb	-0.00961756	0.449627	0.999889
Arpc5	-0.00961079	0.487311	0.999889
Ptpre	-0.0096052	0.725201	0.999889
Calcoco1	-0.00959922	0.558155	0.999889
Gpcpd1	-0.00956287	0.869608	0.999889
Idh3g	-0.0095567	0.55959	0.999889
Dock7	-0.00953999	0.795577	0.999889
Nrdc	-0.00953584	0.653196	0.999889
Actr2	-0.00951554	0.544838	0.999889
Gar1	-0.00951337	0.766314	0.999889
Dmxl1	-0.00950927	0.848552	0.999889
Cx3cl1	-0.00949327	0.887998	0.999889
Ndufa10	-0.00949053	0.43889	0.999889
Tbcc	-0.00948818	0.690165	0.999889
Tmem63c	-0.00945344	0.917939	0.999889
Wasf1	-0.00942523	0.352737	0.999889
Top2b	-0.00942369	0.653548	0.999889
Usp10	-0.00940554	0.807762	0.999889
Nono	-0.00939424	0.852658	0.999889
Plppr4	-0.00937959	0.635146	0.999889
Ndufaf4	-0.00934531	0.7965	0.999889
Snx5	-0.00934496	0.781565	0.999889
Pofut1	-0.00931068	0.947835	0.999889
Cdh13	-0.00930892	0.772503	0.999889
Mapk10	-0.00930877	0.530189	0.999889
Tmeff2	-0.00930486	0.874151	0.999889
Timm50	-0.00930416	0.567939	0.999889
Hnrnpll	-0.00926734	0.472101	0.999889
Ran	-0.00924592	0.301022	0.999889
Ube2m	-0.00923269	0.637614	0.999889
Cadm4	-0.00923248	0.412412	0.999889
Pym1	-0.00922636	0.894924	0.999889
Gpc5	-0.00921124	0.912137	0.999889
Hist2h2aa1	-0.00920043	0.18503	0.999889
Luc7l3	-0.00918858	0.889106	0.999889
Arl6ip5	-0.00918153	0.578618	0.999889
Kcnc2	-0.00917775	0.955481	0.999889
Aplp2	-0.00917156	0.870397	0.999889
Cnrip1	-0.00917068	0.351181	0.999889
Ephb1	-0.0091316	0.732405	0.999889
Nmt2	-0.00911791	0.82408	0.999889
Syne1	-0.00910523	0.44083	0.999889
Acot13	-0.00910118	0.672437	0.999889
Selenoi	-0.00908301	0.936493	0.999889
Scrn1	-0.00907841	0.568956	0.999889
Dcaf7	-0.0090409	0.774437	0.999889
Pa2g4	-0.0090142	0.630079	0.999889
Clec16a	-0.00898882	0.926365	0.999889
Rab11b	-0.00898775	0.571746	0.999889
Gramd1b	-0.00898197	0.80405	0.999889
Sec24c	-0.0089649	0.526337	0.999889
Rad23a	-0.0089561	0.825828	0.999889
Eif3k	-0.00895405	0.760861	0.999889
Cav1	-0.00895048	0.926973	0.999889
Ptgr2	-0.00893972	0.800855	0.999889
Ptar1	-0.00892664	0.779547	0.999889
Camkv	-0.00891401	0.531147	0.999889
Gatd3a	-0.00889538	0.659243	0.999889
Ajm1	-0.0088924	0.532739	0.999889
Slc25a51	-0.00888935	0.832356	0.999889
Ywhaz	-0.00888701	0.520287	0.999889
Hacd3	-0.00888173	0.432361	0.999889
Cacng8	-0.00887838	0.574894	0.999889
Kctd16	-0.00887396	0.574431	0.999889
Sod2	-0.008868	0.169116	0.999889
Kif5c	-0.00885362	0.296569	0.999889
Sub1	-0.00882009	0.87966	0.999889
Neo1	-0.00879842	0.868586	0.999889
Acsf2	-0.0087855	0.637036	0.999889
Tmem130	-0.00877089	0.927886	0.999889
Jagn1	-0.00876521	0.858022	0.999889
Rps18	-0.00875251	0.643099	0.999889
Uhrf1bp1l	-0.00873723	0.721538	0.999889
Lrfn5	-0.00872156	0.961772	0.999889
Psmb7	-0.00869492	0.814006	0.999889
Rps5	-0.00869227	0.81403	0.999889
Slc25a29	-0.00869004	0.936232	0.999889
Clptm1	-0.00867917	0.804612	0.999889
Nploc4	-0.00866287	0.84353	0.999889
Rab33b	-0.00866238	0.866478	0.999889
Ddx6	-0.00865497	0.556611	0.999889
Rabgap1l	-0.00864149	0.823141	0.999889
Tubgcp2	-0.00864008	0.898914	0.999889
Dlgap2	-0.00863799	0.668992	0.999889
Rplp1	-0.0086349	0.805643	0.999889
Slc6a6	-0.00859925	0.687764	0.999889
Huwe1	-0.00858626	0.558139	0.999889
Pgp	-0.00857971	0.712563	0.999889
Eif4g2	-0.00857426	0.573914	0.999889
Tsc1	-0.00855063	0.80306	0.999889
Fdx2	-0.00854967	0.787222	0.999889
Bysl	-0.00850549	0.963085	0.999889
Rab15	-0.00847606	0.656473	0.999889
Lnpep	-0.0084548	0.668123	0.999889
Dtna	-0.00844428	0.703856	0.999889
Apeh	-0.00844255	0.821899	0.999889
Dnpep	-0.00843048	0.524626	0.999889
Fkbp4	-0.00842896	0.53764	0.999889
Arpc5l	-0.00842229	0.339025	0.999889
Copa	-0.00840366	0.459316	0.999889
Nptxr	-0.00837267	0.656567	0.999889
Dpp10	-0.0083713	0.730648	0.999889
Taok3	-0.00836514	0.837288	0.999889
Aldh9a1	-0.00836307	0.55304	0.999889
Rpl7a	-0.00834517	0.418325	0.999889
Usp46	-0.00834105	0.749391	0.999889
Poldip2	-0.00828074	0.819997	0.999889
Usp47	-0.00827687	0.734273	0.999889
Mtfp1	-0.00826759	0.888615	0.999889
Cyp2j6	-0.00823665	0.95472	0.999889
Twf1	-0.00822896	0.476788	0.999889
Chchd6	-0.0082211	0.664974	0.999889
Rpl12	-0.00821517	0.566439	0.999889
H3c2	-0.00821282	0.963017	0.999889
Pfdn5	-0.00817705	0.854229	0.999889
Epha4	-0.00815788	0.649829	0.999889
Gabbr2	-0.00815174	0.809466	0.999889
Ggct	-0.00812287	0.812511	0.999889
Agpat3	-0.00810726	0.690979	0.999889
H1-0	-0.00809759	0.911055	0.999889
Srm	-0.00809466	0.817648	0.999889
Trim9	-0.00809447	0.619312	0.999889
Actr1a	-0.00809133	0.647415	0.999889
Atp2b2	-0.00806737	0.671923	0.999889
Fbxl16	-0.00806651	0.31503	0.999889
Ppip5k1	-0.00806209	0.949771	0.999889
Ddx50	-0.0080467	0.95736	0.999889
Ddi2	-0.00802983	0.875568	0.999889
Dync1li2	-0.00801267	0.559193	0.999889
Prpf8	-0.00801131	0.309685	0.999889
Rnf214	-0.00799479	0.75794	0.999889
Oat	-0.00799465	0.629607	0.999889
Dgkh	-0.00797674	0.707859	0.999889
Psmb3	-0.00797211	0.516085	0.999889
Stx1a	-0.00795123	0.769825	0.999889
U2af2	-0.00794893	0.563626	0.999889
Cd9	-0.00793121	0.858911	0.999889
Rab21	-0.00793032	0.724905	0.999889
Arhgef17	-0.00792822	0.765532	0.999889
Slc7a8	-0.00792477	0.889474	0.999889
Dlg4	-0.00790105	0.45722	0.999889
Nefl	-0.00789167	0.738305	0.999889
Phb	-0.00788942	0.413484	0.999889
Exoc7	-0.00788788	0.491344	0.999889
Anxa7	-0.00787857	0.636848	0.999889
Snap91	-0.00787687	0.660072	0.999889
Cntn2	-0.00783805	0.719878	0.999889
Timm44	-0.0078322	0.710714	0.999889
Rack1	-0.00783177	0.822612	0.999889
Ddt	-0.0078159	0.757025	0.999889
Grm5	-0.00781415	0.723894	0.999889
Srsf3	-0.00778666	0.672199	0.999889
Jakmip1	-0.00777864	0.903897	0.999889
Tigar	-0.00777247	0.813451	0.999889
Erh	-0.00776307	0.838551	0.999889
Brsk2	-0.00775644	0.858944	0.999889
Mccc1	-0.0077462	0.65649	0.999889
Ptges3	-0.00773895	0.404672	0.999889
Slc8a2	-0.00772481	0.625768	0.999889
Dagla	-0.00772179	0.720085	0.999889
Apoo	-0.00769599	0.473333	0.999889
Cyfip1	-0.00767057	0.606479	0.999889
Tmem160	-0.00767024	0.834265	0.999889
Zc2hc1a	-0.00764951	0.882489	0.999889
Prkce	-0.00763885	0.493386	0.999889
Carm1	-0.00763465	0.789584	0.999889
Itgb8	-0.00763401	0.8338	0.999889
Pzp	-0.00762967	0.742163	0.999889
Actl6b	-0.00762926	0.925411	0.999889
Dlg1	-0.00760872	0.760024	0.999889
Vdac3	-0.00760855	0.460606	0.999889
Rps23	-0.00759854	0.76292	0.999889
Pcsk2	-0.00757889	0.90835	0.999889
Slc30a3	-0.0075563	0.86164	0.999889
Mtmr2	-0.00752879	0.860256	0.999889
Apex1	-0.00751098	0.671326	0.999889
Tpr	-0.00748128	0.875707	0.999889
Nme2	-0.00747714	0.436862	0.999889
Gars1	-0.00747576	0.38673	0.999889
Coq3	-0.0074753	0.793	0.999889
Rnf126	-0.00746873	0.762893	0.999889
Hspa4l	-0.00744991	0.511478	0.999889
Iscu	-0.00743073	0.858125	0.999889
Gnaq	-0.00742414	0.501068	0.999889
Atp5mg	-0.00735698	0.439741	0.999889
Rragb	-0.00731194	0.959839	0.999889
Ppa1	-0.0072969	0.487473	0.999889
Tln2	-0.00726362	0.427155	0.999889
[truncated: 3,996 more rows]
