# Supplementary material for: microRNA-132 regulates gene expression programs involved in microglial homeostasis
Source: iScience. 2023 May 6;26(6):106829. doi: 10.1016/j.isci.2023.106829 (PMC10213004; doi:10.1016/j.isci.2023.106829)
Supplement: Table S3: Differentially expressed genes upon miR-132 overexpression or knockdown. Related to STAR Methods and Figures 2, 3 and 5 [file mmc4.xlsx]

## Sheet: Index Suppl Table 3
Tab title	Content
RUN info	Additional information on the technical specifications of the different 10X runs performed
DEGs pseudobulk miR132KD	Differentially expressed genes after differential expression analysis of all hippocampal cells pseudobulked, comparing miR-132 KD to control cells
DEGs pseudobulk miR132OE	Differentially expressed genes after differential expression analysis of all hippocampal cells pseudobulked, comparing miR-132 OE to control cells
DEGs microglia miR132KD	Differentially expressed genes after differential expression analysis of all microglial cells, comparing miR-132 KD to control cells
DEGs microglia miR132OE	Differentially expressed genes after differential expression analysis of all microglial cells, comparing miR-132 OE to control cells
DEGs oligodendrocytes miR132KD	Differentially expressed genes after differential expression analysis of all oligodendrocytes, comparing miR-132 KD to control cells
DEGs oligodendrocytes miR132OE	Differentially expressed genes after differential expression analysis of all oligodendrocytes, comparing miR-132 OE to control cells

## Sheet: RUN info
RUN	Genotype	Condition	#right hippocampi	Sex	Antibody labelling	FACS sorter	Sorted cells	10X Chromium version	Sequencer
1	C57Bl/6	miR-132 KD	3	3M	e780	Influx	All hippocampal cells	ChromiumSingleCell3 v3	Hiseq4000
		Control KD	3	3M	e780	Influx	All hippocampal cells	ChromiumSingleCell3 v3	Hiseq4000
		miR-132 OE	3	3M	e780	Influx	All hippocampal cells	ChromiumSingleCell3 v3	Hiseq4000
		Control OE	3	3M	e780	Influx	All hippocampal cells	ChromiumSingleCell3 v3	Hiseq4000
2	Thy1-YFP	miR-132 KD	5	2M/3F	e780, ACSA-2, CD11b	MACSQuant Tyto	Neurons, astrocytes	ChromiumSingleCell3 v3	NovaSeq6000
		Control KD	5	4M/1F	e780, ACSA-2, CD11b	MACSQuant Tyto	Neurons, astrocytes	ChromiumSingleCell3 v3	NovaSeq6000
		miR-132 OE	5	3M/2F	e780, ACSA-2, CD11b	MACSQuant Tyto	Neurons, astrocytes	ChromiumSingleCell3 v3	NovaSeq6000
		Control OE	5	2M/3F	e780, ACSA-2, CD11b	MACSQuant Tyto	Neurons, astrocytes	ChromiumSingleCell3 v3	NovaSeq6000
3	Thy1-YFP	miR-132 KD	6	4M/2F	e780	Influx	All hippocampal cells	ChromiumSingleCell3 v3	NovaSeq6000
		Control KD	6	3M/3F	e780	Influx	All hippocampal cells	ChromiumSingleCell3 v3	NovaSeq6000
4	Thy1-YFP	miR-132 OE	6	4M/2F	e780, ACSA-2, CD11b	MACSQuant Tyto	Neurons, astrocytes	ChromiumNextGEMSingleCell3 v3.1	NovaSeq6000
		Control OE	6	4M/2F	e780, ACSA-2, CD11b	MACSQuant Tyto	Neurons, astrocytes	ChromiumNextGEMSingleCell3 v3.1	NovaSeq6000
5	Thy1-YFP	miR-132 KD	6	3M/3F	e780, ACSA-2, CD11b	MACSQuant Tyto	Neurons, astrocytes	ChromiumNextGEMSingleCell3 v3.1	NovaSeq6000
		Control KD	6	4M/2F	e780, ACSA-2, CD11b	MACSQuant Tyto	Neurons, astrocytes	ChromiumNextGEMSingleCell3 v3.1	NovaSeq6000
		miR-132 OE	6	3M/3F	e780, ACSA-2, CD11b	MACSQuant Tyto	Neurons, astrocytes	ChromiumNextGEMSingleCell3 v3.1	NovaSeq6000
		Control OE	6	2M/4F	e780, ACSA-2, CD11b	MACSQuant Tyto	Neurons, astrocytes	ChromiumNextGEMSingleCell3 v3.1	NovaSeq6000

## Sheet: DEGs pseudobulk miR132KD
	basemean	cells_group	fraction_group	cells_ref	fraction_ref	zscore	logfoldchange	pval	pval_adj
Gm42418	3.57518	10132	0.999408	9296	0.998604	18.8072	0.297024	6.59167e-79	9.95606e-75		Significant + reversely correlated to miR-132 levels
Rplp0	1.59744	7741	0.763563	6620	0.71114	10.1831	0.313153	2.35858e-24	1.7812e-20
Rpl10	1.59948	7614	0.751036	6638	0.713073	9.27465	0.279595	1.78209e-20	8.97225e-17
Rps3a1	2.10063	8487	0.837147	7570	0.813192	9.20856	0.230009	3.30517e-20	1.24803e-16
Rps16	1.83096	8287	0.81742	7284	0.782469	9.0918	0.254637	9.74163e-20	2.94275e-16
Rpl19	2.0876	8627	0.850957	7723	0.829627	8.56747	0.202008	1.0578e-17	2.28242e-14
Hsp90ab1	2.6593	9167	0.904222	8237	0.884843	8.02889	0.184829	9.83588e-16	1.65068e-12
Gnas	1.58852	8057	0.794733	7134	0.766355	7.96462	0.187137	1.65727e-15	2.50314e-12
Rpl18a	1.90119	8318	0.820477	7409	0.795896	7.92972	0.216558	2.19649e-15	3.01599e-12
Rpl9	2.05935	8676	0.85579	7755	0.833065	7.87674	0.190314	3.3602e-15	4.22937e-12
Eef1a1	2.65151	9128	0.900375	8170	0.877645	7.75178	0.197818	9.06128e-15	1.05278e-11
Rps20	1.77894	8169	0.80578	7275	0.781502	7.70968	0.208151	1.26132e-14	1.30522e-11
Rpl13	2.09121	8613	0.849576	7678	0.824793	7.7062	0.200185	1.29623e-14	1.30522e-11
Rps3	1.8928	8298	0.818505	7354	0.789988	7.63996	0.20095	2.17293e-14	2.05124e-11
Rps5	1.76756	8067	0.795719	7213	0.774842	7.60559	0.200869	2.8361e-14	2.37981e-11
Rps27a	2.20733	8725	0.860623	7770	0.834676	7.519	0.199093	5.51949e-14	3.96983e-11
Rps11	1.89683	8322	0.820872	7438	0.799012	7.49394	0.20631	6.68365e-14	4.58863e-11
Rps9	1.94116	8278	0.816532	7437	0.798904	7.4173	0.202143	1.19529e-13	7.84941e-11
Rpl29	1.47696	7667	0.756264	6789	0.729294	7.40282	0.195714	1.33325e-13	8.39062e-11
Rack1	1.10234	6540	0.645098	5681	0.61027	7.33205	0.234255	2.26658e-13	1.31671e-10
Tpt1	2.42767	8909	0.878773	7985	0.857772	7.28756	0.192355	3.15627e-13	1.76564e-10
Rpl26	1.51708	7563	0.746005	6688	0.718445	7.16665	0.20836	7.68565e-13	4.14586e-10
Rps2	1.81873	8286	0.817321	7473	0.802772	7.12834	0.15789	1.01586e-12	5.2909e-10
Rps8	2.28527	8869	0.874827	7966	0.855731	7.07713	0.174074	1.47167e-12	7.40937e-10
Rpl17	1.22467	6806	0.671336	5885	0.632184	6.99326	0.22342	2.68562e-12	1.28871e-09
Rps4x	1.96258	8404	0.82896	7485	0.804061	6.99095	0.202791	2.73032e-12	1.28871e-09
Rps14	1.72849	8002	0.789308	7160	0.769148	6.91032	0.189068	4.83578e-12	2.21332e-09
Rpl5	0.879211	5845	0.576544	5069	0.544527	6.80714	0.233552	9.95587e-12	4.42275e-09
Rpl4	0.905203	6043	0.596074	5160	0.554302	6.80137	0.217759	1.03627e-11	4.47194e-09
Rpl23	2.10365	8634	0.851647	7730	0.830379	6.71972	0.180577	1.82072e-11	7.43249e-09
Rpl8	1.86201	8416	0.830144	7546	0.810613	6.6987	0.156542	2.10285e-11	8.14395e-09
Rpl7a	1.40766	7513	0.741073	6615	0.710603	6.66213	0.182536	2.69893e-11	1.01912e-08
Rps24	2.3607	8916	0.879463	8012	0.860672	6.62781	0.174389	3.40701e-11	1.22523e-08
Rpl11	1.84213	8335	0.822154	7442	0.799441	6.53602	0.167579	6.31776e-11	2.18954e-08
Rpl32	1.82417	8120	0.800947	7259	0.779783	6.53459	0.187154	6.37844e-11	2.18954e-08
Rpl10a	1.03922	6155	0.607122	5405	0.580621	6.51027	0.237958	7.50179e-11	2.51793e-08
Eef1b2	1.14839	6773	0.66808	5930	0.637018	6.44302	0.191834	1.17118e-10	3.84555e-08
Rpl12	1.08656	6228	0.614322	5523	0.593297	6.32461	0.231842	2.53869e-10	8.15839e-08
Naca	1.46345	7710	0.760505	6846	0.735417	6.24381	0.15408	4.27037e-10	1.31632e-07
Rpl3	1.54114	7609	0.750543	6776	0.727898	6.20127	0.168047	5.60106e-10	1.65879e-07
Ubb	2.04145	8422	0.830736	7368	0.791492	6.0612	0.187151	1.35108e-09	3.92437e-07
Fau	2.3607	8846	0.872559	7882	0.846707	6.04653	0.186928	1.48e-09	4.21771e-07
Ftl1	2.22956	8804	0.868416	7930	0.851864	6.01611	0.148348	1.78657e-09	4.90624e-07
Cct5	0.674591	5075	0.500592	4342	0.46643	5.98349	0.218006	2.18402e-09	5.89062e-07
Rpl6	1.79538	8176	0.806471	7312	0.785476	5.95211	0.157775	2.64707e-09	6.89333e-07
Rps18	1.2847	7019	0.692346	6235	0.669782	5.73863	0.172739	9.54461e-09	2.44342e-06
Hsp90b1	1.96723	8782	0.866246	7874	0.845848	5.54072	0.144233	3.01225e-08	7.33822e-06
Arf1	0.848011	5974	0.589268	5171	0.555484	5.53559	0.168246	3.1018e-08	7.43644e-06
Rps15	1.34362	7124	0.702703	6417	0.689333	5.52664	0.152202	3.26427e-08	7.70369e-06
Tmsb4x	3.18423	9017	0.889426	8016	0.861102	5.50649	0.223963	3.66063e-08	8.37729e-06
Rpsa	1.85806	8225	0.811304	7383	0.793103	5.47709	0.136742	4.32385e-08	9.74738e-06
Actb	3.35702	9577	0.944664	8703	0.934902	5.38927	0.113255	7.07439e-08	1.57135e-05
Arpc3	0.771008	5513	0.543796	4776	0.513052	5.36094	0.185301	8.27916e-08	1.73678e-05
Rpl28	1.79041	8202	0.809035	7364	0.791062	5.21577	0.129589	1.83059e-07	3.73639e-05
Gabarap	1.45712	7665	0.756066	6801	0.730583	5.20549	0.134469	1.93487e-07	3.85058e-05
Hnrnpa0	0.545566	4027	0.397218	3391	0.364271	5.20523	0.241332	1.93753e-07	3.85058e-05
Rps12	1.78024	7916	0.780825	7058	0.758191	5.19839	0.171838	2.01021e-07	3.93816e-05
Myl6	1.14587	6830	0.673703	5988	0.643248	5.16968	0.14559	2.34495e-07	4.4833e-05
Rpl24	0.685723	5085	0.501578	4411	0.473843	5.11183	0.184521	3.19059e-07	5.94947e-05
Pomp	0.890373	6139	0.605543	5359	0.575679	5.04812	0.152262	4.46183e-07	8.21848e-05
Rpl21	2.16565	8803	0.868317	7944	0.853368	4.98102	0.128998	6.32494e-07	0.000111084
Eef2	1.36422	7460	0.735845	6551	0.703728	4.84565	0.144244	1.262e-06	0.000207192
Atp6v1f	0.922555	6143	0.605938	5415	0.581695	4.84564	0.140092	1.26203e-06	0.000207192
H2afz	1.1084	6709	0.661768	5944	0.638522	4.84005	0.141913	1.29808e-06	0.00021082
Rps23	1.42464	7198	0.710002	6451	0.692985	4.79491	0.138441	1.62752e-06	0.000261511
Pfdn5	1.25975	7205	0.710692	6402	0.687722	4.79168	0.128431	1.65394e-06	0.000262959
Atp6v0c	1.91989	8696	0.857763	7813	0.839295	4.75516	0.112069	1.98288e-06	0.000311974
Marcksl1	0.650663	4069	0.401361	3468	0.372543	4.73571	0.258303	2.18288e-06	0.000336431
Nme1	0.566104	4424	0.436378	3786	0.406703	4.71602	0.197876	2.40507e-06	0.000366931
Pmepa1	0.532449	3100	0.30578	2484	0.266839	4.70249	0.248524	2.57005e-06	0.00038818
Rpl23a	0.651545	4693	0.462912	4146	0.445375	4.68843	0.21773	2.75312e-06	0.000404322
Tuba1a	1.76498	7138	0.704084	6467	0.694704	4.68049	0.154965	2.86185e-06	0.000415629
Eef1g	0.533327	4313	0.425429	3675	0.394779	4.65789	0.195213	3.19463e-06	0.000459539
Srp9	0.630034	4934	0.486684	4254	0.456977	4.63568	0.17077	3.55768e-06	0.000504812
Rtn1	0.681815	3058	0.301637	2497	0.268235	4.6346	0.313215	3.5762e-06	0.000504812
Erp29	1.01711	6524	0.643519	5786	0.621549	4.60133	0.14438	4.19812e-06	0.000587115
Npm1	1.05646	6483	0.639475	5804	0.623483	4.59746	0.141496	4.27681e-06	0.000592632
Rps19	0.95714	5863	0.578319	5323	0.571812	4.58935	0.175677	4.44638e-06	0.000610529
Eid1	0.992238	5642	0.55652	4958	0.532603	4.52113	0.149765	6.15098e-06	0.000829504
Bsg	1.51623	8064	0.795423	7151	0.768181	4.51774	0.143741	6.25035e-06	0.000835445
Eif3f	0.95507	6189	0.610475	5483	0.589	4.50144	0.143574	6.74952e-06	0.000871323
Rpl14	1.37404	7399	0.729828	6578	0.706628	4.48258	0.120663	7.37476e-06	0.000943969
Hnrnpab	0.601712	4545	0.448313	3921	0.421205	4.47734	0.186994	7.55775e-06	0.000959263
Pabpc1	0.819378	5520	0.544486	4824	0.518208	4.42612	0.1627	9.59454e-06	0.00119765
Eif3k	0.765282	5539	0.54636	4838	0.519712	4.34854	0.136834	1.37047e-05	0.00166933
Cuedc2	0.610553	4782	0.471691	4149	0.445698	4.34264	0.160939	1.40782e-05	0.0017011
Rpl13a	0.317888	2841	0.280233	2336	0.25094	4.30606	0.293689	1.66192e-05	0.00196106
Pkm	0.900599	5934	0.585323	5252	0.564185	4.30293	0.145708	1.68557e-05	0.00197355
Arpc1b	0.834763	5062	0.49931	4398	0.472446	4.29033	0.175551	1.78409e-05	0.00207284
Rps25	0.942914	5672	0.559479	4958	0.532603	4.21954	0.154025	2.44797e-05	0.00275927
Mtch1	0.789591	5551	0.547544	4869	0.523042	4.1733	0.136048	3.00218e-05	0.00330985
Ptms	0.8637	5590	0.551391	4933	0.529917	4.16494	0.150537	3.11437e-05	0.003396
Rps7	1.46323	7494	0.739199	6726	0.722527	4.14737	0.117328	3.36315e-05	0.00362836
Cacybp	0.676049	4978	0.491024	4339	0.466108	4.08573	0.150973	4.39377e-05	0.00464383
Marcks	1.27128	5195	0.512428	4573	0.491245	4.08203	0.172013	4.4645e-05	0.00468277
Sh3glb1	1.29329	7160	0.706254	6400	0.687507	4.07263	0.104266	4.64844e-05	0.00483166
Tmsb10	0.593339	3528	0.347998	2985	0.320657	4.07154	0.267469	4.67044e-05	0.00483166
Ptov1	0.800058	5502	0.542711	4861	0.522183	4.05811	0.144049	4.94705e-05	0.00505956
Rab3a	0.404417	3316	0.327086	2811	0.301966	4.03405	0.25038	5.48231e-05	0.00552032
Btf3	1.30062	7151	0.705366	6368	0.684069	4.00527	0.106524	6.19461e-05	0.00619625
Rplp2	1.61039	7818	0.771158	7040	0.756257	3.98502	0.113101	6.74738e-05	0.00661769
Eif2s3y	0.282871	2546	0.251134	2040	0.219143	3.90441	0.211878	9.44555e-05	0.00897268
Hspa8	2.09154	8596	0.847899	7738	0.831239	3.88095	0.0911183	0.000104049	0.00970094
Tcp1	0.533655	4355	0.429572	3761	0.404018	3.85745	0.149203	0.000114577	0.0104883
Ptma	2.41061	8673	0.855494	7838	0.841981	3.85553	0.110537	0.000115477	0.010507
Cd9	1.94337	7991	0.788223	7247	0.778494	3.83554	0.105003	0.000125291	0.0112044
Basp1	0.966641	4264	0.420596	3674	0.394672	3.83539	0.180127	0.000125367	0.0112044
Senp6	0.644465	4937	0.48698	4291	0.460952	3.78343	0.129754	0.000154682	0.0133504
Hspa5	1.61665	7978	0.78694	7226	0.776238	3.77045	0.10223	0.000162956	0.0138974
Prmt1	0.505145	4090	0.403433	3554	0.381781	3.75347	0.174479	0.000174404	0.0143193
Hnrnpf	0.866111	5931	0.585027	5234	0.562252	3.74004	0.112194	0.000183993	0.014782
Rps13	1.55759	7722	0.761689	7000	0.75196	3.73682	0.0968637	0.000186362	0.0148765
Uqcrh	1.25188	7103	0.700631	6357	0.682888	3.70811	0.098278	0.000208812	0.0164265
Manf	0.721686	5125	0.505524	4514	0.484907	3.69335	0.141627	0.000221316	0.01732
Map2k2	0.606427	4760	0.469521	4166	0.447524	3.68426	0.137891	0.000229368	0.017766
Jpt1	0.473979	3067	0.302525	2535	0.272317	3.68286	0.217217	0.000230634	0.0177729
Bex2	0.277884	1917	0.189091	1488	0.159845	3.67557	0.320451	0.000237319	0.0181952
Map1b	0.46321	3040	0.299862	2572	0.276292	3.67057	0.270253	0.000242008	0.018461
Mrfap1	1.19049	6735	0.664332	5930	0.637018	3.66708	0.110741	0.000245339	0.0186211
Timp2	1.01613	6006	0.592425	5374	0.577291	3.65994	0.13688	0.000252273	0.0189307
Bri3	0.929538	6196	0.611166	5479	0.58857	3.65479	0.110965	0.000257394	0.0191459
Lgals3bp	0.139381	1058	0.10436	700	0.075196	3.6536	0.649176	0.000258591	0.0191459
Sf3b2	0.993417	6314	0.622805	5591	0.600602	3.61008	0.102347	0.000306104	0.0224437
Prdx2	1.00724	6061	0.59785	5451	0.585562	3.59655	0.125749	0.000322468	0.0234161
C1qa	1.43852	3829	0.377688	3219	0.345794	3.59333	0.152447	0.000326473	0.0234812
Tuba1b	0.536811	4141	0.408463	3581	0.384681	3.58316	0.154138	0.000339457	0.0242994
C1qb	1.43028	3917	0.386368	3298	0.354281	3.5432	0.138967	0.000395301	0.0281633
Hsp90aa1	1.43409	6614	0.652397	5804	0.623483	3.53377	0.128834	0.000409684	0.0286475
mt-Rnr2	3.15426	9591	0.946045	8773	0.942421	3.51686	0.0722197	0.000436692	0.0301178
Wdr83os	0.508212	4152	0.409548	3639	0.390912	3.50767	0.161013	0.000452046	0.031035
H3f3a	1.73386	7824	0.77175	7058	0.758191	3.50576	0.0928073	0.000455309	0.0310804
Tsn	0.735666	5350	0.527717	4745	0.509722	3.48616	0.122325	0.00049001	0.0328938
Spop	0.521834	4202	0.41448	3628	0.38973	3.48029	0.141866	0.000500865	0.0333482
Bag1	0.462278	3649	0.359933	3125	0.335697	3.45812	0.166319	0.000543961	0.0358776
Cox5a	0.963648	6214	0.612941	5549	0.59609	3.45552	0.0992373	0.00054924	0.0360684
Ifi27l2a	0.0846066	628	0.0619452	312	0.033516	3.44788	0.979713	0.000565013	0.0367843
Rplp1	2.14407	8516	0.840008	7728	0.830164	3.40499	0.0901307	0.000661667	0.0421136
Atxn7l3b	1.20118	6764	0.667193	6105	0.655817	3.40419	0.0875212	0.000663602	0.0421136
Cd52	0.34313	1859	0.18337	1461	0.156945	3.38726	0.337764	0.000705946	0.0442432
Cox4i1	1.84535	8403	0.828862	7565	0.812654	3.37792	0.0878744	0.000730367	0.04531
Ddx3y	0.326539	2910	0.287039	2455	0.263723	3.36348	0.203876	0.000769651	0.0472553
Atp2b1	0.827386	5602	0.552574	4985	0.535503	3.35361	0.11583	0.000797645	0.0482208
Hnrnpa1	0.506337	3851	0.379858	3353	0.360189	3.35356	0.178033	0.000797796	0.0482208
Pdia6	1.16671	6925	0.683074	6224	0.6686	3.35344	0.100741	0.000798146	0.0482208
Cacna1d	0.121013	1101	0.108601	751	0.0806746	3.33151	0.414229	0.000863751	0.0517702
Calr	1.21496	6956	0.686131	6225	0.668708	3.32225	0.0993623	0.000892956	0.0533091
Hsbp1	0.957015	6140	0.605642	5373	0.577183	3.31744	0.110157	0.00090846	0.0539252
Ctsl	1.58841	7482	0.738015	6779	0.72822	3.31678	0.118908	0.000910625	0.0539252
Rpl18	1.59627	7928	0.782008	7111	0.763884	3.30379	0.0918086	0.000953883	0.0554133
Eif3h	0.751231	5374	0.530085	4766	0.511978	3.28573	0.11514	0.00101719	0.0588645
Dynlrb1	0.709433	5149	0.507891	4557	0.489526	3.28228	0.118797	0.00102971	0.0593614
Lyz2	0.28868	1581	0.155948	1204	0.129337	3.26939	0.345077	0.00107779	0.0614302
Rps15a	1.47524	7335	0.723515	6657	0.715114	3.23421	0.0995421	0.00121982	0.0687467
Mllt11	0.234659	1906	0.188006	1532	0.164572	3.22935	0.342986	0.00124072	0.069449
Ube2m	0.584803	4596	0.453344	4051	0.43517	3.22918	0.118325	0.00124148	0.069449
Ran	0.807955	5592	0.551588	4993	0.536363	3.22556	0.109038	0.00125726	0.0700727
mt-Atp6	0.318443	2649	0.261294	2159	0.231926	3.22265	0.123745	0.0012701	0.0705278
Psmb6	0.749103	5433	0.535905	4756	0.510903	3.20634	0.104991	0.00134435	0.0728616
Baz1b	0.387616	3288	0.324324	2816	0.302503	3.19421	0.162127	0.00140214	0.0753665
Pgls	0.50852	4037	0.398205	3531	0.37931	3.18551	0.140374	0.00144499	0.077022
Grn	0.73649	4080	0.402446	3551	0.381459	3.17728	0.163101	0.00148665	0.078778
Shisa5	0.263701	2002	0.197475	1608	0.172736	3.1709	0.275057	0.00151969	0.0796995
Ranbp1	0.511393	4132	0.407575	3622	0.389086	3.14452	0.132577	0.00166357	0.0860497
Cct4	0.553446	4477	0.441606	3900	0.418949	3.1319	0.119705	0.0017368	0.0883253
Snrpd1	0.535128	4180	0.41231	3652	0.392309	3.12732	0.138343	0.00176409	0.0890352
Ahsa1	0.453837	3875	0.382225	3329	0.357611	3.12587	0.134348	0.00177282	0.0890352
Bst2	0.250459	1618	0.159598	1253	0.134601	3.12569	0.31533	0.00177391	0.0890352
Mbd3	0.452576	3833	0.378082	3331	0.357826	3.12488	0.146553	0.00177879	0.0890352
Thra	1.18324	5880	0.579996	5326	0.572134	3.12464	0.0882099	0.00178023	0.0890352
Tubb5	0.837933	5109	0.503946	4546	0.488345	3.11173	0.155411	0.00185996	0.0924106
B2m	0.83386	4110	0.405405	3607	0.387474	3.10977	0.181948	0.0018723	0.0927189
Atp6v0b	1.90641	8826	0.870586	8012	0.860672	3.09851	0.061378	0.00194493	0.0950688
Rpl35	0.964412	5783	0.570428	5130	0.55108	3.09511	0.109186	0.00196742	0.0958579
Serbp1	1.04754	6521	0.643224	5888	0.632506	3.09293	0.084269	0.0019819	0.0962161
Chd3	0.234126	1704	0.16808	1330	0.142872	3.09209	0.285818	0.00198751	0.0962161
Ifitm3	0.0916261	651	0.0642138	362	0.0388871	3.07982	0.830414	0.00207123	0.0996303
Psme1	0.433717	3099	0.305682	2608	0.280159	3.05964	0.153569	0.002216	0.105585
2410006H16Rik	0.502502	3766	0.371474	3308	0.355355	3.05276	0.175088	0.00226745	0.107359
Gng2	0.229616	1727	0.170349	1348	0.144806	3.04155	0.252482	0.00235361	0.110744
Dync1h1	0.54381	4199	0.414184	3673	0.394564	3.03706	0.128444	0.002389	0.111714
Ube2s	0.568788	4449	0.438844	3919	0.42099	3.03242	0.119317	0.00242598	0.112744
Atp5j	1.24142	7049	0.695305	6282	0.674831	3.01835	0.0796756	0.00254152	0.116338
Pebp1	1.2467	6870	0.677648	6186	0.664518	3.01832	0.0820229	0.00254181	0.116338
Nsg1	0.252369	1852	0.182679	1472	0.158127	3.01576	0.247865	0.00256338	0.116971
Myl12b	0.344764	2953	0.29128	2492	0.267698	3.01339	0.157529	0.00258349	0.117533
Podxl2	0.245452	1688	0.166502	1312	0.140939	2.98895	0.237076	0.00279937	0.125465
Scoc	0.866754	5601	0.552476	4973	0.534214	2.97857	0.101507	0.00289599	0.12903
Cnih2	0.125646	1048	0.103373	734	0.0788484	2.9734	0.430225	0.00294517	0.130197
Pfkl	0.212445	1891	0.186526	1514	0.162638	2.95781	0.240763	0.00309831	0.135707
Svbp	0.309353	2695	0.265832	2282	0.245139	2.95745	0.203736	0.00310193	0.135707
Stx16	0.418839	3507	0.345926	3019	0.32431	2.94832	0.139137	0.00319501	0.13907
Edf1	1.02129	6471	0.638292	5773	0.620153	2.94703	0.0872151	0.00320842	0.139253
Enc1	0.20053	1432	0.141251	1085	0.116554	2.94301	0.289135	0.00325039	0.14067
Mif	0.746291	5068	0.499901	4475	0.480718	2.9395	0.104509	0.00328746	0.141766
Map1lc3a	0.771605	5280	0.520813	4689	0.503706	2.93795	0.103394	0.00330388	0.141766
Hsph1	0.364676	3147	0.310416	2704	0.290472	2.92591	0.169395	0.00343453	0.146127
Tyrobp	1.05195	3401	0.335471	2924	0.314105	2.92036	0.150495	0.00349631	0.147922
Uchl1	0.205281	1517	0.149635	1177	0.126437	2.91721	0.324064	0.00353173	0.149004
Rpl7	1.11006	6425	0.633754	5589	0.600387	2.90529	0.0922452	0.00366912	0.153089
Tceal9	0.330329	2940	0.289998	2512	0.269846	2.89625	0.170578	0.00377647	0.156578
Fabp5	1.3469	5925	0.584435	5267	0.565797	2.88439	0.109982	0.00392169	0.161398
Rap2a	0.377309	3069	0.302722	2653	0.284993	2.87732	0.195805	0.0040107	0.164167
Sdf4	0.64896	4885	0.48185	4343	0.466538	2.87548	0.108929	0.00403413	0.16468
Selenow	1.30011	6414	0.632669	5739	0.6165	2.87295	0.0819324	0.00406658	0.165557
Tomm22	0.625349	4933	0.486585	4335	0.465678	2.87108	0.100453	0.00409075	0.166093
Gas5	0.941583	5897	0.581673	5277	0.566871	2.86901	0.0971323	0.0041176	0.166735
Purb	0.606433	4423	0.436279	3905	0.419487	2.86397	0.113673	0.0041837	0.167293
Ppp1ca	0.801874	5665	0.558789	5057	0.543238	2.8629	0.0881095	0.00419784	0.167293
Cotl1	0.349499	2437	0.240383	2016	0.216565	2.86108	0.171823	0.00422196	0.167812
Trir	0.541352	4366	0.430657	3820	0.410356	2.83716	0.104558	0.00455169	0.176187
Mphosph8	0.363512	3161	0.311797	2707	0.290794	2.83714	0.141764	0.00455194	0.176187
6330403K07Rik	0.195998	1396	0.1377	1066	0.114513	2.83394	0.317741	0.00459783	0.177157
Nudc	0.62554	4800	0.473466	4234	0.454829	2.83142	0.101224	0.00463425	0.177654
Fxyd6	0.303215	1710	0.168672	1361	0.146203	2.82203	0.274425	0.00477206	0.180193
Creld2	0.250158	2225	0.219471	1840	0.197658	2.81363	0.20571	0.0048985	0.184047
Stmn2	0.190022	947	0.0934109	657	0.0705769	2.81095	0.519668	0.0049395	0.184669
Zeb2	1.33235	7044	0.694812	6342	0.681276	2.80834	0.0755268	0.00497969	0.185712
Eif5a	0.956141	6269	0.618367	5599	0.601461	2.80189	0.0856397	0.00508048	0.187618
Gnb2	1.23757	7193	0.709509	6476	0.695671	2.79556	0.0735492	0.00518095	0.190397
Hmgn1	0.629415	4500	0.443875	3940	0.423246	2.7914	0.110185	0.00524804	0.192394
Rala	0.572021	4538	0.447623	4005	0.430229	2.77382	0.105982	0.00554029	0.200399
Safb	0.419182	3502	0.345433	3052	0.327855	2.77352	0.145078	0.00554534	0.200399
Elavl3	0.762171	4337	0.427796	3762	0.404125	2.77097	0.114289	0.00558901	0.200514
Cyba	0.767156	3231	0.318702	2791	0.299817	2.76438	0.160929	0.00570308	0.203907
Trim44	0.40002	3418	0.337147	2953	0.31722	2.76059	0.132652	0.00576974	0.205533
Sec61b	0.596007	4612	0.454922	4109	0.441401	2.75182	0.10566	0.0059265	0.209704
Oaz1	1.81392	8368	0.825409	7550	0.811043	2.75171	0.0669537	0.00592847	0.209704
Rtn4	1.85227	7665	0.756066	6784	0.728757	2.74879	0.0958912	0.00598154	0.211087
Pfdn2	0.594371	4658	0.459459	4132	0.443872	2.74286	0.0996194	0.00609058	0.213935
Igfbpl1	0.222854	842	0.0830539	563	0.0604791	2.7396	0.548427	0.00615146	0.214577
Sh3bgrl3	1.07406	6241	0.615605	5489	0.589644	2.73578	0.0936948	0.00622318	0.215823
Eif1	2.38443	9000	0.887749	8135	0.873885	2.73128	0.0770325	0.00630881	0.216564
Akap9	0.763929	5317	0.524462	4740	0.509185	2.72827	0.0973238	0.00636666	0.218054
Rps6	0.611178	4546	0.448412	3925	0.421635	2.71994	0.0910021	0.00652935	0.222617
Tubb3	0.272897	1828	0.180312	1496	0.160705	2.71631	0.341528	0.00660145	0.22417
Stmn1	1.55245	5456	0.538173	4842	0.520142	2.71615	0.118382	0.00660458	0.22417
Stmn3	0.353158	2130	0.210101	1760	0.189064	2.70988	0.220623	0.00673071	0.227429
Dnajb6	0.657821	4937	0.48698	4373	0.46976	2.70895	0.0985777	0.00674967	0.22756
Hexa	0.780959	4544	0.448215	4024	0.43227	2.69882	0.130097	0.00695864	0.232529
Kif5c	0.226203	1702	0.167883	1376	0.147814	2.69345	0.316946	0.00707173	0.235787
Mrpl30	0.471396	3991	0.393667	3501	0.376088	2.6908	0.120603	0.0071281	0.23692
Trem2	0.938541	3235	0.319096	2792	0.299925	2.69038	0.147786	0.00713709	0.23692
Map4k4	1.1312	6735	0.664332	6034	0.64819	2.68954	0.0760086	0.0071551	0.236997
Klf13	0.816697	4976	0.490827	4384	0.470942	2.68748	0.100913	0.00719944	0.237424
Lsm4	0.423092	3622	0.35727	3158	0.339242	2.68602	0.131449	0.00723094	0.237944
Gsk3b	0.821115	5589	0.551292	5022	0.539478	2.67492	0.0945555	0.0074748	0.242273
Ttc3	0.747023	4675	0.461136	4192	0.450317	2.67081	0.134399	0.00756692	0.244734
Cox6a1	0.852438	5665	0.558789	4981	0.535074	2.66763	0.0922017	0.00763893	0.245486
H2-DMa	0.261935	1723	0.169955	1375	0.147707	2.66375	0.220132	0.00772757	0.247807
Rps17	1.04471	6314	0.622805	5686	0.610807	2.65463	0.0783356	0.0079396	0.253013
Prdx5	0.789215	5546	0.547051	4929	0.529488	2.65169	0.0871855	0.00800901	0.25467
Aprt	0.257592	2161	0.213158	1791	0.192394	2.64904	0.200897	0.00807197	0.256133
Rpl22	1.31591	7107	0.701026	6424	0.690085	2.638	0.0800636	0.00833967	0.260945
Arl4c	0.322933	2155	0.212567	1773	0.190461	2.6378	0.185779	0.00834458	0.260945
Selenoh	0.279006	2525	0.249063	2146	0.23053	2.63678	0.189046	0.00836965	0.261188
Cct2	0.686456	5064	0.499507	4499	0.483296	2.62537	0.0882553	0.00865544	0.26955
H2-D1	0.674103	3713	0.366246	3209	0.34472	2.62013	0.127969	0.00878975	0.27205
Tmem178	0.0915271	882	0.0869994	612	0.0657428	2.61672	0.492379	0.00887787	0.274215
Pcsk1n	1.0209	5346	0.527323	4782	0.513696	2.60762	0.0996805	0.00911734	0.278199
Ctnnb1	0.459802	3759	0.370783	3316	0.356214	2.60174	0.129369	0.00927524	0.281312
Ppia	2.36257	8968	0.884593	8069	0.866796	2.59652	0.0851979	0.00941747	0.285053
Tmem160	0.337526	3002	0.296114	2596	0.27887	2.58564	0.147962	0.0097199	0.291288
Sept3	0.147051	1156	0.114026	865	0.0929208	2.58005	0.339788	0.00987868	0.294877
Mettl9	0.477509	3938	0.38844	3446	0.370179	2.5684	0.11231	0.010217	0.303179
Nedd8	0.882804	5950	0.586901	5319	0.571383	2.56714	0.0855502	0.0102541	0.30363
Zbtb18	0.232359	1731	0.170744	1398	0.150177	2.56584	0.240012	0.0102925	0.30363
Sox11	0.289743	1435	0.141547	1130	0.121388	2.55681	0.3499	0.0105636	0.311017
Ly6e	0.643258	3221	0.317716	2759	0.29638	2.5533	0.1351	0.0106708	0.312348
Stip1	0.384187	3354	0.330834	2929	0.314642	2.54811	0.136051	0.0108308	0.316419
Tubb4a	1.1181	4351	0.429177	3808	0.409066	2.54596	0.10201	0.0108979	0.317764
Gnb1	0.824951	5622	0.554547	5016	0.538833	2.54268	0.0861813	0.0110005	0.320139
Supt16	0.431673	3666	0.36161	3218	0.345687	2.53207	0.125728	0.011339	0.32684
Mpc2	0.861701	5791	0.571217	5193	0.557847	2.52968	0.078853	0.0114167	0.328453
Cox14	0.544225	4385	0.432531	3882	0.417016	2.52301	0.0985331	0.0116355	0.333476
Kxd1	0.311898	2895	0.285559	2490	0.267483	2.51664	0.146688	0.011848	0.337256
Calm2	1.53947	7675	0.757053	6907	0.74197	2.51638	0.0754033	0.0118566	0.337256
Cenpv	0.212291	1924	0.189781	1592	0.171017	2.50406	0.222712	0.0122779	0.346627
Larp1	0.243645	2301	0.226968	1935	0.207863	2.48597	0.164502	0.0129198	0.359194
Calm1	1.95776	8273	0.816039	7531	0.809002	2.48145	0.0576989	0.0130848	0.361303
Ctbp1	0.504781	4102	0.404616	3625	0.389408	2.469	0.101537	0.0135492	0.368098
Nfix	1.07744	5881	0.580095	5277	0.566871	2.46897	0.101043	0.0135502	0.368098
Brd1	0.361484	3206	0.316236	2800	0.300784	2.45952	0.136179	0.0139121	0.376575
Csnk1e	0.63265	4592	0.452949	4045	0.434526	2.45379	0.0877579	0.0141359	0.380585
Zfp771	0.343699	3072	0.303018	2668	0.286604	2.45142	0.135395	0.0142295	0.381746
Lsm6	0.47002	3926	0.387256	3458	0.371468	2.44352	0.103517	0.0145449	0.389513
Ctxn1	0.205517	1495	0.147465	1189	0.127726	2.44198	0.256093	0.0146068	0.389789
Hist3h2ba	0.289335	2467	0.243342	2109	0.226555	2.44119	0.205177	0.0146391	0.389963
Cfl1	1.72136	7922	0.781416	7165	0.769685	2.43644	0.0599547	0.0148325	0.393725
Bod1	0.318117	2964	0.292365	2578	0.276936	2.43461	0.147497	0.0149077	0.394337
Ubn1	0.414154	3527	0.347899	3048	0.327425	2.42856	0.0895614	0.0151587	0.398271
Pycard	0.393412	2238	0.220754	1860	0.199807	2.42849	0.151012	0.0151619	0.398271
Cox7a2l	0.777291	5421	0.534721	4871	0.523257	2.42007	0.0820614	0.0155175	0.406197
Hist1h2bc	0.709931	4702	0.4638	4158	0.446665	2.41757	0.094452	0.0156247	0.408295
C1qc	1.31296	3586	0.353719	3092	0.332152	2.41432	0.115259	0.0157646	0.41124
Ctsh	0.579071	2665	0.262872	2269	0.243743	2.41131	0.149357	0.0158954	0.412877
Syngr1	0.532337	3313	0.32679	2868	0.308089	2.41086	0.13897	0.0159149	0.412877
Tmed9	0.830667	5790	0.571119	5223	0.56107	2.41013	0.0744318	0.0159469	0.412877
Dpysl3	0.187582	1238	0.122115	955	0.102589	2.40974	0.311236	0.015964	0.412877
Myt1l	0.155062	1029	0.101499	760	0.0816414	2.40859	0.340304	0.0160144	0.412986
Bex4	0.110996	1023	0.100907	756	0.0812117	2.40813	0.362869	0.0160345	0.412986
Tpm3	0.887744	5814	0.573486	5179	0.556343	2.40777	0.0708753	0.0160502	0.412986
Psip1	0.821023	5192	0.512133	4684	0.503169	2.40396	0.0851868	0.0162184	0.415399
Ypel3	1.13764	6762	0.666995	6064	0.651413	2.40178	0.0693453	0.0163155	0.41697
Trf	1.73496	6110	0.602683	5419	0.582125	2.4	0.0932937	0.016395	0.418295
Eif4a2	0.592621	4470	0.440915	4004	0.430121	2.39814	0.105042	0.0164787	0.419171
Epha4	0.192022	1503	0.148254	1208	0.129767	2.398	0.288496	0.0164849	0.419171
Srrt	0.307924	2735	0.269777	2345	0.251907	2.39474	0.130473	0.0166321	0.42079
Pkig	0.329574	2646	0.260998	2256	0.242346	2.37751	0.137243	0.0174299	0.436585
Sdf2l1	0.456763	3435	0.338824	3009	0.323236	2.37496	0.128998	0.0175508	0.438886
Arpc2	0.915547	5901	0.582067	5334	0.572994	2.37317	0.0755172	0.0176361	0.440289
Prelid1	0.3501	3144	0.31012	2749	0.295306	2.36992	0.140446	0.0177918	0.441921
Ndn	0.282739	2321	0.228941	1964	0.210979	2.36937	0.169039	0.0178184	0.441921
Fkbp1a	1.1535	6144	0.606037	5444	0.58481	2.36282	0.0822285	0.0181363	0.447599
Birc6	0.458255	3765	0.371375	3293	0.353744	2.34298	0.0995172	0.0191302	0.468302
Wapl	0.489839	3996	0.394161	3521	0.378236	2.33956	0.0988393	0.0193065	0.471092
Sox4	0.655823	3306	0.3261	2879	0.309271	2.33513	0.152225	0.0195364	0.475932
Gm11478	0.148951	1506	0.14855	1216	0.130626	2.33138	0.269456	0.0197335	0.478419
Kdm5a	0.301203	2691	0.265437	2323	0.249543	2.32909	0.151525	0.0198545	0.480581
Mycbp2	1.07426	6611	0.652101	5974	0.641745	2.32708	0.0686993	0.019961	0.482008
Anp32b	0.603576	4526	0.446439	4033	0.433237	2.324	0.0960853	0.0201252	0.484803
Gapdh	1.91624	8452	0.833695	7641	0.820819	2.32328	0.0578411	0.020164	0.484964
Ssr4	0.907043	6032	0.594989	5398	0.579869	2.31551	0.0779493	0.0205851	0.49118
Zfp622	0.142496	1456	0.143618	1166	0.125255	2.30782	0.243901	0.0210092	0.499721
Clcn4	0.544462	4332	0.427303	3832	0.411645	2.30137	0.094538	0.0213705	0.507517
Ly6h	0.278979	1605	0.158315	1288	0.138361	2.29756	0.186041	0.0215867	0.510242
Ube3a	0.728714	5187	0.511639	4646	0.499087	2.29551	0.0785797	0.021704	0.512214
Atp5h	1.25102	6944	0.684948	6221	0.668278	2.291	0.063356	0.0219637	0.516066
Ganab	0.183159	1776	0.175182	1460	0.156837	2.29089	0.19179	0.0219697	0.516066
Tpr	0.868668	5803	0.572401	5212	0.559888	2.28954	0.0756337	0.0220481	0.517103
Gdi1	0.512464	4112	0.405603	3644	0.391449	2.28847	0.0923463	0.0221101	0.517754
Ddah2	0.368524	2700	0.266325	2325	0.249758	2.2854	0.162131	0.0222891	0.519866
Nasp	0.179602	1717	0.169363	1411	0.151574	2.28511	0.209834	0.0223062	0.519866
Fam171a2	0.100494	898	0.0885776	648	0.0696101	2.28132	0.360088	0.0225293	0.522707
Atp5g1	0.897359	5871	0.579108	5264	0.565474	2.27471	0.074268	0.0229234	0.528603
Tomm20	0.821259	5677	0.559972	5152	0.553443	2.26928	0.0679251	0.0232511	0.535342
Selenok	1.5582	7792	0.768593	6955	0.747126	2.26528	0.0759009	0.0234953	0.538452
Rpl36a	1.02384	6140	0.605642	5594	0.600924	2.26474	0.0811135	0.0235287	0.538452
Camk1	0.692271	4543	0.448116	4002	0.429907	2.26379	0.0797809	0.0235867	0.538962
Fcer1g	1.01255	3308	0.326297	2874	0.308733	2.26048	0.114695	0.0237912	0.542813
Pafah1b3	0.175487	1415	0.139574	1127	0.121066	2.25865	0.23896	0.0239053	0.543774
Tspan13	0.302877	2132	0.210298	1775	0.190676	2.25413	0.142754	0.0241878	0.547549
Psmb5	0.676944	5032	0.49635	4526	0.486196	2.25368	0.0774001	0.0242163	0.547549
Atat1	0.255751	2320	0.228842	1971	0.211731	2.24904	0.151843	0.0245099	0.551463
Hras	0.394438	3477	0.342967	3064	0.329144	2.24902	0.119514	0.0245113	0.551463
Cdk4	0.429607	3434	0.338726	3014	0.323773	2.24864	0.113239	0.0245354	0.551463
Use1	0.322702	2923	0.288321	2551	0.274036	2.24747	0.141136	0.0246099	0.552314
Gpx1	0.498604	3439	0.339219	3002	0.322484	2.24534	0.119513	0.0247465	0.554556
Cplx2	0.143532	999	0.0985401	745	0.0800301	2.2446	0.343143	0.0247938	0.554793
Nsg2	0.136709	1010	0.0996252	758	0.0814266	2.23297	0.367597	0.0255511	0.567534
D8Ertd738e	0.804743	5607	0.553068	4984	0.535396	2.23155	0.072595	0.0256446	0.568776
Hnrnpa3	0.771702	5408	0.533439	4846	0.520571	2.22927	0.068276	0.0257958	0.57129
Mlec	0.403345	3231	0.318702	2832	0.304222	2.22801	0.124354	0.0258797	0.572308
Ptprj	0.142749	1177	0.116098	905	0.0972177	2.226	0.237921	0.0260143	0.573915
Nav1	0.331385	2655	0.261886	2298	0.246858	2.22579	0.157333	0.0260283	0.573915
Twistnb	0.208682	1982	0.195502	1651	0.177355	2.22295	0.165752	0.0262192	0.576245
Arl3	0.435213	3584	0.353521	3166	0.340101	2.21365	0.116609	0.0268526	0.586101
Coa3	0.610884	4744	0.467942	4251	0.456655	2.20238	0.0797635	0.0276386	0.597173
Sde2	0.24614	2413	0.238015	2061	0.221399	2.20214	0.137172	0.0276553	0.597173
Zfp91	0.711379	5178	0.510752	4621	0.496401	2.19219	0.0770159	0.0283657	0.608889
Atp5b	0.978015	6200	0.61156	5563	0.597594	2.19063	0.0646006	0.0284783	0.610123
Zfas1	0.179056	1708	0.168475	1415	0.152003	2.18719	0.224382	0.028729	0.613752
Serf1	0.204203	1654	0.163149	1355	0.145558	2.1839	0.221884	0.0289692	0.617139
Ttc9b	0.0951672	841	0.0829552	603	0.064776	2.17683	0.360702	0.0294933	0.624778
Cdk2ap1	0.295308	2656	0.261985	2315	0.248684	2.17454	0.156726	0.0296645	0.626155
Hspa4	0.67345	4958	0.489051	4466	0.479751	2.17213	0.0870656	0.0298462	0.627041
Aimp1	0.513672	4094	0.403827	3641	0.391127	2.17178	0.0970996	0.0298724	0.627041
Zrsr2	0.235805	2177	0.214737	1845	0.198195	2.16805	0.160444	0.030155	0.629089
Uba1	0.277158	2670	0.263366	2313	0.248469	2.16578	0.143833	0.0303279	0.63103
Fkbp4	0.618624	4682	0.461827	4197	0.450854	2.16179	0.0859756	0.0306347	0.63646
Rps10-ps1	0.134066	1354	0.133557	1087	0.116769	2.16004	0.276588	0.0307692	0.638377
Arpc1a	1.08784	5841	0.576149	5190	0.557525	2.15765	0.07596	0.0309548	0.639591
Rps10	0.761908	5212	0.514105	4722	0.507251	2.14821	0.0715421	0.0316973	0.650484
Snrpb	0.740171	5355	0.528211	4842	0.520142	2.14537	0.0735244	0.0319235	0.654236
Ccni	0.495256	3986	0.393174	3554	0.381781	2.14164	0.102682	0.0322228	0.656983
Dazap1	0.332868	2979	0.293845	2597	0.278977	2.14153	0.125534	0.0322315	0.656983
Reep5	1.38303	7080	0.698363	6375	0.684821	2.13538	0.066567	0.0327302	0.664801
Tbcb	0.615426	4769	0.470408	4270	0.458696	2.13506	0.0826865	0.0327559	0.664801
Skil	0.325358	2375	0.234267	2012	0.216135	2.13409	0.122587	0.0328351	0.664801
Rab6b	0.608333	4481	0.442	4037	0.433666	2.13124	0.0919063	0.0330691	0.667749
Trappc4	0.543803	4418	0.435786	3959	0.425287	2.1286	0.0893661	0.0332873	0.671019
Sptssa	0.641735	4851	0.478497	4309	0.462885	2.12768	0.0808433	0.0333638	0.671019
Celsr2	0.152068	1409	0.138982	1138	0.122247	2.12705	0.247887	0.0334158	0.671019
Sgk1	0.617875	3773	0.372164	3341	0.3589	2.12637	0.123965	0.0334729	0.671019
Lamtor4	0.718041	5308	0.523575	4745	0.509722	2.12583	0.0662196	0.0335174	0.671019
Polr3k	0.168872	1728	0.170448	1435	0.154152	2.11119	0.196023	0.0347563	0.689829
Ssx2ip	0.0980505	924	0.0911422	686	0.0736921	2.10857	0.307803	0.034982	0.693072
Mrpl14	0.363413	3303	0.325804	2909	0.312493	2.10739	0.117259	0.0350834	0.693587
Zcchc17	0.43712	3679	0.362892	3242	0.348265	2.10588	0.0947659	0.035215	0.695277
Tanc2	0.396908	2782	0.274413	2395	0.257278	2.10106	0.117609	0.0356357	0.698913
Gm1673	0.307953	2079	0.20507	1747	0.187668	2.10059	0.147963	0.0356768	0.698913
Rassf4	0.17581	1382	0.136319	1113	0.119562	2.09481	0.24294	0.0361876	0.706172
Mdh2	0.662006	4962	0.489446	4452	0.478247	2.09423	0.0778924	0.0362394	0.706264
Morf4l2	0.369516	3235	0.319096	2878	0.309163	2.09118	0.129525	0.0365124	0.707029
Dync1li2	0.472303	3824	0.377195	3384	0.363519	2.08733	0.0961467	0.0368579	0.712807
Cdk5r1	0.178725	1418	0.13987	1150	0.123536	2.08516	0.247883	0.0370547	0.715696
Polr1d	0.592708	4608	0.454528	4136	0.444301	2.0808	0.0833609	0.0374522	0.719692
Smarca4	0.270934	2529	0.249457	2177	0.23386	2.07841	0.119754	0.0376717	0.721603
Atp5d	1.06257	6563	0.647366	5958	0.640026	2.07816	0.0567722	0.037695	0.721603
Actg1	1.79805	8285	0.817222	7548	0.810828	2.07721	0.0592415	0.0377818	0.72235
Slc24a5	0.175356	1672	0.164924	1381	0.148351	2.07564	0.184927	0.037927	0.724209
Bhlhe22	0.120528	883	0.087098	658	0.0706843	2.07129	0.458391	0.0383319	0.727789
Sdcbp	0.479809	3601	0.355198	3162	0.339671	2.0709	0.0976336	0.0383682	0.727789
Evl	0.27552	2120	0.209114	1781	0.19132	2.06116	0.123944	0.039288	0.740468
Polr2g	0.393053	3492	0.344447	3107	0.333763	2.06085	0.117893	0.0393178	0.740468
Ube2i	0.515673	4126	0.406984	3662	0.393383	2.05899	0.0856874	0.0394956	0.742892
Elavl1	0.4298	3653	0.360327	3239	0.347943	2.05821	0.102658	0.0395704	0.743373
Timm13	0.684213	5092	0.502269	4540	0.4877	2.05617	0.0739419	0.0397658	0.746114
Hist3h2a	0.227184	2075	0.204675	1771	0.190246	2.05502	0.176878	0.0398772	0.746415
Usp7	0.211746	2062	0.203393	1745	0.187453	2.05396	0.126923	0.0399795	0.746415
Dnajc7	0.62572	4783	0.471789	4272	0.458911	2.05164	0.0766326	0.0402045	0.748213
Lhfpl2	0.191178	1602	0.158019	1308	0.140509	2.05099	0.160568	0.0402681	0.748213
Zfp637	0.301011	2807	0.276879	2452	0.263401	2.044	0.130932	0.0409534	0.759527
Eif3i	0.538938	4322	0.426317	3877	0.416479	2.04319	0.0841328	0.0410338	0.759527
Nenf	0.568418	4368	0.430854	3916	0.420668	2.04231	0.0859339	0.0411208	0.760206
Glrx5	0.33959	3087	0.304498	2731	0.293372	2.04102	0.123402	0.0412486	0.761636
Hmgn2	0.472889	3741	0.369008	3286	0.352992	2.038	0.0961167	0.04155	0.765951
Pcp4	0.226345	1319	0.130105	1055	0.113331	2.03095	0.227563	0.0422603	0.776657
Oxct1	0.736818	5302	0.522983	4757	0.511011	2.03084	0.0688537	0.0422714	0.776657
Gpx4	1.12588	6184	0.609982	5472	0.587818	2.02851	0.0676435	0.042508	0.779175
Gap43	0.128985	920	0.0907477	689	0.0740144	2.02753	0.32537	0.0426085	0.780072
1110038B12Rik	0.17565	1573	0.155159	1300	0.13965	2.02608	0.223658	0.042757	0.780897
Tmed3	0.517461	4030	0.397514	3597	0.3864	2.02088	0.0992996	0.0432924	0.788768
Cfap97	0.192799	1796	0.177155	1504	0.161564	2.01269	0.178941	0.0441478	0.801452
Ythdc1	0.465737	3762	0.371079	3317	0.356322	2.0073	0.0748547	0.0447181	0.805994
Neurod1	0.122925	650	0.0641152	444	0.0476958	1.99954	0.515976	0.0455497	0.811655
Mnt	0.0873808	913	0.0900572	686	0.0736921	1.99936	0.334563	0.0455696	0.811655
Kif5a	0.135469	1310	0.129217	1050	0.112794	1.99875	0.198057	0.0456359	0.811762
Srrm4	0.0800068	616	0.0607615	410	0.0440434	1.99726	0.402698	0.0457972	0.812833
Kif5b	0.660769	4805	0.473959	4305	0.462456	1.99588	0.0813811	0.0459473	0.814541
Ywhah	0.935781	5625	0.554843	5034	0.540767	1.99143	0.0668312	0.0464342	0.818789
Eif3a	0.697456	5021	0.495265	4509	0.48437	1.99121	0.0713256	0.046458	0.818789
Dhx9	0.39397	3285	0.324028	2860	0.30723	1.99003	0.0834232	0.0465877	0.820118
Mapt	1.17598	5357	0.528408	4759	0.511226	1.98897	0.0766186	0.046704	0.820472
Pcgf3	0.118774	1221	0.120438	972	0.104415	1.98837	0.233236	0.0467708	0.820472
Ddost	0.650476	4889	0.482245	4402	0.472876	1.98682	0.0729015	0.0469419	0.821052
Gna11	0.424138	3653	0.360327	3230	0.346976	1.98624	0.0911324	0.0470063	0.821052
Creg1	0.61402	3850	0.379759	3439	0.369427	1.98611	0.111729	0.0470213	0.821052
Saysd1	0.213815	2002	0.197475	1698	0.182404	1.9844	0.154602	0.0472114	0.82247
H2afy	0.588592	4446	0.438548	3962	0.42561	1.98361	0.0755642	0.0472989	0.823045
Ap3s1	0.195705	1709	0.168574	1422	0.152755	1.98183	0.189088	0.0474987	0.824686
Pld3	0.253996	2114	0.208522	1810	0.194435	1.98179	0.193147	0.0475024	0.824686
Bcl2a1b	0.21022	1349	0.133064	1088	0.116876	1.97753	0.218715	0.047982	0.829613
Kif21a	0.662438	4305	0.42464	3845	0.413041	1.97732	0.089927	0.0480059	0.829613
Spast	0.372982	3264	0.321957	2883	0.3097	1.97227	0.108103	0.0485791	0.83688
Kdm6b	0.159008	1528	0.15072	1257	0.135031	1.97215	0.186319	0.0485927	0.83688
Retreg2	0.411692	3557	0.350858	3143	0.33763	1.97137	0.0844978	0.0486819	0.837298
Sub1	0.657597	4873	0.480667	4363	0.468686	1.96987	0.0643525	0.048853	0.837298
Midn	0.153224	1243	0.122608	985	0.105812	1.96933	0.196	0.0489156	0.837298
Srp14	0.908571	5918	0.583744	5306	0.569986	1.96869	0.0642069	0.0489881	0.837298
Eif1b	0.870762	5792	0.571316	5183	0.556773	1.96865	0.0605846	0.0489937	0.837298
Zkscan1	0.183799	1696	0.167291	1402	0.150607	1.96836	0.145159	0.0490271	0.837298
Ctss	1.3055	3586	0.353719	3129	0.336126	1.96807	0.102838	0.0490605	0.837298
Ap2b1	0.214887	2041	0.201322	1727	0.185519	1.96695	0.143541	0.0491884	0.837868
Glrx3	0.506504	4119	0.406293	3692	0.396605	1.96681	0.084132	0.0492048	0.837868
Txnrd1	0.203739	1880	0.185441	1589	0.170695	1.96282	0.178623	0.0496671	0.841349
Ldb1	0.196642	1801	0.177648	1511	0.162316	1.96268	0.148428	0.0496837	0.841349
Hmgb1	1.29569	7001	0.69057	6309	0.677731	1.9606	0.0572632	0.0499253	0.843109
Cald1	0.375892	2989	0.294831	2625	0.281985	1.96016	0.12126	0.0499768	0.843109
Dguok	0.341258	3055	0.301341	2675	0.287356	1.95864	0.09686	0.0501555	0.843109
Cct6a	0.734993	5170	0.509963	4678	0.502524	1.95811	0.0710262	0.0502172	0.843109
Maged1	0.427204	3349	0.330341	2967	0.318724	1.95785	0.11577	0.050248	0.843109
Rnf227	0.115847	1015	0.100118	781	0.0838973	1.95736	0.265337	0.050305	0.843109
Npc2	1.32142	7219	0.712073	6560	0.704694	1.9568	0.05633	0.050371	0.843109
Bax	0.619952	4753	0.46883	4285	0.460307	1.95572	0.0728721	0.0504982	0.843109
Parp1	0.263197	2337	0.230519	2016	0.216565	1.95556	0.147539	0.0505173	0.843109
Bri3bp	0.157576	1501	0.148057	1225	0.131593	1.95283	0.149597	0.05084	0.843303
Elmod1	0.0783925	598	0.058986	399	0.0428617	1.95272	0.503646	0.0508534	0.843303
Psmb4	0.616488	4699	0.463504	4249	0.45644	1.95142	0.0742202	0.0510076	0.844757
Plekhj1	0.418887	3599	0.355001	3174	0.34096	1.94815	0.0809874	0.0513966	0.846559
Cebpg	0.385609	3103	0.306076	2743	0.294661	1.94697	0.125396	0.0515378	0.847495
Bex3	0.399138	2967	0.292661	2607	0.280052	1.94447	0.125542	0.0518392	0.851065
Olfm1	0.326335	2379	0.234662	2069	0.222258	1.94325	0.183376	0.0519862	0.851237
Gdi2	0.969189	6258	0.617282	5648	0.606725	1.94217	0.0605793	0.0521165	0.851237
Hist1h4d	0.130582	1365	0.134642	1107	0.118917	1.94205	0.190626	0.0521315	0.851237
Limd2	0.359738	2287	0.225587	1937	0.208078	1.93058	0.108813	0.0535344	0.86758
Clic1	0.66533	3422	0.337542	2982	0.320335	1.92866	0.0949944	0.0537725	0.868642
Ubxn1	0.838479	5674	0.559676	5093	0.547105	1.92444	0.0578466	0.0543001	0.875292
Rpl35a	1.60616	7613	0.750937	6913	0.742615	1.92074	0.0571888	0.0547645	0.881836
Wsb2	0.314212	2906	0.286644	2562	0.275218	1.91835	0.12179	0.0550665	0.884709
Calb2	0.150663	825	0.081377	615	0.0660651	1.91794	0.459541	0.0551186	0.884709
Smad4	0.20788	2039	0.201124	1750	0.18799	1.91318	0.159301	0.0557251	0.891807
Frg1	0.346514	3134	0.309134	2757	0.296165	1.9115	0.0979876	0.0559399	0.891807
Ube2k	0.437789	3676	0.362596	3293	0.353744	1.9114	0.0960697	0.0559529	0.891807
Irf2bp2	0.402941	3352	0.330637	2967	0.318724	1.91139	0.103423	0.0559544	0.891807
Smap2	0.884091	5359	0.528605	4798	0.515415	1.91124	0.0664883	0.0559741	0.891807
Ptprs	0.376138	2744	0.270665	2387	0.256419	1.90945	0.112744	0.0562039	0.893583
Tcaf1	0.304422	2676	0.263957	2332	0.25051	1.90859	0.126264	0.0563151	0.894409
Txnl4a	0.345482	3124	0.308148	2767	0.297239	1.90762	0.119119	0.0564403	0.895261
Cd24a	0.0882409	572	0.0564214	379	0.0407133	1.90062	0.50481	0.057352	0.905167
Pigx	0.224164	1974	0.194713	1673	0.179719	1.89925	0.157093	0.0575314	0.906105
Tcf4	1.58337	7502	0.739988	6878	0.738855	1.89852	0.0466111	0.0576279	0.906679
Casp3	0.129085	1122	0.110673	880	0.0945322	1.89475	0.193685	0.0581257	0.910894
Srsf3	0.772804	5326	0.52535	4837	0.519605	1.89093	0.0687	0.0586341	0.913941
C4b	0.146256	1049	0.103472	818	0.087872	1.88913	0.250438	0.0588748	0.916747
Cd82	0.292007	2570	0.253502	2259	0.242668	1.88697	0.144642	0.0591645	0.918944
Tpi1	0.539624	4000	0.394555	3545	0.380814	1.88672	0.0822221	0.0591984	0.918944
Chl1	0.185571	1272	0.125469	1023	0.109894	1.88407	0.215405	0.0595556	0.923539
Man1c1	0.158384	1231	0.121424	980	0.105274	1.88245	0.184231	0.0597752	0.924093
Eif3e	0.457775	3794	0.374236	3380	0.363089	1.88185	0.0862981	0.0598564	0.924093
Prox1	0.4288	3170	0.312685	2831	0.304114	1.88155	0.143002	0.0598972	0.924093
Abracl	0.165134	1314	0.129611	1057	0.113546	1.88002	0.173907	0.0601058	0.924969
Rbfox3	0.0780166	600	0.0591833	406	0.0436137	1.87978	0.464058	0.0601377	0.924969
Txndc12	0.306517	2785	0.274709	2433	0.26136	1.87246	0.104833	0.0611429	0.935513
Brd2	0.383973	3322	0.327678	2920	0.313675	1.87208	0.0796409	0.0611948	0.935513
Creb3	0.199504	1937	0.191063	1648	0.177033	1.86978	0.160626	0.061514	0.937994
Vat1	0.125314	1251	0.123397	1010	0.108497	1.86915	0.221962	0.0616017	0.937994
Gnaq	0.401596	3424	0.337739	3029	0.325384	1.86802	0.0868048	0.0617588	0.939084
Mafb	0.697396	3064	0.302229	2646	0.284241	1.86682	0.08994	0.0619269	0.939084
Atp6v1c1	0.342675	2995	0.295423	2644	0.284026	1.86638	0.115344	0.061988	0.939084
Nfkbia	0.364606	2894	0.285461	2545	0.273391	1.85558	0.120323	0.0635131	0.954503
Zbtb7a	0.447069	3633	0.358355	3215	0.345365	1.85553	0.0958259	0.0635211	0.954503
Syp	0.122383	1060	0.104557	834	0.0895907	1.85512	0.293681	0.0635797	0.954503
Epc2	0.279457	2450	0.241665	2128	0.228596	1.85389	0.122709	0.0637546	0.955307
Tbca	0.507764	3929	0.387552	3525	0.378666	1.85046	0.0931603	0.0642475	0.959168
Ndufb3	0.569358	4496	0.44348	4012	0.430981	1.84901	0.0610734	0.0644568	0.959168
Cebpzos	0.331943	2726	0.268889	2361	0.253626	1.84804	0.0990135	0.0645959	0.959425
Sec11a	0.410986	3439	0.339219	3028	0.325277	1.84801	0.0872619	0.0646011	0.959425
Rbm8a	0.359075	3219	0.317518	2866	0.307874	1.84539	0.107837	0.0649806	0.964113
Ddx42	0.3623	3155	0.311205	2790	0.29971	1.84432	0.11044	0.0651359	0.965469
Ifi30	0.240446	1491	0.14707	1231	0.132238	1.84329	0.195843	0.0652873	0.966067
Mbd2	0.246647	2418	0.238509	2102	0.225803	1.84273	0.135035	0.0653681	0.966067
Arpc5	0.68515	5047	0.49783	4517	0.485229	1.84088	0.0609213	0.065639	0.969122
Slc25a4	1.61832	7585	0.748175	6865	0.737458	1.84	0.0501398	0.0657677	0.969696
Islr2	0.0906191	663	0.0653975	467	0.0501665	1.83859	0.405111	0.0659761	0.969845
Man1a2	0.677423	4717	0.465279	4249	0.45644	1.83836	0.0762429	0.066009	0.969845
Cdc26	0.317749	2931	0.28911	2574	0.276507	1.83692	0.103187	0.0662219	0.972026
Rhob	1.47651	7197	0.709903	6376	0.684929	1.83054	0.0745115	0.0671697	0.980237
Hmgb3	0.166988	1323	0.130499	1086	0.116661	1.82749	0.272225	0.0676259	0.985928
Sfr1	0.833094	5576	0.55001	5022	0.539478	1.82251	0.0561381	0.0683783	0.994977
Frrs1l	0.118767	965	0.0951864	741	0.0796004	1.81933	0.200649	0.0688606	0.999107
Mrps12	0.39922	3503	0.345532	3131	0.336341	1.8163	0.106764	0.0693244	0.999964
Cd68	0.490504	2418	0.238509	2078	0.223225	1.81579	0.113112	0.0694027	0.999964
Lars2	0.284562	2228	0.219767	1916	0.205822	1.81247	0.125357	0.0699137	0.999964
Pgk1	0.486476	3928	0.387453	3482	0.374047	1.80551	0.0734839	0.0709956	0.999964
Rnpep	0.295485	2488	0.245413	2156	0.231604	1.80527	0.109784	0.071032	0.999964
Psme2	0.34709	2923	0.288321	2563	0.275325	1.80487	0.101132	0.0710956	0.999964
Adipor2	0.35301	3031	0.298974	2666	0.28639	1.80318	0.0952554	0.0713606	0.999964
Zfp706	1.04533	6333	0.624679	5625	0.604254	1.80262	0.0601927	0.0714473	0.999964
Gabarapl1	0.332651	2976	0.293549	2645	0.284134	1.8015	0.117805	0.0716237	0.999964
Camta1	0.289724	2528	0.249359	2216	0.238049	1.80004	0.137113	0.0718539	0.999964
Eef1d	0.894389	6101	0.601795	5480	0.588678	1.79845	0.0551439	0.0721054	0.999964
Sema5a	0.124089	959	0.0945946	742	0.0797078	1.79821	0.269244	0.0721431	0.999964
Slc38a1	0.209567	1562	0.154074	1289	0.138468	1.79724	0.137972	0.0722975	0.999964
Plp1	2.55388	7035	0.693924	6167	0.662477	1.79457	0.0724409	0.072722	0.999964
Atpif1	0.827214	5356	0.528309	4886	0.524868	1.7936	0.0722734	0.0728766	0.999964
Bcl11a	0.0978157	749	0.0738804	547	0.0587603	1.79103	0.279145	0.073288	0.999964
N6amt1	0.125283	1267	0.124975	1033	0.110968	1.78918	0.238245	0.0735854	0.999964
Snrpn	0.403007	3301	0.325607	2955	0.317435	1.7869	0.114958	0.0739533	0.999964
Ssbp4	0.307793	2288	0.225686	1944	0.20883	1.78498	0.0866322	0.0742643	0.999964
Rnf138	0.234626	2217	0.218682	1915	0.205715	1.78311	0.130341	0.0745688	0.999964
Bbx	0.262457	2374	0.234168	2074	0.222795	1.78172	0.153458	0.0747955	0.999964
Dcx	0.0999861	749	0.0738804	549	0.0589752	1.78161	0.305726	0.074813	0.999964
Acd	0.0978233	1062	0.104754	845	0.0907724	1.7786	0.291329	0.0753046	0.999964
Zfp292	0.433536	3462	0.341487	3073	0.330111	1.77842	0.0859045	0.0753352	0.999964
Tspo	0.200158	1416	0.139673	1168	0.12547	1.77709	0.195195	0.0755531	0.999964
Eloc	0.621246	4765	0.470014	4291	0.460952	1.7763	0.0674306	0.0756827	0.999964
Elavl2	0.0969644	699	0.0689485	507	0.0544634	1.77477	0.414326	0.0759362	0.999964
Khdrbs2	0.108234	907	0.0894654	691	0.0742292	1.77364	0.192089	0.0761231	0.999964
Mkrn1	0.469875	3888	0.383508	3467	0.372435	1.77286	0.0791975	0.0762516	0.999964
Ctsb	1.45081	7424	0.732294	6736	0.723601	1.77264	0.0594727	0.0762879	0.999964
Cd300c2	0.467115	2347	0.231505	2034	0.218498	1.77074	0.120414	0.0766038	0.999964
Eid2b	0.120359	1183	0.11669	955	0.102589	1.76813	0.243727	0.0770389	0.999964
Znrf1	0.248575	2156	0.212665	1864	0.200236	1.76778	0.13994	0.0770975	0.999964
Gripap1	0.338082	3002	0.296114	2642	0.283811	1.76618	0.0939257	0.077366	0.999964
Acbd6	0.34332	3133	0.309035	2767	0.297239	1.76514	0.0946174	0.0775409	0.999964
Eif5b	0.55327	4228	0.417045	3777	0.405736	1.75995	0.0683707	0.0784164	0.999964
Krtcap2	0.719632	5254	0.518248	4753	0.510581	1.75066	0.0594201	0.0800046	0.999964
Tax1bp1	0.928378	6135	0.605149	5544	0.595553	1.74945	0.051763	0.0802128	0.999964
Zfp365	0.181375	1757	0.173308	1501	0.161242	1.74499	0.188746	0.0809871	0.999964
Ddx39b	0.774454	5517	0.54419	4910	0.527447	1.74296	0.054452	0.0813412	0.999964
Kdm7a	0.196427	1710	0.168672	1442	0.154904	1.7416	0.166878	0.0815782	0.999964
Caly	0.137191	936	0.0923259	726	0.077989	1.74061	0.273257	0.0817523	0.999964
Tubb2b	0.741513	3484	0.343658	3071	0.329896	1.73786	0.0961575	0.0822349	0.999964
Paip1	0.446774	3743	0.369205	3345	0.35933	1.73682	0.0855219	0.0824192	0.999964
Rbms1	0.0874437	743	0.0732886	547	0.0587603	1.73661	0.298634	0.082456	0.999964
Usp8	0.397719	3299	0.325409	2912	0.312816	1.7357	0.0755229	0.0826169	0.999964
Angel2	0.317089	2761	0.272342	2407	0.258567	1.73205	0.0984826	0.0832642	0.999964
Nipbl	0.573709	4403	0.434307	3914	0.420453	1.73126	0.0600914	0.0834059	0.999964
Pcgf6	0.118963	1153	0.113731	931	0.100011	1.72906	0.243402	0.083798	0.999964
Dcaf1	0.110228	1150	0.113435	927	0.0995811	1.72466	0.239275	0.0845885	0.999964
Aldoa	1.2218	6839	0.674591	6085	0.653668	1.72455	0.0652586	0.0846092	0.999964
mt-Co2	0.0531934	604	0.0595778	421	0.0452251	1.72168	0.36187	0.0851272	0.999964
Mettl26	0.234429	2145	0.21158	1858	0.199592	1.72135	0.165714	0.0851866	0.999964
Chchd6	0.142521	1353	0.133458	1112	0.119454	1.72083	0.187893	0.0852817	0.999964
Polr3gl	0.139383	1329	0.131091	1086	0.116661	1.72065	0.14319	0.0853144	0.999964
Mrps25	0.261352	2500	0.246597	2165	0.232571	1.72021	0.0993514	0.0853938	0.999964
Myl12a	0.423945	3588	0.353916	3206	0.344398	1.71596	0.091708	0.08617	0.999964
Ppp1r10	0.382551	3066	0.302427	2679	0.287786	1.7153	0.0717129	0.0862904	0.999964
Bex1	0.118211	959	0.0945946	748	0.0803523	1.7145	0.236199	0.0864371	0.999964
Slc39a10	0.237168	1870	0.184455	1582	0.169943	1.71316	0.129547	0.0866835	0.999964
Matk	0.138934	1057	0.104261	837	0.089913	1.71115	0.212475	0.0870535	0.999964
Ndufb9	1.11512	6588	0.649832	5954	0.639596	1.71109	0.0516942	0.0870646	0.999964
Strn4	0.211002	2032	0.200434	1749	0.187883	1.70957	0.134038	0.0873456	0.999964
Slc6a6	0.515213	3890	0.383705	3478	0.373617	1.7076	0.0865669	0.0877101	0.999964
Csf2ra	0.192072	1570	0.154863	1313	0.141046	1.70755	0.165026	0.0877193	0.999964
Fam114a2	0.38096	3259	0.321464	2885	0.309915	1.70619	0.0830333	0.0879734	0.999964
Amdhd2	0.139811	1421	0.140166	1180	0.126759	1.704	0.191471	0.0883813	0.999964
Pkia	0.136419	1126	0.111067	903	0.0970029	1.70284	0.219301	0.0885982	0.999964
Zfpm1	0.142226	1536	0.151509	1296	0.13922	1.69916	0.193853	0.0892881	0.999964
Tmem35a	0.0750362	721	0.0711186	529	0.0568267	1.69867	0.287025	0.0893819	0.999964
Rac3	0.113939	996	0.0982442	782	0.0840047	1.69448	0.218222	0.0901733	0.999964
Vps28	0.621542	4776	0.471099	4316	0.463637	1.69422	0.0683715	0.0902238	0.999964
Rgs10	0.799506	3093	0.30509	2674	0.287249	1.68836	0.084881	0.0913423	0.999964
Rbm18	0.234236	2214	0.218386	1910	0.205178	1.68775	0.0992378	0.0914596	0.999964
Llph	0.29056	2665	0.262872	2346	0.252014	1.68727	0.122354	0.0915517	0.999964
Arhgef25	0.107805	882	0.0869994	678	0.0728327	1.68615	0.225567	0.0917667	0.999964
Tmem132a	0.128592	1209	0.119254	990	0.106349	1.68311	0.262053	0.0923541	0.999964
Zdhhc3	0.185208	1765	0.174097	1498	0.16092	1.68285	0.148638	0.0924034	0.999964
Rtraf	0.702962	5183	0.511245	4690	0.503814	1.68198	0.0614602	0.0925726	0.999964
Lmo2	0.267409	1706	0.168278	1431	0.153722	1.68186	0.127179	0.0925969	0.999964
Plxna2	0.0763571	653	0.0644111	470	0.0504888	1.67856	0.357317	0.0932382	0.999964
Hint2	0.221657	2042	0.20142	1749	0.187883	1.67696	0.115076	0.0935503	0.999964
Fabp3	0.0536618	516	0.0508976	345	0.0370609	1.67641	0.520786	0.0936573	0.999964
Tmem106c	0.166293	1618	0.159598	1367	0.146847	1.67618	0.176516	0.0937039	0.999964
Ier5	0.384945	2474	0.244032	2135	0.229348	1.67584	0.0932092	0.0937698	0.999964
Hint1	1.28883	6897	0.680312	6248	0.671178	1.67534	0.047615	0.0938677	0.999964
Herpud1	0.400897	3221	0.317716	2846	0.305726	1.67434	0.0934302	0.0940645	0.999964
Abhd17a	0.45246	3830	0.377787	3404	0.365668	1.67263	0.0785513	0.0943992	0.999964
Akr1a1	0.806816	5526	0.545078	4962	0.533033	1.67243	0.0579797	0.09444	0.999964
Serp2	0.109027	1067	0.105248	853	0.0916318	1.6719	0.223181	0.0945441	0.999964
Ilf3	0.275671	2473	0.243934	2166	0.232678	1.671	0.120768	0.094721	0.999964
Gm17750	0.138754	1011	0.0997238	800	0.0859383	1.67071	0.238288	0.0947796	0.999964
Neurod2	0.0628632	485	0.0478398	317	0.0340531	1.6702	0.545836	0.0948797	0.999964
Sh3bgrl	0.206883	1772	0.174788	1516	0.162853	1.66765	0.178814	0.0953847	0.999964
Anapc11	0.646039	4835	0.476919	4299	0.461811	1.66696	0.0585863	0.0955214	0.999964
Sumo1	0.606457	4694	0.46301	4244	0.455903	1.66642	0.0663437	0.0956308	0.999964
Lman2l	0.241334	2108	0.207931	1811	0.194543	1.66407	0.108146	0.0960991	0.999964
P4ha1	0.738376	4997	0.492898	4538	0.487485	1.66343	0.0745744	0.0962262	0.999964
Trmt112	0.555764	4388	0.432827	3919	0.42099	1.65969	0.0668636	0.0969778	0.999964
Mafg	0.396815	3169	0.312586	2794	0.30014	1.65914	0.0835065	0.0970885	0.999964
Ap2m1	0.599208	4630	0.456698	4160	0.446879	1.65872	0.0671868	0.0971717	0.999964
Dlgap4	0.231705	1955	0.192839	1667	0.179074	1.65698	0.120139	0.0975243	0.999964
Pdik1l	0.116487	1115	0.109982	896	0.0962509	1.65512	0.212774	0.0979005	0.999964
Jakmip2	0.135543	1391	0.137207	1160	0.124611	1.65271	0.200325	0.0983892	0.999964
Ilkap	0.314065	2828	0.27895	2487	0.267161	1.65176	0.0957744	0.0985835	0.999964
Psenen	0.810845	5668	0.559085	5113	0.549253	1.64841	0.0498725	0.0992677	0.999964
Xiap	0.364428	3117	0.307457	2753	0.295735	1.64248	0.0838985	0.10049	0.999964
Fam133b	0.37802	3186	0.314263	2821	0.30304	1.64164	0.0766369	0.100666	0.999964
Pum1	0.415726	3482	0.34346	3102	0.333226	1.64105	0.0820519	0.100786	0.999964
Rnf165	0.0849967	708	0.0698363	524	0.0562896	1.64016	0.332508	0.100973	0.999964
Nsa2	0.510277	3931	0.387749	3496	0.375551	1.63668	0.0703338	0.101698	0.999964
Rbm3	0.432878	3370	0.332413	3013	0.323665	1.63644	0.0886867	0.101748	0.999964
Sbk1	0.10276	1031	0.101697	826	0.0887313	1.63631	0.279531	0.101775	0.999964
Ecpas	0.231051	2090	0.206155	1797	0.193039	1.63494	0.104978	0.102061	0.999964
Yeats4	0.277298	2400	0.236733	2097	0.225266	1.63444	0.118273	0.102166	0.999964
Slc25a11	0.427817	3615	0.356579	3197	0.343431	1.63343	0.0676446	0.102378	0.999964
Kansl1	0.292924	2584	0.254883	2266	0.24342	1.63299	0.100031	0.102471	0.999964
Egln1	0.245071	2436	0.240284	2133	0.229133	1.6326	0.113557	0.102554	0.999964
Shisal1	0.0791264	709	0.0699349	525	0.056397	1.6301	0.307225	0.10308	0.999964
Ncor1	0.900711	6047	0.596469	5478	0.588463	1.62919	0.0510899	0.103274	0.999964
Imp3	0.474087	3972	0.391793	3553	0.381674	1.62792	0.0735948	0.103542	0.999964
Tnfrsf21	0.213983	1627	0.160485	1354	0.145451	1.62752	0.100144	0.103627	0.999964
Bod1l	0.646749	4727	0.466266	4229	0.454292	1.62604	0.0539246	0.10394	0.999964
Clip3	0.394805	3265	0.322056	2895	0.310989	1.62487	0.090632	0.104191	0.999964
Rock2	0.596347	4393	0.43332	3908	0.419809	1.62281	0.0555592	0.104631	0.999964
Sel1l	0.426552	3552	0.350365	3159	0.339349	1.62161	0.0774783	0.104887	0.999964
Ubtf	0.450187	3698	0.364766	3307	0.355248	1.6215	0.0741681	0.104911	0.999964
Ctsz	1.04025	5044	0.497534	4578	0.491782	1.61903	0.0833542	0.105441	0.999964
Gdpd1	0.294907	2640	0.260406	2337	0.251047	1.61891	0.122352	0.105468	0.999964
Cadps	0.119564	1061	0.104656	849	0.0912021	1.61577	0.180963	0.106145	0.999964
Rab10os	0.18968	1898	0.187216	1635	0.175636	1.61518	0.143835	0.106272	0.999964
Cd3eap	0.186399	1726	0.170251	1455	0.1563	1.61401	0.101094	0.106525	0.999964
Zfp428	0.184856	1620	0.159795	1361	0.146203	1.61274	0.129233	0.106801	0.999964
Psmd13	0.455697	3911	0.385776	3509	0.376947	1.61196	0.0723029	0.10697	0.999964
Golga4	0.331227	2848	0.280923	2518	0.270491	1.61097	0.102716	0.107187	0.999964
Abcf1	0.415247	3521	0.347307	3166	0.340101	1.61062	0.0869233	0.107262	0.999964
Nisch	0.7701	5456	0.538173	4964	0.533247	1.60854	0.0488581	0.107717	0.999964
Bzw2	0.214808	1765	0.174097	1509	0.162101	1.60839	0.174899	0.10775	0.999964
Ctdnep1	0.253287	2334	0.230223	2055	0.220754	1.60746	0.146335	0.107954	0.999964
Cdc5l	0.353826	3153	0.311008	2782	0.298851	1.60713	0.0741665	0.108026	0.999964
Dctn3	0.6832	4966	0.48984	4488	0.482114	1.60635	0.0634306	0.108198	0.999964
Gngt2	0.220257	1409	0.138982	1170	0.125685	1.60518	0.168677	0.108455	0.999964
Mrpl20	0.626548	4728	0.466364	4250	0.456547	1.60405	0.0576129	0.108703	0.999964
Hypk	0.205077	1967	0.194022	1677	0.180148	1.6013	0.0849004	0.10931	0.999964
Syne2	0.10331	946	0.0933123	744	0.0799227	1.60067	0.193438	0.109451	0.999964
Magohb	0.107802	1183	0.11669	967	0.103878	1.59784	0.198624	0.110079	0.999964
Psmc1	0.299359	2789	0.275104	2460	0.26426	1.59748	0.0958177	0.110158	0.999964
Igsf3	0.0666573	607	0.0598737	435	0.046729	1.59721	0.383808	0.110218	0.999964
Mbp	1.52572	5208	0.513711	4611	0.495327	1.5962	0.0574948	0.110444	0.999964
Top2b	0.507675	3964	0.391004	3561	0.382533	1.59526	0.073359	0.110653	0.999964
Cetn3	0.483214	3946	0.389229	3550	0.381351	1.58982	0.0723544	0.111875	0.999964
Glod4	0.526412	3965	0.391103	3558	0.382211	1.58798	0.0707741	0.11229	0.999964
Rtf1	0.427647	3537	0.348885	3172	0.340746	1.58717	0.0876946	0.112475	0.999964
Rcc2	0.121705	1155	0.113928	936	0.100548	1.58697	0.149969	0.11252	0.999964
Clta	1.28164	7139	0.704182	6459	0.693845	1.58681	0.043347	0.112557	0.999964
Rtp4	0.0446007	387	0.0381732	233	0.0250295	1.58598	0.630796	0.112745	0.999964
Stat3	0.255906	2257	0.222628	1956	0.210119	1.58479	0.101336	0.113013	0.999964
Crmp1	0.0847034	706	0.069639	524	0.0562896	1.58454	0.256117	0.11307	0.999964
Znrf2	0.0951374	898	0.0885776	704	0.0756257	1.58316	0.257365	0.113384	0.999964
Irf2bpl	0.272969	2279	0.224798	1973	0.211945	1.5816	0.100401	0.113741	0.999964
Gsto1	0.142922	1379	0.136023	1148	0.123322	1.57962	0.185944	0.114195	0.999964
Ctsd	1.70559	6958	0.686329	6359	0.683102	1.57899	0.0773633	0.114337	0.999964
Chfr	0.275515	2464	0.243046	2151	0.231067	1.57819	0.0932141	0.114522	0.999964
Mllt3	0.128317	1172	0.115605	951	0.102159	1.57767	0.135859	0.11464	0.999964
Hdgf	0.533604	4201	0.414382	3771	0.405092	1.57679	0.0776431	0.114844	0.999964
Naxe	0.450675	3816	0.376406	3424	0.367816	1.57559	0.0762752	0.11512	0.999964
Dynlt1f	0.0721712	732	0.0722036	552	0.0592975	1.57404	0.313139	0.115478	0.999964
Dapk1	0.0809146	688	0.0678635	510	0.0547857	1.57366	0.29966	0.115567	0.999964
Stau2	0.116776	1110	0.109489	892	0.0958212	1.57354	0.128008	0.115595	0.999964
Zfand6	0.501249	4024	0.396922	3608	0.387582	1.57326	0.06309	0.115659	0.999964
Miat	0.0610716	507	0.0500099	344	0.0369535	1.57308	0.414782	0.1157	0.999964
Tmem108	0.201251	1589	0.156737	1354	0.145451	1.57258	0.210308	0.115817	0.999964
H2afx	0.170735	1646	0.162359	1402	0.150607	1.57199	0.168626	0.115953	0.999964
Gm16286	0.452022	3799	0.374729	3401	0.365345	1.57178	0.0701103	0.116001	0.999964
Rabgap1	0.371212	3220	0.317617	2839	0.304974	1.57149	0.0708771	0.116069	0.999964
Anp32a	0.78688	5471	0.539653	4961	0.532925	1.56836	0.0478531	0.116796	0.999964
Sf3a2	0.139767	1438	0.141843	1213	0.130304	1.56814	0.209383	0.116848	0.999964
Cmip	0.269454	2513	0.247879	2203	0.236653	1.56801	0.0992784	0.116879	0.999964
Fcgr3	0.57818	2584	0.254883	2246	0.241272	1.56756	0.094151	0.116983	0.999964
Nudt21	0.250842	2329	0.22973	2029	0.217961	1.56728	0.102183	0.117049	0.999964
Atp1a1	0.555215	4109	0.405307	3683	0.395639	1.56491	0.0797827	0.117604	0.999964
Gng3	0.214533	1334	0.131584	1102	0.11838	1.56457	0.154703	0.117683	0.999964
Ulk2	0.307926	2746	0.270862	2418	0.259749	1.56158	0.0973776	0.118386	0.999964
Smarca1	0.0504391	514	0.0507003	351	0.0377054	1.55985	0.413481	0.118795	0.999964
Ppib	1.48162	7862	0.775498	7146	0.767644	1.55858	0.0361848	0.119095	0.999964
Rps27rt	0.0675696	739	0.0728941	561	0.0602643	1.55801	0.339916	0.119231	0.999964
Sema3c	0.0679659	455	0.0448806	298	0.032012	1.55652	0.52915	0.119586	0.999964
Celf4	0.151436	1007	0.0993293	803	0.0862606	1.55633	0.189124	0.119629	0.999964
Psmb2	0.770453	5491	0.541626	4967	0.53357	1.55621	0.0519419	0.119658	0.999964
Tagln3	0.339596	2085	0.205662	1799	0.193254	1.55597	0.114972	0.119715	0.999964
Bptf	0.600963	4482	0.442099	4013	0.431088	1.55376	0.0584998	0.120243	0.999964
Sigmar1	0.165705	1530	0.150917	1290	0.138576	1.55195	0.15174	0.120674	0.999964
Ifngr2	0.376521	2566	0.253107	2232	0.239768	1.5493	0.0872027	0.121309	0.999964
Neu1	0.210999	2006	0.197869	1732	0.186057	1.54865	0.118905	0.121467	0.999964
Limd1	0.128428	1306	0.128822	1095	0.117628	1.54843	0.253165	0.12152	0.999964
Mex3b	0.109535	1037	0.102288	837	0.089913	1.54688	0.236575	0.121892	0.999964
Zmynd8	0.416414	3412	0.336556	3065	0.329251	1.54665	0.0905312	0.121948	0.999964
Lmnb1	0.124388	1063	0.104853	858	0.0921689	1.54627	0.209758	0.122038	0.999964
Surf4	0.241419	2197	0.216709	1908	0.204963	1.54518	0.115506	0.122303	0.999964
1110008P14Rik	0.187949	1846	0.182087	1590	0.170802	1.54233	0.151311	0.122992	0.999964
Sacs	0.0823312	797	0.0786151	611	0.0656354	1.54176	0.206656	0.123132	0.999964
Arf5	0.940213	6258	0.617282	5740	0.616608	1.5402	0.0439178	0.123511	0.999964
Ostc	0.631753	4816	0.475044	4370	0.469438	1.5388	0.0592497	0.123854	0.999964
Madd	0.121291	1020	0.100612	815	0.0875497	1.53871	0.16841	0.123876	0.999964
Krit1	0.586875	4446	0.438548	3997	0.429369	1.53826	0.0593591	0.123985	0.999964
Unc93b1	0.732163	3321	0.327579	2967	0.318724	1.53806	0.0962049	0.124035	0.999964
Taf11	0.303612	2810	0.277175	2504	0.268987	1.53571	0.101652	0.12461	0.999964
C1qbp	0.412238	3494	0.344644	3125	0.335697	1.5354	0.0863396	0.124686	0.999964
Actl6b	0.0658515	583	0.0575064	416	0.0446879	1.53477	0.342184	0.124841	0.999964
Aes	1.09547	6329	0.624285	5645	0.606402	1.53303	0.0517234	0.125268	0.999964
Eprs	0.608585	4576	0.451371	4160	0.446879	1.53299	0.0649854	0.125279	0.999964
Gfra4	0.03273	362	0.0357072	215	0.0230959	1.53281	0.743976	0.125321	0.999964
Cript	0.448286	3828	0.377589	3426	0.368031	1.53231	0.0612917	0.125445	0.999964
Tomm70a	0.265734	2410	0.237719	2105	0.226125	1.53094	0.097256	0.125785	0.999964
Tent5a	0.219458	1732	0.170842	1477	0.158664	1.5261	0.144523	0.126984	0.999964
Csk	0.249564	2057	0.2029	1776	0.190783	1.52587	0.112149	0.127041	0.999964
Ano8	0.0892436	934	0.0921286	741	0.0796004	1.52572	0.232876	0.127079	0.999964
Fopnl	0.294073	2717	0.268002	2396	0.257385	1.52453	0.0849954	0.127377	0.999964
Ccdc85b	0.440925	3710	0.36595	3333	0.358041	1.51968	0.0741891	0.128592	0.999964
Retreg1	0.753438	4764	0.469915	4282	0.459985	1.51952	0.0564405	0.128631	0.999964
Lamtor5	0.448287	3857	0.38045	3449	0.370502	1.51905	0.067786	0.12875	0.999964
Mtss1	0.42295	3255	0.321069	2912	0.312816	1.51877	0.0981395	0.128821	0.999964
Rsf1	0.478252	3828	0.377589	3415	0.366849	1.51766	0.0662732	0.129101	0.999964
Sdhaf4	0.222857	2032	0.200434	1753	0.188312	1.51664	0.123507	0.129359	0.999964
Ino80b	0.200134	1980	0.195305	1718	0.184553	1.51623	0.125507	0.12946	0.999964
Cacna2d1	0.158471	1294	0.127639	1069	0.114835	1.51605	0.13024	0.129506	0.999964
Vti1b	0.349026	3132	0.308937	2772	0.297776	1.51604	0.0760227	0.12951	0.999964
Tbc1d10b	0.220572	2208	0.217794	1918	0.206037	1.51584	0.0962567	0.129559	0.999964
Ap2s1	0.524663	4216	0.415861	3779	0.405951	1.51524	0.0634437	0.129713	0.999964
Csnk2b	0.428413	3674	0.362399	3300	0.354496	1.51296	0.0752821	0.130289	0.999964
Rbfox2	0.15199	1203	0.118662	993	0.106671	1.5129	0.208472	0.130305	0.999964
Psmc4	0.421826	3633	0.358355	3258	0.349984	1.51241	0.0778568	0.130429	0.999964
Fth1	3.88198	9902	0.976721	9011	0.967988	1.51185	0.067582	0.130572	0.999964
Psmb8	0.294929	1801	0.177648	1532	0.164572	1.51158	0.107011	0.130641	0.999964
Sppl3	0.197192	1872	0.184652	1604	0.172306	1.51086	0.0892204	0.130823	0.999964
Celf5	0.0743662	629	0.0620438	461	0.049522	1.51046	0.325	0.130927	0.999964
Psmb1	0.917624	6050	0.596765	5521	0.593082	1.51009	0.0404181	0.13102	0.999964
Bad	0.195619	1885	0.185934	1616	0.173595	1.509	0.0948847	0.131298	0.999964
0610012G03Rik	0.485594	3954	0.390018	3539	0.38017	1.50819	0.0723246	0.131505	0.999964
Csrp2	0.0595051	543	0.0535609	384	0.0412504	1.50807	0.448969	0.131537	0.999964
Kif3a	0.552519	4176	0.411916	3770	0.404984	1.50785	0.0656306	0.131593	0.999964
Nvl	0.239114	2179	0.214934	1895	0.203566	1.50563	0.104984	0.132163	0.999964
Cnpy2	0.584675	4497	0.443579	4035	0.433451	1.50482	0.0581038	0.13237	0.999964
Calm3	0.885605	5698	0.562044	5132	0.551294	1.5044	0.0538069	0.132478	0.999964
Zcrb1	0.484893	3933	0.387946	3541	0.380385	1.50407	0.0662386	0.132564	0.999964
Tsr3	0.186098	1847	0.182186	1593	0.171125	1.50374	0.126343	0.132648	0.999964
Sf1	0.321021	2813	0.277471	2478	0.266194	1.50282	0.0740244	0.132886	0.999964
Rab14	1.38467	7636	0.753206	6909	0.742185	1.50222	0.0368462	0.133039	0.999964
Ptp4a2	0.62063	4618	0.455514	4150	0.445805	1.5016	0.0529734	0.133202	0.999964
Etfb	0.407462	3370	0.332413	3005	0.322806	1.49966	0.0657706	0.133702	0.999964
Arid1a	0.366054	3067	0.302525	2720	0.29219	1.49956	0.0855378	0.133728	0.999964
Grin2b	0.134194	843	0.0831525	660	0.0708991	1.49927	0.283677	0.133803	0.999964
Cdv3	0.642064	4678	0.461432	4232	0.454614	1.49759	0.0603185	0.134241	0.999964
Rptor	0.130959	1130	0.111462	922	0.0990439	1.49728	0.170835	0.134321	0.999964
Rb1cc1	0.48249	3851	0.379858	3437	0.369213	1.49563	0.0673816	0.134751	0.999964
Psap	1.96136	8850	0.872953	8156	0.876141	1.4922	0.0250533	0.135646	0.999964
Cbx3	0.67871	4853	0.478694	4402	0.472876	1.49109	0.0533523	0.135939	0.999964
Tspan4	0.156012	1187	0.117084	972	0.104415	1.4908	0.155175	0.136015	0.999964
Znhit6	0.147037	1384	0.136516	1154	0.123966	1.48875	0.113162	0.136553	0.999964
Tmx4	0.537254	3943	0.388933	3495	0.375443	1.4882	0.0469155	0.136699	0.999964
Sh2b1	0.103281	1069	0.105445	871	0.0935654	1.48715	0.211542	0.136976	0.999964
Ppm1g	0.334946	2949	0.290886	2609	0.280266	1.48615	0.0767458	0.13724	0.999964
Dnajc21	0.205145	2023	0.199546	1757	0.188742	1.48463	0.128243	0.137641	0.999964
Dixdc1	0.601796	3664	0.361413	3269	0.351166	1.48186	0.0668947	0.138379	0.999964
Lamtor1	0.756495	5413	0.533932	4895	0.525835	1.48088	0.044995	0.13864	0.999964
Atrx	0.86228	5712	0.563425	5192	0.55774	1.47741	0.0476891	0.139565	0.999964
Ppfia4	0.285946	1761	0.173703	1495	0.160597	1.4771	0.101873	0.139649	0.999964
Smg6	0.250739	2230	0.219964	1940	0.2084	1.47689	0.081374	0.139705	0.999964
Mrpl41	0.384859	3411	0.336457	3044	0.326995	1.47643	0.0794374	0.139829	0.999964
Npdc1	0.448099	3623	0.357368	3250	0.349125	1.47405	0.0715534	0.140469	0.999964
Colgalt1	0.201105	1745	0.172125	1492	0.160275	1.47334	0.117785	0.140659	0.999964
E230029C05Rik	0.268528	1710	0.168672	1463	0.15716	1.47327	0.139174	0.140678	0.999964
Hes6	0.134979	1266	0.124877	1052	0.113009	1.47307	0.174103	0.140731	0.999964
Ube2n	0.565276	4477	0.441606	4072	0.437426	1.47151	0.0655104	0.141153	0.999964
Krcc1	0.446397	3535	0.348688	3171	0.340638	1.47117	0.0825341	0.141246	0.999964
Adra2c	0.0315575	316	0.0311699	177	0.0190139	1.47096	0.783134	0.141302	0.999964
Cnr1	0.094682	699	0.0689485	530	0.0569341	1.47049	0.32914	0.141428	0.999964
Ppp1r14b	0.664273	3872	0.381929	3452	0.370824	1.46977	0.070849	0.141625	0.999964
Scand1	0.688231	5071	0.500197	4555	0.489311	1.46901	0.0533163	0.141831	0.999964
Nrep	0.0850653	714	0.0704281	543	0.0583306	1.46879	0.289289	0.141889	0.999964
Prr7	0.0673361	646	0.0637207	478	0.0513482	1.46832	0.251401	0.142018	0.999964
Syngr3	0.0469251	494	0.0487276	341	0.0366312	1.46768	0.457412	0.142191	0.999964
Chd2	0.220866	1880	0.185441	1608	0.172736	1.4666	0.0735113	0.142484	0.999964
Gnb4	0.204325	1824	0.179917	1580	0.169728	1.46545	0.150035	0.142799	0.999964
Trim33	0.231326	2198	0.216808	1916	0.205822	1.46397	0.0957574	0.143202	0.999964
Hyi	0.3183	2736	0.269876	2431	0.261145	1.46331	0.099115	0.143383	0.999964
H2afy2	0.127295	1137	0.112152	930	0.0999033	1.46317	0.164748	0.143422	0.999964
Gzf1	0.152187	1445	0.142533	1213	0.130304	1.46283	0.134788	0.143513	0.999964
Rnf208	0.120151	1247	0.123003	1042	0.111935	1.46252	0.207151	0.143598	0.999964
Apba2	0.150185	1227	0.12103	1017	0.109249	1.46225	0.167478	0.143673	0.999964
Ldha	0.467852	3268	0.322352	2900	0.311526	1.46218	0.0790697	0.143693	0.999964
Nudt3	0.308644	2754	0.271651	2440	0.262112	1.46212	0.0812165	0.143709	0.999964
Fbll1	0.0367683	400	0.0394555	254	0.0272854	1.46138	0.496371	0.14391	0.999964
Fbxl15	0.10664	1083	0.106826	885	0.0950693	1.46014	0.200249	0.144252	0.999964
Rnf144a	0.128877	1264	0.124679	1050	0.112794	1.45919	0.153081	0.144513	0.999964
Lancl1	0.179245	1814	0.178931	1573	0.168976	1.45681	0.150045	0.145168	0.999964
Med19	0.277573	2581	0.254587	2286	0.245569	1.45665	0.103291	0.145213	0.999964
Vamp4	0.304006	2721	0.268396	2425	0.260501	1.4563	0.113224	0.14531	0.999964
Eif6	0.418409	3651	0.36013	3269	0.351166	1.45513	0.0705013	0.145632	0.999964
Ppig	0.491612	3920	0.386664	3520	0.378129	1.45389	0.0645645	0.145977	0.999964
Ahsa2	0.288319	2652	0.26159	2366	0.254163	1.4531	0.115649	0.146197	0.999964
Tmem50b	0.175073	1666	0.164332	1421	0.152648	1.45267	0.111412	0.146315	0.999964
Fkbp2	0.744512	5329	0.525646	4816	0.517349	1.45256	0.0492137	0.146345	0.999964
4930578M01Rik	0.0953776	762	0.0751628	586	0.0629498	1.45156	0.21957	0.146625	0.999964
Plxna4	0.0959373	781	0.0770369	602	0.0646686	1.45081	0.190567	0.146832	0.999964
Ier2	0.154731	1110	0.109489	903	0.0970029	1.45046	0.144159	0.146931	0.999964
Fam104a	0.412865	3564	0.351549	3172	0.340746	1.45041	0.0628822	0.146945	0.999964
St8sia3	0.0535519	521	0.0513908	365	0.0392094	1.44985	0.332458	0.147101	0.999964
Ak6	0.131689	1357	0.133853	1138	0.122247	1.44877	0.155114	0.147401	0.999964
Ccdc32	0.170532	1754	0.173012	1497	0.160812	1.44857	0.084483	0.147459	0.999964
Phb2	0.494635	4058	0.400276	3641	0.391127	1.44767	0.0571874	0.147709	0.999964
Ina	0.0809916	672	0.0662853	504	0.0541412	1.44754	0.259538	0.147745	0.999964
Camk2n2	0.100234	922	0.090945	735	0.0789558	1.44688	0.204732	0.14793	0.999964
Knop1	0.388723	3231	0.318702	2881	0.309485	1.44592	0.0729633	0.148199	0.999964
Atp6v1g1	1.05154	6491	0.640264	5910	0.634869	1.44568	0.0416228	0.148268	0.999964
Rps23-ps1	0.0515166	551	0.05435	392	0.0421098	1.44248	0.229529	0.149166	0.999964
Foxg1	0.176211	1352	0.13336	1131	0.121495	1.4418	0.142357	0.149359	0.999964
2900097C17Rik	0.28487	2577	0.254192	2279	0.244817	1.4407	0.107633	0.149671	0.999964
U2af1	0.532053	4244	0.418623	3824	0.410785	1.43988	0.0620981	0.149901	0.999964
Raph1	0.0962058	882	0.0869994	699	0.0750886	1.43921	0.221243	0.15009	0.999964
Cbr1	0.291508	2509	0.247485	2195	0.235793	1.43743	0.0839424	0.150596	0.999964
Ccdc107	0.293455	2283	0.225192	1975	0.21216	1.4357	0.0807576	0.151087	0.999964
Sms	0.114494	1035	0.102091	842	0.0904501	1.43493	0.205487	0.151306	0.999964
Plekhm2	0.11396	1157	0.114125	957	0.102804	1.43452	0.168464	0.151423	0.999964
Cib2	0.124419	995	0.0981456	802	0.0861532	1.43393	0.189021	0.151592	0.999964
Ppp1r14c	0.130569	1012	0.0998225	820	0.0880868	1.43016	0.209536	0.152672	0.999964
BC005624	0.489644	4055	0.39998	3624	0.389301	1.43007	0.0559683	0.152696	0.999964
Lrp11	0.0629546	616	0.0607615	454	0.04877	1.4262	0.264374	0.15381	0.999964
Helz	0.214956	1770	0.174591	1511	0.162316	1.42351	0.0994124	0.154589	0.999964
Suds3	0.275713	2555	0.252022	2271	0.243957	1.42204	0.111027	0.155016	0.999964
Chgb	0.138881	950	0.0937068	761	0.0817488	1.42148	0.180665	0.155177	0.999964
Tram1	0.420567	3215	0.317124	2853	0.306478	1.42123	0.0777266	0.155251	0.999964
Man2b1	0.687795	3796	0.374433	3387	0.363841	1.42053	0.0670699	0.155453	0.999964
Ccny	0.213588	1977	0.195009	1713	0.184015	1.41859	0.118139	0.156019	0.999964
Supt6	0.350143	3017	0.297593	2678	0.287679	1.41639	0.0761728	0.156662	0.999964
Dst	1.00468	6112	0.60288	5518	0.59276	1.41549	0.0443697	0.156924	0.999964
2410004B18Rik	0.302698	2843	0.28043	2524	0.271135	1.41529	0.0817382	0.156984	0.999964
Anxa3	0.444972	2291	0.225981	1983	0.21302	1.41435	0.0806848	0.15726	0.999964
Git2	0.41932	3107	0.306471	2751	0.29552	1.41424	0.068157	0.15729	0.999964
D10Wsu102e	0.158806	1482	0.146183	1252	0.134494	1.41252	0.0971408	0.157798	0.999964
Lrrn2	0.0634024	600	0.0591833	442	0.0474809	1.41164	0.333276	0.158057	0.999964
Zfp57	0.0755711	602	0.0593805	445	0.0478032	1.41002	0.340228	0.158534	0.999964
Wdr12	0.190115	1798	0.177353	1545	0.165968	1.40964	0.110608	0.158645	0.999964
Siah1a	0.277782	2603	0.256757	2319	0.249114	1.40913	0.113349	0.158798	0.999964
Atxn7l3	0.137249	1359	0.13405	1149	0.123429	1.40813	0.190442	0.159091	0.999964
Pdlim7	0.0507795	498	0.0491221	348	0.0373832	1.40798	0.362451	0.159138	0.999964
Psma5	0.38591	3414	0.336753	3075	0.330325	1.40723	0.0771038	0.159359	0.999964
Txn1	0.428444	3538	0.348984	3175	0.341068	1.40684	0.0801268	0.159475	0.999964
CT010467.1	0.204271	1505	0.148451	1264	0.135783	1.40396	0.0444389	0.160331	0.999964
C130089K02Rik	0.107082	825	0.081377	645	0.0692878	1.4036	0.166673	0.160438	0.999964
Urm1	0.269208	2531	0.249655	2259	0.242668	1.40307	0.124406	0.160597	0.999964
Smad7	0.667513	4354	0.429473	3905	0.419487	1.40218	0.0568177	0.16086	0.999964
Alg3	0.0640175	688	0.0678635	526	0.0565045	1.39932	0.359907	0.161717	0.999964
Tmem50a	1.08293	6714	0.662261	6017	0.646364	1.39924	0.0451476	0.161741	0.999964
Nkap	0.302531	2814	0.27757	2494	0.267913	1.39883	0.0886011	0.161863	0.999964
Kitl	0.0688209	522	0.0514894	371	0.0398539	1.39779	0.359325	0.162176	0.999964
Ppa1	0.206077	1852	0.182679	1603	0.172199	1.39726	0.127411	0.162335	0.999964
Ap1s2	0.216127	1712	0.16887	1466	0.157482	1.39698	0.121347	0.162418	0.999964
Emc9	0.134377	1296	0.127836	1089	0.116984	1.39594	0.174048	0.162732	0.999964
Trappc1	0.21687	2056	0.202801	1784	0.191642	1.3945	0.0981267	0.163166	0.999964
Dctpp1	0.200745	1917	0.189091	1674	0.179826	1.39298	0.149575	0.163626	0.999964
Ndufa8	0.666451	4966	0.48984	4525	0.486089	1.39267	0.0545383	0.16372	0.999964
Abca8a	0.120179	1176	0.115999	984	0.105704	1.39225	0.240295	0.163847	0.999964
Arhgap35	0.212704	1927	0.190077	1672	0.179611	1.39211	0.106937	0.163888	0.999964
Mrpl42	0.423272	3576	0.352732	3222	0.346117	1.39166	0.0737036	0.164025	0.999964
Auh	0.367612	3237	0.319294	2897	0.311204	1.39132	0.0725326	0.164128	0.999964
Camk2b	0.110841	741	0.0730913	572	0.0614459	1.38561	0.216451	0.165866	0.999964
Timm17b	0.267897	2487	0.245315	2187	0.234934	1.38545	0.0889565	0.165916	0.999964
Rnmt	0.188783	1767	0.174295	1518	0.163068	1.38332	0.0944241	0.166567	0.999964
Mrpl28	0.393009	3412	0.336556	3063	0.329036	1.38141	0.0741357	0.167152	0.999964
Ank3	0.757829	4345	0.428586	3866	0.415297	1.37909	0.059473	0.167866	0.999964
Dexi	0.175423	1711	0.168771	1476	0.158556	1.37889	0.142947	0.16793	0.999964
Tspan6	0.112554	1034	0.101993	844	0.0906649	1.37837	0.189377	0.168089	0.999964
9930111J21Rik2	0.185917	1213	0.119649	1006	0.108067	1.37688	0.151441	0.168548	0.999964
Fbxo28	0.16989	1768	0.174393	1527	0.164035	1.37533	0.1139	0.16903	0.999964
Chchd1	0.447087	3810	0.375814	3416	0.366957	1.3753	0.0609082	0.16904	0.999964
Gm26735	0.0656439	619	0.0610574	463	0.0497368	1.37501	0.332952	0.169129	0.999964
Nfe2l1	0.337191	2862	0.282304	2537	0.272532	1.37465	0.0774587	0.16924	0.999964
Dbn1	0.152327	1114	0.109884	915	0.098292	1.37393	0.148321	0.169463	0.999964
Gle1	0.208263	1949	0.192247	1698	0.182404	1.36508	0.107923	0.172228	0.999964
Chchd2	1.76715	7969	0.786052	7217	0.775271	1.36484	0.0425701	0.172304	0.999964
Ncor2	0.272579	2406	0.237325	2130	0.228811	1.36367	0.104758	0.172673	0.999964
Ly86	0.894601	3078	0.30361	2712	0.291331	1.36333	0.0780234	0.172779	0.999964
Exosc7	0.237723	2288	0.225686	2004	0.215276	1.36314	0.0693035	0.172839	0.999964
Itm2b	3.06259	9541	0.941113	8645	0.928671	1.36296	0.0585159	0.172895	0.999964
Gm43843	0.0910333	936	0.0923259	759	0.081534	1.36253	0.232623	0.17303	0.999964
Taok3	0.349387	3034	0.29927	2707	0.290794	1.36244	0.0752072	0.173059	0.999964
Sfpq	1.04234	6469	0.638094	5927	0.636696	1.35981	0.0358677	0.173892	0.999964
Mia3	0.41808	3461	0.341389	3073	0.330111	1.35897	0.0461579	0.174156	0.999964
Psma3	0.810366	5696	0.561847	5162	0.554517	1.35837	0.0419856	0.174347	0.999964
Mrpl24	0.387506	3393	0.334681	3039	0.326458	1.355	0.0686854	0.175418	0.999964
Dscam	0.068067	619	0.0610574	463	0.0497368	1.35494	0.269355	0.175436	0.999964
Atp6ap1	0.734045	5277	0.520517	4759	0.511226	1.35493	0.0432846	0.175439	0.999964
Pak1	0.760539	4568	0.450582	4092	0.439575	1.35434	0.0523543	0.175628	0.999964
Flot1	0.190488	1737	0.171336	1495	0.160597	1.35422	0.106729	0.175666	0.999964
Tacc2	0.149169	1097	0.108207	901	0.0967881	1.35023	0.147617	0.176942	0.999964
Os9	0.710158	5095	0.502565	4637	0.49812	1.34887	0.0504681	0.177379	0.999964
Zc3h13	0.340119	2902	0.28625	2578	0.276936	1.34877	0.0775198	0.177411	0.999964
Polr2j	0.394149	3485	0.343756	3144	0.337738	1.34733	0.0714106	0.177874	0.999964
Bcl11b	0.0481223	377	0.0371868	242	0.0259963	1.34627	0.493229	0.178216	0.999964
Nsmce3	0.368594	3271	0.322647	2962	0.318187	1.34565	0.0920525	0.178414	0.999964
Mfap2	0.0793825	682	0.0672717	521	0.0559673	1.34472	0.239351	0.178717	0.999964
Ywhag	0.273319	2472	0.243835	2199	0.236223	1.34362	0.114918	0.179071	0.999964
Tln2	0.158002	1375	0.135628	1158	0.124396	1.343	0.120019	0.179271	0.999964
Swi5	0.707032	5166	0.509568	4651	0.499624	1.34256	0.0476134	0.179414	0.999964
Hdac2	0.278126	2356	0.232393	2091	0.224621	1.34175	0.128257	0.179679	0.999964
Lamtor3	0.277631	2531	0.249655	2228	0.239338	1.34091	0.0714727	0.179951	0.999964
Ssh2	0.499901	3271	0.322647	2897	0.311204	1.3407	0.0585971	0.180018	0.999964
Hectd1	0.549117	4380	0.432038	3951	0.424428	1.34067	0.0484802	0.180027	0.999964
Hnrnpc	0.522343	4162	0.410535	3778	0.405844	1.34045	0.062303	0.180098	0.999964
Rnf214	0.289683	2600	0.256461	2303	0.247395	1.33981	0.0774616	0.180308	0.999964
Odc1	0.121914	1112	0.109686	918	0.0986142	1.33942	0.157147	0.180434	0.999964
Npm3	0.124833	1249	0.1232	1045	0.112257	1.33923	0.140397	0.180496	0.999964
Ppp2r1a	0.275178	2512	0.247781	2239	0.24052	1.33887	0.120738	0.180614	0.999964
Zfp740	0.251106	2265	0.223417	1978	0.212483	1.33685	0.0708548	0.181271	0.999964
Htatsf1	0.286715	2568	0.253304	2285	0.245461	1.33289	0.102025	0.182569	0.999964
Pkn1	0.274543	2203	0.217301	1924	0.206682	1.3326	0.0890596	0.182663	0.999964
Bcl7c	0.216121	2097	0.206846	1850	0.198732	1.33241	0.117889	0.182726	0.999964
Vrk3	0.172727	1680	0.165713	1449	0.155656	1.33195	0.13098	0.182877	0.999964
Ggnbp2	0.364255	3135	0.309233	2779	0.298528	1.33045	0.0518388	0.183371	0.999964
Msh2	0.13166	1268	0.125074	1065	0.114405	1.3292	0.15141	0.183783	0.999964
Mpeg1	0.45955	2308	0.227658	2009	0.215813	1.32813	0.0793179	0.184134	0.999964
Rpl41	1.99772	8484	0.836851	7767	0.834354	1.32743	0.0404095	0.184366	0.999964
Lsm3	0.253053	2472	0.243835	2191	0.235364	1.32714	0.0892259	0.184461	0.999964
Bag5	0.228581	2179	0.214934	1909	0.20507	1.32709	0.0970299	0.184479	0.999964
Sh3gl3	0.460532	3230	0.318603	2887	0.31013	1.32535	0.0758745	0.185054	0.999964
Rnf11	0.48294	3946	0.389229	3597	0.3864	1.32511	0.0721458	0.185136	0.999964
Pih1d1	0.117948	1174	0.115802	979	0.105167	1.32404	0.157122	0.185491	0.999964
Ibtk	0.124267	1261	0.124384	1062	0.114083	1.3229	0.166502	0.185869	0.999964
Keap1	0.238866	2260	0.222924	1995	0.214309	1.32189	0.107488	0.186203	0.999964
Chmp2a	0.673401	4988	0.49201	4422	0.475024	1.31997	0.0443396	0.186845	0.999964
Txndc17	0.487892	4002	0.394752	3611	0.387904	1.31923	0.0577356	0.187092	0.999964
Stxbp5l	0.0597676	552	0.0544486	404	0.0433989	1.31829	0.288044	0.187408	0.999964
Samhd1	0.124629	1044	0.102979	854	0.0917392	1.31789	0.135209	0.187541	0.999964
Fbxo25	0.100194	1105	0.108996	913	0.0980771	1.31489	0.143126	0.188546	0.999964
Syn2	0.18254	1312	0.129414	1104	0.118595	1.31471	0.141608	0.188606	0.999964
H2-K1	0.502277	2985	0.294437	2670	0.286819	1.31425	0.103924	0.188762	0.999964
Mrps23	0.180655	1851	0.18258	1607	0.172629	1.31338	0.102852	0.189056	0.999964
Psmb9	0.107147	808	0.0797001	639	0.0686432	1.31308	0.21105	0.189155	0.999964
Atf5	0.0668674	718	0.0708226	564	0.0605865	1.31296	0.399149	0.189195	0.999964
Herc1	0.296942	2412	0.237917	2131	0.228918	1.30798	0.0921517	0.190881	0.999964
B230334C09Rik	0.0468067	414	0.0408365	279	0.029971	1.30792	0.435425	0.190902	0.999964
Exoc3	0.507473	4128	0.407181	3707	0.398217	1.30754	0.0564045	0.191029	0.999964
Lrp8	0.149941	1128	0.111265	935	0.10044	1.30577	0.156526	0.191631	0.999964
Tent5c	0.107569	789	0.077826	625	0.0671393	1.30256	0.243737	0.192724	0.999964
Dnm1	0.0569687	456	0.0449793	318	0.0341605	1.30211	0.392158	0.19288	0.999964
Gtpbp4	0.330662	2897	0.285757	2590	0.278225	1.30208	0.0854813	0.192891	0.999964
Pop7	0.204923	2022	0.199448	1769	0.190031	1.30181	0.109401	0.19298	0.999964
Zfp704	0.204424	1955	0.192839	1705	0.183156	1.30176	0.106996	0.192998	0.999964
Rock1	0.623037	4625	0.456204	4159	0.446772	1.30092	0.0446478	0.193284	0.999964
Nell2	0.0969489	731	0.072105	569	0.0611236	1.3009	0.219192	0.193293	0.999964
Sstr2	0.0428305	353	0.0348195	224	0.0240627	1.30037	0.567237	0.193475	0.999964
Ccdc97	0.0751812	806	0.0795029	642	0.0689655	1.29977	0.233242	0.19368	0.999964
Fkbp3	0.533404	4086	0.403038	3709	0.398432	1.29627	0.0656115	0.194882	0.999964
Setd5	0.42802	3410	0.336358	3027	0.325169	1.29516	0.048516	0.195265	0.999964
Mblac2	0.0973429	1061	0.104656	879	0.0944248	1.29451	0.203641	0.195491	0.999964
Dusp8	0.176743	1773	0.174887	1547	0.166183	1.29433	0.141375	0.195551	0.999964
Gtf2h1	0.13281	1346	0.132768	1144	0.122892	1.29375	0.171645	0.195751	0.999964
Chmp5	0.5643	4404	0.434405	3958	0.42518	1.29349	0.0507474	0.195841	0.999964
Ppp4c	0.23605	2176	0.214638	1920	0.206252	1.29323	0.106172	0.19593	0.999964
Tvp23b	0.273798	2500	0.246597	2213	0.237727	1.29285	0.0770852	0.196064	0.999964
Tnpo2	0.0581522	628	0.0619452	479	0.0514556	1.29019	0.300296	0.196983	0.999964
Ccdc186	0.271611	2432	0.23989	2150	0.230959	1.2898	0.0905364	0.197119	0.999964
Msn	0.448036	2777	0.27392	2455	0.263723	1.28697	0.0778376	0.198105	0.999964
Ltc4s	0.555173	2538	0.250345	2223	0.238801	1.28684	0.0706456	0.198152	0.999964
Tada1	0.205332	2042	0.20142	1795	0.192824	1.28585	0.130513	0.198495	0.999964
Snx18	0.406626	3012	0.2971	2653	0.284993	1.28506	0.0458696	0.198771	0.999964
Mpnd	0.187524	1871	0.184553	1633	0.175422	1.28471	0.127442	0.198895	0.999964
Ubap2l	0.544569	4249	0.419116	3826	0.411	1.28287	0.0498768	0.199536	0.999964
Plppr3	0.04432	410	0.0404419	278	0.0298636	1.28186	0.460424	0.199893	0.999964
Nol4	0.0796007	680	0.0670744	526	0.0565045	1.28162	0.262774	0.199976	0.999964
Myh10	0.0893136	791	0.0780233	625	0.0671393	1.28049	0.181125	0.200373	0.999964
Pou2f2	0.39469	2231	0.220063	1935	0.207863	1.27985	0.065204	0.200599	0.999964
Sra1	0.368127	3256	0.321168	2922	0.31389	1.27908	0.0715968	0.200867	0.999964
Rufy3	0.534073	4106	0.405011	3701	0.397572	1.27862	0.0513696	0.20103	0.999964
Hilpda	0.0586673	651	0.0642138	501	0.0538189	1.27783	0.320317	0.201309	0.999964
Lman2	0.265589	2333	0.230124	2046	0.219787	1.27783	0.071926	0.201309	0.999964
Fam192a	0.24628	2373	0.23407	2104	0.226018	1.27716	0.087833	0.201546	0.999964
Papola	0.455512	3808	0.375616	3397	0.364916	1.27677	0.0470586	0.201684	0.999964
Ecd	0.148059	1473	0.145295	1254	0.134708	1.27641	0.0792555	0.201809	0.999964
Krr1	0.14296	1437	0.141744	1229	0.132023	1.27638	0.13934	0.201821	0.999964
Gramd1a	0.187771	1612	0.159006	1378	0.148029	1.27509	0.0806393	0.202278	0.999964
Adar	0.0682915	655	0.0646084	503	0.0540337	1.27401	0.25874	0.20266	0.999964
Dnajc8	0.439158	3704	0.365358	3307	0.355248	1.27395	0.0420927	0.20268	0.999964
Pim3	0.404375	3089	0.304695	2795	0.300247	1.27313	0.0996113	0.202972	0.999964
Ltbr	0.0896167	774	0.0763464	611	0.0656354	1.27298	0.202365	0.203025	0.999964
Ifitm2	0.0622102	502	0.0495167	363	0.0389945	1.27156	0.373456	0.203531	0.999964
Papss1	0.79633	5324	0.525153	4774	0.512837	1.26939	0.0449381	0.204301	0.999964
Sars	0.441808	3734	0.368317	3347	0.359545	1.2692	0.0508993	0.204368	0.999964
Fndc3b	0.0846842	777	0.0766423	617	0.0662799	1.26847	0.239418	0.204631	0.999964
Spns1	0.271825	2493	0.245906	2211	0.237512	1.26754	0.0956467	0.204962	0.999964
Tnks	0.337404	2950	0.290984	2618	0.281233	1.26751	0.0649353	0.204972	0.999964
Brd4	0.322377	2851	0.281219	2526	0.27135	1.26381	0.0622967	0.2063	0.999964
Acyp1	0.143407	1521	0.15003	1309	0.140617	1.26311	0.133906	0.206549	0.999964
Ndufb5	0.781399	5530	0.545472	5019	0.539156	1.26084	0.0401093	0.207367	0.999964
Ddx46	0.425913	3523	0.347504	3176	0.341175	1.26022	0.0658778	0.207591	0.999964
Pigyl	0.556045	4193	0.413592	3792	0.407348	1.25967	0.0548286	0.20779	0.999964
Nipsnap3b	0.206858	2043	0.201519	1789	0.19218	1.2577	0.0923611	0.208501	0.999964
Eif2b5	0.19782	1933	0.190669	1685	0.181008	1.25756	0.0947883	0.20855	0.999964
H2-T23	0.16781	1184	0.116788	992	0.106564	1.25646	0.155054	0.208948	0.999964
Ust	0.0685776	679	0.0669757	528	0.0567193	1.256	0.295746	0.209116	0.999964
Trim27	0.16513	1519	0.149832	1305	0.140187	1.2551	0.144442	0.209442	0.999964
Panx1	0.0578092	548	0.0540541	406	0.0436137	1.25444	0.305887	0.209682	0.999964
Trmt1	0.177703	1597	0.157526	1364	0.146525	1.25398	0.0565931	0.209849	0.999964
Klhl24	0.468641	3748	0.369698	3372	0.36223	1.25381	0.0560082	0.209911	0.999964
Ufc1	0.493419	4090	0.403433	3683	0.395639	1.25018	0.0482119	0.211235	0.999964
Srsf7	0.838193	5691	0.561353	5156	0.553873	1.24875	0.0383037	0.211755	0.999964
Sike1	0.18498	1781	0.175676	1540	0.165431	1.24864	0.0811395	0.211798	0.999964
Nlgn2	0.12977	1210	0.119353	1011	0.108605	1.24838	0.0813949	0.211891	0.999964
Ssb	0.688765	5034	0.496548	4587	0.492749	1.24786	0.0450287	0.212081	0.999964
Gabrg2	0.0440706	390	0.0384691	261	0.0280374	1.2473	0.39066	0.212287	0.999964
Tbc1d24	0.0608374	628	0.0619452	480	0.051563	1.24644	0.246629	0.212602	0.999964
Eif5	0.914048	6022	0.594003	5481	0.588785	1.24564	0.0352627	0.212898	0.999964
Dusp14	0.0350845	361	0.0356086	236	0.0253518	1.24489	0.55808	0.213172	0.999964
Palm	0.0985718	877	0.0865062	711	0.0763777	1.24436	0.219469	0.213366	0.999964
Cnrip1	0.271786	2292	0.22608	2015	0.216457	1.24434	0.0797381	0.213375	0.999964
Proser1	0.154889	1449	0.142928	1235	0.132667	1.24352	0.0989737	0.213676	0.999964
Npnt	0.063678	522	0.0514894	383	0.041143	1.24262	0.321695	0.214006	0.999964
Gpn1	0.139546	1358	0.133951	1149	0.123429	1.24238	0.102882	0.214098	0.999964
Gatad1	0.463976	3812	0.376011	3402	0.365453	1.24184	0.0467301	0.214297	0.999964
Spcs2	1.26637	7369	0.726869	6717	0.72156	1.24081	0.0320054	0.214676	0.999964
A230050P20Rik	0.0605254	543	0.0535609	403	0.0432914	1.23829	0.291972	0.215608	0.999964
Ptpn1	0.422875	3199	0.315545	2847	0.305833	1.23686	0.0488314	0.216138	0.999964
Atp5a1	0.920227	6010	0.592819	5462	0.586744	1.23574	0.0306804	0.216555	0.999964
Amd2	0.167367	1674	0.165121	1443	0.155011	1.23547	0.0797574	0.216656	0.999964
Psmd1	0.421571	3571	0.352239	3226	0.346546	1.23356	0.0632067	0.217366	0.999964
Mfap3	0.214714	1805	0.178043	1560	0.16758	1.23287	0.0884325	0.217624	0.999964
Apba1	0.091899	1056	0.104163	882	0.094747	1.23287	0.21747	0.217625	0.999964
Scn1b	0.158602	1180	0.116394	989	0.106241	1.23227	0.149486	0.217848	0.999964
Dnal4	0.123747	1315	0.12971	1123	0.120636	1.23102	0.171951	0.218317	0.999964
Spg21	0.249678	2282	0.225094	2018	0.216779	1.22918	0.0954805	0.219005	0.999964
R3hdm4	0.347478	3040	0.299862	2727	0.292942	1.22884	0.0709537	0.219131	0.999964
Rab3ip	0.161467	1536	0.151509	1326	0.142443	1.22877	0.147794	0.219159	0.999964
Wasl	0.387948	3322	0.327678	3017	0.324095	1.22653	0.0843879	0.219999	0.999964
Aurkaip1	0.481591	4007	0.395246	3573	0.383822	1.22602	0.0422185	0.220193	0.999964
Arhgef7	0.119175	1142	0.112645	957	0.102804	1.22551	0.155024	0.220383	0.999964
H2afv	0.65393	4751	0.468633	4319	0.46396	1.22372	0.0493074	0.221057	0.999964
Anxa4	0.0496645	511	0.0504044	375	0.0402836	1.22342	0.327735	0.221173	0.999964
Pura	0.978682	6212	0.612744	5617	0.603395	1.22326	0.0358627	0.22123	0.999964
Gmpr	0.151824	1180	0.116394	985	0.105812	1.22213	0.121611	0.221659	0.999964
Soga1	0.169051	1502	0.148155	1287	0.138253	1.22207	0.105049	0.221682	0.999964
Vps36	0.28208	2558	0.252318	2256	0.242346	1.22131	0.0541718	0.22197	0.999964
Cdc42bpb	0.165767	1545	0.152397	1330	0.142872	1.2212	0.112446	0.222011	0.999964
Nrp1	0.231869	1617	0.159499	1380	0.148244	1.22033	0.071572	0.222338	0.999964
Elavl4	0.115259	850	0.083843	687	0.0737995	1.22013	0.206169	0.222415	0.999964
Zmiz1	0.414243	3264	0.321957	2927	0.314427	1.21989	0.0669357	0.222508	0.999964
Ypel5	0.18534	1812	0.178733	1579	0.169621	1.21964	0.108812	0.2226	0.999964
Tmeff1	0.548449	3748	0.369698	3355	0.360404	1.21946	0.0509107	0.222669	0.999964
Pdcl3	0.276643	2593	0.25577	2316	0.248791	1.21738	0.0844669	0.223458	0.999964
Spag7	0.246678	2372	0.233971	2102	0.225803	1.2163	0.084217	0.223871	0.999964
Tmem219	0.274515	2353	0.232097	2071	0.222473	1.21605	0.0656833	0.223967	0.999964
Lyst	0.169297	1399	0.137996	1184	0.127189	1.21546	0.0739262	0.224191	0.999964
Atg5	0.222981	2004	0.197672	1752	0.188205	1.21514	0.0915906	0.224312	0.999964
Tbc1d9	0.13868	1039	0.102486	856	0.091954	1.21444	0.123988	0.22458	0.999964
Thoc6	0.0794508	872	0.086013	713	0.0765925	1.21436	0.264616	0.22461	0.999964
Slc1a1	0.139163	971	0.0957783	792	0.085079	1.21417	0.10155	0.224684	0.999964
Acbd3	0.406082	3397	0.335076	3035	0.326029	1.21341	0.0546862	0.224975	0.999964
Kmt2e	0.749814	5293	0.522095	4813	0.517027	1.21304	0.0428414	0.225114	0.999964
Baz1a	0.0785523	646	0.0637207	500	0.0537115	1.21266	0.268965	0.225262	0.999964
Grm5	0.104762	766	0.0755573	610	0.065528	1.21228	0.233414	0.225405	0.999964
Bbc3	0.0695741	723	0.0713158	572	0.0614459	1.21215	0.254124	0.225456	0.999964
Tbl1x	0.277255	2394	0.236141	2121	0.227844	1.21157	0.0948588	0.225678	0.999964
Ttc28	0.234355	1702	0.167883	1477	0.158664	1.21083	0.127346	0.22596	0.999964
Tbc1d20	0.131684	1361	0.134247	1162	0.124825	1.21049	0.129291	0.22609	0.999964
Ndufb8	0.899274	5950	0.586901	5360	0.575787	1.21032	0.0401658	0.226155	0.999964
Dad1	1.06168	6585	0.649536	5998	0.644323	1.21005	0.030286	0.22626	0.999964
Cct8	0.637837	4817	0.475143	4406	0.473305	1.2097	0.0479665	0.226395	0.999964
Dnaja2	0.65554	4929	0.486191	4474	0.48061	1.2096	0.0459076	0.226431	0.999964
Med28	0.491568	4015	0.396035	3654	0.392523	1.20959	0.066098	0.226436	0.999964
Rheb	0.567487	4432	0.437167	4024	0.43227	1.20884	0.0490582	0.226726	0.999964
Puf60	0.668017	4948	0.488065	4442	0.477173	1.20824	0.0437428	0.226955	0.999964
Trim2	0.637046	4336	0.427698	3923	0.42142	1.20782	0.0534998	0.227116	0.999964
Lair1	0.489599	2473	0.243934	2162	0.232248	1.20672	0.0710926	0.227539	0.999964
Add2	0.0532416	502	0.0495167	367	0.0394242	1.20621	0.283437	0.227738	0.999964
Rp9	0.400366	3361	0.331525	3019	0.32431	1.20577	0.0552041	0.227907	0.999964
Gtf2i	0.496221	3961	0.390708	3555	0.381888	1.2051	0.0422904	0.228164	0.999964
Man2a2	0.247783	2165	0.213553	1914	0.205607	1.20471	0.108256	0.228314	0.999964
Ppdpf	0.473517	3800	0.374827	3443	0.369857	1.20455	0.062446	0.228377	0.999964
Nono	0.457869	3701	0.365062	3328	0.357503	1.20377	0.0491073	0.228677	0.999964
Mdh1	0.847489	5731	0.565299	5232	0.562037	1.20131	0.0332418	0.229629	0.999964
Ywhab	0.959627	6162	0.607812	5608	0.602428	1.20042	0.0387651	0.229978	0.999964
Asap2	0.211983	1861	0.183567	1630	0.175099	1.20041	0.113075	0.229979	0.999964
Map1a	0.697764	3969	0.391497	3553	0.381674	1.1996	0.0521753	0.230295	0.999964
Syt1	0.132225	727	0.0717104	575	0.0617682	1.19957	0.226602	0.230305	0.999964
Ctsa	0.88187	5455	0.538075	4938	0.530454	1.19951	0.042635	0.230331	0.999964
Asxl3	0.126484	1298	0.128033	1112	0.119454	1.19949	0.17255	0.230337	0.999964
Eif4g2	1.34535	7324	0.72243	6652	0.714577	1.19856	0.0348084	0.230699	0.999964
Tmem119	0.647231	2683	0.264648	2356	0.253088	1.19815	0.0587293	0.230858	0.999964
Utp23	0.125262	1303	0.128526	1103	0.118487	1.19801	0.0883851	0.230914	0.999964
Ap1s1	0.200116	1927	0.190077	1682	0.180685	1.19791	0.0893787	0.230951	0.999964
Celf3	0.0595226	518	0.0510949	382	0.0410356	1.19769	0.247247	0.231038	0.999964
Prdm2	0.191439	1755	0.173111	1522	0.163498	1.19759	0.0811934	0.231078	0.999964
Akirin2	0.554361	4337	0.427796	3900	0.418949	1.19733	0.0370277	0.231177	0.999964
Mrps14	0.480253	3910	0.385678	3528	0.378988	1.19725	0.0516811	0.231209	0.999964
Ddhd2	0.366982	3081	0.303906	2746	0.294983	1.19716	0.0561309	0.231246	0.999964
Scaf1	0.20028	1944	0.191754	1716	0.184338	1.19647	0.13204	0.231512	0.999964
Tead1	0.135214	1026	0.101203	845	0.0907724	1.19574	0.096741	0.231798	0.999964
Lrrc14	0.0922571	933	0.09203	770	0.0827157	1.19362	0.234887	0.232626	0.999964
Ptpro	0.10982	952	0.0939041	776	0.0833602	1.19327	0.105142	0.232762	0.999964
Mrps33	0.743244	5304	0.52318	4801	0.515737	1.1929	0.037442	0.232907	0.999964
Clip1	0.232703	1851	0.18258	1612	0.173166	1.19282	0.0970556	0.23294	0.999964
Laptm5	0.901007	3102	0.305978	2734	0.293694	1.19237	0.0583993	0.233115	0.999964
Plpp5	0.0791547	707	0.0697376	556	0.0597271	1.19187	0.192753	0.23331	0.999964
Fbxw4	0.107351	981	0.0967646	810	0.0870126	1.19153	0.168454	0.233447	0.999964
Srcin1	0.399901	2932	0.289209	2597	0.278977	1.19139	0.0701049	0.2335	0.999964
Zfp1	0.141633	1411	0.139179	1206	0.129552	1.19081	0.101186	0.233729	0.999964
Ufl1	0.341259	2970	0.292957	2650	0.284671	1.18976	0.0663942	0.234143	0.999964
Prdm8	0.0415523	361	0.0356086	240	0.0257815	1.18915	0.498516	0.234382	0.999964
Eef1akmt1	0.18838	1749	0.172519	1520	0.163283	1.18875	0.107485	0.23454	0.999964
Mrpl45	0.143868	1421	0.140166	1218	0.130841	1.18826	0.123981	0.234732	0.999964
Arhgap20	0.114855	909	0.0896627	739	0.0793855	1.18819	0.114084	0.234759	0.999964
Ccdc50	0.528659	3928	0.387453	3519	0.378021	1.18703	0.0411049	0.235215	0.999964
2900011O08Rik	0.130945	1095	0.108009	905	0.0972177	1.18612	0.0759717	0.235573	0.999964
Ppp6c	0.254041	2467	0.243342	2191	0.235364	1.18531	0.0851475	0.235894	0.999964
Atp8a2	0.1331	1028	0.101401	850	0.0913095	1.18497	0.142639	0.236027	0.999964
Snx16	0.120088	1210	0.119353	1021	0.109679	1.18368	0.128241	0.236538	0.999964
Tub	0.0509625	489	0.0482344	356	0.0382426	1.18365	0.230799	0.236551	0.999964
Rpl22l1	0.620735	4549	0.448708	4120	0.442582	1.18217	0.0479468	0.237138	0.999964
Pten	0.435717	3532	0.348392	3165	0.339994	1.18153	0.0511712	0.23739	0.999964
Rnf121	0.102017	1071	0.105642	896	0.0962509	1.18099	0.161128	0.237607	0.999964
Gm4332	0.05498	568	0.0560268	433	0.0465141	1.17864	0.378675	0.238543	0.999964
Alkbh5	0.341134	3055	0.301341	2766	0.297132	1.1782	0.086664	0.238715	0.999964
Mboat7	0.164963	1452	0.143224	1246	0.133849	1.17789	0.12253	0.238841	0.999964
Taldo1	1.25456	6219	0.613435	5572	0.598561	1.17674	0.0423039	0.239299	0.999964
Tro	0.116781	990	0.0976524	818	0.087872	1.17615	0.155601	0.239536	0.999964
Setx	0.170749	1606	0.158414	1385	0.148781	1.1759	0.092911	0.239635	0.999964
Phf5a	0.400596	3525	0.347702	3193	0.343001	1.17528	0.065095	0.239883	0.999964
Pgrmc1	0.393971	3260	0.321562	2949	0.31679	1.17474	0.085833	0.240099	0.999964
Armc5	0.0706658	713	0.0703295	566	0.0608014	1.17428	0.255435	0.240283	0.999964
Dcps	0.264168	2517	0.248274	2243	0.24095	1.17388	0.0853076	0.240441	0.999964
Tmem37	0.23789	1490	0.146972	1276	0.137072	1.17216	0.116293	0.241134	0.999964
Telo2	0.122837	1136	0.112054	949	0.101944	1.17192	0.0884672	0.241228	0.999964
Zbed3	0.082056	817	0.0805879	661	0.0710066	1.17169	0.199623	0.241321	0.999964
Mrps24	0.51273	4203	0.414579	3803	0.408529	1.17066	0.0425009	0.241736	0.999964
Golga1	0.233261	2118	0.208917	1854	0.199162	1.16958	0.0646486	0.242168	0.999964
Sarnp	0.430132	3590	0.354113	3247	0.348802	1.1694	0.0673971	0.242244	0.999964
Entpd6	0.0703939	647	0.0638193	503	0.0540337	1.169	0.218837	0.242405	0.999964
Atp1a3	0.0679466	500	0.0493194	368	0.0395316	1.16847	0.285856	0.242615	0.999964
D630045J12Rik	0.0489068	504	0.0497139	370	0.0397465	1.16819	0.167866	0.242729	0.999964
Coro1a	0.372758	2161	0.213158	1876	0.201525	1.16774	0.0495389	0.24291	0.999964
4833420G17Rik	0.367055	3027	0.29858	2696	0.289612	1.16768	0.0512425	0.242936	0.999964
Akt3	0.123936	1122	0.110673	945	0.101515	1.16648	0.187883	0.243422	0.999964
Tln1	0.73404	5084	0.50148	4607	0.494897	1.16494	0.0373588	0.244044	0.999964
Cisd2	0.569178	4470	0.440915	4041	0.434096	1.1641	0.0381724	0.244382	0.999964
Yae1d1	0.365264	3173	0.312981	2861	0.307337	1.16312	0.0686869	0.244781	0.999964
Iglon5	0.0590618	572	0.0564214	435	0.046729	1.16311	0.254094	0.244785	0.999964
Gcn1l1	0.219372	1952	0.192543	1709	0.183586	1.16274	0.0831246	0.244936	0.999964
Psmb3	0.678375	5041	0.497238	4599	0.494038	1.1627	0.0440708	0.244951	0.999964
Lypla2	0.102141	991	0.097751	822	0.0883016	1.16256	0.165365	0.245008	0.999964
C1qtnf4	0.110288	801	0.0790097	647	0.0695026	1.16202	0.229136	0.245225	0.999964
Ythdc2	0.155198	1500	0.147958	1292	0.13879	1.162	0.0957381	0.245237	0.999964
Rps26	1.48085	7381	0.728053	6812	0.731765	1.16135	0.0329246	0.245499	0.999964
Pbrm1	0.467926	3713	0.366246	3344	0.359222	1.16003	0.0512	0.246037	0.999964
Slain2	0.206443	1879	0.185342	1643	0.176496	1.15951	0.0971442	0.246248	0.999964
Pin1	0.385358	3425	0.337838	3105	0.333548	1.1594	0.0789637	0.246294	0.999964
Ppp1r18	0.224832	1623	0.160091	1390	0.149318	1.15939	0.0642657	0.246298	0.999964
Homer1	0.08082	861	0.084928	702	0.0754109	1.15878	0.169948	0.246546	0.999964
Rpl34	1.58892	7597	0.749359	6927	0.744119	1.15854	0.0394751	0.246644	0.999964
Sdc3	0.171976	1249	0.1232	1051	0.112901	1.15582	0.0875901	0.247756	0.999964
Rex1bd	0.550086	4354	0.429473	3935	0.422709	1.15577	0.049716	0.247773	0.999964
Map2k7	0.161893	1641	0.161866	1431	0.153722	1.15556	0.103057	0.24786	0.999964
Satb1	0.119474	1117	0.11018	940	0.100978	1.15467	0.167977	0.248225	0.999964
Trp53	0.214409	1786	0.176169	1547	0.166183	1.15449	0.0729977	0.248299	0.999964
Scarb1	0.0665521	663	0.0653975	520	0.0558599	1.15399	0.231155	0.248503	0.999964
Angptl6	0.0632491	715	0.0705267	568	0.0610162	1.15363	0.2066	0.248651	0.999964
Ccl27a	0.0775206	719	0.0709213	572	0.0614459	1.15314	0.231105	0.248854	0.999964
Elfn2	0.0761929	722	0.0712172	573	0.0615533	1.15246	0.182088	0.249132	0.999964
Rasgef1b	0.104891	935	0.0922273	769	0.0826082	1.15147	0.140863	0.249539	0.999964
Frat2	0.0461449	516	0.0508976	385	0.0413578	1.15075	0.297479	0.249836	0.999964
Cul1	0.560146	4426	0.436575	4008	0.430551	1.14941	0.0439488	0.250386	0.999964
Atcay	0.0650044	674	0.0664825	530	0.0569341	1.14941	0.220838	0.250386	0.999964
Kdm5d	0.084569	870	0.0858157	716	0.0769148	1.14892	0.256434	0.250588	0.999964
Cdc123	0.335679	3033	0.299171	2725	0.292727	1.14871	0.0704409	0.250674	0.999964
Vstm2l	0.0238988	247	0.0243638	138	0.0148244	1.14737	0.636634	0.25123	0.999964
Naa35	0.393753	3150	0.310712	2802	0.300999	1.14722	0.04677	0.25129	0.999964
Cmpk1	0.492326	4049	0.399388	3656	0.392738	1.14682	0.04945	0.251456	0.999964
Sf3b1	0.998133	6444	0.635628	5858	0.629283	1.14666	0.0308123	0.251522	0.999964
Tpm4	0.162942	1501	0.148057	1292	0.13879	1.14611	0.10976	0.25175	0.999964
Hecw1	0.057118	477	0.0470507	349	0.0374906	1.14549	0.302797	0.252005	0.999964
Zfp266	0.349773	2970	0.292957	2645	0.284134	1.1435	0.0536938	0.252831	0.999964
Chga	0.094579	756	0.0745709	601	0.0645612	1.14334	0.109484	0.252897	0.999964
Usp35	0.0716101	619	0.0610574	481	0.0516704	1.14324	0.272535	0.252938	0.999964
Cd53	0.449508	2261	0.223022	1978	0.212483	1.14158	0.0685588	0.253629	0.999964
Rnf122	0.111259	1149	0.113336	977	0.104952	1.14092	0.19188	0.253902	0.999964
Pdgfa	0.442988	3317	0.327185	2993	0.321517	1.14016	0.0733781	0.254221	0.999964
Phax	0.445181	3805	0.375321	3426	0.368031	1.1395	0.0508445	0.254497	0.999964
Mycn	0.0650189	553	0.0545472	421	0.0452251	1.13936	0.323312	0.254554	0.999964
Eif4enif1	0.105503	1100	0.108503	930	0.0999033	1.13907	0.190426	0.254672	0.999964
Dgcr2	0.139443	1414	0.139475	1221	0.131163	1.13901	0.151752	0.2547	0.999964
Pcnx3	0.0974029	1001	0.0987374	833	0.0894833	1.13895	0.139885	0.254722	0.999964
9630013A20Rik	0.0518308	322	0.0317617	208	0.022344	1.13738	0.547658	0.255378	0.999964
Lgals3	0.0303157	228	0.0224896	122	0.0131056	1.1362	0.935847	0.255873	0.999964
Ppp1r2	0.425197	3565	0.351647	3233	0.347298	1.13507	0.0661608	0.256346	0.999964
Gm8730	0.0406968	438	0.0432038	314	0.0337308	1.13383	0.312176	0.256868	0.999964
Zfp612	0.113355	1097	0.108207	918	0.0986142	1.13283	0.106351	0.257288	0.999964
Prmt2	0.234599	2176	0.214638	1938	0.208186	1.13221	0.119586	0.257544	0.999964
Ddb1	0.262025	2437	0.240383	2152	0.231174	1.13184	0.0689835	0.257702	0.999964
Klhdc2	0.416591	3491	0.344348	3156	0.339027	1.13183	0.0682543	0.257704	0.999964
Gadd45gip1	0.332566	2997	0.29562	2700	0.290042	1.13133	0.0749007	0.257915	0.999964
Akt1s1	0.233408	2260	0.222924	2006	0.21549	1.13082	0.0903731	0.258133	0.999964
Elovl6	0.289245	2560	0.252515	2295	0.246536	1.13059	0.0980231	0.25823	0.999964
Tgs1	0.43475	3440	0.339317	3080	0.330863	1.13022	0.0528678	0.258382	0.999964
Kdm2b	0.201996	1699	0.167587	1464	0.157267	1.12916	0.0531064	0.258831	0.999964
Gm8430	0.0763171	729	0.0719077	579	0.0621979	1.12908	0.124954	0.258865	0.999964
Snap25	0.114542	804	0.0793056	652	0.0700397	1.12884	0.221866	0.258964	0.999964
Ephb6	0.0414377	450	0.0443875	326	0.0350199	1.12836	0.311515	0.25917	0.999964
Hyou1	0.123642	1189	0.117282	1005	0.10796	1.12698	0.120895	0.259752	0.999964
Sparc	1.3702	5062	0.49931	4633	0.49769	1.12696	0.0579256	0.259758	0.999964
Sec61a1	0.216824	1995	0.196784	1762	0.189279	1.12692	0.11977	0.259777	0.999964
Prkar2b	0.0600883	586	0.0578023	450	0.0483403	1.12664	0.212	0.259895	0.999964
Nicn1	0.133937	1311	0.129315	1123	0.120636	1.12608	0.156192	0.260133	0.999964
Tgfbr2	0.230879	1461	0.144111	1248	0.134064	1.12469	0.0908507	0.260721	0.999964
Hnrnpd	0.668528	4772	0.470704	4369	0.469331	1.12408	0.0493061	0.260979	0.999964
Lrrtm4	0.0824802	693	0.0683567	547	0.0587603	1.12383	0.162161	0.261087	0.999964
Iffo1	0.225423	1951	0.192444	1715	0.18423	1.12382	0.0937537	0.261088	0.999964
Ccdc22	0.136165	1369	0.135036	1178	0.126544	1.12336	0.138418	0.261285	0.999964
Eno1	0.635791	4349	0.42898	3897	0.418627	1.12287	0.0309522	0.261492	0.999964
Spen	0.265439	2385	0.235254	2122	0.227951	1.12135	0.0807354	0.262139	0.999964
Gabrb3	0.0892476	726	0.0716118	578	0.0620905	1.12128	0.166237	0.262169	0.999964
Pcnx	0.103822	1034	0.101993	867	0.0931357	1.12071	0.165186	0.262411	0.999964
Fem1b	0.121088	1194	0.117775	1016	0.109142	1.12029	0.165609	0.26259	0.999964
AU020206	0.0644616	515	0.050799	387	0.0415727	1.11973	0.346884	0.26283	0.999964
S100a10	0.109154	830	0.0818702	675	0.0725105	1.11962	0.173768	0.262877	0.999964
Gpr27	0.0416056	433	0.0427106	311	0.0334085	1.11862	0.337814	0.263303	0.999964
Snx20	0.151867	1053	0.103867	879	0.0944248	1.11857	0.13464	0.263322	0.999964
Nhp2	0.203385	1861	0.183567	1627	0.174777	1.11843	0.0832109	0.263384	0.999964
Nol11	0.211166	1945	0.191852	1706	0.183264	1.1183	0.0821521	0.263439	0.999964
Blvrb	0.182785	1459	0.143914	1245	0.133742	1.11581	0.0648784	0.264502	0.999964
Casc3	0.198383	1897	0.187118	1665	0.178859	1.11478	0.0782514	0.264946	0.999964
Bfsp2	0.228864	1836	0.181101	1634	0.175529	1.11477	0.184987	0.264947	0.999964
Ezh2	0.133711	1240	0.122312	1054	0.113224	1.11449	0.103579	0.265067	0.999964
Lsm12	0.416909	3583	0.353423	3248	0.34891	1.11425	0.0555809	0.265173	0.999964
Camkk2	0.102533	853	0.0841389	697	0.0748738	1.11175	0.173339	0.266244	0.999964
Ppm1l	0.141595	1336	0.131781	1144	0.122892	1.11037	0.11845	0.266841	0.999964
Svop	0.0243474	270	0.0266325	162	0.0174025	1.11018	0.557031	0.266923	0.999964
Itsn1	0.130785	1078	0.106333	901	0.0967881	1.10994	0.0943573	0.267023	0.999964
Nt5c	0.253838	2349	0.231703	2095	0.225051	1.10987	0.0849544	0.267056	0.999964
Lpl	0.0546788	366	0.0361018	251	0.0269632	1.10973	0.527222	0.267115	0.999964
Smc3	0.560311	4311	0.425232	3916	0.420668	1.10914	0.0460782	0.267369	0.999964
Daam1	0.664482	4398	0.433813	4018	0.431625	1.10845	0.0513672	0.267666	0.999964
Slc39a6	0.142359	1371	0.135234	1177	0.126437	1.10828	0.105252	0.26774	0.999964
Cebpd	0.299898	2084	0.205563	1835	0.197121	1.10712	0.0938969	0.268242	0.999964
Syt4	0.0406339	347	0.0342277	233	0.0250295	1.10673	0.441474	0.268413	0.999964
Smarcc1	0.407007	3332	0.328664	3012	0.323558	1.10644	0.068203	0.268534	0.999964
Pofut1	0.11831	1055	0.104064	881	0.0946396	1.10367	0.106268	0.269735	0.999964
Ddx1	0.506742	4058	0.400276	3639	0.390912	1.10234	0.0415337	0.270316	0.999964
Smarca2	0.426048	3450	0.340304	3118	0.334945	1.1011	0.0589897	0.270854	0.999964
Borcs6	0.163749	1621	0.159893	1416	0.152111	1.1008	0.124187	0.270982	0.999964
Dynll1	1.38434	7127	0.702999	6500	0.698249	1.09939	0.0421333	0.271597	0.999964
Cnih3	0.0240317	274	0.027027	167	0.0179396	1.09924	0.640946	0.271661	0.999964
Ubl4a	0.128095	1314	0.129611	1132	0.121603	1.09862	0.157926	0.271933	0.999964
Parp6	0.0839752	793	0.0782206	646	0.0693952	1.09801	0.229647	0.272198	0.999964
Aif1	0.51585	2452	0.241862	2149	0.230852	1.09781	0.0490955	0.272286	0.999964
Iws1	0.242427	2226	0.21957	1978	0.212483	1.09739	0.0958748	0.272472	0.999964
Srrm3	0.0705679	624	0.0615506	487	0.052315	1.0968	0.209086	0.272728	0.999964
Itga6	0.343251	2142	0.211284	1884	0.202385	1.09673	0.0758077	0.272761	0.999964
Fndc3a	0.273095	2276	0.224502	1999	0.214738	1.0965	0.0476892	0.272859	0.999964
Nap1l2	0.0448612	448	0.0441902	326	0.0350199	1.09642	0.291511	0.272896	0.999964
Mapk8	0.124087	1144	0.112843	969	0.104093	1.09578	0.146877	0.273174	0.999964
Plcl2	0.150725	1063	0.104853	886	0.0951767	1.0957	0.0909842	0.27321	0.999964
Snhg4	0.0918086	896	0.0883804	738	0.0792781	1.09313	0.150315	0.274338	0.999964
Etf1	0.266338	2488	0.245413	2218	0.238264	1.09302	0.0823735	0.274383	0.999964
Nat9	0.141737	1437	0.141744	1245	0.133742	1.09203	0.130061	0.274818	0.999964
Xpr1	0.267757	2095	0.206648	1830	0.196584	1.09195	0.0537658	0.274857	0.999964
Dhrs3	0.308327	2015	0.198757	1774	0.190568	1.09187	0.0952416	0.274891	0.999964
Syvn1	0.0795725	804	0.0793056	657	0.0705769	1.09163	0.219444	0.274996	0.999964
Igf1	0.0143336	133	0.013119	38	0.00408207	1.09065	1.78598	0.275428	0.999964
Tagln2	0.112501	870	0.0858157	713	0.0765925	1.08898	0.1495	0.276163	0.999964
Trp53rkb	0.0585377	623	0.061452	489	0.0525298	1.08883	0.237569	0.27623	0.999964
Psma7	0.83348	5686	0.56086	5177	0.556128	1.08783	0.0366379	0.276668	0.999964
Dnmt1	0.158419	1527	0.150621	1318	0.141583	1.08736	0.0931689	0.276878	0.999964
Atg101	0.232558	2278	0.224699	2039	0.219035	1.08733	0.0972023	0.276892	0.999964
Rpl3-ps1	0.0553433	619	0.0610574	486	0.0522075	1.08709	0.268653	0.276997	0.999964
Ubqln4	0.0519245	559	0.0551391	431	0.0462993	1.08681	0.31756	0.27712	0.999964
Olfml3	0.829912	2992	0.295127	2646	0.284241	1.08605	0.0469859	0.277459	0.999964
Dicer1	0.286803	2524	0.248964	2240	0.240627	1.0858	0.0542459	0.277568	0.999964
Tsfm	0.148831	1477	0.145689	1280	0.137501	1.08478	0.135438	0.27802	0.999964
Slc12a9	0.244876	2028	0.200039	1788	0.192072	1.08432	0.103319	0.278222	0.999964
Siva1	0.24017	2382	0.234958	2122	0.227951	1.08415	0.0733606	0.278297	0.999964
Napg	0.305467	2721	0.268396	2431	0.261145	1.08351	0.0644627	0.278581	0.999964
St3gal5	0.333555	2460	0.242651	2182	0.234397	1.08265	0.0765688	0.278965	0.999964
Cln8	0.324137	2865	0.2826	2573	0.276399	1.082	0.0710612	0.279253	0.999964
C530008M17Rik	0.0779725	667	0.0657921	528	0.0567193	1.08111	0.179866	0.279647	0.999964
Bin3	0.0743046	763	0.0752614	618	0.0663874	1.08057	0.193054	0.27989	0.999964
Stk25	0.267342	2461	0.24275	2199	0.236223	1.0804	0.0731871	0.279966	0.999964
Nup214	0.180879	1702	0.167883	1494	0.16049	1.07923	0.126323	0.280483	0.999964
Dpysl4	0.0467488	460	0.0453738	339	0.0364164	1.07835	0.304322	0.280879	0.999964
Btg1	0.546265	3561	0.351253	3183	0.341927	1.07834	0.0460367	0.28088	0.999964
Mettl16	0.201411	1914	0.188795	1697	0.182297	1.07799	0.124165	0.281039	0.999964
Ddx27	0.199625	1931	0.190471	1711	0.183801	1.0768	0.121974	0.281567	0.999964
Rtn2	0.127725	1301	0.128329	1115	0.119777	1.07635	0.120918	0.281769	0.999964
Arid2	0.161731	1545	0.152397	1339	0.143839	1.07631	0.0683041	0.28179	0.999964
Vamp8	0.357616	2355	0.232294	2100	0.225588	1.07517	0.0990748	0.282296	0.999964
Esd	0.541672	4328	0.426909	3928	0.421957	1.07498	0.0449091	0.282386	0.999964
Csnk2a2	0.247015	2393	0.236043	2129	0.228703	1.07477	0.0628312	0.282477	0.999964
Rnps1	0.337771	2946	0.29059	2633	0.282845	1.07427	0.0486656	0.282703	0.999964
Cntnap5a	0.0421025	328	0.0323535	219	0.0235256	1.0735	0.548707	0.283047	0.999964
Ralyl	0.05789	560	0.0552377	431	0.0462993	1.0733	0.248926	0.283135	0.999964
Cul7	0.0487502	502	0.0495167	378	0.0406059	1.07246	0.280895	0.283513	0.999964
Nelfb	0.1757	1686	0.166305	1479	0.158879	1.07126	0.115462	0.284053	0.999964
Acp1	0.536468	4171	0.411422	3782	0.406273	1.07117	0.0401469	0.284092	0.999964
Minar2	0.0668597	611	0.0602683	476	0.0511333	1.07115	0.157319	0.284102	0.999964
Elk4	0.117777	1124	0.11087	955	0.102589	1.07095	0.164079	0.284193	0.999964
Cdk17	0.146885	1478	0.145788	1283	0.137824	1.0703	0.103199	0.284483	0.999964
Khsrp	0.144078	1427	0.140758	1233	0.132452	1.07006	0.12056	0.28459	0.999964
Nanos1	0.0306461	307	0.0302821	200	0.0214846	1.06935	0.599456	0.284912	0.999964
Smc4	0.101139	987	0.0973565	829	0.0890536	1.06856	0.190313	0.285269	0.999964
Pgpep1	0.124903	1145	0.112941	971	0.104308	1.06834	0.13742	0.285365	0.999964
Nova2	0.0710984	710	0.0700335	569	0.0611236	1.068	0.187479	0.285521	0.999964
Tnfrsf1a	0.264242	1841	0.181594	1617	0.173703	1.06797	0.107171	0.285534	0.999964
Tbr1	0.0387986	349	0.0344249	238	0.0255667	1.06582	0.40456	0.286504	0.999964
Tubgcp2	0.136072	1249	0.1232	1064	0.114298	1.06481	0.0866421	0.286964	0.999964
Tnfaip8l2	0.305779	1768	0.174393	1528	0.164142	1.06427	0.0597188	0.287207	0.999964
Mtmr2	0.305147	2650	0.261393	2378	0.255452	1.06418	0.0851233	0.287246	0.999964
Tnr	0.222884	1182	0.116591	998	0.107208	1.06227	0.0893202	0.288113	0.999964
Rps4l	0.15809	1369	0.135036	1176	0.126329	1.06199	0.114734	0.288238	0.999964
Stk11	0.281121	2526	0.249162	2261	0.242883	1.06199	0.0818057	0.28824	0.999964
Tma7	0.675242	4916	0.484908	4483	0.481577	1.06195	0.0351955	0.28826	0.999964
Tceal8	0.24114	2250	0.221937	1989	0.213664	1.06106	0.0711915	0.288662	0.999964
Hps3	0.16934	1303	0.128526	1119	0.120206	1.06043	0.13892	0.28895	0.999964
Mapre1	0.563579	4326	0.426711	3933	0.422494	1.06032	0.0470089	0.289	0.999964
Kcnk2	0.24006	1606	0.158414	1389	0.14921	1.06014	0.0719598	0.289082	0.999964
Herc3	0.0537588	544	0.0536595	417	0.0447954	1.05886	0.223373	0.289662	0.999964
Kcnc3	0.0857049	691	0.0681594	550	0.0590826	1.05834	0.116846	0.289902	0.999964
Hspa12a	0.0327746	360	0.03551	249	0.0267483	1.05826	0.420831	0.289935	0.999964
Smyd2	0.0968973	1009	0.0995265	849	0.0912021	1.05756	0.185525	0.290256	0.999964
Spint2	0.0373097	290	0.0286052	185	0.0198732	1.0574	0.645544	0.290327	0.999964
Slu7	0.412953	3272	0.322746	2952	0.317112	1.05737	0.063275	0.290341	0.999964
Hexb	1.49702	4442	0.438153	4011	0.430873	1.05705	0.0696185	0.290487	0.999964
Fam57b	0.0468608	468	0.046163	348	0.0373832	1.05693	0.28917	0.290545	0.999964
Plscr3	0.110153	1003	0.0989347	835	0.0896981	1.05687	0.0866089	0.290571	0.999964
Dut	0.123425	1146	0.11304	973	0.104523	1.05639	0.132238	0.290791	0.999964
Zbtb12	0.103608	992	0.0978497	834	0.0895907	1.05562	0.189131	0.291144	0.999964
Chchd5	0.0975499	995	0.0981456	837	0.089913	1.05341	0.175951	0.292152	0.999964
Arl2	0.506299	3774	0.372263	3402	0.365453	1.05293	0.0455565	0.292371	0.999964
Pianp	0.0616174	562	0.055435	434	0.0466215	1.05219	0.220525	0.292711	0.999964
Abl2	0.0879352	848	0.0836457	698	0.0749812	1.05182	0.137361	0.29288	0.999964
Tor1aip2	0.204684	2014	0.198659	1793	0.192609	1.05163	0.110158	0.292972	0.999964
Shank1	0.052424	486	0.0479384	365	0.0392094	1.04944	0.269591	0.293978	0.999964
Triap1	0.157675	1558	0.153679	1358	0.14588	1.04822	0.111031	0.294539	0.999964
Ncbp2	0.294373	2708	0.267114	2417	0.259641	1.04818	0.0610763	0.294553	0.999964
Gtf2h5	0.619051	4678	0.461432	4230	0.454399	1.04798	0.0402481	0.29465	0.999964
Tmem63b	0.322355	2744	0.270665	2453	0.263508	1.04711	0.0560971	0.295051	0.999964
Usp38	0.0819836	824	0.0812784	677	0.0727253	1.04642	0.167575	0.295366	0.999964
Zfp60	0.144449	1388	0.136911	1202	0.129122	1.04589	0.134031	0.295613	0.999964
March9	0.0677746	718	0.0708226	578	0.0620905	1.04497	0.15347	0.296037	0.999964
Elp2	0.130367	1248	0.123101	1070	0.114943	1.04451	0.123634	0.296252	0.999964
Kif2a	0.362284	3173	0.312981	2875	0.308841	1.04406	0.0679666	0.296457	0.999964
Brsk2	0.0980735	1073	0.105839	913	0.0980771	1.04386	0.144212	0.296548	0.999964
Homer2	0.0623007	550	0.0542513	423	0.0454399	1.04367	0.215648	0.296637	0.999964
Tpgs1	0.321224	2933	0.289308	2637	0.283274	1.04348	0.0683282	0.296726	0.999964
Ube2r2	0.454799	3734	0.368317	3377	0.362767	1.04273	0.0463719	0.297075	0.999964
Tmem234	0.866108	5857	0.577727	5311	0.570523	1.04256	0.0347718	0.297152	0.999964
Ndufaf5	0.0505641	578	0.0570132	453	0.0486626	1.04175	0.330706	0.297528	0.999964
Gpsm3	0.16582	1134	0.111856	954	0.102481	1.04162	0.0876013	0.297586	0.999964
Psmb7	0.3767	3348	0.330243	3021	0.324525	1.04095	0.0522598	0.297898	0.999964
Aff2	0.0521837	474	0.0467548	355	0.0381351	1.04084	0.304431	0.297949	0.999964
Grik2	0.0556347	634	0.062537	506	0.054356	1.04051	0.312322	0.298104	0.999964
Dennd5b	0.201849	1915	0.188893	1683	0.180793	1.04	0.0752377	0.298339	0.999964
Ephx4	0.060749	645	0.063622	513	0.055108	1.03989	0.21407	0.29839	0.999964
Bscl2	0.2359	2092	0.206352	1858	0.199592	1.0395	0.090756	0.298574	0.999964
Pck2	0.063412	546	0.0538568	420	0.0451176	1.0386	0.215098	0.298993	0.999964
Dusp12	0.0784505	799	0.0788124	656	0.0704694	1.03852	0.177106	0.29903	0.999964
Ap3d1	0.213948	1975	0.194812	1741	0.187023	1.03837	0.0788195	0.299099	0.999964
Znhit1	0.289413	2674	0.26376	2398	0.2576	1.03831	0.0772994	0.299126	0.999964
Psmc5	0.556887	4408	0.4348	4012	0.430981	1.03822	0.0391175	0.299166	0.999964
Rnf7	1.29827	6306	0.622016	5670	0.609088	1.0377	0.0377211	0.29941	0.999964
Gpi1	0.690009	4977	0.490925	4533	0.486948	1.03764	0.0405059	0.299438	0.999964
Exosc8	0.216728	1994	0.196686	1755	0.188527	1.03686	0.0562751	0.2998	0.999964
Dnase2a	0.195629	1418	0.13987	1223	0.131378	1.03657	0.107028	0.299935	0.999964
Taok2	0.17231	1601	0.157921	1388	0.149103	1.03638	0.0587199	0.300026	0.999964
Zfp113	0.088898	877	0.0865062	725	0.0778816	1.03545	0.135053	0.300461	0.999964
Fis1	0.99394	6021	0.593904	5416	0.581803	1.03541	0.0381076	0.300478	0.999964
Bet1l	0.168153	1649	0.162655	1430	0.153615	1.0354	0.0598451	0.300484	0.999964
Prag1	0.169356	1671	0.164825	1462	0.157052	1.03523	0.104821	0.300563	0.999964
Clip2	0.176396	1778	0.17538	1566	0.168224	1.03515	0.105889	0.3006	0.999964
Hcfc1r1	0.521967	4186	0.412902	3771	0.405092	1.03459	0.0328185	0.300861	0.999964
Sf3b4	0.175339	1742	0.171829	1534	0.164787	1.03441	0.117267	0.300947	0.999964
Champ1	0.0830768	850	0.083843	704	0.0756257	1.03354	0.185301	0.301351	0.999964
Acp2	0.24787	2029	0.200138	1791	0.192394	1.03315	0.09384	0.301534	0.999964
Tomm40	0.290911	2621	0.258532	2362	0.253733	1.03252	0.0772736	0.301829	0.999964
Pros1	0.321834	2032	0.200434	1777	0.190891	1.03218	0.0559338	0.301987	0.999964
AC165962.1	0.0658493	678	0.0668771	542	0.0582232	1.03133	0.166092	0.302388	0.999964
Pmpca	0.160503	1573	0.155159	1378	0.148029	1.03084	0.116423	0.302616	0.999964
Lypla1	0.108635	1035	0.102091	871	0.0935654	1.03005	0.123221	0.302986	0.999964
Cenpx	0.320828	2808	0.276978	2523	0.271028	1.02981	0.069033	0.3031	0.999964
Cebpb	0.187618	1314	0.129611	1127	0.121066	1.02958	0.108502	0.303208	0.999964
Drap1	0.776905	5487	0.541231	4966	0.533462	1.02956	0.0351147	0.303215	0.999964
Plxdc2	0.81161	4874	0.480765	4473	0.480503	1.02809	0.05302	0.303908	0.999964
Trmt10c	0.134012	1281	0.126356	1098	0.11795	1.0274	0.101006	0.304234	0.999964
Psmd11	0.56905	4493	0.443184	4081	0.438393	1.02703	0.040673	0.304405	0.999964
D430041D05Rik	0.0380634	375	0.0369895	265	0.0284671	1.02697	0.363032	0.304437	0.999964
Wdr6	0.0556681	572	0.0564214	445	0.0478032	1.026	0.203829	0.304891	0.999964
Dok6	0.045755	426	0.0420201	312	0.033516	1.02593	0.327732	0.304927	0.999964
Auts2	0.585543	3921	0.386763	3586	0.385219	1.02531	0.0729534	0.305215	0.999964
Fam76a	0.428589	3574	0.352535	3206	0.344398	1.02488	0.0367367	0.30542	0.999964
Snhg1	0.183284	1774	0.174985	1559	0.167472	1.02466	0.103068	0.305522	0.999964
Nagk	0.1762	1641	0.161866	1429	0.153507	1.02461	0.0744177	0.305549	0.999964
Lsm10	0.124676	1250	0.123298	1068	0.114728	1.02446	0.0953057	0.305619	0.999964
Ptpn5	0.0244132	264	0.0260406	163	0.0175099	1.0243	0.454131	0.305694	0.999964
Cox19	0.199626	1979	0.195206	1756	0.188635	1.02395	0.104656	0.305861	0.999964
Rapgef1	0.0850342	833	0.0821661	687	0.0737995	1.0239	0.160879	0.305883	0.999964
Sobp	0.11389	1006	0.0992306	847	0.0909872	1.02255	0.151871	0.306519	0.999964
Chadl	0.142825	1292	0.127441	1113	0.119562	1.02147	0.130297	0.30703	0.999964
Kmt2d	0.165468	1513	0.14924	1317	0.141476	1.02104	0.0968304	0.307237	0.999964
Acsl5	0.105451	828	0.0816729	680	0.0730476	1.01993	0.142995	0.30776	0.999964
Cmas	0.205376	1894	0.186822	1659	0.178215	1.01966	0.0711642	0.307892	0.999964
Nhlh2	0.0496671	350	0.0345236	242	0.0259963	1.01896	0.335747	0.308224	0.999964
Kctd15	0.0248429	266	0.0262379	166	0.0178322	1.01791	0.588666	0.308723	0.999964
Thoc7	0.364015	3038	0.299665	2731	0.293372	1.0176	0.0538868	0.308866	0.999964
Sncb	0.0646956	481	0.0474453	364	0.0391019	1.01696	0.32686	0.30917	0.999964
Irf8	0.369795	1969	0.19422	1724	0.185197	1.01696	0.0636005	0.309171	0.999964
Itfg2	0.164506	1571	0.154962	1373	0.147492	1.01636	0.0930723	0.309459	0.999964
Epn1	0.380478	3234	0.318998	2929	0.314642	1.01592	0.058299	0.309669	0.999964
9130401M01Rik	0.139614	1438	0.141843	1250	0.134279	1.01584	0.112544	0.309708	0.999964
Shf	0.078467	710	0.0700335	574	0.0616608	1.01397	0.197929	0.310597	0.999964
Pigt	0.272916	2451	0.241764	2189	0.235149	1.01375	0.0740374	0.310703	0.999964
Hpgds	0.436155	2207	0.217696	1946	0.209045	1.01231	0.063544	0.31139	0.999964
Gse1	0.133901	1349	0.133064	1171	0.125792	1.01071	0.119182	0.312153	0.999964
Zc2hc1a	0.0984274	954	0.0941014	798	0.0857235	1.01059	0.136889	0.312215	0.999964
Cnot6l	0.246093	2235	0.220458	1988	0.213557	1.01012	0.0757616	0.312436	0.999964
Slc15a3	0.109871	794	0.0783192	649	0.0697175	1.00863	0.140219	0.313153	0.999964
Igfbp5	0.110476	735	0.0724995	598	0.0642389	1.00819	0.214468	0.313365	0.999964
Gspt1	0.740883	5232	0.516078	4765	0.51187	1.00793	0.0322003	0.313486	0.999964
Snn	0.172316	1419	0.139968	1228	0.131915	1.00744	0.108008	0.313722	0.999964
Fkbp8	0.543811	4328	0.426909	3911	0.420131	1.00743	0.0406247	0.313727	0.999964
Pnck	0.0452836	438	0.0432038	324	0.034805	1.00728	0.265826	0.313799	0.999964
Pcnx4	0.0718494	791	0.0780233	651	0.0699323	1.00705	0.198005	0.313913	0.999964
Mycl	0.110042	847	0.0835471	701	0.0753035	1.00682	0.162507	0.314022	0.999964
Wasf1	0.239812	2102	0.207339	1869	0.200773	1.00652	0.0842559	0.314165	0.999964
Ndrg3	0.273127	2464	0.243046	2220	0.238479	1.0064	0.093995	0.314224	0.999964
Camk1d	0.112063	872	0.086013	723	0.0776668	1.00613	0.158521	0.314355	0.999964
Crip1	0.0569396	531	0.0523772	410	0.0440434	1.00532	0.269994	0.314742	0.999964
Fam120a	0.185255	1789	0.176465	1571	0.168761	1.00401	0.0668566	0.315372	0.999964
Fam241b	0.0351347	392	0.0386664	282	0.0302933	1.00386	0.30337	0.315444	0.999964
Plekha1	0.482051	3510	0.346222	3162	0.339671	1.00305	0.0596313	0.315838	0.999964
Immt	0.669081	4925	0.485796	4538	0.487485	1.00225	0.0416092	0.316223	0.999964
Ctdspl	0.129994	1306	0.128822	1130	0.121388	1.00124	0.125642	0.316711	0.999964
Gnpda1	0.168677	1471	0.145098	1274	0.136857	1.00076	0.0837834	0.316941	0.999964
1810058I24Rik	0.463129	3831	0.377885	3451	0.370717	0.998903	0.0399602	0.317842	0.999964
Prrc2c	0.884915	5885	0.580489	5350	0.574713	0.998659	0.0304216	0.31796	0.999964
Ctps2	0.0996268	960	0.0946932	808	0.0867977	0.997392	0.174513	0.318574	0.999964
Nap1l3	0.117928	1099	0.108404	937	0.100655	0.99512	0.162699	0.319678	0.999964
Tceal6	0.0550187	491	0.0484316	374	0.0401762	0.995014	0.276403	0.31973	0.999964
Grpel2	0.101259	1058	0.10436	898	0.0964658	0.99455	0.139982	0.319955	0.999964
Ankrd17	0.325608	2755	0.27175	2447	0.262864	0.994508	0.0313518	0.319976	0.999964
Ncl	1.01314	6215	0.61304	5663	0.608336	0.993863	0.0315193	0.320289	0.999964
Srpk2	0.510902	4006	0.395147	3593	0.385971	0.993513	0.03036	0.32046	0.999964
Chd1	0.25526	2255	0.22243	2016	0.216565	0.993145	0.0708999	0.320639	0.999964
Actr1b	0.154704	1491	0.14707	1292	0.13879	0.992998	0.0729081	0.320711	0.999964
Cep70	0.109141	967	0.0953837	813	0.0873348	0.991181	0.134844	0.321597	0.999964
Fsd1l	0.208363	1969	0.19422	1746	0.18756	0.990666	0.0843564	0.321849	0.999964
Slc7a6	0.03814	398	0.0392582	289	0.0310452	0.990563	0.32269	0.321899	0.999964
Tmem184c	0.232588	2216	0.218584	1972	0.211838	0.989086	0.071368	0.322621	0.999964
Rims1	0.0564651	510	0.0503058	390	0.0418949	0.987829	0.15447	0.323237	0.999964
Rpl31	0.718762	5088	0.501874	4666	0.501235	0.987423	0.0330353	0.323435	0.999964
Snx4	0.255184	2286	0.225488	2028	0.217854	0.986787	0.0695668	0.323747	0.999964
Gm9800	0.0567866	642	0.0633261	514	0.0552154	0.986633	0.194041	0.323822	0.999964
Eno2	0.0500743	473	0.0466561	360	0.0386723	0.986227	0.366303	0.324022	0.999964
Sdad1	0.118364	1099	0.108404	938	0.100763	0.985939	0.162934	0.324163	0.999964
Ptrh2	0.143416	1474	0.145394	1286	0.138146	0.985553	0.11168	0.324352	0.999964
Cplx1	0.0317306	321	0.031663	219	0.0235256	0.985228	0.480026	0.324512	0.999964
Ethe1	0.152442	1558	0.153679	1365	0.146632	0.984913	0.103915	0.324667	0.999964
Gm42992	0.0823232	728	0.071809	591	0.0634869	0.984564	0.129723	0.324839	0.999964
B3gat1	0.112257	1160	0.114421	993	0.106671	0.984272	0.129721	0.324982	0.999964
Metap1d	0.196339	1782	0.175774	1570	0.168654	0.98344	0.0841065	0.325391	0.999964
Socs2	0.0357905	310	0.030578	209	0.0224514	0.983032	0.49658	0.325592	0.999964
Susd4	0.078148	643	0.0634247	512	0.0550005	0.983014	0.147394	0.325601	0.999964
Ifi27	0.516629	3691	0.364076	3382	0.363304	0.981482	0.0740034	0.326355	0.999964
Uxs1	0.144286	1411	0.139179	1220	0.131056	0.981356	0.0686947	0.326417	0.999964
Ep400	0.246104	2253	0.222233	2017	0.216672	0.981238	0.0887025	0.326475	0.999964
Fndc4	0.161361	1322	0.1304	1138	0.122247	0.981114	0.0936251	0.326536	0.999964
Nrp2	0.118354	981	0.0967646	824	0.0885165	0.980522	0.118165	0.326828	0.999964
Gprin1	0.024923	280	0.0276189	181	0.0194435	0.979978	0.394735	0.327097	0.999964
Rnf128	0.0389371	383	0.0377787	275	0.0295413	0.979897	0.24793	0.327137	0.999964
Nat8l	0.0534957	500	0.0493194	383	0.041143	0.978927	0.246416	0.327616	0.999964
Nptxr	0.0452267	391	0.0385678	284	0.0305081	0.978826	0.392047	0.327666	0.999964
Timm10	0.176561	1744	0.172026	1533	0.164679	0.978615	0.0957819	0.32777	0.999964
Eid2	0.145086	1382	0.136319	1190	0.127833	0.976062	0.0717335	0.329034	0.999964
Scn2b	0.0278147	274	0.027027	176	0.0189064	0.975949	0.463801	0.32909	0.999964
Psmd14	0.332309	2994	0.295325	2706	0.290686	0.975755	0.0683173	0.329186	0.999964
Stoml2	0.262545	2454	0.24206	2199	0.236223	0.975571	0.0851578	0.329277	0.999964
Rpl10a-ps1	0.0747949	735	0.0724995	602	0.0646686	0.973901	0.213979	0.330106	0.999964
Snrpe	0.519401	4024	0.396922	3671	0.39435	0.973803	0.0488408	0.330155	0.999964
Gatd1	0.166916	1567	0.154567	1370	0.147169	0.973593	0.114821	0.330259	0.999964
Kras	0.37724	3220	0.317617	2894	0.310882	0.972711	0.0538408	0.330697	0.999964
Snap47	0.326686	2833	0.279444	2563	0.275325	0.972566	0.0776736	0.330769	0.999964
Cd63	1.46351	7406	0.730519	6725	0.722419	0.97252	0.037161	0.330792	0.999964
Cox7a2	1.07358	6366	0.627935	5723	0.614781	0.971467	0.0329015	0.331316	0.999964
Pgd	0.143514	1300	0.12823	1123	0.120636	0.971409	0.119844	0.331345	0.999964
Psmd6	0.491617	4031	0.397613	3659	0.39306	0.970011	0.0409465	0.332041	0.999964
Rps16-ps2	0.0381107	421	0.0415269	312	0.033516	0.969283	0.319267	0.332404	0.999964
Ndufa6	0.747714	5327	0.525449	4818	0.517564	0.969102	0.0329469	0.332495	0.999964
Tmem70	0.214216	2008	0.198067	1780	0.191213	0.969076	0.073509	0.332507	0.999964
Fxyd5	0.0271983	224	0.0220951	131	0.0140724	0.968908	0.669523	0.332591	0.999964
Tor3a	0.0916155	724	0.0714145	590	0.0633795	0.968712	0.166849	0.332689	0.999964
Ensa	0.283458	2481	0.244723	2235	0.24009	0.968048	0.0789838	0.33302	0.999964
Nme7	0.0702883	658	0.0649043	529	0.0568267	0.967886	0.15896	0.333101	0.999964
Fam168a	0.474271	3759	0.370783	3400	0.365238	0.967552	0.0465295	0.333268	0.999964
Sept11	0.119531	1030	0.101598	874	0.0938876	0.967235	0.153977	0.333427	0.999964
Gpcpd1	0.238106	1876	0.185046	1645	0.176711	0.966403	0.0702375	0.333843	0.999964
Usf2	0.519586	4183	0.412606	3809	0.409174	0.96594	0.0384748	0.334074	0.999964
Atpsckmt	0.121475	1248	0.123101	1077	0.115694	0.964999	0.12416	0.334545	0.999964
Sh3bp1	0.086556	687	0.0677648	557	0.0598346	0.964223	0.193058	0.334934	0.999964
Mark2	0.259291	2347	0.231505	2099	0.225481	0.963814	0.0827663	0.335139	0.999964
Phpt1	0.176745	1739	0.171533	1519	0.163175	0.963655	0.0424178	0.335219	0.999964
Nin	0.0921426	848	0.0836457	702	0.0754109	0.962823	0.102781	0.335636	0.999964
Arfip2	0.152063	1549	0.152791	1355	0.145558	0.962126	0.0870042	0.335986	0.999964
Tmem30a	0.890116	5844	0.576445	5314	0.570845	0.961451	0.0315355	0.336325	0.999964
Slc8a2	0.0391559	336	0.0331426	234	0.025137	0.960828	0.344884	0.336638	0.999964
Ei24	0.401105	3489	0.344151	3167	0.340208	0.960178	0.052603	0.336966	0.999964
Camsap2	0.184093	1673	0.165023	1472	0.158127	0.959165	0.109343	0.337476	0.999964
Trim35	0.696827	4891	0.482442	4456	0.478677	0.958136	0.038154	0.337994	0.999964
Dhx30	0.353871	2958	0.291774	2659	0.285638	0.958002	0.0577623	0.338062	0.999964
Ptprn	0.125924	1200	0.118367	1036	0.11129	0.957876	0.151043	0.338125	0.999964
Mau2	0.250414	2221	0.219077	1969	0.211516	0.957602	0.0486337	0.338264	0.999964
Rilpl1	0.266804	2358	0.23259	2119	0.227629	0.957582	0.0883623	0.338273	0.999964
6820431F20Rik	0.513638	4035	0.398007	3650	0.392094	0.957308	0.0400063	0.338412	0.999964
Supt3	0.113075	1092	0.107714	930	0.0999033	0.957103	0.119585	0.338515	0.999964
Snhg12	0.179187	1712	0.16887	1499	0.161027	0.95658	0.0653425	0.338779	0.999964
Iscu	0.53521	4094	0.403827	3725	0.40015	0.955635	0.0525092	0.339257	0.999964
Kcnc1	0.0605184	523	0.0515881	404	0.0433989	0.955121	0.131047	0.339516	0.999964
Cyfip2	0.122164	1007	0.0993293	855	0.0918466	0.954937	0.167599	0.339609	0.999964
P2rx4	0.226754	1878	0.185244	1661	0.178429	0.954912	0.0874893	0.339622	0.999964
Olfm2	0.180431	1116	0.110081	942	0.101192	0.954725	0.0471587	0.339717	0.999964
mt-Nd6	0.169652	1500	0.147958	1313	0.141046	0.954247	0.124566	0.339959	0.999964
Akt1	0.212267	1950	0.192346	1724	0.185197	0.953028	0.0495122	0.340576	0.999964
Spin1	0.126928	1245	0.122805	1075	0.11548	0.949796	0.119627	0.342216	0.999964
9530059O14Rik	0.093722	813	0.0801933	678	0.0728327	0.949743	0.231329	0.342243	0.999964
Psmd12	0.51948	4203	0.414579	3846	0.413149	0.948629	0.0407327	0.342809	0.999964
Ralb	0.239313	1821	0.179621	1602	0.172092	0.947989	0.0824757	0.343135	0.999964
Rbfox1	0.0604347	484	0.0477412	371	0.0398539	0.947844	0.251878	0.343209	0.999964
Wdr1	0.274214	2364	0.233182	2116	0.227307	0.947138	0.0757549	0.343568	0.999964
Trim37	0.150239	1344	0.132571	1165	0.125148	0.945262	0.100923	0.344525	0.999964
Nudt9	0.353612	3118	0.307556	2827	0.303685	0.944475	0.0659869	0.344927	0.999964
Nek4	0.0684756	718	0.0708226	591	0.0634869	0.944351	0.282059	0.34499	0.999964
Dcaf5	0.0692866	709	0.0699349	581	0.0624127	0.944089	0.24068	0.345124	0.999964
Cfap298	0.116334	1179	0.116295	1014	0.108927	0.943152	0.130467	0.345603	0.999964
Mapk9	0.143412	1351	0.133261	1168	0.12547	0.942762	0.086322	0.345803	0.999964
Baiap2	0.0895351	628	0.0619452	504	0.0541412	0.94246	0.192609	0.345957	0.999964
Arap3	0.111159	777	0.0766423	641	0.0688581	0.942376	0.164982	0.346	0.999964
Mcf2l	0.0584872	514	0.0507003	397	0.0426469	0.94204	0.137305	0.346172	0.999964
Ifitm10	0.0652981	549	0.0541527	431	0.0462993	0.940632	0.202511	0.346893	0.999964
Il4ra	0.0763535	574	0.0566187	454	0.04877	0.940476	0.209457	0.346973	0.999964
Rtl8a	0.363968	3183	0.313967	2869	0.308196	0.94009	0.0500545	0.347171	0.999964
Fam118b	0.0843373	868	0.0856185	726	0.077989	0.938786	0.143838	0.347841	0.999964
Rtn4rl1	0.134375	969	0.095581	815	0.0875497	0.937517	0.11242	0.348493	0.999964
Pgm2l1	0.0607558	537	0.052969	420	0.0451176	0.937294	0.204393	0.348607	0.999964
Cdkn1c	0.118917	891	0.0878872	746	0.0801375	0.936642	0.147261	0.348943	0.999964
Eif2ak3	0.086674	919	0.090649	773	0.0830379	0.935456	0.117812	0.349554	0.999964
Rnpepl1	0.250524	2335	0.230322	2084	0.223869	0.935045	0.0706193	0.349765	0.999964
Prpf39	0.246005	2091	0.206254	1864	0.200236	0.934653	0.0895123	0.349967	0.999964
Rhoc	0.32163	2678	0.264155	2425	0.260501	0.934421	0.0860706	0.350087	0.999964
Nt5dc2	0.0652674	601	0.0592819	480	0.051563	0.933633	0.206724	0.350493	0.999964
Ncoa2	0.1712	1608	0.158611	1411	0.151574	0.933285	0.0704572	0.350673	0.999964
Pnmal1	0.0956835	906	0.0893667	767	0.0823934	0.933097	0.229104	0.35077	0.999964
Zfp277	0.159202	1474	0.145394	1289	0.138468	0.93302	0.121575	0.35081	0.999964
Capn15	0.168303	1569	0.154764	1373	0.147492	0.932932	0.0890735	0.350855	0.999964
Srek1	0.496103	3842	0.37897	3476	0.373402	0.93268	0.0382017	0.350985	0.999964
Cisd1	0.741081	5083	0.501381	4590	0.493071	0.93266	0.0328883	0.350996	0.999964
Mak16	0.232591	2184	0.215427	1937	0.208078	0.932224	0.0559722	0.351221	0.999964
Selenoo	0.150998	1499	0.14786	1317	0.141476	0.93155	0.124903	0.351569	0.999964
Fyco1	0.189119	1618	0.159598	1418	0.152326	0.931288	0.0924345	0.351705	0.999964
Vkorc1	0.424572	3557	0.350858	3229	0.346869	0.931085	0.0491361	0.35181	0.999964
Fbxw7	0.139861	1302	0.128428	1131	0.121495	0.930874	0.124269	0.351919	0.999964
Slc16a2	0.0977922	791	0.0780233	656	0.0704694	0.930862	0.183351	0.351925	0.999964
Fscn1	0.875212	5386	0.531268	4840	0.519927	0.930482	0.0359425	0.352121	0.999964
Disp2	0.0385412	359	0.0354113	258	0.0277151	0.930449	0.357489	0.352139	0.999964
Tmem158	0.0586949	529	0.0521799	413	0.0443657	0.929899	0.197922	0.352423	0.999964
Mrps7	0.402652	3427	0.338035	3097	0.332689	0.929875	0.0404245	0.352436	0.999964
Ralgps2	0.242257	1757	0.173308	1526	0.163927	0.929805	0.0285426	0.352472	0.999964
Brk1	0.639574	4824	0.475833	4379	0.470405	0.929428	0.0326966	0.352668	0.999964
D030028A08Rik	0.0473495	404	0.0398501	298	0.032012	0.928189	0.229631	0.35331	0.999964
Atp6v1d	0.466021	3835	0.37828	3486	0.374476	0.928084	0.0468073	0.353364	0.999964
Slit3	0.0197217	198	0.0195305	110	0.0118165	0.927376	0.629013	0.353732	0.999964
Ptpa	0.288594	2641	0.260505	2384	0.256096	0.927298	0.0775038	0.353772	0.999964
Bud23	0.159802	1578	0.155652	1384	0.148673	0.926766	0.0826879	0.354048	0.999964
Sumo3	0.237103	2157	0.212764	1918	0.206037	0.9259	0.0618531	0.354498	0.999964
Slc29a1	0.16678	1225	0.120833	1050	0.112794	0.925266	0.0860305	0.354827	0.999964
Bmpr2	0.265607	2316	0.228447	2056	0.220862	0.924981	0.0590702	0.354976	0.999964
Acadsb	0.269462	2313	0.228152	2056	0.220862	0.92408	0.0617681	0.355445	0.999964
Zranb1	0.292867	2606	0.257053	2352	0.252659	0.92352	0.0679759	0.355736	0.999964
Tceal5	0.0593743	543	0.0535609	425	0.0456547	0.922768	0.132467	0.356128	0.999964
Brd3	0.300876	2601	0.256559	2328	0.250081	0.922411	0.0467207	0.356314	0.999964
Kctd6	0.10449	1021	0.10071	871	0.0935654	0.922184	0.152575	0.356433	0.999964
Alad	0.122715	1214	0.119747	1052	0.113009	0.922184	0.146738	0.356433	0.999964
Adgrl1	0.218886	1595	0.157329	1384	0.148673	0.921868	0.0281125	0.356597	0.999964
Apoe	2.7257	8283	0.817025	7550	0.811043	0.921446	0.0495657	0.356818	0.999964
Ctnnbl1	0.120528	1235	0.121819	1065	0.114405	0.92111	0.10193	0.356993	0.999964
Adh5	0.644092	4842	0.477609	4389	0.471479	0.920687	0.0355513	0.357214	0.999964
Plpp2	0.0997025	1103	0.108799	951	0.102159	0.920453	0.168064	0.357336	0.999964
Trim32	0.12963	1304	0.128625	1135	0.121925	0.919489	0.130536	0.35784	0.999964
Nyap1	0.0251904	270	0.0266325	177	0.0190139	0.917806	0.430113	0.35872	0.999964
Stim2	0.127398	1247	0.123003	1081	0.116124	0.917736	0.128343	0.358757	0.999964
Socs6	0.123969	1195	0.117873	1029	0.110538	0.916246	0.126618	0.359538	0.999964
Mturn	0.113072	1000	0.0986388	857	0.0920614	0.916243	0.213665	0.35954	0.999964
Pla2g15	0.25566	1611	0.158907	1410	0.151466	0.916194	0.0811628	0.359565	0.999964
Gm13611	0.0247591	287	0.0283093	192	0.0206252	0.916113	0.26706	0.359607	0.999964
Ywhaz	0.6349	4731	0.46666	4322	0.464282	0.915958	0.0396614	0.359689	0.999964
Frrs1	0.105416	798	0.0787138	661	0.0710066	0.915897	0.139697	0.359721	0.999964
Banf1	0.27754	2547	0.251233	2288	0.245784	0.914151	0.0624192	0.360638	0.999964
Vstm2a	0.0377778	353	0.0348195	253	0.027178	0.913154	0.312875	0.361162	0.999964
Dyrk2	0.10098	842	0.0830539	703	0.0755183	0.91277	0.138731	0.361363	0.999964
Pik3cd	0.0552374	454	0.044782	345	0.0370609	0.912688	0.198287	0.361406	0.999964
Htra2	0.171933	1486	0.146577	1292	0.13879	0.912305	0.0704794	0.361608	0.999964
Cox5b	1.1209	6500	0.641152	5889	0.632614	0.910859	0.0268311	0.36237	0.999964
Dnttip1	0.203822	1993	0.196587	1771	0.190246	0.910478	0.0744046	0.362571	0.999964
Cpsf2	0.181667	1710	0.168672	1510	0.162209	0.90922	0.0785572	0.363234	0.999964
Tox4	0.325638	2826	0.278753	2546	0.273499	0.908792	0.0546762	0.36346	0.999964
Top1	0.840221	5460	0.538568	4985	0.535503	0.908285	0.0319451	0.363728	0.999964
Acot13	0.29432	2677	0.264056	2400	0.257815	0.907845	0.0530738	0.36396	0.999964
Cd34	0.1727	1095	0.108009	933	0.100226	0.907716	0.0899754	0.364028	0.999964
Serpina3n	0.0419931	405	0.0399487	302	0.0324417	0.907576	0.33721	0.364102	0.999964
Dock4	0.451605	3131	0.308838	2804	0.301214	0.907011	0.0459942	0.364401	0.999964
Ndufs2	0.619877	4759	0.469422	4326	0.464712	0.90655	0.0332686	0.364645	0.999964
Kat7	0.150952	1520	0.149931	1335	0.14341	0.906544	0.117468	0.364648	0.999964
Rapgef5	0.27452	1943	0.191655	1719	0.18466	0.906277	0.0787405	0.364789	0.999964
Pak3	0.124759	1189	0.117282	1029	0.110538	0.905255	0.153892	0.36533	0.999964
Sestd1	0.0859629	841	0.0829552	700	0.075196	0.904773	0.0953056	0.365585	0.999964
L3mbtl3	0.0699552	623	0.061452	503	0.0540337	0.904357	0.203089	0.365806	0.999964
Tgfb1	0.373753	2065	0.203689	1816	0.19508	0.904047	0.0487476	0.36597	0.999964
Comtd1	0.184115	1505	0.148451	1312	0.140939	0.903982	0.0850737	0.366005	0.999964
Foxp4	0.0361397	420	0.0414283	316	0.0339456	0.903843	0.285605	0.366079	0.999964
Gsk3a	0.191726	1935	0.190866	1736	0.186486	0.903035	0.119706	0.366508	0.999964
Mzt2	0.175338	1515	0.149438	1324	0.142228	0.902617	0.0932261	0.366729	0.999964
Elp1	0.116316	1154	0.113829	994	0.106778	0.902519	0.119674	0.366781	0.999964
Tmem134	0.452465	3768	0.371671	3420	0.367386	0.9022	0.0465157	0.366951	0.999964
Ppp1r8	0.0840973	930	0.0917341	789	0.0847567	0.901738	0.143118	0.367196	0.999964
Gm7536	0.0382901	426	0.0420201	322	0.0345902	0.901093	0.30307	0.367539	0.999964
Eif2ak2	0.0962336	723	0.0713158	593	0.0637018	0.899988	0.146098	0.368127	0.999964
Osgep	0.312184	2754	0.271651	2482	0.266624	0.898872	0.0599491	0.368721	0.999964
Snf8	0.346741	3131	0.308838	2843	0.305403	0.89885	0.0491725	0.368733	0.999964
Acvr1b	0.039942	420	0.0414283	316	0.0339456	0.898525	0.265237	0.368906	0.999964
Irf9	0.0828217	695	0.068554	569	0.0611236	0.8984	0.182995	0.368972	0.999964
Hk1	0.182743	1643	0.162064	1439	0.154582	0.898138	0.0581397	0.369112	0.999964
Sez6l	0.0633856	570	0.0562241	453	0.0486626	0.89707	0.158789	0.369681	0.999964
Setdb1	0.162454	1521	0.15003	1326	0.142443	0.896858	0.0532021	0.369795	0.999964
Nol8	0.145638	1425	0.14056	1245	0.133742	0.896597	0.104382	0.369934	0.999964
2610002M06Rik	0.067981	731	0.072105	602	0.0646686	0.896132	0.154048	0.370182	0.999964
Entpd7	0.0465305	477	0.0470507	368	0.0395316	0.895709	0.180304	0.370408	0.999964
Col27a1	0.15815	1153	0.113731	995	0.106886	0.895653	0.149611	0.370438	0.999964
Zfp322a	0.203897	1825	0.180016	1604	0.172306	0.895516	0.0459798	0.370511	0.999964
Cemip2	0.0418681	398	0.0392582	296	0.0317972	0.895195	0.270447	0.370683	0.999964
Nup62	0.0544963	620	0.061156	503	0.0540337	0.895172	0.283168	0.370695	0.999964
Tmem131l	0.121355	943	0.0930164	794	0.0852938	0.895053	0.098796	0.370759	0.999964
Slitrk3	0.057147	539	0.0531663	425	0.0456547	0.893599	0.168762	0.371536	0.999964
Rasgef1a	0.024103	225	0.0221937	138	0.0148244	0.891974	0.639781	0.372407	0.999964
Spry1	0.0926868	920	0.0907477	780	0.0837899	0.891707	0.168644	0.37255	0.999964
Josd1	0.0857821	836	0.082462	700	0.075196	0.89139	0.157411	0.37272	0.999964
Ccdc115	0.166062	1600	0.157822	1405	0.150929	0.891279	0.0801724	0.37278	0.999964
App	1.4823	6111	0.602782	5415	0.581695	0.891218	0.0414309	0.372812	0.999964
Cacna1c	0.0312865	316	0.0311699	221	0.0237405	0.891053	0.328105	0.372901	0.999964
6330415B21Rik	0.0527156	487	0.0480371	378	0.0406059	0.89065	0.196317	0.373117	0.999964
Afdn	0.326552	2703	0.266621	2444	0.262542	0.888675	0.0680968	0.374178	0.999964
Mfsd14b	0.169718	1688	0.166502	1498	0.16092	0.888292	0.115548	0.374384	0.999964
2810403D21Rik	0.0596882	580	0.0572105	465	0.0499517	0.887327	0.243202	0.374903	0.999964
Ppp1cb	0.421034	3513	0.346518	3191	0.342787	0.887309	0.0443746	0.374912	0.999964
Gcnt2	0.030606	262	0.0258434	172	0.0184767	0.886138	0.457027	0.375543	0.999964
Dmap1	0.0964918	1021	0.10071	872	0.0936728	0.885957	0.119669	0.375641	0.999964
Lonrf2	0.0348112	373	0.0367923	274	0.0294339	0.885521	0.318052	0.375876	0.999964
Eif3m	0.417427	3549	0.350069	3209	0.34472	0.884438	0.0424116	0.37646	0.999964
Fam136a	0.119443	1154	0.113829	992	0.106564	0.884436	0.110892	0.376461	0.999964
Sumo2	1.25765	7017	0.692148	6391	0.68654	0.883944	0.0310463	0.376726	0.999964
Pcbp4	0.612139	4049	0.399388	3664	0.393598	0.883359	0.0350187	0.377042	0.999964
Cpsf6	0.400916	3242	0.319787	2919	0.313568	0.883166	0.0352858	0.377147	0.999964
Hk2	0.240505	1503	0.148254	1311	0.140831	0.882892	0.0737481	0.377295	0.999964
Nup133	0.0532713	580	0.0572105	466	0.0500591	0.88233	0.228137	0.377599	0.999964
Ier5l	0.0321494	347	0.0342277	250	0.0268557	0.882162	0.264181	0.377689	0.999964
H3f3b	2.27308	8741	0.862202	7938	0.852723	0.882126	0.0423026	0.377709	0.999964
Gas7	0.412478	2949	0.290886	2681	0.288001	0.880881	0.0715666	0.378382	0.999964
Fam193b	0.176064	1490	0.146972	1299	0.139542	0.879867	0.0550422	0.378931	0.999964
Amz2	0.154646	1497	0.147662	1318	0.141583	0.878664	0.111237	0.379583	0.999964
Tcirg1	0.211063	1650	0.162754	1463	0.15716	0.878555	0.128178	0.379642	0.999964
Clns1a	0.298199	2757	0.271947	2494	0.267913	0.87814	0.0723694	0.379868	0.999964
Smn1	0.168656	1628	0.160584	1436	0.154259	0.87769	0.0875696	0.380112	0.999964
Camsap1	0.161015	1487	0.146676	1301	0.139757	0.877457	0.0724674	0.380238	0.999964
Rnf168	0.186188	1793	0.176859	1587	0.17048	0.877085	0.0644782	0.38044	0.999964
Ppp1r11	0.447664	3768	0.371671	3432	0.368675	0.876446	0.0418735	0.380788	0.999964
Setd1a	0.0500851	565	0.0557309	453	0.0486626	0.87624	0.242493	0.3809	0.999964
Gpr137b-ps	0.140194	1248	0.123101	1079	0.115909	0.8762	0.0878309	0.380921	0.999964
Mfsd12	0.0427991	435	0.0429079	332	0.0356644	0.875986	0.283374	0.381038	0.999964
Sowahc	0.139255	1165	0.114914	1003	0.107745	0.875741	0.109354	0.381171	0.999964
Coa7	0.0581761	622	0.0613533	504	0.0541412	0.875652	0.188888	0.381219	0.999964
Cebpa	0.140719	1011	0.0997238	860	0.0923837	0.87536	0.111768	0.381378	0.999964
Fkbp1b	0.0197618	223	0.0219964	137	0.0147169	0.874183	0.484759	0.382019	0.999964
Opa3	0.112509	1169	0.115309	1009	0.10839	0.873624	0.116656	0.382323	0.999964
Tbce	0.168418	1537	0.151608	1345	0.144484	0.873296	0.0655384	0.382502	0.999964
Rgs17	0.056388	532	0.0524758	420	0.0451176	0.872883	0.177522	0.382727	0.999964
Nsmf	0.301223	2364	0.233182	2123	0.228059	0.871295	0.0780215	0.383593	0.999964
Smarcc2	0.452511	3649	0.359933	3302	0.35471	0.871226	0.0355809	0.383631	0.999964
Crebbp	0.352386	3047	0.300552	2723	0.292513	0.870634	0.0196481	0.383954	0.999964
Emg1	0.348279	3010	0.296903	2735	0.293802	0.870376	0.0652248	0.384095	0.999964
Zc3h15	0.508988	3998	0.394358	3644	0.391449	0.870358	0.0347067	0.384105	0.999964
Hdac3	0.164166	1615	0.159302	1420	0.152541	0.870163	0.0628388	0.384211	0.999964
Gpatch4	0.0681501	698	0.0688499	576	0.0618756	0.869471	0.227011	0.38459	0.999964
Ehd3	0.13099	1216	0.119945	1051	0.112901	0.868954	0.0825811	0.384872	0.999964
Zfp398	0.161027	1408	0.138883	1223	0.131378	0.86817	0.0587035	0.385301	0.999964
Secisbp2l	0.846839	4868	0.480174	4405	0.473198	0.867706	0.0363221	0.385555	0.999964
Kif3b	0.104881	969	0.095581	819	0.0879794	0.867672	0.0689744	0.385574	0.999964
Scrt2	0.0219396	234	0.0230815	148	0.0158986	0.867227	0.558892	0.385818	0.999964
Mosmo	0.208429	2048	0.202012	1831	0.196691	0.867103	0.0893311	0.385886	0.999964
Zfr2	0.0432432	459	0.0452752	354	0.0380277	0.866379	0.179429	0.386282	0.999964
Sap30	0.112599	974	0.0960742	826	0.0887313	0.865746	0.101453	0.386629	0.999964
A230103L15Rik	0.0302684	266	0.0262379	177	0.0190139	0.865654	0.389653	0.38668	0.999964
Chd5	0.0651519	527	0.0519826	416	0.0446879	0.865142	0.170964	0.386961	0.999964
Nexmif	0.0517069	499	0.0492208	391	0.0420024	0.864879	0.20584	0.387105	0.999964
Lpcat2	0.800547	3564	0.351549	3202	0.343968	0.864539	0.0425907	0.387292	0.999964
Gm9843	0.147301	1324	0.130598	1162	0.124825	0.864042	0.157347	0.387565	0.999964
Galnt17	0.0446892	389	0.0383705	290	0.0311526	0.863956	0.242578	0.387612	0.999964
Golgb1	0.420331	3365	0.33192	3039	0.326458	0.863666	0.0450049	0.387771	0.999964
Spock2	0.146233	1050	0.103571	900	0.0966806	0.863478	0.145388	0.387875	0.999964
Lrrk1	0.0847588	626	0.0617479	509	0.0546783	0.863402	0.201364	0.387917	0.999964
Ube2d-ps	0.156847	1539	0.151805	1348	0.144806	0.863019	0.0751123	0.388127	0.999964
Cpne3	0.235574	2025	0.199744	1804	0.193791	0.862817	0.0847043	0.388238	0.999964
Slc25a23	0.253319	2286	0.225488	2044	0.219572	0.862602	0.0628182	0.388356	0.999964
Timm50	0.246847	2269	0.223811	2023	0.217317	0.861338	0.0626845	0.389052	0.999964
Gdap1l1	0.0535617	546	0.0538568	436	0.0468364	0.8611	0.244571	0.389183	0.999964
Pknox1	0.129181	1232	0.121523	1061	0.113976	0.86004	0.040088	0.389767	0.999964
Mxra7	0.0475567	464	0.0457684	360	0.0386723	0.860002	0.269447	0.389788	0.999964
Dpysl2	1.29118	6493	0.640462	5800	0.623053	0.859964	0.0364366	0.389809	0.999964
Jagn1	0.301316	2741	0.270369	2476	0.265979	0.859533	0.0642621	0.390047	0.999964
Ociad2	0.043255	418	0.041231	318	0.0341605	0.858722	0.344281	0.390494	0.999964
Cmtm7	0.362069	1999	0.197179	1754	0.18842	0.858533	0.0422947	0.390598	0.999964
Mndal	0.0214636	205	0.020221	122	0.0131056	0.858366	0.642228	0.390691	0.999964
Dact1	0.0303735	324	0.031959	231	0.0248147	0.857864	0.325811	0.390967	0.999964
Ssrp1	0.281111	2504	0.246992	2253	0.242024	0.85755	0.0659329	0.391141	0.999964
Gorasp2	0.167784	1674	0.165121	1482	0.159201	0.857039	0.0983644	0.391424	0.999964
Zfp513	0.0911363	881	0.0869008	743	0.0798152	0.85684	0.11872	0.391533	0.999964
Klf7	0.523916	3995	0.394062	3636	0.39059	0.856542	0.0462692	0.391698	0.999964
Emd	0.224068	2118	0.208917	1890	0.203029	0.856113	0.0703732	0.391935	0.999964
1500009L16Rik	0.0389757	354	0.0349181	259	0.0278225	0.855696	0.345308	0.392166	0.999964
Rragc	0.312703	2809	0.277076	2530	0.27178	0.855577	0.0456464	0.392232	0.999964
Col9a3	0.256768	1955	0.192839	1745	0.187453	0.855571	0.100535	0.392235	0.999964
Cygb	0.0333355	331	0.0326494	238	0.0255667	0.855167	0.36553	0.392459	0.999964
Gbf1	0.222932	2041	0.201322	1819	0.195402	0.854292	0.0777948	0.392943	0.999964
B4galnt1	0.0787565	714	0.0704281	588	0.0631647	0.854112	0.113163	0.393043	0.999964
Capzb	0.659151	4808	0.474255	4365	0.468901	0.854098	0.0355169	0.393051	0.999964
Mrpl32	0.247077	2316	0.228447	2076	0.22301	0.85257	0.0673858	0.393898	0.999964
Fbxl6	0.13363	1198	0.118169	1034	0.111075	0.852162	0.0946964	0.394124	0.999964
Msantd4	0.145605	1412	0.139278	1230	0.13213	0.851917	0.0492372	0.39426	0.999964
Myo5a	0.144536	1277	0.125962	1107	0.118917	0.851856	0.0851724	0.394294	0.999964
Stx6	0.34974	3064	0.302229	2769	0.297454	0.851574	0.0546997	0.39445	0.999964
Prkd3	0.179702	1723	0.169955	1532	0.164572	0.851545	0.11825	0.394467	0.999964
Gmps	0.315129	2721	0.268396	2432	0.261253	0.851491	0.0293636	0.394497	0.999964
Phip	0.455558	3512	0.346419	3180	0.341605	0.850996	0.0341689	0.394771	0.999964
Ugcg	0.104029	973	0.0959755	828	0.0889462	0.850644	0.107578	0.394967	0.999964
Ppp4r2	0.296068	2727	0.268988	2452	0.263401	0.850445	0.0467733	0.395078	0.999964
Gm17092	0.0419613	403	0.0397514	304	0.0326566	0.850334	0.228921	0.395139	0.999964
Cadm1	0.482252	3493	0.344545	3138	0.337093	0.849428	0.0271629	0.395643	0.999964
Thy1	0.129093	764	0.07536	639	0.0686432	0.849395	0.260237	0.395662	0.999964
Cmtm4	0.0835522	772	0.0761491	642	0.0689655	0.848831	0.117918	0.395976	0.999964
Tceal1	0.215607	2051	0.202308	1833	0.196906	0.848693	0.0870997	0.396052	0.999964
Snx3	0.932186	6003	0.592129	5486	0.589322	0.848092	0.0233384	0.396387	0.999964
Pdcd11	0.116161	1143	0.112744	986	0.105919	0.847442	0.0893821	0.396749	0.999964
Arf6	0.134251	1273	0.125567	1109	0.119132	0.847201	0.118135	0.396883	0.999964
Ranbp3	0.155908	1543	0.1522	1366	0.14674	0.84666	0.123217	0.397185	0.999964
Inafm1	0.0881013	767	0.0756559	639	0.0686432	0.846248	0.122489	0.397414	0.999964
Daxx	0.0847777	881	0.0869008	747	0.0802449	0.845948	0.151207	0.397582	0.999964
Klk8	0.125828	870	0.0858157	732	0.0786336	0.845866	0.118456	0.397628	0.999964
Pdxp	0.098631	896	0.0883804	756	0.0812117	0.845741	0.102484	0.397697	0.999964
Polr3d	0.171095	1705	0.168179	1514	0.162638	0.845211	0.102019	0.397993	0.999964
Cttnbp2	0.501989	3607	0.35579	3299	0.354388	0.844626	0.064771	0.39832	0.999964
Cct3	0.620592	4683	0.461925	4257	0.457299	0.844391	0.0308916	0.398451	0.999964
Smg1	0.211059	1761	0.173703	1555	0.167043	0.843889	0.061079	0.398731	0.999964
Pan3	0.192532	1629	0.160683	1426	0.153185	0.843513	0.0491232	0.398941	0.999964
Nxf1	0.132189	1223	0.120635	1060	0.113868	0.843475	0.0921565	0.398963	0.999964
Got2	0.241519	2288	0.225686	2048	0.220002	0.843311	0.0539276	0.399054	0.999964
Cks1b	0.0394597	397	0.0391596	299	0.0321195	0.843267	0.227234	0.399079	0.999964
Hdgfl3	0.334385	2843	0.28043	2566	0.275647	0.842668	0.0531467	0.399414	0.999964
Rictor	0.245493	2118	0.208917	1883	0.202277	0.842351	0.0421141	0.399591	0.999964
Fkbp5	0.0957814	759	0.0748668	631	0.0677839	0.841978	0.131762	0.3998	0.999964
Kcnb2	0.0482713	411	0.0405405	312	0.033516	0.841903	0.234557	0.399843	0.999964
Paxip1	0.0581453	614	0.0605642	500	0.0537115	0.841422	0.212141	0.400112	0.999964
Nradd	0.0585737	535	0.0527717	425	0.0456547	0.840803	0.156423	0.400458	0.999964
Gm38042	0.0743864	551	0.05435	441	0.0473735	0.840334	0.186161	0.400721	0.999964
Capns1	0.722844	5153	0.508286	4664	0.501021	0.839843	0.0256121	0.400996	0.999964
Itgam	0.381787	2006	0.197869	1763	0.189387	0.839614	0.0417824	0.401125	0.999964
Grasp	0.0594459	668	0.0658907	551	0.05919	0.839185	0.20379	0.401366	0.999964
Rac1	0.942685	6097	0.601401	5505	0.591363	0.839062	0.0258568	0.401435	0.999964
Lncppara	0.0192194	207	0.0204182	125	0.0134279	0.838632	0.413676	0.401676	0.999964
Sfmbt1	0.0742433	687	0.0677648	567	0.0609088	0.838428	0.191616	0.401791	0.999964
Hscb	0.0773808	790	0.0779246	665	0.0714362	0.838334	0.200689	0.401843	0.999964
Ccdc106	0.067617	616	0.0607615	500	0.0537115	0.838043	0.144538	0.402007	0.999964
Zfp385b	0.0239963	234	0.0230815	150	0.0161134	0.837646	0.43903	0.402229	0.999964
Sipa1	0.215951	1478	0.145788	1294	0.139005	0.837453	0.0820422	0.402338	0.999964
Bmp4	0.058441	357	0.035214	263	0.0282522	0.836971	0.294804	0.402609	0.999964
Hnrnpll	0.162105	1555	0.153383	1375	0.147707	0.836893	0.119444	0.402652	0.999964
Gusb	0.289907	2162	0.213257	1927	0.207004	0.836803	0.069325	0.402703	0.999964
Csnk1g1	0.130271	1203	0.118662	1038	0.111505	0.836094	0.0729834	0.403102	0.999964
Gfra2	0.0183608	204	0.0201223	123	0.013213	0.835803	0.659533	0.403266	0.999964
Stk39	0.366703	2969	0.292859	2681	0.288001	0.835641	0.0530115	0.403357	0.999964
Srgn	0.205824	1293	0.12754	1123	0.120636	0.835491	0.0910225	0.403441	0.999964
Mlxip	0.051958	488	0.0481357	385	0.0413578	0.834774	0.295526	0.403845	0.999964
Ubl3	0.72864	5004	0.493588	4574	0.491352	0.833869	0.0322903	0.404355	0.999964
Lmtk3	0.0829174	712	0.0702308	587	0.0630573	0.833863	0.0818049	0.404358	0.999964
Crtac1	0.0561787	612	0.0603669	501	0.0538189	0.833303	0.286717	0.404674	0.999964
Gt(ROSA)26Sor	0.187572	1770	0.174591	1562	0.167795	0.833252	0.0485804	0.404702	0.999964
Pnrc1	0.95697	6114	0.603078	5541	0.59523	0.832616	0.0314362	0.405062	0.999964
Cep83	0.148293	1344	0.132571	1172	0.1259	0.8323	0.0864994	0.40524	0.999964
Grb2	0.632719	4758	0.469323	4326	0.464712	0.832093	0.0323496	0.405357	0.999964
Cntnap2	0.049636	387	0.0381732	291	0.0312601	0.831638	0.272431	0.405614	0.999964
6430548M08Rik	0.0687221	716	0.0706254	596	0.0640241	0.831296	0.197198	0.405806	0.999964
Cwc22	0.105792	1043	0.10288	896	0.0962509	0.830849	0.11603	0.406059	0.999964
Dph5	0.13109	1238	0.122115	1073	0.115265	0.830594	0.0825967	0.406203	0.999964
Creb3l2	0.187203	1747	0.172322	1544	0.165861	0.830564	0.0494115	0.40622	0.999964
4931428F04Rik	0.0396514	422	0.0416256	323	0.0346976	0.830172	0.219158	0.406441	0.999964
Celf6	0.0156466	179	0.0176563	100	0.0107423	0.829826	0.540819	0.406637	0.999964
Scarb2	0.710323	5011	0.494279	4585	0.492534	0.82934	0.0343393	0.406912	0.999964
Faim	0.278858	2618	0.258236	2356	0.253088	0.82906	0.0510787	0.40707	0.999964
Aldh1l2	0.0474204	525	0.0517854	419	0.0450102	0.828319	0.226474	0.40749	0.999964
Map3k4	0.22044	2079	0.20507	1850	0.198732	0.82816	0.0489285	0.40758	0.999964
Nucks1	0.680994	4864	0.479779	4394	0.472016	0.827958	0.0318015	0.407694	0.999964
Maged2	0.16907	1517	0.149635	1335	0.14341	0.827899	0.0915596	0.407728	0.999964
Prdm10	0.0271767	314	0.0309726	225	0.0241702	0.827888	0.455347	0.407734	0.999964
Plekhm3	0.104783	1066	0.105149	917	0.0985068	0.827343	0.101779	0.408043	0.999964
Xlr	0.0874567	646	0.0637207	527	0.0566119	0.827141	0.12964	0.408157	0.999964
Rnf41	0.0907932	942	0.0929177	805	0.0864755	0.827015	0.144258	0.408229	0.999964
Snhg11	0.203023	943	0.0930164	805	0.0864755	0.826929	0.169132	0.408277	0.999964
Tsta3	0.113724	1134	0.111856	982	0.105489	0.826795	0.143181	0.408353	0.999964
Slco2b1	0.274258	1644	0.162162	1437	0.154367	0.826677	0.0548222	0.40842	0.999964
Rnf112	0.070121	597	0.0588874	487	0.052315	0.826476	0.22765	0.408534	0.999964
Arel1	0.073597	759	0.0748668	635	0.0682136	0.82634	0.160626	0.408611	0.999964
Plxnb2	0.225855	1611	0.158907	1417	0.152218	0.826135	0.0746099	0.408728	0.999964
March8	0.342342	2912	0.287236	2633	0.282845	0.825468	0.0628562	0.409106	0.999964
Amer1	0.0928963	903	0.0890708	767	0.0823934	0.825101	0.133721	0.409314	0.999964
1700017B05Rik	0.170336	1193	0.117676	1034	0.111075	0.824983	0.106172	0.409381	0.999964
Gid4	0.153719	1573	0.155159	1391	0.149425	0.824974	0.0989128	0.409386	0.999964
Snhg8	0.235617	2120	0.209114	1893	0.203352	0.824753	0.0613076	0.409512	0.999964
Zfp512b	0.0970287	888	0.0875912	746	0.0801375	0.82473	0.0232486	0.409525	0.999964
Ophn1	0.397609	2535	0.250049	2232	0.239768	0.824711	0.0110057	0.409536	0.999964
Gmfg	0.16062	1068	0.105346	912	0.0979697	0.821939	0.0700113	0.411112	0.999964
Phf8	0.0888115	931	0.0918327	795	0.0854012	0.821798	0.136738	0.411192	0.999964
Ghdc	0.0604874	608	0.0599724	497	0.0533892	0.821709	0.233936	0.411243	0.999964
Ppp1r12b	0.104977	1003	0.0989347	861	0.0924911	0.821692	0.124476	0.411252	0.999964
Napb	0.0741091	675	0.0665812	557	0.0598346	0.821593	0.156853	0.411309	0.999964
Rab11fip2	0.441374	3573	0.352436	3227	0.346654	0.821472	0.0316853	0.411377	0.999964
Gm14303	0.0596984	601	0.0592819	486	0.0522075	0.821403	0.0558877	0.411417	0.999964
Nfrkb	0.164211	1544	0.152298	1360	0.146095	0.821351	0.0718289	0.411446	0.999964
Smyd3	0.0833329	821	0.0809824	689	0.0740144	0.821177	0.0941375	0.411545	0.999964
Samd10	0.024865	271	0.0267311	185	0.0198732	0.821012	0.326393	0.411639	0.999964
Dipk1a	0.157298	1498	0.147761	1315	0.141261	0.820654	0.0813573	0.411843	0.999964
Gm49405	0.0298914	308	0.0303807	220	0.023633	0.819482	0.412866	0.412512	0.999964
Itgb5	0.702321	3206	0.316236	2920	0.313675	0.819245	0.0668968	0.412647	0.999964
Vti1a	0.112906	1095	0.108009	946	0.101622	0.81913	0.121782	0.412712	0.999964
Fnbp4	0.242065	2055	0.202703	1810	0.194435	0.818435	0.00303019	0.413109	0.999964
Abca5	0.142799	1358	0.133951	1182	0.126974	0.818226	0.0596561	0.413228	0.999964
Gria1	0.0937719	615	0.0606629	502	0.0539263	0.818038	0.185934	0.413335	0.999964
Clec2l	0.028177	331	0.0326494	241	0.0258889	0.817417	0.343271	0.41369	0.999964
Sec61a2	0.233294	2148	0.211876	1927	0.207004	0.817408	0.0742415	0.413695	0.999964
Aip	0.26637	2524	0.248964	2278	0.244709	0.817307	0.0654716	0.413753	0.999964
Msantd2	0.0813627	758	0.0747682	634	0.0681061	0.817156	0.160582	0.413839	0.999964
Mrgbp	0.13304	1275	0.125764	1114	0.119669	0.816398	0.10928	0.414273	0.999964
Fam102b	0.226905	1546	0.152496	1348	0.144806	0.816186	0.0385833	0.414394	0.999964
Tmem173	0.273235	1617	0.159499	1412	0.151681	0.816023	0.0478204	0.414487	0.999964
Fam13b	0.161972	1419	0.139968	1240	0.133204	0.815938	0.0662588	0.414536	0.999964
Dcun1d3	0.0463214	528	0.0520813	424	0.0455473	0.814882	0.266185	0.41514	0.999964
Ppp2r3d	0.096548	913	0.0900572	776	0.0833602	0.814686	0.120545	0.415252	0.999964
Fmnl1	0.104491	803	0.0792069	671	0.0720808	0.814386	0.0784874	0.415424	0.999964
Tmem132b	0.14673	1347	0.132866	1179	0.126652	0.814253	0.0964517	0.4155	0.999964
Hist1h4i	0.0675379	625	0.0616492	511	0.0548931	0.81396	0.149768	0.415668	0.999964
Elf1	0.257683	2142	0.211284	1901	0.204211	0.813472	0.0335687	0.415948	0.999964
Bcas2	0.576612	4513	0.445157	4126	0.443227	0.813417	0.0339262	0.415979	0.999964
Wdfy1	0.0931331	872	0.086013	737	0.0791707	0.813348	0.0952282	0.416019	0.999964
Cacna1a	0.108428	888	0.0875912	747	0.0802449	0.813313	0.0399961	0.416039	0.999964
Coq10b	0.119023	1130	0.111462	975	0.104737	0.813165	0.0874125	0.416124	0.999964
Dipk1b	0.117258	1009	0.0995265	860	0.0923837	0.81295	0.0620961	0.416247	0.999964
Ier3	0.0638634	502	0.0495167	399	0.0428617	0.812451	0.235193	0.416533	0.999964
Gfpt1	0.21526	1953	0.192642	1738	0.186701	0.812247	0.068884	0.41665	0.999964
Ppp2r5c	0.313079	2814	0.27757	2531	0.271887	0.812099	0.0390152	0.416735	0.999964
Mien1	0.501972	4072	0.401657	3693	0.396713	0.811775	0.0329333	0.416921	0.999964
Fads1	0.230021	1883	0.185737	1675	0.179933	0.811367	0.079185	0.417155	0.999964
Gpr17	0.184168	1007	0.0993293	858	0.0921689	0.811315	0.0739253	0.417185	0.999964
Stat2	0.0812878	766	0.0755573	640	0.0687507	0.810908	0.0994492	0.417418	0.999964
Copg1	0.152887	1503	0.148254	1327	0.14255	0.810729	0.103599	0.417521	0.999964
Ddx50	0.484173	3855	0.380253	3480	0.373832	0.81041	0.0182468	0.417705	0.999964
Taf5	0.0811026	836	0.082462	705	0.0757332	0.810378	0.104718	0.417723	0.999964
Mdn1	0.104646	995	0.0981456	853	0.0916318	0.810334	0.100514	0.417748	0.999964
Gm45716	0.0273327	299	0.029493	212	0.0227737	0.809608	0.360534	0.418165	0.999964
Arhgef1	0.278951	2220	0.218978	1971	0.211731	0.809395	0.03574	0.418288	0.999964
Gtf3c6	0.232207	2197	0.216709	1963	0.210871	0.808601	0.0530743	0.418745	0.999964
Fbn2	0.0284221	348	0.0343263	257	0.0276077	0.808451	0.276319	0.418831	0.999964
Nmnat2	0.035884	376	0.0370882	283	0.0304007	0.808211	0.306686	0.418969	0.999964
Tbxas1	0.170124	1128	0.111265	972	0.104415	0.807924	0.0959897	0.419134	0.999964
Impact	0.266994	2322	0.229039	2094	0.224944	0.80729	0.0813395	0.419499	0.999964
Wdr81	0.0776824	725	0.0715131	604	0.0648834	0.807221	0.150383	0.419539	0.999964
Ppp3cb	0.302878	2603	0.256757	2355	0.252981	0.806076	0.0695335	0.420199	0.999964
Adal	0.0597884	606	0.0597751	494	0.0530669	0.806053	0.149177	0.420213	0.999964
Uty	0.0766994	749	0.0738804	630	0.0676764	0.80595	0.217327	0.420272	0.999964
Serpinf1	0.0720508	529	0.0521799	423	0.0454399	0.805943	0.191526	0.420276	0.999964
Rad50	0.170511	1515	0.149438	1333	0.143195	0.805461	0.0847169	0.420554	0.999964
Aldh18a1	0.0334989	353	0.0348195	262	0.0281448	0.805452	0.297117	0.420559	0.999964
Golm1	0.534094	2754	0.271651	2445	0.262649	0.805376	0.0268502	0.420603	0.999964
Vps13d	0.109604	1013	0.0999211	869	0.0933505	0.805339	0.0921524	0.420624	0.999964
Mest	0.0519837	452	0.0445847	353	0.0379203	0.805205	0.24506	0.420701	0.999964
Igbp1	0.23373	2163	0.213356	1945	0.208938	0.805095	0.0802459	0.420765	0.999964
Leprotl1	0.372135	3233	0.318899	2929	0.314642	0.805031	0.0568043	0.420802	0.999964
Grid1	0.0467567	477	0.0470507	375	0.0402836	0.804966	0.160947	0.420839	0.999964
4933439C10Rik	0.0735501	632	0.0623397	516	0.0554302	0.804824	0.10111	0.420921	0.999964
Usp4	0.167189	1554	0.153285	1366	0.14674	0.803746	0.0543349	0.421544	0.999964
Ywhaq	1.38146	6164	0.608009	5509	0.591793	0.803657	0.0319196	0.421595	0.999964
Map3k1	0.123193	965	0.0951864	821	0.0881942	0.80356	0.0759955	0.421651	0.999964
Rras	0.104182	945	0.0932137	804	0.086368	0.803075	0.0689012	0.421931	0.999964
Nedd4	0.918534	5510	0.5435	5056	0.54313	0.802783	0.0254436	0.4221	0.999964
Sema4f	0.017507	213	0.0210101	134	0.0143947	0.802516	0.677479	0.422254	0.999964
Guk1	0.37267	3285	0.324028	2995	0.321732	0.802427	0.0562016	0.422306	0.999964
Stat1	0.0730665	693	0.0683567	576	0.0618756	0.801739	0.186134	0.422704	0.999964
Ptpn18	0.34943	1937	0.191063	1706	0.183264	0.801637	0.0449731	0.422763	0.999964
Ip6k2	0.18147	1610	0.158808	1420	0.152541	0.800827	0.0733389	0.423232	0.999964
Coil	0.0852366	835	0.0823634	703	0.0755183	0.799416	0.0761103	0.424049	0.999964
Dtymk	0.26405	2377	0.234464	2140	0.229885	0.799352	0.0687601	0.424086	0.999964
Noc3l	0.112188	1083	0.106826	934	0.100333	0.799162	0.0813258	0.424197	0.999964
Ube2g2	0.106279	1023	0.100907	877	0.0942099	0.798651	0.0923193	0.424493	0.999964
Arfgap2	0.288092	2621	0.258532	2349	0.252336	0.79844	0.0422806	0.424615	0.999964
Arpc5l	0.499936	4109	0.405307	3750	0.402836	0.798425	0.0388001	0.424624	0.999964
Klhl7	0.199305	1733	0.170941	1541	0.165539	0.798146	0.0902225	0.424786	0.999964
Gadd45a	0.0324284	387	0.0381732	294	0.0315823	0.798003	0.307061	0.424869	0.999964
Apobec3	0.162411	1139	0.11235	980	0.105274	0.797983	0.0696199	0.42488	0.999964
Rogdi	0.233255	1891	0.186526	1676	0.180041	0.797929	0.0608938	0.424912	0.999964
Upp2	0.0766571	780	0.0769383	655	0.070362	0.797658	0.110279	0.425069	0.999964
H2-Q7	0.0155338	153	0.0150917	79	0.00848641	0.797005	0.839946	0.425448	0.999964
Klc1	0.276025	2404	0.237128	2174	0.233537	0.796984	0.0741419	0.42546	0.999964
Hif1an	0.0882404	874	0.0862103	742	0.0797078	0.796823	0.119733	0.425554	0.999964
Hspe1	0.861994	5709	0.563129	5243	0.563218	0.796809	0.0208316	0.425562	0.999964
Wdr35	0.0833538	782	0.0771355	657	0.0705769	0.795993	0.132132	0.426036	0.999964
Csnk1g2	0.223544	2123	0.20941	1891	0.203137	0.795908	0.0414496	0.426086	0.999964
Srsf11	0.911683	6049	0.596666	5497	0.590504	0.795244	0.0196514	0.426471	0.999964
Trnp1	0.0484985	449	0.0442888	350	0.037598	0.795054	0.169313	0.426582	0.999964
Yy1	0.558549	4381	0.432137	3986	0.428188	0.794799	0.0337759	0.42673	0.999964
Tspyl5	0.0298126	339	0.0334385	250	0.0268557	0.794588	0.318553	0.426853	0.999964
Cdc40	0.361522	3053	0.301144	2748	0.295198	0.794221	0.0426716	0.427067	0.999964
Cand2	0.0203015	215	0.0212073	136	0.0146095	0.79421	0.452586	0.427073	0.999964
Apobec1	0.0675936	525	0.0517854	421	0.0452251	0.794154	0.210657	0.427106	0.999964
Gnl1	0.137673	1423	0.140363	1245	0.133742	0.793939	0.0517282	0.427231	0.999964
Ube2e2	0.399112	3297	0.325212	2999	0.322161	0.793535	0.0472054	0.427466	0.999964
Mark4	0.0861158	820	0.0808838	693	0.0744441	0.793425	0.129828	0.42753	0.999964
Aup1	0.316016	2749	0.271158	2477	0.266087	0.792993	0.0505096	0.427782	0.999964
Cbfa2t3	0.0729554	591	0.0582955	480	0.051563	0.791875	0.138854	0.428433	0.999964
Lrp3	0.0473289	487	0.0480371	386	0.0414652	0.791594	0.198486	0.428597	0.999964
Gm47135	0.0275076	324	0.031959	237	0.0254592	0.790631	0.360818	0.429159	0.999964
Cabin1	0.226623	1965	0.193825	1743	0.187238	0.789845	0.0363207	0.429618	0.999964
Nedd4l	0.126339	1078	0.106333	926	0.0994736	0.789274	0.0497575	0.429952	0.999964
2810002D19Rik	0.0592412	605	0.0596765	495	0.0531743	0.788752	0.161656	0.430257	0.999964
Tmem179	0.0619853	515	0.050799	411	0.0441508	0.788421	0.132148	0.43045	0.999964
Khdrbs1	0.563346	4331	0.427205	3965	0.425932	0.788172	0.0364974	0.430596	0.999964
Ypel1	0.0528793	552	0.0544486	447	0.048018	0.788147	0.214242	0.43061	0.999964
Bloc1s4	0.175889	1798	0.177353	1602	0.172092	0.78809	0.063253	0.430644	0.999964
Cx3cr1	0.961243	3141	0.309824	2775	0.298099	0.787772	0.0205856	0.43083	0.999964
Mfap4	0.0345521	255	0.0251529	173	0.0185842	0.787706	0.337224	0.430869	0.999964
Atp6v1a	0.388904	3273	0.322845	3000	0.322269	0.787493	0.0773435	0.430993	0.999964
Ass1	0.0742877	510	0.0503058	408	0.0438286	0.787357	0.237961	0.431073	0.999964
Ssbp3	0.204362	1851	0.18258	1663	0.178644	0.787328	0.110478	0.43109	0.999964
Vps37d	0.0556392	569	0.0561255	463	0.0497368	0.786987	0.220953	0.43129	0.999964
Prpf31	0.191346	1886	0.186033	1689	0.181437	0.785025	0.0779526	0.432439	0.999964
Mex3a	0.0488142	434	0.0428092	337	0.0362015	0.784937	0.188884	0.43249	0.999964
Plk3	0.108633	1080	0.10653	943	0.1013	0.784864	0.209076	0.432533	0.999964
Tacc1	0.603794	4305	0.42464	3882	0.417016	0.784818	0.0224337	0.43256	0.999964
Lrrc42	0.110558	1055	0.104064	918	0.0986142	0.78454	0.196387	0.432724	0.999964
2310022A10Rik	0.0491184	523	0.0515881	420	0.0451176	0.784391	0.199395	0.432811	0.999964
Dhodh	0.0652427	693	0.0683567	577	0.061983	0.784201	0.162793	0.432922	0.999964
Il6ra	0.30083	1728	0.170448	1517	0.162961	0.784187	0.050738	0.432931	0.999964
Gm34220	0.0602535	602	0.0593805	491	0.0527447	0.78412	0.0912295	0.43297	0.999964
Shtn1	0.367704	2757	0.271947	2499	0.26845	0.78385	0.0592097	0.433128	0.999964
Zup1	0.310668	2425	0.239199	2153	0.231282	0.783509	0.0168994	0.433328	0.999964
Grin2a	0.0431293	248	0.0244624	167	0.0179396	0.783425	0.424082	0.433378	0.999964
Tcn2	0.407158	2802	0.276386	2520	0.270706	0.783382	0.0460682	0.433403	0.999964
Otud7b	0.440627	3259	0.321464	2969	0.318939	0.783187	0.0556021	0.433517	0.999964
Chpf2	0.0846269	761	0.0750641	638	0.0685358	0.783104	0.127254	0.433566	0.999964
Sympk	0.131486	1340	0.132176	1175	0.126222	0.783005	0.067649	0.433624	0.999964
BC029722	0.114557	1173	0.115703	1026	0.110216	0.782929	0.13741	0.433669	0.999964
[truncated: 13,105 more rows]

## Sheet: DEGs pseudobulk miR132OE
	basemean	cells_group	fraction_group	cells_ref	fraction_ref	zscore	logfoldchange	pval	pval_adj
mt-Atp6	0.61127	3019	0.475433	2100	0.360577	11.298	0.574214	1.34193e-29	5.31472e-26		Significant + reversely correlated to miR-132 levels
Tuba1a	1.78912	4855	0.764567	4118	0.707074	10.4917	0.429378	9.43518e-26	1.6608e-22
Rpl24	0.773875	3854	0.606929	3158	0.542239	10.1259	0.390709	4.23848e-24	4.79615e-21
Cirbp	0.585209	3258	0.513071	2560	0.43956	8.96691	0.399927	3.04951e-19	2.01293e-16
Rps10	0.793198	3843	0.605197	3151	0.541037	8.9299	0.361832	4.26376e-19	2.69806e-16
Pcsk1n	1.06885	3835	0.603937	3062	0.525755	8.71484	0.397496	2.91167e-18	1.59058e-15
Dbi	2.11683	5085	0.800787	4411	0.757383	8.66359	0.35527	4.57124e-18	2.33605e-15
Cox6c	1.4833	5065	0.797638	4364	0.749313	8.27281	0.252306	1.3084e-16	6.09636e-14
Snrpn	0.501723	2664	0.419528	2026	0.347871	8.18461	0.448529	2.73181e-16	1.23649e-13
Slc22a17	0.845637	3806	0.59937	3075	0.527988	8.17384	0.333468	2.98723e-16	1.31455e-13
Rpl23a	0.8162	3867	0.608976	3231	0.554773	7.99576	0.325766	1.28773e-15	4.66594e-13
S100a16	0.992589	3506	0.552126	2805	0.481628	7.98533	0.369398	1.40146e-15	4.93377e-13
Ndufa12	0.545086	2996	0.471811	2299	0.394746	7.90061	0.360662	2.7755e-15	8.97335e-13
Ndufab1	0.618821	3330	0.524409	2638	0.452953	7.85912	0.326813	3.86831e-15	1.13485e-12
Tspyl4	0.492675	2804	0.441575	2141	0.367617	7.78787	0.376628	6.81479e-15	1.92785e-12
Slc25a4	1.72109	5185	0.816535	4517	0.775584	7.7751	0.254713	7.53855e-15	2.09519e-12
Dync1i2	0.789697	3868	0.609134	3223	0.5534	7.67607	0.277816	1.64038e-14	4.1249e-12
Actg1	1.84037	5366	0.845039	4780	0.820742	7.54803	0.226053	4.41902e-14	1.00009e-11
Tecr	1.50813	5052	0.795591	4346	0.746223	7.39746	0.245006	1.38819e-13	2.89364e-11
Fez1	1.34705	4006	0.630866	3282	0.56353	7.32891	0.339176	2.3204e-13	4.65314e-11
Smarcd1	0.547269	3006	0.473386	2391	0.410543	7.307	0.341478	2.73176e-13	5.40956e-11
Sept7	1.81061	4983	0.784724	4435	0.761504	7.08284	0.272086	1.41232e-12	2.51392e-10
Ube2e2	0.391264	2394	0.377008	1807	0.310268	7.06744	0.404335	1.57817e-12	2.7474e-10
Ndufb10	1.05953	4455	0.701575	3788	0.650412	7.03014	0.236595	2.06327e-12	3.47727e-10
1110065P20Rik	0.391835	2494	0.392756	1901	0.326408	7.02495	0.370548	2.14141e-12	3.57097e-10
Ndufa2	1.04868	4450	0.700787	3777	0.648523	7.01965	0.242375	2.2243e-12	3.63901e-10
Scg5	0.462568	2593	0.408346	1986	0.341003	7.01879	0.380799	2.23802e-12	3.63901e-10
Cisd1	0.827374	3850	0.606299	3177	0.545501	6.99634	0.271619	2.62734e-12	4.12102e-10
Gtf2h5	0.644244	3432	0.540472	2802	0.481113	6.94305	0.280681	3.83721e-12	5.90185e-10
Thra	1.12922	4017	0.632598	3227	0.554087	6.90176	0.299659	5.13616e-12	7.74924e-10
Syt11	1.65948	4679	0.73685	3902	0.669986	6.89871	0.295365	5.24776e-12	7.81621e-10
Bex3	0.496224	2455	0.386614	1886	0.323832	6.89786	0.415872	5.27922e-12	7.81621e-10
Cdk2ap1	0.414906	2497	0.393228	1921	0.329842	6.88595	0.382865	5.74046e-12	8.34316e-10
mt-Nd1	3.0945	6081	0.957638	5462	0.937843	6.88119	0.204852	5.9355e-12	8.5482e-10
Pebp1	1.27766	4591	0.722992	4002	0.687157	6.86506	0.230835	6.6465e-12	9.48594e-10
mt-Cytb	3.9078	6189	0.974646	5600	0.961538	6.82581	0.219272	8.74315e-12	1.21499e-09
Epn2	0.620509	2974	0.468346	2367	0.406422	6.75648	0.333004	1.41383e-11	1.88218e-09
Ndufb9	1.27789	4787	0.753858	4169	0.715831	6.64163	0.197925	3.1024e-11	3.99579e-09
Auts2	0.682438	3052	0.48063	2410	0.413805	6.63634	0.321643	3.21561e-11	4.10821e-09
Ap2a1	0.517564	2679	0.42189	2133	0.366243	6.58227	0.371624	4.63316e-11	5.60294e-09
Dhx36	0.76756	3818	0.60126	3194	0.54842	6.58012	0.24197	4.70058e-11	5.64141e-09
Pigp	0.417501	2660	0.418898	2081	0.357315	6.57029	0.325752	5.02177e-11	5.98157e-09
Hint1	1.39054	4708	0.741417	4155	0.713427	6.55627	0.201985	5.51693e-11	6.52233e-09
Uqcr10	1.08803	4430	0.697638	3795	0.651614	6.55153	0.234597	5.69492e-11	6.68288e-09
Rbm3	0.680114	3323	0.523307	2739	0.470295	6.55023	0.302005	5.74495e-11	6.69202e-09
Cadm2	0.732151	3031	0.477323	2404	0.412775	6.51335	0.319781	7.34946e-11	8.43697e-09
Nme1	0.728363	3564	0.56126	2955	0.507383	6.51054	0.273367	7.48794e-11	8.5341e-09
Mapt	1.07921	3645	0.574016	2955	0.507383	6.46599	0.296175	1.00637e-10	1.10715e-08
Ahi1	0.623095	2970	0.467717	2349	0.403331	6.44143	0.315569	1.18354e-10	1.29308e-08
Rps19	1.20402	4554	0.717165	3926	0.674107	6.42663	0.244004	1.30466e-10	1.41565e-08
Ndufb8	0.971793	4264	0.671496	3684	0.632555	6.42029	0.211192	1.36017e-10	1.46584e-08
Ndufa13	1.4233	5108	0.804409	4494	0.771635	6.40537	0.19093	1.50002e-10	1.59485e-08
Tmem108	0.272308	1525	0.240157	1024	0.175824	6.39529	0.604711	1.60239e-10	1.69234e-08
Prdx2	1.13187	4440	0.699213	3816	0.65522	6.38533	0.237021	1.71028e-10	1.7709e-08
Asrgl1	0.839543	3493	0.550079	2813	0.483001	6.37239	0.269778	1.86101e-10	1.90208e-08
Elob	1.27783	4692	0.738898	4096	0.703297	6.35944	0.200551	2.02494e-10	2.04325e-08
Psmb5	0.773239	3779	0.595118	3212	0.551511	6.34808	0.235554	2.18015e-10	2.1722e-08
Smdt1	1.14207	4458	0.702047	3841	0.659512	6.34537	0.21091	2.21888e-10	2.19697e-08
Chchd2	1.85925	5273	0.830394	4719	0.810268	6.3332	0.166776	2.40133e-10	2.36285e-08
Ndufb2	0.717645	3613	0.568976	3030	0.520261	6.32804	0.257264	2.48296e-10	2.42809e-08
Hist3h2ba	0.346508	1994	0.314016	1464	0.251374	6.3198	0.426338	2.61898e-10	2.52987e-08
Aplp1	1.83723	4580	0.72126	3810	0.65419	6.25032	0.303024	4.09624e-10	3.86266e-08
Olig1	0.977977	2885	0.454331	2334	0.400755	6.2391	0.366767	4.4011e-10	4.12557e-08
Add1	0.731795	3466	0.545827	2867	0.492273	6.20128	0.26292	5.60068e-10	5.11494e-08
Ndufa4	1.54067	5104	0.80378	4466	0.766827	6.20079	0.202422	5.61797e-10	5.11494e-08
Rtn3	1.32721	4913	0.773701	4255	0.730598	6.18455	0.199046	6.22806e-10	5.54297e-08
Rab2a	1.10301	4407	0.694016	3851	0.661229	6.14584	0.194649	7.95415e-10	7.02768e-08
1500004A13Rik	0.424002	2503	0.394173	1960	0.336538	6.14214	0.320392	8.14179e-10	7.12609e-08
Atxn7l3b	1.12839	4365	0.687402	3781	0.64921	6.13439	0.204663	8.54868e-10	7.44111e-08
Ndufa11	0.901299	4075	0.641732	3491	0.599416	6.12747	0.220478	8.92893e-10	7.72962e-08
Cadm4	0.72776	3348	0.527244	2722	0.467376	6.11562	0.261783	9.61846e-10	8.24786e-08
Shisa4	0.983885	3807	0.599528	3100	0.53228	6.10728	0.252301	1.01341e-09	8.55949e-08
Eid1	0.905824	3659	0.57622	3090	0.530563	6.09176	0.250624	1.11678e-09	9.36083e-08
Nap1l5	0.511645	2589	0.407717	2024	0.347527	6.08708	0.321987	1.14986e-09	9.58744e-08
Pdap1	0.622842	3312	0.521575	2755	0.473043	6.08081	0.261743	1.19576e-09	9.91795e-08
Cald1	0.413549	2346	0.369449	1798	0.308723	6.0762	0.339151	1.23065e-09	1.01542e-07
Casc4	0.461882	2558	0.402835	1975	0.339114	6.07105	0.298306	1.2708e-09	1.03967e-07
Cox7a2	1.29263	4723	0.74378	4127	0.70862	6.06778	0.181502	1.29692e-09	1.05363e-07
Psip1	0.829604	3636	0.572598	3025	0.519402	6.0308	0.243113	1.63148e-09	1.27583e-07
Ank3	0.738719	2913	0.45874	2306	0.395948	6.01276	0.29698	1.82395e-09	1.40951e-07
Gdpd1	0.283924	1933	0.304409	1419	0.243647	5.99724	0.386403	2.00699e-09	1.53598e-07
Nedd4	0.951688	4051	0.637953	3305	0.567479	5.99526	0.236648	2.03166e-09	1.54738e-07
Cttnbp2	0.557074	2651	0.41748	2105	0.361435	5.99194	0.34573	2.07351e-09	1.5717e-07
Haghl	0.420693	2585	0.407087	2026	0.347871	5.98885	0.29349	2.11328e-09	1.59422e-07
Ncald	0.477666	2225	0.350394	1715	0.294471	5.9559	0.393019	2.58637e-09	1.87951e-07
Sumo2	1.29225	4672	0.735748	4082	0.700893	5.92753	0.197208	3.07518e-09	2.21306e-07
Aplp2	1.18297	4369	0.688031	3697	0.634787	5.92689	0.226134	3.08728e-09	2.21306e-07
Aes	1.17011	4458	0.702047	3844	0.660027	5.91987	0.204416	3.22196e-09	2.2992e-07
Wscd1	0.817626	3267	0.514488	2675	0.459306	5.90644	0.276054	3.49585e-09	2.47238e-07
Tspan3	1.29886	4804	0.756535	4144	0.711538	5.89457	0.206266	3.75655e-09	2.62164e-07
Zbtb20	1.69334	4847	0.763307	4194	0.720124	5.89151	0.241612	3.82694e-09	2.65905e-07
Nap1l1	0.443235	2621	0.412756	2096	0.35989	5.88874	0.309263	3.8915e-09	2.6921e-07
Ncl	1.10145	4356	0.685984	3811	0.654361	5.88275	0.198407	4.03513e-09	2.76729e-07
Fermt2	1.02343	3925	0.61811	3223	0.5534	5.86124	0.234484	4.59431e-09	3.11038e-07
Fam171b	0.938706	3935	0.619685	3201	0.549622	5.83599	0.229855	5.34728e-09	3.57433e-07
Atp6v0e2	0.457131	2676	0.421417	2127	0.365213	5.81527	0.28986	6.05368e-09	3.97935e-07
Ndn	0.35581	2001	0.315118	1483	0.254636	5.80563	0.360457	6.41235e-09	4.18043e-07
Kif21a	0.69912	3142	0.494803	2531	0.434581	5.79577	0.264155	6.80066e-09	4.41541e-07
Arl2bp	0.503706	2829	0.445512	2254	0.387019	5.77282	0.276969	7.79547e-09	4.93983e-07
Tceal9	0.393998	2390	0.376378	1883	0.323317	5.7547	0.32214	8.67962e-09	5.45645e-07
Bex2	0.39456	1695	0.266929	1212	0.208104	5.71627	0.455254	1.08889e-08	6.73839e-07
Sptbn1	0.879051	3818	0.60126	3120	0.535714	5.69613	0.224856	1.22557e-08	7.52537e-07
H3f3b	2.07202	5218	0.821732	4727	0.811641	5.69167	0.152851	1.25802e-08	7.66524e-07
Pafah1b1	1.35524	4700	0.740157	4173	0.716518	5.68949	0.179017	1.27422e-08	7.73416e-07
Map1b	0.580766	2361	0.371811	1815	0.311641	5.68808	0.318352	1.28476e-08	7.76836e-07
Uqcr11	1.19634	4647	0.731811	4015	0.689389	5.67629	0.178795	1.37648e-08	8.26068e-07
Clip3	0.472005	2698	0.424882	2164	0.371566	5.67627	0.290243	1.37661e-08	8.26068e-07
Atp5g1	1.03333	4286	0.674961	3715	0.637878	5.66707	0.196595	1.45257e-08	8.63402e-07
Dgcr6	0.336563	2192	0.345197	1694	0.290865	5.66677	0.342561	1.45517e-08	8.63402e-07
Calm3	1.00656	4219	0.664409	3618	0.621223	5.66255	0.200263	1.49139e-08	8.81587e-07
Pfn2	0.706049	3269	0.514803	2680	0.460165	5.64008	0.240739	1.69972e-08	1.001e-06
Olfm1	0.50828	2056	0.32378	1564	0.268544	5.63721	0.417676	1.72828e-08	1.01405e-06
Atp5j2	1.26864	4760	0.749606	4194	0.720124	5.63248	0.167384	1.77639e-08	1.03843e-06
Rab3a	0.474027	2419	0.380945	1907	0.327438	5.62395	0.333891	1.86638e-08	1.08703e-06
Ndufs6	0.651262	3417	0.53811	2870	0.492788	5.62322	0.224664	1.87435e-08	1.08767e-06
Snu13	0.665008	3459	0.544724	2904	0.498626	5.60573	0.21971	2.07384e-08	1.19905e-06
Rwdd1	0.549215	3145	0.495276	2604	0.447115	5.59548	0.237608	2.20015e-08	1.26745e-06
Cox5b	1.3449	4830	0.76063	4262	0.731799	5.57844	0.157523	2.4269e-08	1.38298e-06
Selenom	0.768863	3371	0.530866	2733	0.469265	5.57495	0.229005	2.47602e-08	1.4009e-06
Pllp	0.747896	2210	0.348031	1751	0.300652	5.52732	0.366215	3.25164e-08	1.82668e-06
Ndufs5	0.802843	3797	0.597953	3203	0.549966	5.51509	0.188345	3.48601e-08	1.93507e-06
Gstm5	1.21728	4286	0.674961	3564	0.611951	5.51472	0.207079	3.49343e-08	1.93507e-06
Ilf2	0.535029	2997	0.471969	2484	0.426511	5.51024	0.2627	3.5835e-08	1.97117e-06
Stox2	0.482474	2732	0.430236	2175	0.373455	5.49804	0.241383	3.84044e-08	2.1052e-06
Timm8b	0.625487	3276	0.515906	2726	0.468063	5.49117	0.227566	3.99286e-08	2.1812e-06
Serinc1	1.34431	4889	0.769921	4273	0.733688	5.49048	0.182661	4.00835e-08	2.18214e-06
Ube2v2	0.432175	2682	0.422362	2157	0.370364	5.4853	0.26628	4.12774e-08	2.23457e-06
Mpc2	0.916807	4125	0.649606	3582	0.615041	5.48508	0.180117	4.13286e-08	2.23457e-06
Ncam1	1.15233	4286	0.674961	3514	0.603365	5.46308	0.220773	4.67948e-08	2.51296e-06
Clcn3	0.806112	3825	0.602362	3239	0.556147	5.46103	0.205253	4.73383e-08	2.53356e-06
Edf1	1.00653	4299	0.677008	3747	0.643372	5.45976	0.180081	4.76789e-08	2.54319e-06
Gpm6b	1.96178	4947	0.779055	4178	0.717376	5.45637	0.258315	4.85953e-08	2.58338e-06
Jund	1.3099	4359	0.686457	3828	0.65728	5.45502	0.206604	4.89674e-08	2.59445e-06
Prxl2a	0.746471	3321	0.522992	2710	0.465316	5.45048	0.225814	5.0235e-08	2.65274e-06
Uqcrh	1.32649	4853	0.764252	4224	0.725275	5.43294	0.177584	5.54339e-08	2.91756e-06
Csnk2a1	0.385564	2472	0.389291	1975	0.339114	5.43094	0.277024	5.6059e-08	2.94068e-06
Ptn	1.91546	4207	0.66252	3592	0.616758	5.42682	0.270538	5.73679e-08	2.99941e-06
Snrpd3	0.602086	3262	0.513701	2745	0.471326	5.41287	0.234702	6.20223e-08	3.2215e-06
Atp5f1	1.25932	4730	0.744882	4221	0.72476	5.39765	0.154062	6.75198e-08	3.45142e-06
Stmn3	0.444085	1749	0.275433	1284	0.220467	5.3976	0.435331	6.75382e-08	3.45142e-06
Rab18	0.700973	3610	0.568504	3026	0.519574	5.38257	0.204596	7.343e-08	3.72846e-06
Uqcrc2	0.692192	3609	0.568346	3051	0.523867	5.37576	0.201167	7.62603e-08	3.83529e-06
Mrpl33	0.460787	2798	0.44063	2291	0.393372	5.36545	0.253369	8.07497e-08	4.04822e-06
Nfib	1.05467	3843	0.605197	3197	0.548935	5.35848	0.22364	8.39256e-08	4.16787e-06
Kif1bp	0.495976	2841	0.447402	2323	0.398867	5.34216	0.264759	9.18442e-08	4.54686e-06
Ncam2	0.396393	2336	0.367874	1823	0.313015	5.28756	0.286775	1.23959e-07	6.00539e-06
Mrps33	0.769639	3757	0.591654	3202	0.549794	5.28448	0.189782	1.26063e-07	6.07907e-06
Ndufb5	0.863619	4078	0.642205	3480	0.597527	5.28291	0.195325	1.27151e-07	6.10403e-06
Lmo4	0.485445	2351	0.370236	1882	0.323146	5.25838	0.32812	1.45331e-07	6.91393e-06
Ndufa10	0.559939	3159	0.49748	2633	0.452095	5.24887	0.232287	1.53038e-07	7.2371e-06
Kif3a	0.520866	2929	0.46126	2362	0.405563	5.23829	0.218333	1.62073e-07	7.61886e-06
Pmm1	0.766116	3472	0.546772	2863	0.491587	5.23757	0.204386	1.62708e-07	7.62612e-06
Mdh1	0.90535	4055	0.638583	3466	0.595124	5.2325	0.213143	1.67232e-07	7.79201e-06
Phpt1	0.247397	1709	0.269134	1245	0.213771	5.22775	0.325779	1.71588e-07	7.97157e-06
Pcbp4	0.596714	2818	0.44378	2285	0.392342	5.22211	0.257749	1.76894e-07	8.19403e-06
Nucks1	0.782031	3699	0.58252	3167	0.543784	5.20717	0.204642	1.91741e-07	8.75377e-06
Soga3	0.524162	2784	0.438425	2231	0.38307	5.20515	0.237034	1.93837e-07	8.82403e-06
Atp6v1a	0.50744	2766	0.435591	2269	0.389595	5.19906	0.262725	2.003e-07	9.09214e-06
Fabp5	1.59266	4362	0.686929	3679	0.631696	5.18764	0.227587	2.12977e-07	9.63993e-06
Anks1b	0.603815	2590	0.407874	2030	0.348558	5.16005	0.262525	2.46883e-07	1.10796e-05
Kif1a	0.788476	3554	0.559685	2890	0.496223	5.15281	0.20352	2.56608e-07	1.14836e-05
Sirt2	1.09292	3847	0.605827	3361	0.577095	5.15197	0.243282	2.57769e-07	1.1503e-05
Opcml	0.346247	1414	0.222677	997	0.171188	5.14543	0.535066	2.66908e-07	1.18441e-05
Mff	0.669521	3529	0.555748	3000	0.51511	5.14353	0.196856	2.69622e-07	1.19312e-05
H1f0	0.453406	2572	0.405039	2088	0.358516	5.13961	0.286613	2.75305e-07	1.20814e-05
Add3	0.684576	3249	0.511654	2694	0.462569	5.13653	0.22013	2.79857e-07	1.22472e-05
Tmeff1	0.476492	2401	0.37811	1907	0.327438	5.13246	0.284179	2.85983e-07	1.24808e-05
Snrpd1	0.617417	3215	0.506299	2704	0.464286	5.11605	0.229253	3.11999e-07	1.34835e-05
Dstn	0.945759	4045	0.637008	3522	0.604739	5.11583	0.189367	3.12361e-07	1.34835e-05
Rufy3	0.551722	3055	0.481102	2469	0.423935	5.11032	0.207013	3.21608e-07	1.38449e-05
Tm7sf3	0.555781	2801	0.441102	2296	0.394231	5.10237	0.258177	3.35434e-07	1.4401e-05
Ywhae	1.70571	5165	0.813386	4614	0.792239	5.09765	0.141453	3.43887e-07	1.46843e-05
Mrpl20	0.654881	3400	0.535433	2880	0.494505	5.08841	0.198591	3.61071e-07	1.52536e-05
Ndufc1	0.838572	3864	0.608504	3281	0.563359	5.06426	0.177749	4.09982e-07	1.71824e-05
Lrp1b	0.597326	2922	0.460157	2353	0.404018	5.06208	0.220781	4.14701e-07	1.73343e-05
Atp5h	1.48584	5007	0.788504	4457	0.765282	5.05328	0.145867	4.34285e-07	1.80576e-05
Ndufc2	1.32159	4922	0.775118	4327	0.74296	5.04383	0.162195	4.56303e-07	1.89234e-05
Ube2s	0.666451	3409	0.53685	2847	0.488839	5.03851	0.202095	4.69175e-07	1.94064e-05
Cox8a	1.95554	5465	0.86063	4908	0.84272	5.0374	0.13253	4.71896e-07	1.9421e-05
Vdac1	0.771052	3712	0.584567	3141	0.53932	5.03575	0.198919	4.75978e-07	1.95348e-05
Hdgfl3	0.351047	2185	0.344094	1716	0.294643	5.02955	0.28299	4.91636e-07	2.00734e-05
Map1lc3a	0.765547	3550	0.559055	3021	0.518716	5.02898	0.22139	4.93094e-07	2.00812e-05
Tm9sf4	0.398734	2461	0.387559	1961	0.33671	5.02727	0.259379	4.97507e-07	2.0209e-05
Tmem205	0.372356	2332	0.367244	1845	0.316793	5.0234	0.28019	5.0764e-07	2.05154e-05
Atp5g3	0.810397	3812	0.600315	3249	0.557864	5.02006	0.190853	5.16561e-07	2.07699e-05
Rpl36al	0.383424	2394	0.377008	1907	0.327438	5.01757	0.261133	5.23301e-07	2.09347e-05
Nfia	0.944839	3955	0.622835	3347	0.574691	5.01663	0.192002	5.25858e-07	2.0984e-05
Cystm1	0.655464	3017	0.475118	2465	0.423249	5.01361	0.219207	5.34169e-07	2.12621e-05
Park7	0.974777	4197	0.660945	3656	0.627747	5.01113	0.170366	5.41109e-07	2.14844e-05
Ywhaq	1.28142	4116	0.648189	3560	0.611264	5.00996	0.218089	5.44408e-07	2.15613e-05
Apbb1	0.42618	2437	0.38378	1949	0.33465	5.00498	0.268326	5.58692e-07	2.20718e-05
Rtn1	0.806804	2245	0.353543	1798	0.308723	5.00404	0.408342	5.61416e-07	2.21243e-05
Kif1b	1.55567	4684	0.737638	3996	0.686126	5.00333	0.210952	5.63496e-07	2.21511e-05
Pigyl	0.549492	2965	0.466929	2452	0.421016	5.00141	0.2276	5.69124e-07	2.2317e-05
Fkbp1a	1.06419	3962	0.623937	3433	0.589457	4.99454	0.199302	5.89764e-07	2.30692e-05
Rpl31	0.85201	3973	0.625669	3418	0.586882	4.99239	0.193221	5.96354e-07	2.32696e-05
Trim35	0.63397	3271	0.515118	2747	0.471669	4.98646	0.211936	6.1494e-07	2.38772e-05
Acaa1a	0.509181	2996	0.471811	2474	0.424794	4.9725	0.214092	6.60957e-07	2.55387e-05
Rpl29	1.41082	4756	0.748976	4204	0.721841	4.96832	0.1725	6.75358e-07	2.59685e-05
Cfl2	0.733096	3408	0.536693	2860	0.491071	4.96711	0.205506	6.79577e-07	2.60675e-05
Nckap1	0.53488	2814	0.44315	2291	0.393372	4.96353	0.226928	6.92249e-07	2.64894e-05
Ndufb11	1.10971	4509	0.710079	3921	0.673249	4.9494	0.155007	7.44422e-07	2.82132e-05
Ckb	2.85781	5933	0.934331	5382	0.924107	4.9459	0.149837	7.57925e-07	2.86564e-05
Arpc1a	0.994664	3746	0.589921	3239	0.556147	4.93729	0.212637	7.92157e-07	2.98084e-05
Ank	0.387469	2334	0.367559	1847	0.317136	4.93336	0.268779	8.08265e-07	3.03425e-05
Rdx	0.947483	3930	0.618898	3415	0.586367	4.92668	0.187991	8.36382e-07	3.12499e-05
Fkbp8	0.644889	3471	0.546614	2934	0.503777	4.92083	0.185054	8.61794e-07	3.21236e-05
Hnrnpr	0.684846	3515	0.553543	2953	0.50704	4.91637	0.188676	8.8163e-07	3.27859e-05
Rraga	0.505812	2929	0.46126	2425	0.41638	4.90758	0.225148	9.22059e-07	3.39704e-05
Eprs	0.600052	3232	0.508976	2692	0.462225	4.90321	0.206184	9.4282e-07	3.46546e-05
Rab11fip2	0.466771	2726	0.429291	2239	0.384444	4.89479	0.230769	9.84122e-07	3.6089e-05
U2af1	0.564291	3169	0.499055	2666	0.457761	4.87162	0.206363	1.1069e-06	4.02189e-05
Nnat	0.749211	2352	0.370394	1871	0.321257	4.86431	0.31973	1.14857e-06	4.16375e-05
Agpat4	0.622213	2593	0.408346	2073	0.355941	4.8597	0.245895	1.17562e-06	4.2521e-05
Ube2e3	0.656594	3360	0.529134	2861	0.491243	4.85285	0.198634	1.21698e-06	4.38042e-05
Ndufa7	1.05358	4358	0.686299	3799	0.652301	4.85246	0.16594	1.21939e-06	4.38042e-05
1110004F10Rik	0.639391	3332	0.524724	2846	0.488668	4.83339	0.198256	1.34228e-06	4.79953e-05
1810058I24Rik	0.469327	2780	0.437795	2280	0.391484	4.83301	0.215165	1.34484e-06	4.79953e-05
Btf3	1.35237	4669	0.735276	4164	0.714973	4.83296	0.144497	1.34515e-06	4.79953e-05
S100a1	0.873636	3260	0.513386	2755	0.473043	4.81523	0.239115	1.47032e-06	5.21091e-05
Gnai1	0.506618	2247	0.353858	1769	0.303743	4.81279	0.28136	1.48839e-06	5.26317e-05
Cfap36	0.425748	2521	0.397008	2050	0.351992	4.79667	0.2364	1.61326e-06	5.69204e-05
Ptov1	0.853871	3931	0.619055	3385	0.581216	4.79356	0.175952	1.63849e-06	5.74282e-05
Mapk8ip1	0.700897	2990	0.470866	2444	0.419643	4.7923	0.222887	1.64877e-06	5.76595e-05
Gde1	0.849387	3769	0.593543	3241	0.55649	4.78946	0.190432	1.67227e-06	5.80966e-05
Chpt1	0.601381	3030	0.477165	2469	0.423935	4.78077	0.198717	1.74624e-06	6.04016e-05
Ndufb6	0.527953	2999	0.472283	2470	0.424107	4.77053	0.214338	1.83743e-06	6.32795e-05
mt-Nd4	3.03078	6084	0.95811	5463	0.938015	4.75322	0.167034	2.00203e-06	6.80605e-05
Zmat2	0.633587	3315	0.522047	2798	0.480426	4.74745	0.190461	2.06e-06	6.98812e-05
Phyhipl	0.862707	3516	0.553701	2917	0.500859	4.74244	0.198791	2.11154e-06	7.14766e-05
Ppp1cb	0.488935	2822	0.444409	2334	0.400755	4.73964	0.218706	2.14102e-06	7.23199e-05
S100a13	0.799399	3382	0.532598	2887	0.495707	4.72953	0.211071	2.25045e-06	7.58545e-05
Myl12b	0.371874	2222	0.349921	1794	0.308036	4.72847	0.310453	2.26215e-06	7.60567e-05
Tpm1	0.463972	2437	0.38378	1993	0.342205	4.72712	0.308117	2.27727e-06	7.61107e-05
Ctxn1	0.314212	1459	0.229764	1055	0.181147	4.72659	0.417359	2.28321e-06	7.61485e-05
Hnrnpk	1.357	4907	0.772756	4315	0.7409	4.70998	0.147952	2.4774e-06	8.17647e-05
Tubb4b	0.843551	3691	0.58126	3140	0.539148	4.70677	0.206962	2.51673e-06	8.28899e-05
Rab10	0.821862	3869	0.609291	3330	0.571772	4.69621	0.172872	2.65034e-06	8.71091e-05
Hnrnpdl	0.914738	4181	0.658425	3635	0.624141	4.69064	0.162904	2.72346e-06	8.89588e-05
Pcdh10	0.497591	2335	0.367717	1865	0.320227	4.68974	0.267757	2.73551e-06	8.91686e-05
Ankra2	0.315183	2102	0.331024	1655	0.284169	4.68315	0.279857	2.82502e-06	9.18971e-05
1190005I06Rik	0.269076	1650	0.259843	1250	0.214629	4.67779	0.384195	2.89976e-06	9.41353e-05
Cox14	0.631573	3411	0.537165	2884	0.495192	4.66685	0.185207	3.05848e-06	9.90846e-05
Eif3c	0.990613	4242	0.668031	3704	0.635989	4.65936	0.163057	3.17194e-06	0.000102342
Ly6h	0.382046	1452	0.228661	1057	0.18149	4.65191	0.443338	3.28878e-06	0.000105896
Fyn	0.465068	2468	0.388661	2014	0.34581	4.65135	0.272703	3.29777e-06	0.00010597
Hras	0.459338	2687	0.42315	2253	0.386848	4.6444	0.25638	3.41064e-06	0.000109154
Akap7	0.214989	1427	0.224724	1032	0.177198	4.63592	0.410822	3.5535e-06	0.000113269
Ptprd	0.886739	3090	0.486614	2545	0.436985	4.63434	0.221083	3.58074e-06	0.000113512
Cntn1	0.35048	1604	0.252598	1195	0.205185	4.63423	0.382665	3.58261e-06	0.000113512
Ppdpf	0.502752	2833	0.446142	2351	0.403674	4.62823	0.214428	3.68804e-06	0.000116386
Rnps1	0.392474	2465	0.388189	2003	0.343922	4.6235	0.236424	3.77321e-06	0.000118837
1500011B03Rik	0.387442	2404	0.378583	1942	0.333448	4.61967	0.240449	3.84359e-06	0.000120575
Gria2	1.18271	3071	0.483622	2520	0.432692	4.61571	0.253834	3.91752e-06	0.000122651
Ttc3	0.883607	3479	0.547874	2945	0.505666	4.61383	0.211893	3.95312e-06	0.000123278
Fyttd1	0.36384	2338	0.368189	1882	0.323146	4.61278	0.242692	3.97311e-06	0.000123658
Nsg1	0.334689	1593	0.250866	1193	0.204842	4.60671	0.396082	4.09099e-06	0.000127078
Fabp7	0.508376	1737	0.273543	1333	0.22888	4.60613	0.402391	4.10233e-06	0.00012718
Pgp	0.815868	3680	0.579528	3107	0.533482	4.59729	0.178839	4.2803e-06	0.000131923
Suclg1	0.675085	3488	0.549291	2958	0.507898	4.58885	0.179911	4.45688e-06	0.000136575
Adh5	0.612494	3309	0.521102	2827	0.485405	4.58763	0.188465	4.48301e-06	0.000137104
Dnajc19	0.553102	3098	0.487874	2628	0.451236	4.58252	0.192086	4.59403e-06	0.000140228
Fmc1	0.476645	2682	0.422362	2171	0.372768	4.57644	0.191405	4.72955e-06	0.000143536
Pcdh17	0.482625	2447	0.385354	1973	0.338771	4.57324	0.242828	4.80241e-06	0.00014519
Fam168a	0.537784	2958	0.465827	2459	0.422218	4.5716	0.199824	4.84014e-06	0.0001458
Gnb4	0.183219	1253	0.197323	884	0.151786	4.57156	0.490743	4.84097e-06	0.0001458
Cnn3	0.547976	2806	0.44189	2309	0.396463	4.57082	0.215777	4.85812e-06	0.000146033
Acsl3	1.15599	3890	0.612598	3265	0.560611	4.57043	0.196488	4.86716e-06	0.000146033
Scg3	0.979733	3125	0.492126	2573	0.441793	4.56556	0.218095	4.98168e-06	0.000149187
Nrxn2	0.599448	2875	0.452756	2349	0.403331	4.54994	0.203094	5.36609e-06	0.000160396
Arl2	0.461085	2563	0.403622	2089	0.358688	4.54348	0.231308	5.5333e-06	0.000164772
Marcksl1	0.577147	2517	0.396378	2062	0.354052	4.53855	0.265567	5.66417e-06	0.000168352
Fkbp3	0.633992	3207	0.505039	2741	0.470639	4.53041	0.200384	5.88697e-06	0.000174572
Calm1	2.15522	5581	0.878898	5043	0.8659	4.5301	0.12654	5.89546e-06	0.000174572
Mif	0.97382	4038	0.635906	3482	0.597871	4.52749	0.159464	5.96879e-06	0.000176231
Tmem147	0.57634	3246	0.511181	2744	0.471154	4.52541	0.189633	6.02788e-06	0.000177498
Mrps26	0.355891	2264	0.356535	1848	0.317308	4.51954	0.274211	6.19729e-06	0.000182147
Klf9	0.599595	2878	0.453228	2354	0.40419	4.51769	0.195729	6.25191e-06	0.000183413
Sdhaf1	0.213354	1608	0.253228	1210	0.207761	4.51699	0.33628	6.27244e-06	0.000183675
Hypk	0.246209	1707	0.268819	1314	0.225618	4.51606	0.350406	6.29994e-06	0.00018414
Nenf	0.606295	3236	0.509606	2736	0.46978	4.49948	0.194501	6.81198e-06	0.000197647
Psat1	0.586335	2739	0.431339	2273	0.390282	4.49806	0.23218	6.85761e-06	0.000198245
Churc1	0.382405	2437	0.38378	1978	0.339629	4.4975	0.210885	6.8757e-06	0.000198392
Tubb4a	0.943883	2582	0.406614	2117	0.363496	4.49713	0.274304	6.88773e-06	0.000198392
Fmnl2	0.380209	2266	0.35685	1822	0.312843	4.48898	0.263658	7.15659e-06	0.000205762
Gpm6a	1.22249	3293	0.518583	2700	0.463599	4.48118	0.234074	7.42308e-06	0.000213037
Elavl3	0.718657	2851	0.448976	2311	0.396806	4.47615	0.210983	7.60016e-06	0.000217725
Gabarapl2	1.09152	4250	0.669291	3681	0.63204	4.46911	0.158892	7.8544e-06	0.000223794
Eif2s3y	0.40898	2376	0.374173	1908	0.32761	4.46682	0.214537	7.93919e-06	0.000225399
Mrps5	0.373858	2344	0.369134	1892	0.324863	4.46571	0.229293	7.98027e-06	0.000226026
Phlpp1	0.547352	2700	0.425197	2224	0.381868	4.46188	0.226903	8.12449e-06	0.000229018
Psma2	0.832708	3901	0.614331	3433	0.589457	4.46066	0.15248	8.17072e-06	0.000229912
Olig2	0.484208	2121	0.334016	1692	0.290522	4.45455	0.301866	8.40678e-06	0.000236135
Cops5	0.453126	2808	0.442205	2318	0.398008	4.45239	0.196452	8.49215e-06	0.000238111
mt-Rnr1	2.44438	5830	0.91811	5185	0.890282	4.44183	0.179572	8.91988e-06	0.000249222
H3f3a	1.92891	5261	0.828504	4732	0.8125	4.44037	0.12392	8.98033e-06	0.00025001
Maged1	0.513922	2684	0.422677	2200	0.377747	4.44029	0.211443	8.98367e-06	0.00025001
Srsf5	0.988676	4439	0.699055	3848	0.660714	4.43277	0.132173	9.3032e-06	0.00025721
0610012G03Rik	0.545415	3062	0.482205	2568	0.440934	4.43086	0.186367	9.38566e-06	0.000258376
Ss18l2	0.527293	2707	0.426299	2231	0.38307	4.43066	0.223455	9.39432e-06	0.000258376
Glrb	0.304908	1934	0.304567	1518	0.260646	4.42984	0.293589	9.43014e-06	0.000258912
Golga7	0.598982	3000	0.472441	2519	0.432521	4.42842	0.202873	9.49242e-06	0.000260171
Metap2	0.741604	3726	0.586772	3210	0.551168	4.42777	0.162764	9.5212e-06	0.000260509
Prdx1	1.6111	5000	0.787402	4424	0.759615	4.42636	0.153534	9.58347e-06	0.000261761
Prnp	1.46095	4459	0.702205	3702	0.635646	4.42534	0.207191	9.62919e-06	0.000262156
Snap47	0.397953	2310	0.36378	1886	0.323832	4.4253	0.264297	9.63104e-06	0.000262156
Pnkd	0.608642	3247	0.511339	2752	0.472527	4.41273	0.176374	1.02073e-05	0.000277365
Ptprz1	1.20117	2874	0.452598	2413	0.41432	4.40646	0.271361	1.05075e-05	0.000284061
2210016L21Rik	0.468491	2713	0.427244	2278	0.39114	4.40302	0.212216	1.06753e-05	0.000288107
Srp14	0.910733	4025	0.633858	3496	0.600275	4.39553	0.160069	1.10501e-05	0.000296704
B230118H07Rik	0.318359	2151	0.33874	1728	0.296703	4.38097	0.250913	1.18151e-05	0.000315639
Npdc1	0.530862	2857	0.449921	2347	0.402988	4.37245	0.192277	1.22862e-05	0.000327672
Slc24a5	0.265906	1687	0.265669	1275	0.218922	4.36628	0.298689	1.2638e-05	0.000335699
Tubb2b	1.03591	3021	0.475748	2536	0.43544	4.35779	0.253988	1.31383e-05	0.000347475
Matr3	0.637836	3303	0.520157	2821	0.484375	4.35444	0.179772	1.3341e-05	0.000352248
Mrpl57	0.379999	2382	0.375118	1962	0.336882	4.33941	0.240765	1.42866e-05	0.000374715
Ndfip1	1.30965	4802	0.75622	4260	0.731456	4.33406	0.145357	1.46383e-05	0.000383306
Cwc15	0.706486	3577	0.563307	3058	0.525069	4.32295	0.167264	1.53957e-05	0.00040181
Psmd13	0.525355	3057	0.481417	2602	0.446772	4.32223	0.183879	1.54462e-05	0.00040235
Gna11	0.473457	2799	0.440787	2332	0.400412	4.32162	0.190748	1.54888e-05	0.00040235
Atp9a	0.339086	2091	0.329291	1662	0.285371	4.32157	0.251034	1.54926e-05	0.00040235
Gm1673	0.3876	1842	0.290079	1433	0.246051	4.31903	0.302323	1.56719e-05	0.000405998
Atp2b1	0.884458	3784	0.595906	3256	0.559066	4.31878	0.193356	1.56896e-05	0.000405998
Zc3h15	0.521352	2908	0.457953	2442	0.419299	4.31518	0.203081	1.59475e-05	0.000411466
Map2	0.571696	2547	0.401102	2077	0.356628	4.30381	0.225415	1.67888e-05	0.000431832
Hadha	0.609229	3293	0.518583	2790	0.479052	4.30377	0.169162	1.67914e-05	0.000431832
Psmb1	0.962312	4258	0.670551	3701	0.635474	4.30251	0.147193	1.68877e-05	0.000433607
Dlgap1	0.542213	2188	0.344567	1737	0.298249	4.30136	0.251306	1.69753e-05	0.00043515
Ptprs	0.559542	2644	0.416378	2168	0.372253	4.29334	0.218277	1.76007e-05	0.000450454
Eif2s2	0.842853	3924	0.617953	3417	0.58671	4.28752	0.155869	1.80678e-05	0.00046166
Stmn4	0.902785	2748	0.432756	2281	0.391655	4.28431	0.236101	1.83307e-05	0.000467624
Dixdc1	0.476552	2211	0.348189	1753	0.300996	4.27846	0.236179	1.88192e-05	0.000477839
Mt1	1.76779	4488	0.706772	3854	0.661745	4.27843	0.187819	1.88216e-05	0.000477839
Sumo1	0.640645	3353	0.528031	2892	0.496566	4.27223	0.182177	1.9353e-05	0.000490543
Vdac3	0.755283	3754	0.591181	3232	0.554945	4.27012	0.159108	1.95369e-05	0.000494414
Scand1	0.748799	3688	0.580787	3205	0.550309	4.26908	0.159198	1.9628e-05	0.000495927
Ptprn	0.174574	1102	0.173543	752	0.129121	4.26544	0.455918	1.99505e-05	0.000502502
Ttll7	0.787373	2418	0.380787	1990	0.34169	4.2634	0.245468	2.01337e-05	0.000506283
Stmn1	1.46837	3642	0.573543	3140	0.539148	4.26212	0.233354	2.02497e-05	0.000508392
Mettl9	0.468174	2802	0.44126	2324	0.399038	4.26049	0.200609	2.03983e-05	0.000511313
Pcm1	0.717244	3610	0.568504	3128	0.537088	4.25942	0.15782	2.04956e-05	0.00051294
Pdcd5	0.631632	3377	0.531811	2885	0.495364	4.2561	0.168685	2.08021e-05	0.000519283
Omg	0.470277	2499	0.393543	2038	0.349931	4.25597	0.215358	2.08146e-05	0.000519283
Ndufb7	0.935568	4180	0.658268	3648	0.626374	4.25503	0.145626	2.09022e-05	0.000520648
Nrxn1	1.21481	3358	0.528819	2782	0.477679	4.25332	0.223082	2.10626e-05	0.000523822
AC160336.1	0.414504	2273	0.357953	1815	0.311641	4.24248	0.205683	2.21067e-05	0.000548066
Nol7	0.638979	3383	0.532756	2874	0.493475	4.24151	0.166229	2.2202e-05	0.000549569
Uqcc2	0.65131	3332	0.524724	2860	0.491071	4.23768	0.178355	2.25846e-05	0.000558167
H2afv	0.683612	3469	0.546299	2931	0.503262	4.23479	0.170896	2.28766e-05	0.000563625
2810468N07Rik	0.419766	2016	0.31748	1599	0.274554	4.2316	0.272832	2.32033e-05	0.000570787
Cyhr1	0.659441	3480	0.548031	2945	0.505666	4.23009	0.166219	2.33593e-05	0.000572846
Sf3b6	0.669051	3483	0.548504	2992	0.513736	4.22499	0.154048	2.38953e-05	0.000585084
Ccdc85b	0.495738	2825	0.444882	2356	0.404533	4.22168	0.19014	2.42489e-05	0.000592825
Tafa5	0.324038	2041	0.321417	1624	0.278846	4.2207	0.255836	2.43549e-05	0.000593586
Lsm7	0.410191	2538	0.399685	2094	0.359547	4.21284	0.221108	2.52184e-05	0.000612745
Nav1	0.357795	1930	0.303937	1527	0.262191	4.2121	0.280459	2.53007e-05	0.000613622
Nsmf	0.403552	2160	0.340157	1714	0.294299	4.21182	0.203984	2.53319e-05	0.000613622
Dtd1	0.294725	1914	0.301417	1508	0.258929	4.20841	0.263973	2.57169e-05	0.000621995
Zcchc18	0.376182	1982	0.312126	1566	0.268887	4.20789	0.258868	2.57772e-05	0.000622503
Gal3st1	0.438122	1959	0.308504	1537	0.263908	4.20726	0.269156	2.58491e-05	0.00062329
Gabarapl1	0.423546	2455	0.386614	2015	0.345982	4.19986	0.211966	2.67083e-05	0.000643028
Dctn3	0.708512	3506	0.552126	3032	0.520604	4.19468	0.164524	2.73254e-05	0.000656889
Igsf8	0.647157	3170	0.499213	2688	0.461538	4.19199	0.185289	2.76521e-05	0.000662731
Serbp1	1.07507	4417	0.695591	3878	0.665865	4.18978	0.141535	2.79221e-05	0.000668191
Mrps34	0.366205	2345	0.369291	1944	0.333791	4.18897	0.239502	2.80224e-05	0.000669578
Dnlz	0.263337	1867	0.294016	1462	0.25103	4.1866	0.235171	2.83164e-05	0.000675584
Rhobtb3	0.337225	2077	0.327087	1655	0.284169	4.18508	0.239144	2.85066e-05	0.000677155
Atp5j	1.4012	4900	0.771654	4342	0.745536	4.18505	0.126183	2.85105e-05	0.000677155
Ebpl	0.322147	2155	0.33937	1722	0.295673	4.18107	0.218921	2.90136e-05	0.000688073
Kifap3	0.535558	2937	0.46252	2468	0.423764	4.17903	0.193085	2.92749e-05	0.000693233
Akr7a5	0.310353	2082	0.327874	1682	0.288805	4.17826	0.262772	2.93744e-05	0.000694551
Rtl8b	0.272224	1872	0.294803	1487	0.255323	4.17641	0.286302	2.9615e-05	0.000699196
Tob1	0.386902	2369	0.373071	1944	0.333791	4.17082	0.225908	3.035e-05	0.000715484
Uqcrfs1	0.753963	3727	0.586929	3218	0.552541	4.16891	0.159839	3.06058e-05	0.000720442
Commd3	0.608431	3307	0.520787	2839	0.487466	4.16838	0.165554	3.06766e-05	0.000721037
Ndufs7	0.98599	4267	0.671969	3690	0.633585	4.16472	0.146242	3.1174e-05	0.000730559
Plcb1	0.330459	1726	0.271811	1313	0.225446	4.16354	0.253773	3.13345e-05	0.000732916
Pop4	0.236767	1740	0.274016	1360	0.233516	4.16091	0.307727	3.16976e-05	0.000739548
Snrpd2	0.542191	3028	0.47685	2581	0.443166	4.15988	0.183797	3.18409e-05	0.000741798
Scd2	1.82441	4663	0.734331	3995	0.685955	4.15563	0.193134	3.24392e-05	0.000751911
Metrn	0.55046	2651	0.41748	2209	0.379293	4.15545	0.225427	3.24648e-05	0.000751911
Tmem63b	0.390634	2321	0.365512	1897	0.325721	4.15203	0.227641	3.29543e-05	0.000761023
Micos13	0.726611	3717	0.585354	3177	0.545501	4.15148	0.155208	3.30336e-05	0.000761744
Dclk1	1.0152	3214	0.506142	2626	0.450893	4.14954	0.167234	3.33142e-05	0.000765985
Enpp5	0.365756	2306	0.36315	1874	0.321772	4.14877	0.213893	3.34267e-05	0.000767457
Map1a	0.646046	2654	0.417953	2128	0.365385	4.14717	0.193303	3.36615e-05	0.00077173
Cetn3	0.510085	2949	0.464409	2493	0.428056	4.14671	0.188574	3.37291e-05	0.000772162
Rex1bd	0.581454	3210	0.505512	2726	0.468063	4.14487	0.174763	3.40007e-05	0.000777258
Acp1	0.593528	3195	0.50315	2727	0.468235	4.14236	0.174954	3.43753e-05	0.000784689
Tcf4	1.86869	5367	0.845197	4753	0.816106	4.13501	0.146501	3.54933e-05	0.000807437
Sv2a	0.499011	2431	0.382835	1969	0.338084	4.13481	0.215043	3.55248e-05	0.000807437
Tmem184c	0.258539	1760	0.277165	1386	0.237981	4.13371	0.309204	3.56961e-05	0.000809009
Sfr1	0.792906	3701	0.582835	3217	0.55237	4.13254	0.152078	3.58774e-05	0.000811957
Guk1	0.403993	2521	0.397008	2082	0.357486	4.13089	0.196942	3.61354e-05	0.00081663
Fam204a	0.390648	2465	0.388189	2012	0.345467	4.12905	0.192611	3.64271e-05	0.000822048
Glrx2	0.46715	2786	0.43874	2314	0.397321	4.12705	0.169235	3.67453e-05	0.00082805
Fundc2	0.320136	2130	0.335433	1720	0.29533	4.12291	0.231098	3.74119e-05	0.000841874
Bcas2	0.565756	3173	0.499685	2718	0.46669	4.12098	0.162055	3.77273e-05	0.000847766
Tmem256	0.728097	3640	0.573228	3117	0.535199	4.1184	0.163574	3.8151e-05	0.000856073
Ndufs2	0.698938	3609	0.568346	3107	0.533482	4.11635	0.143083	3.84917e-05	0.000862496
Edil3	0.712407	2513	0.395748	2038	0.349931	4.11301	0.220922	3.9053e-05	0.000872607
Tsc22d1	0.506902	2300	0.362205	1878	0.322459	4.11184	0.237484	3.92514e-05	0.000875804
Hsbp1	0.993923	4194	0.660472	3650	0.626717	4.10848	0.14231	3.98264e-05	0.000887384
Vbp1	0.433256	2649	0.417165	2188	0.375687	4.10336	0.191742	4.07197e-05	0.000906012
Mpped2	0.200124	1185	0.186614	844	0.144918	4.1015	0.450551	4.10482e-05	0.000910616
Eny2	0.494237	2881	0.453701	2420	0.415522	4.10121	0.182985	4.1099e-05	0.000910616
Glod4	0.482952	2633	0.414646	2218	0.380838	4.0992	0.224321	4.14586e-05	0.000917301
Usp22	0.40711	2464	0.388031	2040	0.350275	4.09178	0.19968	4.28073e-05	0.00094582
Col9a3	0.278706	1474	0.232126	1114	0.191277	4.0893	0.393142	4.32676e-05	0.000954171
Polr2e	0.482908	2869	0.451811	2416	0.414835	4.08901	0.191672	4.33225e-05	0.000954171
Podxl2	0.268316	1332	0.209764	973	0.167067	4.08838	0.377773	4.34398e-05	0.000954471
Map1lc3b	0.995122	4258	0.670551	3714	0.637706	4.08349	0.14193	4.43643e-05	0.000973434
Aimp1	0.553587	3103	0.488661	2640	0.453297	4.07928	0.170983	4.51764e-05	0.000989881
Ccdc88a	1.09323	4283	0.674488	3668	0.629808	4.07452	0.146867	4.61088e-05	0.00100892
Sem1	0.956393	4130	0.650394	3630	0.623283	4.07268	0.146755	4.64758e-05	0.00101554
Ndufs4	0.548667	3062	0.482205	2595	0.44557	4.0712	0.174224	4.67719e-05	0.0010192
Abcd3	0.338084	2074	0.326614	1662	0.285371	4.0699	0.246854	4.70328e-05	0.00102348
Cavin3	0.523873	2551	0.401732	2091	0.359032	4.06654	0.206947	4.7717e-05	0.00103695
Cox7b	0.975583	4185	0.659055	3632	0.623626	4.06502	0.142163	4.80281e-05	0.00104227
Atxn10	0.670055	3409	0.53685	2976	0.510989	4.06316	0.181346	4.84122e-05	0.00104774
Xpr1	0.35978	1973	0.310709	1564	0.268544	4.05945	0.249474	4.91877e-05	0.00106307
Ndufa1	0.587648	3090	0.486614	2628	0.451236	4.05909	0.17757	4.92633e-05	0.00106326
Sh3gl3	0.37672	2004	0.315591	1584	0.271978	4.05863	0.244439	4.9362e-05	0.00106393
Stub1	0.631672	3351	0.527717	2903	0.498455	4.04999	0.164976	5.12202e-05	0.00110099
Rabgap1l	0.243497	1584	0.249449	1211	0.207933	4.04953	0.302351	5.13214e-05	0.00110167
Agpat5	0.636003	3083	0.485512	2618	0.449519	4.04687	0.181414	5.19076e-05	0.00111275
Gamt	0.45277	2074	0.326614	1696	0.291209	4.04362	0.291533	5.26327e-05	0.00112677
Selenof	1.40632	4968	0.782362	4419	0.758757	4.03738	0.123734	5.40523e-05	0.00115249
Papss1	0.726399	3402	0.535748	2934	0.503777	4.02742	0.171919	5.63934e-05	0.00119917
Gprc5b	0.659021	2968	0.467402	2469	0.423935	4.02672	0.184812	5.65614e-05	0.00120113
Tmem246	0.266335	1816	0.285984	1426	0.244849	4.02477	0.241867	5.70318e-05	0.00120652
Pgrmc1	0.486362	2624	0.413228	2204	0.378434	4.02472	0.223805	5.70437e-05	0.00120652
Chtop	0.342787	2252	0.354646	1837	0.315419	4.02173	0.213284	5.77719e-05	0.00121897
Dusp8	0.239535	1639	0.25811	1268	0.21772	4.02167	0.306229	5.77859e-05	0.00121897
App	1.41859	4002	0.630236	3487	0.598729	4.01904	0.191641	5.84366e-05	0.00123105
Gsn	0.720607	2376	0.374173	1951	0.334993	4.01195	0.253006	6.02197e-05	0.00126358
Cuedc2	0.628154	3357	0.528661	2890	0.496223	4.00441	0.158044	6.21715e-05	0.00129937
Epha5	0.335068	1512	0.23811	1157	0.198661	4.00078	0.381126	6.31342e-05	0.00131604
Eif1	2.22824	5550	0.874016	5034	0.864354	4.00077	0.107803	6.31356e-05	0.00131604
Rtraf	0.677477	3476	0.547402	3039	0.521806	3.99574	0.15744	6.44916e-05	0.00134254
Zfp266	0.35157	2190	0.344882	1777	0.305117	3.99428	0.217986	6.48919e-05	0.00134734
Adgrl1	0.386258	1899	0.299055	1496	0.256868	3.99321	0.244214	6.51859e-05	0.00135096
Dnm3	0.531938	2486	0.391496	2041	0.350446	3.99302	0.198263	6.5237e-05	0.00135096
Bzw1	0.750475	3685	0.580315	3189	0.547562	3.99267	0.15102	6.5333e-05	0.00135118
Acox1	0.305487	1856	0.292283	1470	0.252404	3.99078	0.255773	6.5855e-05	0.0013602
Ddx1	0.484171	2814	0.44315	2359	0.405048	3.98985	0.178507	6.61164e-05	0.00136382
H1fx	0.196437	1172	0.184567	838	0.143887	3.98674	0.446655	6.69866e-05	0.00137998
Tomm22	0.65523	3505	0.551969	2997	0.514595	3.9827	0.144004	6.81381e-05	0.00140006
Sash1	0.591861	2725	0.429134	2277	0.390968	3.97957	0.203942	6.90402e-05	0.00141676
Gas7	0.357146	1903	0.299685	1518	0.260646	3.97824	0.262154	6.9428e-05	0.00142287
Mrpl11	0.360234	2343	0.368976	1923	0.330185	3.9762	0.206118	7.0025e-05	0.00143325
Nap1l4	0.607963	3290	0.51811	2815	0.483345	3.97528	0.154638	7.02967e-05	0.00143696
Hist1h2bc	0.827354	3442	0.542047	2912	0.5	3.9723	0.167255	7.11834e-05	0.00145133
Fbxl5	0.383143	2330	0.366929	1894	0.325206	3.96459	0.203532	7.35221e-05	0.00149324
Pnmal1	0.140769	964	0.151811	646	0.11092	3.96427	0.521479	7.36216e-05	0.00149324
Tmem223	0.528543	2984	0.469921	2518	0.432349	3.96407	0.176548	7.36829e-05	0.00149324
Clstn1	0.497479	2696	0.424567	2241	0.384787	3.96378	0.194323	7.37723e-05	0.00149324
Opalin	0.69228	1806	0.284409	1462	0.25103	3.96159	0.319645	7.44512e-05	0.00150441
Zfand5	0.685927	3425	0.53937	2966	0.509272	3.95996	0.15858	7.49624e-05	0.00151281
Ryk	0.406092	2500	0.393701	2053	0.352507	3.95601	0.175296	7.62135e-05	0.00153529
C1ql3	0.244194	1072	0.168819	742	0.127404	3.9538	0.4493	7.69186e-05	0.00154638
Luzp2	0.672281	2219	0.349449	1817	0.311985	3.95229	0.275504	7.74058e-05	0.0015542
Gm42372	0.176553	1295	0.203937	951	0.16329	3.95149	0.373082	7.76676e-05	0.00155748
Mlf2	0.892928	4067	0.640472	3521	0.604567	3.95116	0.141787	7.77724e-05	0.00155761
Cbx5	0.516425	2778	0.43748	2335	0.400927	3.95062	0.179865	7.79488e-05	0.00155917
Ubl5	0.979271	4231	0.666299	3693	0.6341	3.9472	0.141537	7.90703e-05	0.00157961
Prox1	0.434094	2169	0.341575	1768	0.303571	3.94515	0.244121	7.97488e-05	0.00158916
Tanc1	0.201364	1361	0.214331	1020	0.175137	3.94322	0.361197	8.03965e-05	0.00160005
Armc1	0.414752	2599	0.409291	2168	0.372253	3.94195	0.197194	8.08209e-05	0.00160648
Zranb2	0.93575	4243	0.668189	3681	0.63204	3.94113	0.129057	8.10988e-05	0.00160998
Pja2	0.468696	2654	0.417953	2228	0.382555	3.9384	0.196426	8.20264e-05	0.0016223
Atp5mpl	0.90799	4036	0.635591	3521	0.604567	3.9363	0.136318	8.27484e-05	0.00163454
Abhd17a	0.502479	2967	0.467244	2485	0.426683	3.93334	0.1643	8.3773e-05	0.00165272
Ndufa5	0.835008	3843	0.605197	3349	0.575034	3.93246	0.133003	8.40822e-05	0.00165675
Psmc2	0.565952	3140	0.494488	2725	0.467891	3.93143	0.173297	8.44406e-05	0.00165969
Uqcrq	1.1588	4517	0.711339	4001	0.686985	3.92853	0.129121	8.54674e-05	0.00167779
Nfasc	0.527796	2461	0.387559	1994	0.342376	3.9254	0.194983	8.6586e-05	0.00169764
Enah	0.463781	2347	0.369606	1893	0.325034	3.92393	0.173152	8.71149e-05	0.0017059
Rps27l	0.634128	3323	0.523307	2837	0.487122	3.92361	0.163359	8.72326e-05	0.0017061
Ahcyl1	0.76365	3525	0.555118	2974	0.510646	3.92229	0.148214	8.77098e-05	0.00171332
Xpa	0.271202	1862	0.293228	1479	0.253949	3.91889	0.245677	8.8956e-05	0.00173457
Sar1b	0.655803	3506	0.552126	3035	0.52112	3.91873	0.163435	8.9017e-05	0.00173457
Vldlr	0.314312	1925	0.30315	1527	0.262191	3.91826	0.242595	8.91896e-05	0.0017358
Epha4	0.352636	1604	0.252598	1251	0.214801	3.91586	0.352265	9.00838e-05	0.00174891
Tmod2	0.759541	3312	0.521575	2745	0.471326	3.91178	0.156831	9.16181e-05	0.00177652
Wasf1	0.271835	1569	0.247087	1218	0.209135	3.90715	0.338091	9.33922e-05	0.00180665
Prkcz	0.346836	2024	0.31874	1625	0.279018	3.90713	0.239797	9.34001e-05	0.00180665
Ssb	0.755611	3724	0.586457	3239	0.556147	3.90542	0.144828	9.40626e-05	0.00181724
Mdh2	0.77167	3714	0.584882	3236	0.555632	3.9051	0.142818	9.41872e-05	0.00181744
Cox20	0.352328	2162	0.340472	1759	0.302026	3.90451	0.229715	9.44177e-05	0.00181967
H2afj	0.828053	3570	0.562205	3070	0.527129	3.90276	0.164811	9.51012e-05	0.00183061
Glrx3	0.529534	2995	0.471654	2559	0.439389	3.89996	0.185855	9.62101e-05	0.00184747
Immp1l	0.29714	2066	0.325354	1650	0.28331	3.8994	0.207276	9.64309e-05	0.00184947
Arpc5l	0.53589	3044	0.47937	2602	0.446772	3.89427	0.162096	9.84961e-05	0.00188119
Twf1	0.37756	2377	0.374331	1956	0.335852	3.89268	0.193877	9.91441e-05	0.00188972
Dynlrb1	0.753851	3664	0.577008	3199	0.549279	3.89243	0.140404	9.92455e-05	0.00188972
Bpgm	0.603116	2684	0.422677	2192	0.376374	3.8877	0.180537	0.000101197	0.00192457
Slc25a23	0.353291	2150	0.338583	1756	0.301511	3.88663	0.238024	0.000101645	0.00193076
Enho	0.632355	2714	0.427402	2213	0.379979	3.88565	0.160825	0.000102056	0.00193625
Snx3	0.957783	4170	0.656693	3652	0.62706	3.88527	0.133362	0.000102215	0.00193694
Myef2	0.331289	1978	0.311496	1590	0.273008	3.88018	0.251573	0.000104381	0.00197563
Lnpk	0.28524	1899	0.299055	1493	0.256353	3.87971	0.22144	0.00010458	0.00197704
Csnk1a1	1.11611	4571	0.719843	4062	0.697459	3.87936	0.114253	0.00010473	0.00197752
Creb5	0.340314	1822	0.286929	1464	0.251374	3.87272	0.286528	0.000107626	0.00202736
Rab9	0.422149	2559	0.402992	2116	0.363324	3.87218	0.188778	0.000107868	0.0020295
Calm2	1.41094	4643	0.731181	4116	0.706731	3.87076	0.155328	0.000108496	0.00203889
Fxyd6	0.304293	1210	0.190551	878	0.150755	3.86981	0.423934	0.00010892	0.00204203
Npc1	0.583545	2981	0.469449	2524	0.433379	3.86837	0.168327	0.000109567	0.00205172
C1qtnf4	0.251361	1056	0.166299	738	0.126717	3.86217	0.502539	0.000112386	0.00209955
Pantr1	0.716799	3069	0.483307	2553	0.438359	3.85582	0.156207	0.000115341	0.00214969
Nudc	0.712279	3541	0.557638	3068	0.526786	3.85363	0.147917	0.00011638	0.00216651
Matn4	0.196717	1013	0.159528	701	0.120364	3.84552	0.513908	0.000120298	0.00223419
Hepacam	0.730919	3026	0.476535	2539	0.435955	3.84456	0.182733	0.000120768	0.00224028
Psmb6	0.876705	3993	0.628819	3507	0.602163	3.84359	0.129898	0.000121248	0.00224656
Zcchc17	0.437586	2601	0.409606	2166	0.371909	3.84175	0.195761	0.000122158	0.00226038
Gabbr1	0.93229	3998	0.629606	3477	0.597012	3.84143	0.14007	0.000122318	0.00226038
Clpp	0.427282	2620	0.412598	2151	0.369334	3.84123	0.169942	0.000122422	0.00226038
Polr2f	0.541251	3037	0.478268	2620	0.449863	3.83172	0.175762	0.000127249	0.00234404
Tmeff2	0.538382	2210	0.348031	1765	0.303056	3.82902	0.202746	0.000128657	0.00236722
Higd1a	0.486213	2793	0.439843	2352	0.403846	3.82598	0.171894	0.000130255	0.00239386
Dtx3	0.422492	2319	0.365197	1888	0.324176	3.82318	0.177675	0.000131742	0.00241837
Amd2	0.180668	1324	0.208504	990	0.169986	3.81966	0.334886	0.000133635	0.00245028
Hdgf	0.620643	3308	0.520945	2799	0.480598	3.81856	0.159095	0.000134231	0.00245836
Sdhaf4	0.259072	1726	0.271811	1364	0.234203	3.81697	0.287626	0.000135102	0.00247014
Skp1a	0.625887	3271	0.515118	2762	0.474245	3.81681	0.150298	0.000135186	0.00247014
Gria3	0.199229	965	0.151969	653	0.112122	3.81495	0.484964	0.00013621	0.00248599
Cox5a	1.15329	4513	0.710709	4009	0.688359	3.81401	0.123682	0.000136728	0.00249257
Faim2	0.411275	2109	0.332126	1718	0.294986	3.80966	0.236356	0.000139157	0.00253103
Lonp2	0.305846	2028	0.31937	1641	0.281765	3.80892	0.227245	0.000139575	0.00253571
Dctn4	0.590585	3227	0.508189	2741	0.470639	3.80182	0.147116	0.000143637	0.0025976
Eif1b	0.856351	3919	0.617165	3426	0.588255	3.7997	0.14089	0.000144874	0.00261698
Tomm5	0.424273	2627	0.413701	2210	0.379464	3.79425	0.178769	0.000148088	0.00267199
Glo1	0.579178	3120	0.491339	2645	0.454155	3.79387	0.156232	0.000148318	0.00267303
Auh	0.359346	2312	0.364094	1900	0.326236	3.79359	0.202255	0.000148483	0.00267303
Enpp2	0.927188	2437	0.38378	2001	0.343578	3.79258	0.230977	0.000149089	0.0026809
Mageh1	0.383795	2170	0.341732	1759	0.302026	3.79003	0.209852	0.000150628	0.00270244
Pou3f1	0.344124	1632	0.257008	1262	0.21669	3.78515	0.275633	0.000153617	0.00274984
Clcn4	0.577223	3177	0.500315	2728	0.468407	3.78375	0.169252	0.000154485	0.00275914
Sptan1	0.405673	2193	0.345354	1799	0.308894	3.7828	0.239926	0.000155072	0.00276649
Sox8	0.422929	2227	0.350709	1821	0.312672	3.78048	0.205293	0.000156527	0.00278619
Cnp	1.43887	3582	0.564094	3177	0.545501	3.77768	0.232285	0.000158296	0.00280547
Cenpv	0.236386	1533	0.241417	1193	0.204842	3.7767	0.337958	0.000158919	0.00281295
Eml2	0.291549	1749	0.275433	1396	0.239698	3.77373	0.294762	0.000160824	0.0028435
Pnmal2	0.295667	1555	0.244882	1212	0.208104	3.76563	0.330265	0.000166129	0.00293075
Limch1	0.598565	2891	0.455276	2408	0.413462	3.76412	0.163867	0.000167138	0.002942
Ppp2r2a	0.601184	3043	0.479213	2593	0.445227	3.76262	0.163738	0.000168142	0.00295604
Kbtbd11	0.320369	1640	0.258268	1282	0.220124	3.76237	0.29207	0.000168309	0.00295604
Sgip1	0.368459	1974	0.310866	1578	0.270948	3.76026	0.223251	0.000169736	0.00297619
Gm16286	0.457714	2740	0.431496	2326	0.399382	3.76012	0.185643	0.000169832	0.00297619
Mrpl58	0.364328	2327	0.366457	1934	0.332074	3.7592	0.210524	0.00017046	0.00297732
Top2b	0.532797	2903	0.457165	2474	0.424794	3.74854	0.174777	0.000177868	0.0031033
Pigz	0.199023	1303	0.205197	991	0.170158	3.73975	0.41114	0.0001842	0.00320319
Ppp1r16b	0.544853	2298	0.36189	1885	0.323661	3.73771	0.212989	0.000185702	0.00322576
Srpk2	0.576334	3134	0.493543	2659	0.456559	3.7357	0.154218	0.000187193	0.00324809
Hcfc1r1	0.551353	3075	0.484252	2635	0.452438	3.719	0.156096	0.000200012	0.00345163
Bzw2	0.251833	1539	0.242362	1189	0.204155	3.71634	0.301732	0.000202126	0.00348431
Ccdc34	0.394942	2235	0.351969	1859	0.319196	3.71236	0.234328	0.000205336	0.00352813
Sccpdh	0.404911	2246	0.353701	1829	0.314045	3.71078	0.187768	0.00020662	0.00354634
Mtx2	0.265091	1903	0.299685	1529	0.262534	3.70789	0.23071	0.00020899	0.00358314
Sox2	0.759177	2957	0.465669	2451	0.420845	3.70759	0.158862	0.000209238	0.0035835
Bcl7c	0.245974	1711	0.269449	1348	0.231456	3.70642	0.234031	0.000210205	0.00359308
Camta1	0.381094	2198	0.346142	1798	0.308723	3.70637	0.200606	0.00021025	0.00359308
1700047M11Rik	0.260613	1521	0.239528	1176	0.201923	3.70574	0.298306	0.000210778	0.00359636
Bbip1	0.514755	2940	0.462992	2475	0.424966	3.70077	0.156138	0.000214947	0.00366149
Itgb8	0.401181	2196	0.345827	1774	0.304602	3.69418	0.184499	0.000220596	0.00374965
Slc6a1	0.662344	2488	0.391811	2052	0.352335	3.69102	0.195514	0.000223359	0.00378444
Abce1	0.276055	1898	0.298898	1526	0.262019	3.68751	0.241404	0.000226455	0.00382463
Mocs2	0.421271	2565	0.403937	2133	0.366243	3.6863	0.164716	0.000227534	0.00383876
Zmynd11	0.49667	2805	0.441732	2374	0.407624	3.68431	0.162949	0.000229324	0.00386484
Selenow	1.62013	4856	0.764724	4246	0.729052	3.68295	0.146017	0.000230554	0.00388144
Sf3b2	1.0223	4274	0.673071	3760	0.645604	3.67691	0.12872	0.000236073	0.00397014
Ptbp2	0.326647	2060	0.324409	1672	0.287088	3.67488	0.206653	0.000237959	0.00399761
Cox4i1	1.89689	5448	0.857953	4887	0.839114	3.67345	0.108497	0.000239298	0.004015
Mrpl41	0.456396	2721	0.428504	2310	0.396635	3.67323	0.182099	0.000239501	0.004015
Daam1	0.625491	3015	0.474803	2560	0.43956	3.67189	0.164034	0.00024076	0.00402598
Scrn1	0.183432	1342	0.211339	1015	0.174279	3.67173	0.329039	0.000240919	0.00402598
Asphd2	0.214242	1422	0.223937	1081	0.185611	3.6688	0.295257	0.000243691	0.00406802
Rnd2	0.289845	1628	0.256378	1269	0.217891	3.6678	0.255984	0.000244642	0.0040796
S100b	0.513432	1931	0.304094	1554	0.266827	3.66346	0.260934	0.000248831	0.00414073
Cdc42bpa	0.600035	2973	0.468189	2477	0.425309	3.66301	0.147816	0.000249273	0.00414374
Taf11	0.316574	2159	0.34	1775	0.304773	3.6611	0.202295	0.000251139	0.00417038
Larp6	0.225519	1474	0.232126	1150	0.197459	3.65975	0.331159	0.000252458	0.00418789
Dctn6	0.316783	2138	0.336693	1744	0.299451	3.65883	0.199174	0.000253367	0.00419858
Abi2	0.291813	1828	0.287874	1456	0.25	3.65417	0.218678	0.000258012	0.00426218
Tprgl	0.662853	3391	0.534016	2908	0.499313	3.64966	0.150643	0.000262592	0.00432881
Lims2	0.171439	1000	0.15748	703	0.120707	3.64619	0.497807	0.000266161	0.00438308
Bicd1	0.379889	2239	0.352598	1856	0.318681	3.64564	0.202675	0.000266731	0.0043879
Nfix	1.23527	4308	0.678425	3745	0.643029	3.64279	0.150099	0.000269697	0.00441377
Mcee	0.379617	2314	0.364409	1908	0.32761	3.64122	0.186029	0.000271349	0.00443166
Ncan	0.420036	1945	0.306299	1566	0.268887	3.6404	0.230919	0.000272218	0.00443671
Meg3	0.49164	1233	0.194173	909	0.156078	3.63865	0.390184	0.000274069	0.00446228
Paxx	0.350493	2190	0.344882	1815	0.311641	3.63152	0.218514	0.00028176	0.00458279
Klf7	0.603281	3149	0.495906	2669	0.458276	3.63041	0.13738	0.000282974	0.00458841
Appl1	0.370551	2307	0.363307	1898	0.325893	3.62387	0.186473	0.000290231	0.00470127
Manbal	0.40354	2541	0.400157	2109	0.362122	3.62086	0.149152	0.000293623	0.00475136
Tceal8	0.298108	1929	0.30378	1564	0.268544	3.61783	0.235976	0.000297088	0.00479144
Agfg1	0.305348	2021	0.318268	1648	0.282967	3.61727	0.201245	0.000297725	0.00479144
Diablo	0.330692	2159	0.34	1770	0.303915	3.61713	0.185322	0.000297891	0.00479144
Sf3b5	0.501132	2940	0.462992	2509	0.430804	3.61711	0.159285	0.000297915	0.00479144
Mdk	0.351243	1556	0.245039	1212	0.208104	3.6148	0.300032	0.000300584	0.00482457
Slc44a1	0.622494	2485	0.391339	2048	0.351648	3.61332	0.1876	0.000302305	0.00484262
Lrrc4b	0.432995	2503	0.394173	2079	0.356971	3.60895	0.182383	0.000307442	0.00491474
Sap30l	0.344041	2226	0.350551	1838	0.315591	3.60775	0.219233	0.000308865	0.00493233
Dbndd2	0.24193	1601	0.252126	1248	0.214286	3.6075	0.254227	0.000309166	0.00493233
Tkt	0.961261	4152	0.653858	3605	0.61899	3.60712	0.128109	0.000309615	0.00493453
Prkar1a	0.821971	3911	0.615906	3401	0.583963	3.60437	0.131132	0.000312911	0.00497704
Gnas	1.76278	5414	0.852598	4827	0.828812	3.60112	0.123764	0.000316848	0.00503462
Pou3f3	0.557684	2749	0.432913	2306	0.395948	3.5966	0.17177	0.000322399	0.00511256
Mthfsl	0.158187	1229	0.193543	909	0.156078	3.59297	0.321173	0.000326925	0.00517914
Txnl1	0.66104	3459	0.544724	3032	0.520604	3.58922	0.146634	0.000331667	0.00524903
Emc10	0.913774	3974	0.625827	3490	0.599245	3.58782	0.129035	0.000333455	0.00527205
Dnajc15	0.3036	1993	0.313858	1632	0.28022	3.58744	0.229262	0.000333944	0.00527451
Camk2n2	0.123464	870	0.137008	585	0.100446	3.58526	0.53191	0.000336741	0.00531273
Zfp704	0.236504	1584	0.249449	1235	0.212054	3.58447	0.261894	0.000337765	0.00531895
Carhsp1	0.439385	2232	0.351496	1854	0.318338	3.57933	0.214312	0.000344473	0.00541921
Cmtm5	1.03487	3350	0.527559	2852	0.489698	3.57785	0.161563	0.000346435	0.00544275
Bcas1	0.411973	1911	0.300945	1525	0.261848	3.57768	0.246872	0.000346657	0.00544275
Rhou	0.425007	2092	0.329449	1711	0.293784	3.57686	0.225346	0.000347743	0.00545374
Acot7	0.356883	2065	0.325197	1700	0.291896	3.5765	0.237998	0.000348221	0.00545374
mt-Co1	2.02945	5601	0.882047	4984	0.855769	3.57537	0.130283	0.000349733	0.00546936
Gclm	0.496626	2714	0.427402	2289	0.393029	3.57413	0.160832	0.000351393	0.00548991
Tmem106b	0.47199	2735	0.430709	2283	0.391999	3.5731	0.147122	0.000352782	0.00550618
Stk39	0.321166	1900	0.299213	1538	0.26408	3.57066	0.229235	0.00035608	0.00554641
Dpp6	0.203055	1035	0.162992	729	0.125172	3.57042	0.394161	0.00035641	0.00554641
Borcs7	0.238864	1691	0.266299	1337	0.229567	3.56983	0.239961	0.000357219	0.00554848
Phax	0.413386	2622	0.412913	2209	0.379293	3.56417	0.169022	0.000365009	0.005658
Eif5	0.979085	4315	0.679528	3771	0.647493	3.56332	0.121311	0.000366193	0.00567079
Rnf7	1.09815	3883	0.611496	3399	0.58362	3.56251	0.152377	0.000367329	0.00568284
Nlgn3	0.213997	1327	0.208976	1002	0.172047	3.56216	0.321759	0.00036781	0.00568472
Smarca2	0.464649	2637	0.415276	2207	0.378949	3.55745	0.164512	0.000374478	0.00578054
Qpct	0.182123	1131	0.17811	829	0.142342	3.55726	0.422414	0.000374739	0.00578054
Hnrnpd	0.721502	3535	0.556693	3094	0.53125	3.55647	0.151377	0.000375875	0.00579242
Timm13	0.785918	3795	0.597638	3346	0.574519	3.55549	0.124481	0.000377269	0.00580825
Ywhaz	0.736191	3591	0.565512	3122	0.536058	3.55365	0.136268	0.000379922	0.00584342
Upf3b	0.35636	2220	0.349606	1825	0.313359	3.54833	0.191005	0.000387687	0.00595544
Tsr3	0.204084	1505	0.237008	1171	0.201065	3.5467	0.273185	0.000390092	0.00597763
Arhgap21	0.330943	1973	0.310709	1599	0.274554	3.54585	0.212853	0.000391351	0.00599013
Arl3	0.517319	2845	0.448031	2409	0.413633	3.54244	0.15744	0.000396438	0.00605628
Mrps16	0.3993	2499	0.393543	2107	0.361779	3.54076	0.1729	0.000398983	0.00608929
Plpp3	1.31609	3436	0.541102	2916	0.500687	3.53973	0.158051	0.000400535	0.00610326
Sucla2	0.321867	2080	0.327559	1720	0.29533	3.53964	0.217747	0.000400668	0.00610326
Tmod1	0.323488	1706	0.268661	1383	0.237466	3.53888	0.308667	0.00040183	0.00611507
Grhpr	0.269393	1737	0.273543	1397	0.23987	3.53845	0.271217	0.00040249	0.00611924
Rrm2b	0.180608	1373	0.21622	1053	0.180804	3.53615	0.308051	0.000406007	0.00616679
Mast4	0.519497	2551	0.401732	2111	0.362466	3.53371	0.164282	0.000409776	0.00621213
Acat1	0.420729	2494	0.392756	2115	0.363152	3.53119	0.188497	0.000413699	0.00626093
Hist1h1e	0.288592	1786	0.28126	1429	0.245364	3.53064	0.249854	0.000414552	0.00626093
Cend1	0.23067	1590	0.250394	1255	0.215488	3.53064	0.266016	0.000414556	0.00626093
C1qbp	0.438786	2621	0.412756	2234	0.383585	3.53063	0.1848	0.000414576	0.00626093
Lsamp	0.910734	2985	0.470079	2490	0.427541	3.52764	0.169604	0.000419285	0.00632602
Npas3	0.306379	1547	0.243622	1199	0.205872	3.52083	0.257839	0.000430192	0.00647209
Mrps28	0.231298	1675	0.26378	1338	0.229739	3.51804	0.262537	0.000434754	0.00652213
Kif2a	0.407418	2466	0.388346	2073	0.355941	3.51672	0.187694	0.000436911	0.0065483
Paics	0.443839	2665	0.419685	2259	0.387878	3.51561	0.171523	0.000438738	0.00656945
Mettl26	0.265294	1751	0.275748	1400	0.240385	3.51514	0.237592	0.000439523	0.006575
Phlda1	0.206704	1189	0.187244	876	0.150412	3.51159	0.328757	0.000445443	0.00665099
Ssna1	0.421842	2530	0.398425	2142	0.367788	3.50947	0.183456	0.000448995	0.0066898
Kcnk2	0.339578	1653	0.260315	1283	0.220295	3.50929	0.213047	0.000449308	0.0066898
Aak1	0.272482	1609	0.253386	1276	0.219093	3.50835	0.301518	0.00045089	0.00670704
Pfdn6	0.503433	2922	0.460157	2519	0.432521	3.50392	0.150713	0.000458456	0.00681319
Etfb	0.515501	2805	0.441732	2372	0.40728	3.50254	0.169471	0.000460848	0.00684232
Cdc42se2	0.415609	2493	0.392598	2087	0.358345	3.50185	0.181257	0.000462042	0.00684933
Tspan2	0.712676	2018	0.317795	1648	0.282967	3.50177	0.248543	0.000462185	0.00684933
Pkia	0.154647	1014	0.159685	715	0.122768	3.50025	0.385728	0.000464829	0.00687566
Cbx3	0.806478	3787	0.596378	3292	0.565247	3.49915	0.127816	0.000466746	0.00689757
Dhx30	0.372662	2304	0.362835	1915	0.328812	3.49711	0.171544	0.000470333	0.00693763
Nbea	0.34998	1954	0.307717	1595	0.273867	3.49482	0.231961	0.000474386	0.00698441
Pin4	0.22282	1645	0.259055	1318	0.226305	3.49321	0.25003	0.000477252	0.00702009
Psmd14	0.401877	2519	0.396693	2117	0.363496	3.49232	0.179988	0.000478846	0.007037
Mrpl54	0.322002	2130	0.335433	1756	0.301511	3.49104	0.207426	0.000481152	0.00705521
Sbf1	0.363765	2122	0.334173	1727	0.296532	3.49093	0.19443	0.000481342	0.00705521
Kdm1a	0.514834	2877	0.453071	2450	0.420673	3.49089	0.163325	0.000481421	0.00705521
Tuba1b	0.766107	3543	0.557953	3098	0.531937	3.48733	0.15299	0.00048787	0.00714311
Gtf3c6	0.241009	1676	0.263937	1331	0.228537	3.48475	0.242085	0.000492601	0.00720571
Cpox	0.453953	2145	0.337795	1781	0.305804	3.48191	0.234395	0.000497858	0.0072759
Tbc1d15	0.32439	2134	0.336063	1755	0.301339	3.48123	0.19855	0.000499122	0.00728764
Mien1	0.551255	3083	0.485512	2624	0.450549	3.47938	0.144309	0.000502577	0.00732868
Fbxo21	0.243178	1691	0.266299	1348	0.231456	3.47923	0.236615	0.000502858	0.00732868
Vma21	0.372858	2416	0.380472	2030	0.348558	3.47689	0.18641	0.000507265	0.00738611
Slc24a2	0.448529	2083	0.328031	1693	0.290694	3.47375	0.192805	0.00051323	0.00746611
Smim26	0.363496	2358	0.371339	1943	0.33362	3.47019	0.15474	0.000520091	0.00755897
Ctnnbip1	0.435743	2553	0.402047	2141	0.367617	3.4692	0.151399	0.000522003	0.00757982
Echs1	0.544231	3044	0.47937	2600	0.446429	3.4619	0.15162	0.000536368	0.00775994
Tbrg1	0.332622	2136	0.336378	1756	0.301511	3.46166	0.19284	0.000536857	0.00775994
Ppia	2.47734	5622	0.885354	5083	0.872768	3.46069	0.0974492	0.000538796	0.00778087
Rev3l	0.252225	1535	0.241732	1196	0.205357	3.45958	0.254847	0.000541012	0.00780574
Ndufv2	0.711424	3540	0.55748	3090	0.530563	3.45659	0.140085	0.000547048	0.00788565
Grm5	0.20892	1015	0.159843	725	0.124485	3.45543	0.435995	0.000549421	0.00791266
Hmgb3	0.200922	1130	0.177953	829	0.142342	3.4544	0.377233	0.000551523	0.00793572
Chadl	0.157968	1034	0.162835	744	0.127747	3.4529	0.440687	0.000554588	0.00797258
Smim10l1	0.507695	2848	0.448504	2438	0.418613	3.45133	0.172499	0.000557834	0.00801197
Coq7	0.303204	2021	0.318268	1664	0.285714	3.44957	0.204851	0.000561489	0.00805717
Adgrb2	0.274276	1402	0.220787	1076	0.184753	3.44878	0.294247	0.000563118	0.00807323
Cers4	0.242434	1425	0.224409	1109	0.190419	3.44638	0.333242	0.000568145	0.00813057
Ehd3	0.158495	1082	0.170394	789	0.135474	3.44504	0.398724	0.000570984	0.00816384
Atad1	0.423722	2600	0.409449	2195	0.376889	3.44283	0.174979	0.000575653	0.00822317
Adk	0.516796	2628	0.413858	2184	0.375	3.44226	0.128361	0.000576874	0.00823319
Chgb	0.208774	991	0.156063	705	0.121051	3.44024	0.467985	0.000581188	0.00827984
Ddah1	0.404151	1664	0.262047	1309	0.22476	3.43874	0.242594	0.000584428	0.00831852
Mpc1	1.29185	4650	0.732283	4160	0.714286	3.43812	0.110757	0.000585773	0.00833017
Hmgn3	0.591284	3001	0.472598	2529	0.434238	3.43505	0.142886	0.000592453	0.00841761
Gphn	0.35825	2229	0.351024	1840	0.315934	3.43266	0.176669	0.000597689	0.0084768
Coa3	0.640786	3380	0.532283	2920	0.501374	3.4316	0.130895	0.000600043	0.00849498
Lcmt1	0.231067	1606	0.252913	1286	0.22081	3.42945	0.276283	0.000604806	0.00855476
Rsrc1	0.365623	2318	0.365039	1937	0.332589	3.42906	0.182793	0.000605687	0.00855958
Osbpl1a	0.644233	2874	0.452598	2452	0.421016	3.42676	0.170099	0.000610839	0.00861702
Bcar1	0.22917	1558	0.245354	1240	0.212912	3.42617	0.288685	0.000612153	0.00862787
Jph4	0.371192	1943	0.305984	1567	0.269059	3.42586	0.205656	0.000612857	0.00863012
Polr2j	0.456187	2782	0.43811	2355	0.404361	3.42429	0.156728	0.000616414	0.00867249
Zbtb38	0.436459	2516	0.39622	2123	0.364526	3.42402	0.178309	0.000617011	0.00867319
Pcdh7	0.342333	1706	0.268661	1348	0.231456	3.42202	0.227168	0.000621586	0.00872976
Rabgap1	0.348411	2215	0.348819	1835	0.315076	3.41939	0.182067	0.000627609	0.00880654
Vps53	0.23351	1670	0.262992	1325	0.227507	3.41671	0.22741	0.000633824	0.00888587
Sox10	0.433453	1953	0.307559	1576	0.270604	3.41625	0.20835	0.000634906	0.00889318
Sept3	0.231687	1201	0.189134	885	0.151957	3.41358	0.296872	0.000641146	0.00897264
Bnip3l	0.914968	3611	0.568661	3180	0.546016	3.41282	0.152226	0.000642946	0.0089899
Nol11	0.220807	1571	0.247402	1235	0.212054	3.41239	0.24138	0.00064397	0.00899627
Ddx46	0.469486	2763	0.435118	2342	0.402129	3.41138	0.152884	0.000646359	0.00902168
Zfp536	0.292004	1750	0.275591	1393	0.239183	3.40906	0.202248	0.000651882	0.00909077
Rrp1	0.761884	3664	0.577008	3202	0.549794	3.40872	0.128217	0.000652684	0.00909395
Kcnk1	0.5114	2080	0.327559	1698	0.291552	3.40757	0.216056	0.00065545	0.00912446
Pja1	0.274989	1851	0.291496	1490	0.255838	3.40708	0.220273	0.000656623	0.00913276
Tmem121	0.183273	1203	0.189449	909	0.156078	3.406	0.40371	0.000659229	0.00916097
Sema5a	0.186482	964	0.151811	675	0.1159	3.40495	0.410934	0.000661752	0.00918797
Spock3	0.175253	1100	0.173228	814	0.139766	3.40403	0.415299	0.000664001	0.00920959
Atp5b	1.30109	4885	0.769291	4326	0.742788	3.40383	0.107142	0.000664472	0.00920959
Aco2	0.651672	3381	0.532441	2942	0.505151	3.40153	0.134728	0.000670107	0.0092734
Mphosph8	0.409546	2445	0.385039	2044	0.350962	3.40147	0.165308	0.000670246	0.0092734
Trappc6b	0.376753	2339	0.368346	1979	0.339801	3.40109	0.201225	0.000671171	0.00927809
Ppp2r3a	0.356089	2125	0.334646	1759	0.302026	3.40053	0.198066	0.000672541	0.00928893
Mapk1	0.388969	2247	0.353858	1877	0.322287	3.39837	0.201812	0.000677895	0.00935471
Yae1d1	0.361003	2335	0.367717	1948	0.334478	3.39731	0.175816	0.000680522	0.00937543
Lsm4	0.48962	2832	0.445984	2408	0.413462	3.39729	0.158746	0.00068058	0.00937543
Snx32	0.263629	1761	0.277323	1421	0.24399	3.39697	0.233379	0.000681364	0.00937807
Mrpl48	0.462112	2716	0.427717	2300	0.394918	3.3888	0.162408	0.000702003	0.00965377
Sqstm1	0.581026	3092	0.486929	2622	0.450206	3.38516	0.133376	0.000711378	0.0097742
Degs1	0.73278	3226	0.508031	2754	0.472871	3.38459	0.145823	0.000712858	0.00978605
Psmc5	0.637209	3337	0.525512	2907	0.499141	3.38427	0.137979	0.00071367	0.00978871
Fam92a	0.272373	1797	0.282992	1447	0.248455	3.38292	0.213917	0.000717194	0.00982853
Myo5a	0.177825	1159	0.18252	862	0.148008	3.38168	0.348087	0.000720436	0.00985917
Grb14	0.647832	2119	0.333701	1749	0.300309	3.3815	0.225986	0.000720917	0.00985917
Tril	0.490819	1728	0.272126	1375	0.236092	3.38135	0.240325	0.000721296	0.00985917
Cox6b1	1.30984	4736	0.745827	4267	0.732658	3.3799	0.0946013	0.000725128	0.00990299
Ahcyl2	0.314236	1775	0.279528	1431	0.245707	3.37912	0.242211	0.000727194	0.00992265
Sugt1	0.45969	2759	0.434488	2341	0.401957	3.37812	0.151408	0.000729834	0.00995011
Dusp26	0.359985	1812	0.285354	1456	0.25	3.37766	0.229397	0.000731061	0.00995827
Eif3i	0.576546	3170	0.499213	2762	0.474245	3.37605	0.1486	0.00073534	0.00999079
Fsd1	0.128671	1061	0.167087	777	0.133413	3.37539	0.401232	0.000737109	0.0100062
Sh3glb2	0.332943	2055	0.323622	1690	0.290179	3.37508	0.193575	0.000737932	0.0100088
Ckap5	0.564789	3057	0.481417	2592	0.445055	3.37359	0.14087	0.000741936	0.0100545
Cops9	0.719688	3626	0.571024	3147	0.54035	3.37294	0.131657	0.000743711	0.01007
Syf2	0.615996	3270	0.514961	2790	0.479052	3.37158	0.142791	0.000747394	0.0101112
Mrpl15	0.353208	2308	0.363465	1931	0.331559	3.37126	0.164059	0.000748256	0.0101142
Rb1cc1	0.487428	2740	0.431496	2318	0.398008	3.36933	0.146359	0.000753504	0.0101765
mt-Co2	0.104017	748	0.117795	483	0.0829327	3.36731	0.565804	0.000759062	0.0102341
Vps4a	0.33243	2200	0.346457	1814	0.31147	3.36634	0.181816	0.000761731	0.0102613
Pcsk2	0.15139	889	0.14	613	0.105254	3.36525	0.479269	0.000764738	0.0102872
Srsf3	0.936434	4160	0.655118	3666	0.629464	3.36518	0.115421	0.000764945	0.0102872
Naxd	0.489782	2883	0.454016	2474	0.424794	3.3624	0.149634	0.000772689	0.0103649
Ddx42	0.375935	2371	0.373386	1977	0.339457	3.36117	0.158568	0.000776135	0.0104023
Cox6a1	1.03486	4335	0.682677	3835	0.658482	3.36002	0.103613	0.000779369	0.0104269
Sh3bp5	0.250533	1703	0.268189	1371	0.235405	3.35982	0.234634	0.000779944	0.0104269
Pfdn1	0.529361	2967	0.467244	2539	0.435955	3.3567	0.147341	0.000788786	0.0105273
Arpp21	0.279783	1326	0.208819	1018	0.174794	3.35457	0.319806	0.00079489	0.0105897
Lsm12	0.425347	2626	0.413543	2246	0.385646	3.35437	0.175432	0.000795461	0.0105897
Commd4	0.390065	2479	0.390394	2098	0.360234	3.35254	0.173976	0.000800724	0.0106508
Tcf25	1.0354	4476	0.704882	3958	0.679602	3.35013	0.0984778	0.000807741	0.0107351
Zwint	0.402713	2176	0.342677	1806	0.310096	3.34876	0.210122	0.000811732	0.0107791
Pde6d	0.344371	2218	0.349291	1824	0.313187	3.34645	0.178305	0.000818526	0.0108602
Eif3e	0.530554	2951	0.464724	2553	0.438359	3.34528	0.153303	0.000822008	0.0108973
Tnr	0.215922	925	0.145669	646	0.11092	3.34436	0.455693	0.000824713	0.010924
Rexo2	0.584488	3122	0.491654	2709	0.465144	3.34389	0.151526	0.000826126	0.0109336
Eif4a3	0.398673	2550	0.401575	2145	0.368304	3.34227	0.158983	0.000830958	0.0109883
Sept4	0.992992	2471	0.389134	2108	0.361951	3.3418	0.211329	0.000832366	0.0109978
Caly	0.245139	975	0.153543	692	0.118819	3.33972	0.437511	0.000838642	0.0110623
Zcrb1	0.530599	2969	0.467559	2529	0.434238	3.33865	0.138018	0.000841874	0.0110957
Maco1	0.310357	1985	0.312598	1612	0.276786	3.33778	0.193504	0.000844506	0.0111211
Mrpl30	0.536918	3029	0.477008	2595	0.44557	3.33682	0.140535	0.000847437	0.0111504
Sept8	0.597059	2756	0.434016	2297	0.394402	3.33267	0.150434	0.000860156	0.0113084
Nkap	0.274538	1911	0.300945	1563	0.268372	3.33215	0.218782	0.00086177	0.0113202
Eif4g2	1.18755	4573	0.720157	4054	0.696085	3.33133	0.110699	0.000864315	0.0113442
Senp6	0.600499	3260	0.513386	2794	0.479739	3.3297	0.125063	0.000869402	0.0114016
Arhgef25	0.203125	1106	0.174173	811	0.139251	3.32308	0.351543	0.000890295	0.0116466
Ehd1	0.267756	1777	0.279843	1443	0.247768	3.32013	0.242818	0.000899749	0.0117606
Cby1	0.216799	1530	0.240945	1207	0.207246	3.31981	0.262079	0.000900781	0.0117644
Thap12	0.234671	1641	0.258425	1311	0.225103	3.3195	0.259859	0.000901798	0.0117679
Phactr3	0.44384	2403	0.378425	1980	0.339973	3.31799	0.143689	0.000906662	0.0118217
Pdcd10	0.585924	3243	0.510709	2776	0.476648	3.31698	0.123776	0.000909978	0.0118552
Atp5md	0.888917	3865	0.608661	3412	0.585852	3.31457	0.115375	0.000917844	0.0119418
Dhx9	0.355373	2217	0.349134	1843	0.316449	3.31448	0.180594	0.000918132	0.0119418
Rnf220	0.264255	1830	0.288189	1480	0.254121	3.31089	0.208271	0.000930011	0.0120764
Cltb	0.466874	2716	0.427717	2285	0.392342	3.31046	0.149241	0.000931419	0.0120848
Ddah2	0.3539	1819	0.286457	1486	0.255151	3.30758	0.257826	0.000941061	0.0121999
Ramp1	0.69243	2550	0.401575	2159	0.370707	3.30393	0.187139	0.000953381	0.0123495
Cpe	1.32176	3700	0.582677	3141	0.53932	3.3037	0.134873	0.000954171	0.0123497
Tmem179	0.102176	664	0.104567	412	0.0707418	3.29984	0.700147	0.000967406	0.0125107
Tmem125	0.238605	1352	0.212913	1065	0.182864	3.29752	0.353128	0.000975436	0.012594
Ppp1r14c	0.160584	952	0.149921	673	0.115556	3.29681	0.429077	0.000977886	0.0126154
Hint2	0.294941	1872	0.294803	1522	0.261332	3.29633	0.220458	0.000979568	0.0126268
Tceal3	0.266544	1577	0.248346	1260	0.216346	3.2958	0.257675	0.000981415	0.0126403
Trim44	0.404354	2454	0.386457	2080	0.357143	3.2941	0.176596	0.000987373	0.0126977
Fsd1l	0.194623	1349	0.212441	1041	0.178743	3.29407	0.24687	0.000987473	0.0126977
Elovl6	0.27291	1763	0.277638	1424	0.244505	3.29065	0.212876	0.000999566	0.0128293
Mrpl2	0.239392	1710	0.269291	1376	0.236264	3.29049	0.229562	0.00100013	0.0128293
Sorbs2	0.247215	1270	0.2	961	0.165007	3.28667	0.291829	0.00101379	0.0129834
Rc3h2	0.276655	1784	0.280945	1456	0.25	3.28615	0.233347	0.00101566	0.0129968
Supt6	0.363177	2284	0.359685	1899	0.326065	3.28312	0.163384	0.00102664	0.0131056
Bcap29	0.260046	1704	0.268346	1371	0.235405	3.28014	0.234512	0.00103754	0.0132341
Mtss1	0.329019	1900	0.299213	1547	0.265625	3.27887	0.190906	0.00104225	0.0132695
Phgdh	0.950208	3631	0.571811	3182	0.54636	3.27871	0.13134	0.00104283	0.0132695
Gdi1	0.528031	2948	0.464252	2503	0.429773	3.27817	0.122827	0.00104482	0.0132841
Snrpe	0.638377	3260	0.513386	2855	0.490213	3.27658	0.147813	0.00105073	0.0133486
Akap11	0.412329	2371	0.373386	1966	0.337569	3.27515	0.154113	0.00105607	0.0133914
Parl	0.290845	1993	0.313858	1637	0.281078	3.27465	0.180989	0.00105792	0.0133969
Dync1h1	0.591791	3118	0.491024	2696	0.462912	3.27397	0.137757	0.00106049	0.0134188
Prkacb	0.492619	2685	0.422835	2274	0.390453	3.27007	0.143852	0.00107522	0.0135943
Pink1	0.361682	2232	0.351496	1861	0.31954	3.26913	0.184038	0.00107877	0.0136283
Vapa	1.05752	4323	0.680787	3834	0.65831	3.26768	0.107597	0.00108432	0.0136767
Timm17a	0.488446	2887	0.454646	2466	0.42342	3.26686	0.141818	0.00108746	0.0137053
Mrpl55	0.341074	2256	0.355276	1886	0.323832	3.26458	0.185764	0.00109628	0.0138055
Kif5c	0.314406	1533	0.241417	1215	0.20862	3.2605	0.274336	0.00111216	0.0139796
mt-Nd2	3.11491	6100	0.96063	5495	0.94351	3.26035	0.124497	0.00111276	0.0139796
Serp2	0.16769	1044	0.164409	762	0.130838	3.25988	0.370852	0.00111458	0.0139914
Sys1	0.688715	3460	0.544882	3000	0.51511	3.25959	0.128778	0.00111573	0.0139947
Trappc2l	0.433042	2587	0.407402	2221	0.381353	3.25792	0.168374	0.00112234	0.0140665
Fip1l1	0.46417	2662	0.419213	2270	0.389766	3.25375	0.162734	0.00113891	0.0142578
Sox11	0.354657	1252	0.197165	944	0.162088	3.25363	0.280592	0.0011394	0.0142578
Srsf11	0.844432	3986	0.627717	3479	0.597356	3.25297	0.124766	0.00114204	0.0142727
Rsrc2	0.708729	3578	0.563465	3103	0.532795	3.25289	0.134013	0.0011424	0.0142727
Il1rap	0.293252	1791	0.282047	1455	0.249828	3.2522	0.241206	0.00114516	0.014296
Naa38	0.345207	2231	0.351339	1856	0.318681	3.24781	0.160006	0.00116298	0.0144956
B230219D22Rik	0.629249	3315	0.522047	2862	0.491415	3.24741	0.123764	0.0011646	0.0145044
Peg3	0.324984	1795	0.282677	1434	0.246223	3.24216	0.161797	0.00118629	0.014763
Slain1	0.493668	2034	0.320315	1658	0.284684	3.24139	0.196222	0.00118947	0.0147909
Ncdn	0.315178	1516	0.23874	1208	0.207418	3.24014	0.28569	0.00119469	0.0148442
Zc3h6	0.131907	944	0.148661	670	0.115041	3.23514	0.385805	0.00121583	0.015095
Dbn1	0.260369	1304	0.205354	1004	0.17239	3.2317	0.312366	0.00123055	0.0152657
Trnau1ap	0.177666	1327	0.208976	1021	0.175309	3.23146	0.251585	0.00123159	0.0152667
Fut8	0.382562	2219	0.349449	1837	0.315419	3.22949	0.161435	0.00124013	0.0153517
Bex1	0.157408	916	0.144252	647	0.111092	3.22943	0.435188	0.00124039	0.0153517
Ufc1	0.531457	3036	0.47811	2619	0.449691	3.22722	0.136616	0.00124999	0.0154585
Tbca	0.576297	2983	0.469764	2592	0.445055	3.22622	0.156683	0.00125439	0.0154877
Ubr7	0.156582	1147	0.18063	860	0.147665	3.22608	0.332134	0.00125496	0.0154877
Vps35	0.607609	3288	0.517795	2816	0.483516	3.22601	0.126955	0.00125528	0.0154877
Fis1	0.962497	3975	0.625984	3556	0.610577	3.22097	0.112564	0.00127756	0.015738
Ube2m	0.69433	3533	0.556378	3110	0.533997	3.22039	0.122024	0.00128019	0.0157581
Mt3	1.53275	3496	0.550551	2987	0.512878	3.21844	0.165625	0.00128892	0.015841
Mir9-3hg	0.197524	1121	0.176535	833	0.143029	3.21778	0.341052	0.00129185	0.0158648
Gm13889	0.185088	1187	0.186929	898	0.15419	3.21737	0.324097	0.00129372	0.0158753
Gm4258	0.276036	1736	0.273386	1411	0.242273	3.21611	0.2324	0.0012994	0.0159327
Araf	0.422343	2480	0.390551	2093	0.359375	3.2147	0.155233	0.00130579	0.0159987
Zdhhc17	0.346805	2191	0.345039	1816	0.311813	3.21356	0.165937	0.00131103	0.0160381
Aamp	0.631298	3356	0.528504	2961	0.508413	3.21319	0.138307	0.00131268	0.0160459
Atp6v0c	1.91667	5488	0.864252	4924	0.845467	3.21259	0.0956556	0.00131543	0.0160671
Enc1	0.248258	1173	0.184724	871	0.149554	3.21217	0.284539	0.00131735	0.0160781
Dnaja2	0.66369	3437	0.54126	3028	0.519918	3.21095	0.123088	0.00132298	0.0161344
Ppp3ca	0.926906	3724	0.586457	3266	0.560783	3.20663	0.156282	0.001343	0.016366
Sybu	0.245857	1384	0.217953	1067	0.183207	3.2031	0.252496	0.00135955	0.016555
Ppm1a	0.479587	2775	0.437008	2396	0.411401	3.20218	0.136637	0.00136392	0.0165954
Pcp4	0.344834	1210	0.190551	916	0.15728	3.20121	0.340963	0.00136853	0.0166388
Cul5	0.40766	2497	0.393228	2112	0.362637	3.20036	0.146943	0.00137256	0.0166749
4930402H24Rik	0.584265	2953	0.465039	2482	0.426168	3.19848	0.103125	0.00138156	0.0167458
Syn2	0.295742	1416	0.222992	1096	0.188187	3.19817	0.243216	0.00138305	0.016751
Myt1l	0.256587	1105	0.174016	817	0.140282	3.19777	0.344929	0.00138494	0.0167611
Phactr1	0.423356	2400	0.377953	1995	0.342548	3.19365	0.137806	0.00140486	0.0169632
Pdlim2	0.504896	1802	0.28378	1497	0.25704	3.19259	0.280021	0.00141003	0.0170127
Med28	0.47601	2816	0.443465	2392	0.410714	3.19061	0.133632	0.00141975	0.017104
Mrps24	0.560466	3177	0.500315	2748	0.471841	3.18887	0.130538	0.00142829	0.0171937
Arhgap20	0.13977	860	0.135433	597	0.102507	3.18675	0.476478	0.00143882	0.0173073
Ift20	0.50475	2912	0.458583	2524	0.433379	3.18425	0.148747	0.00145132	0.0174445
Tnik	0.488098	2330	0.366929	1931	0.331559	3.18331	0.145772	0.00145601	0.0174848
Ppp2ca	0.952666	4097	0.645197	3631	0.623455	3.18314	0.103719	0.00145688	0.0174848
Snrpb	0.754697	3696	0.582047	3215	0.552026	3.18258	0.118948	0.00145969	0.0175052
C030029H02Rik	0.350886	1509	0.237638	1210	0.207761	3.17821	0.291733	0.00148186	0.0177506
Snrpf	0.429133	2530	0.398425	2165	0.371738	3.17811	0.159597	0.00148239	0.0177506
Tubb2a	0.813585	3016	0.474961	2622	0.450206	3.17614	0.165164	0.00149248	0.0178579
Thyn1	0.227129	1554	0.244724	1248	0.214286	3.17578	0.273073	0.00149432	0.0178665
Ctcf	0.498891	2884	0.454173	2459	0.422218	3.17556	0.127293	0.00149547	0.0178667
Ubqln2	0.373499	2285	0.359843	1918	0.329327	3.17109	0.15723	0.00151869	0.0181031
Sh3bgrl	0.278676	1638	0.257953	1315	0.22579	3.16972	0.236628	0.00152587	0.0181614
Lamtor2	0.640331	3397	0.534961	2978	0.511332	3.16723	0.117255	0.00153899	0.0182901
Dtna	0.685748	2741	0.431654	2308	0.396291	3.16511	0.137342	0.00155026	0.0184102
Smim8	0.203696	1436	0.226142	1117	0.191793	3.16326	0.217178	0.00156013	0.0184997
Psmd8	0.65321	3474	0.547087	3015	0.517685	3.16284	0.12473	0.00156239	0.0185126
Med19	0.298637	2007	0.316063	1659	0.284856	3.16198	0.221138	0.00156699	0.0185533
Mrps12	0.43132	2645	0.416535	2237	0.3841	3.15813	0.145688	0.00158784	0.0187861
Mtch2	0.541079	3045	0.479528	2609	0.447974	3.15707	0.115243	0.00159365	0.0188407
Atp5e	1.37097	4839	0.762047	4300	0.738324	3.15007	0.10713	0.00163229	0.0192544
Thsd7a	0.155514	1040	0.16378	766	0.131525	3.14802	0.361611	0.00164382	0.019376
Dipk1b	0.167009	1087	0.171181	815	0.139938	3.14694	0.370361	0.00164987	0.0194329
Myo10	0.331334	1508	0.23748	1177	0.202095	3.1436	0.215398	0.00166881	0.0196414
Atp1b1	0.5726	1950	0.307087	1596	0.274038	3.14221	0.215604	0.00167677	0.0196965
Gkap1	0.524694	2776	0.437165	2344	0.402473	3.14213	0.13163	0.00167722	0.0196965
Kctd17	0.255307	1715	0.270079	1382	0.237294	3.13843	0.193194	0.00169854	0.0199173
Ppa2	0.245298	1694	0.266772	1369	0.235062	3.13806	0.220237	0.00170068	0.0199276
Rpl5	0.96555	4092	0.644409	3634	0.62397	3.13779	0.124516	0.00170225	0.0199313
Nop10	0.474589	2728	0.429606	2327	0.399554	3.13591	0.145096	0.0017132	0.0200446
Afap1	0.172339	1203	0.189449	919	0.157795	3.13375	0.277119	0.00172589	0.0201783
Bod1l	0.630398	3274	0.515591	2818	0.48386	3.13255	0.123679	0.00173293	0.0202434
Ndrg4	0.252087	1092	0.171969	818	0.140453	3.13237	0.393313	0.00173401	0.0202434
Mak16	0.215121	1573	0.247717	1264	0.217033	3.13178	0.267012	0.00173752	0.0202694
Abhd2	0.152642	990	0.155906	722	0.12397	3.12968	0.391526	0.00174995	0.0203762
Pum1	0.46571	2723	0.428819	2340	0.401786	3.1296	0.151748	0.00175044	0.0203762
Nell2	0.207012	943	0.148504	673	0.115556	3.12958	0.381864	0.00175054	0.0203762
4932438A13Rik	0.335635	2021	0.318268	1668	0.286401	3.12895	0.186589	0.00175434	0.0204055
Kcna2	0.322862	1791	0.282047	1461	0.250859	3.12762	0.221718	0.00176231	0.0204831
Dars	0.285381	1934	0.304567	1597	0.27421	3.12669	0.199119	0.00176789	0.0205213
Stau2	0.138093	987	0.155433	714	0.122596	3.12664	0.349625	0.00176818	0.0205213
Rtkn	0.263908	1663	0.26189	1331	0.228537	3.12621	0.209537	0.00177076	0.0205251
Vps41	0.346136	2219	0.349449	1857	0.318853	3.12615	0.162636	0.0017711	0.0205251
Arxes1	0.158685	1024	0.16126	752	0.129121	3.12561	0.372297	0.00177434	0.0205476
Gm21984	0.558952	1618	0.254803	1325	0.227507	3.12493	0.276192	0.00177849	0.0205805
Hmgcr	0.446967	2408	0.379213	2037	0.34976	3.12203	0.176082	0.00179609	0.0207691
Gm17750	0.205143	1045	0.164567	769	0.13204	3.12177	0.377857	0.0017977	0.0207725
Mrpl27	0.373231	2380	0.374803	2016	0.346154	3.12062	0.169133	0.00180471	0.0208383
Rps17	1.19669	4531	0.713543	4027	0.691449	3.11822	0.0976008	0.00181944	0.0209779
Afdn	0.352215	2066	0.325354	1712	0.293956	3.11701	0.161097	0.00182696	0.0210492
S100a6	0.366572	1814	0.285669	1472	0.252747	3.11493	0.219311	0.00183991	0.0211831
Cbr1	0.313574	1957	0.308189	1611	0.276614	3.11383	0.200482	0.00184673	0.0212462
Frrs1l	0.208833	1087	0.171181	802	0.137706	3.11315	0.296622	0.001851	0.0212798
Mcrip1	0.508585	2971	0.467874	2532	0.434753	3.11107	0.130723	0.00186413	0.0214152
Imp3	0.46639	2773	0.436693	2361	0.405391	3.11064	0.127875	0.00186683	0.0214307
Rundc3a	0.328776	2003	0.315433	1659	0.284856	3.10967	0.190801	0.00187295	0.0214853
Mrpl17	0.465072	2775	0.437008	2376	0.407967	3.10938	0.146189	0.0018748	0.021491
Gnl3l	0.240112	1625	0.255906	1304	0.223901	3.10768	0.209811	0.00188565	0.0215998
Armcx1	0.111565	901	0.14189	640	0.10989	3.10633	0.412816	0.00189423	0.0216439
Atp2b2	0.298345	1382	0.217638	1078	0.185096	3.1061	0.272468	0.00189571	0.0216439
Txn1	0.637331	3198	0.503622	2741	0.470639	3.106	0.111896	0.00189634	0.0216439
C1d	0.381051	2411	0.379685	2063	0.354224	3.10568	0.174723	0.00189841	0.0216519
Mrtfb	0.145862	958	0.150866	690	0.118475	3.10299	0.376803	0.00191574	0.021834
Kcnmb4	0.0937499	668	0.105197	427	0.0733173	3.10093	0.628649	0.00192915	0.021971
Uchl1	0.289053	1320	0.207874	1025	0.175996	3.0987	0.300212	0.0019437	0.0221048
Fra10ac1	0.207367	1486	0.234016	1174	0.20158	3.0985	0.223268	0.001945	0.0221048
Tspan7	1.20637	3850	0.606299	3324	0.570742	3.09849	0.130807	0.00194509	0.0221048
Rtn4	1.66524	4716	0.742677	4227	0.72579	3.09751	0.125376	0.00195154	0.0221213
Map7d2	0.179627	1239	0.195118	955	0.163977	3.09738	0.300794	0.00195239	0.0221213
Rab10os	0.198441	1449	0.228189	1141	0.195913	3.09721	0.229077	0.00195353	0.0221213
Cdh10	0.32755	1865	0.293701	1533	0.263221	3.09506	0.199934	0.00196774	0.0222347
Ank2	1.24407	4287	0.675118	3649	0.626545	3.09409	0.1298	0.00197419	0.0222916
Bpnt1	0.227175	1615	0.254331	1299	0.223043	3.09328	0.216691	0.00197959	0.0223367
Tram1l1	0.115672	897	0.14126	634	0.10886	3.09151	0.398118	0.00199144	0.0224421
Fubp1	0.737244	3508	0.552441	3048	0.523352	3.09146	0.122559	0.00199177	0.0224421
Phldb1	0.452589	2055	0.323622	1703	0.292411	3.09095	0.190244	0.0019952	0.0224648
Atp6v1g1	1.05977	4338	0.68315	3844	0.660027	3.09019	0.103466	0.00200027	0.0225059
Serpinb6a	0.235301	1597	0.251496	1283	0.220295	3.08776	0.210154	0.00201672	0.0226588
Cnpy2	0.567818	3182	0.501102	2728	0.468407	3.08657	0.132253	0.00202478	0.022728
Smpd1	0.390445	2379	0.374646	2006	0.344437	3.08643	0.166682	0.00202575	0.022728
Lias	0.217261	1541	0.242677	1232	0.211538	3.08559	0.24041	0.00203149	0.0227762
Zmym4	0.294184	1892	0.297953	1565	0.268716	3.08466	0.216718	0.00203786	0.0228316
Trim2	0.655308	3057	0.481417	2622	0.450206	3.08269	0.128872	0.00205136	0.0229503
Tut4	0.476711	2666	0.419843	2266	0.38908	3.07918	0.141609	0.00207574	0.0231904
Cobl	0.115896	881	0.13874	624	0.107143	3.0782	0.412762	0.00208257	0.0232288
Pam16	0.456967	2725	0.429134	2341	0.401957	3.07805	0.134541	0.00208358	0.0232288
Scrg1	0.484916	1726	0.271811	1402	0.240728	3.07754	0.230016	0.00208716	0.0232523
Eml5	0.188757	1110	0.174803	833	0.143029	3.07728	0.355184	0.00208898	0.0232563
Aamdc	0.393511	2411	0.379685	2038	0.349931	3.07642	0.146084	0.00209503	0.0233072
Zmat5	0.32039	2164	0.340787	1806	0.310096	3.07476	0.167808	0.00210671	0.0234043
Dync1li1	0.207129	1525	0.240157	1229	0.211023	3.07414	0.251047	0.00211111	0.0234367
Inpp5f	0.47274	2318	0.365039	1948	0.334478	3.07389	0.177085	0.0021129	0.0234401
Ubxn1	0.829403	3844	0.605354	3362	0.577266	3.07287	0.107067	0.00212013	0.0235039
Kcnq3	0.234731	1520	0.23937	1214	0.208448	3.07252	0.244187	0.00212261	0.0235071
Magi2	0.435224	2504	0.394331	2095	0.359718	3.07235	0.131008	0.00212382	0.0235071
Rprd1a	0.272252	1811	0.285197	1476	0.253434	3.0722	0.205702	0.00212487	0.0235071
Anapc13	0.458439	2669	0.420315	2293	0.393716	3.0697	0.147431	0.00214276	0.0236885
Cacna2d1	0.20868	1128	0.177638	848	0.145604	3.06505	0.315425	0.00217633	0.0240428
Rxylt1	0.386487	2393	0.37685	2009	0.344952	3.06366	0.155147	0.00218649	0.0241276
Ilkap	0.324244	2131	0.335591	1773	0.30443	3.06351	0.17313	0.00218757	0.0241276
Hs3st1	0.298029	1566	0.246614	1259	0.216174	3.06337	0.251303	0.00218857	0.0241276
Aktip	0.316356	2099	0.330551	1733	0.297562	3.06153	0.163387	0.00220207	0.0242595
Ddr1	0.435055	2321	0.365512	1962	0.336882	3.06114	0.17882	0.00220496	0.0242744
Kcna1	0.534009	2174	0.342362	1797	0.308551	3.05954	0.167016	0.00221677	0.0243876
Tfrc	0.26968	1646	0.259213	1323	0.227163	3.05667	0.199968	0.00223811	0.0246052
Syne1	0.685411	2606	0.410394	2174	0.373283	3.0561	0.127029	0.00224237	0.0246187
Ddhd2	0.381512	2311	0.363937	1959	0.336367	3.05609	0.177519	0.00224245	0.0246187
Dmwd	0.283098	1885	0.29685	1546	0.265453	3.05555	0.177515	0.00224649	0.0246197
Agtpbp1	0.244742	1600	0.251969	1298	0.222871	3.05549	0.219771	0.00224697	0.0246197
Snhg14	0.241728	1231	0.193858	949	0.162946	3.05466	0.315339	0.00225315	0.0246673
Slc48a1	0.750533	3074	0.484094	2637	0.452782	3.05432	0.139773	0.00225575	0.0246673
Snap25	0.271682	1043	0.164252	773	0.132727	3.05425	0.372896	0.00225621	0.0246673
Gatad1	0.437932	2598	0.409134	2206	0.378777	3.05085	0.13892	0.00228191	0.0249139
Bsg	1.57605	5229	0.823465	4663	0.800652	3.05021	0.113268	0.0022868	0.0249501
Gnb5	0.168468	1177	0.185354	899	0.154361	3.04952	0.326155	0.0022921	0.0249906
Srebf2	0.364482	2187	0.344409	1827	0.313702	3.04834	0.165717	0.00230111	0.0250601
Rhbdd2	0.174377	1244	0.195906	959	0.164663	3.04827	0.283315	0.00230163	0.0250601
Klhl2	0.440746	2233	0.351654	1863	0.319883	3.04757	0.164321	0.00230697	0.025101
Tmem258	0.711303	3452	0.543622	3006	0.51614	3.04655	0.122716	0.00231485	0.0251694
1810037I17Rik	0.928851	3877	0.610551	3449	0.592205	3.04562	0.106886	0.00232198	0.025203
Snhg6	0.222005	1580	0.248819	1263	0.216861	3.04553	0.200902	0.00232271	0.025203
Aspa	0.566574	1733	0.272913	1461	0.250859	3.04326	0.255165	0.00234028	0.0253762
Rbx1	1.02197	4297	0.676693	3857	0.66226	3.04153	0.0910273	0.00235381	0.025488
2900052L18Rik	0.201121	1349	0.212441	1059	0.181834	3.04129	0.258267	0.00235564	0.0254905
Mrps7	0.428168	2604	0.410079	2196	0.37706	3.03939	0.138838	0.00237057	0.0256345
Mmp16	0.138501	857	0.134961	603	0.103537	3.03909	0.464373	0.00237293	0.0256419
Abca2	0.575832	2457	0.386929	2074	0.356113	3.03889	0.159625	0.00237449	0.0256419
Nrcam	0.538966	2161	0.340315	1780	0.305632	3.03795	0.171253	0.00238197	0.0257052
Cdc37l1	0.921062	3758	0.591811	3267	0.560955	3.03526	0.11469	0.00240328	0.0258998
Brinp1	0.153659	862	0.135748	604	0.103709	3.03392	0.404818	0.00241399	0.0259976
Dync1li2	0.400711	2411	0.379685	2030	0.348558	3.03362	0.147958	0.00241641	0.026006
Leo1	0.186292	1406	0.221417	1114	0.191277	3.03203	0.267794	0.00242912	0.0261249
Prmt1	0.521091	2916	0.459213	2520	0.432692	3.02741	0.141196	0.00246658	0.0265099
Fnta	0.449283	2589	0.407717	2231	0.38307	3.02291	0.155612	0.00250359	0.026887
Rufy2	0.244624	1623	0.255591	1304	0.223901	3.02273	0.204679	0.00250506	0.026887
Ift57	0.202982	1397	0.22	1097	0.188359	3.02245	0.232569	0.00250735	0.0268933
Prmt7	0.13096	1020	0.16063	753	0.129293	3.02043	0.347266	0.00252415	0.0270552
Eri3	0.273986	1872	0.294803	1548	0.265797	3.02017	0.197821	0.0025263	0.0270599
Ednrb	0.549435	1743	0.274488	1414	0.242788	3.01983	0.225132	0.00252914	0.0270721
Arl8a	0.693891	3536	0.55685	3034	0.520948	3.01869	0.115312	0.00253873	0.0271563
Sulf2	0.245072	1444	0.227402	1153	0.197974	3.01808	0.283091	0.00254382	0.0271924
Efnb3	0.538855	2209	0.347874	1820	0.3125	3.01767	0.152265	0.00254722	0.0272018
Tmem178	0.13686	877	0.13811	622	0.106799	3.01732	0.419617	0.00255019	0.0272043
Smarcc1	0.354014	2217	0.349134	1861	0.31954	3.01693	0.170711	0.00255345	0.0272043
Rnf208	0.140325	1040	0.16378	773	0.132727	3.01693	0.331567	0.00255352	0.0272043
Ndufb4	0.217529	1492	0.234961	1185	0.203468	3.01457	0.214602	0.00257342	0.0273795
Kctd4	0.275966	1596	0.251339	1284	0.220467	3.0139	0.220995	0.00257914	0.027422
Micos10	0.718481	3614	0.569134	3174	0.544986	3.01345	0.105501	0.00258294	0.0274439
Zfp280d	0.280857	1773	0.279213	1449	0.248798	3.01288	0.210619	0.00258778	0.0274585
Lrrtm4	0.133114	771	0.121417	526	0.0903159	3.01255	0.501951	0.00259062	0.0274675
Ndufa8	0.764748	3729	0.587244	3293	0.565419	3.01187	0.112761	0.00259644	0.0274952
Ctnnd2	0.389327	1820	0.286614	1484	0.254808	3.01122	0.195986	0.00260199	0.0275204
Klf13	0.776688	3220	0.507087	2761	0.474073	3.01065	0.128505	0.0026069	0.0275507
4430402I18Rik	0.106025	724	0.114016	480	0.0824176	3.0102	0.480439	0.00261078	0.0275733
Lima1	0.229004	1348	0.212283	1058	0.181662	3.00995	0.269373	0.00261287	0.027576
Pls1	0.229641	1351	0.212756	1061	0.182177	3.00524	0.252537	0.00265375	0.027934
Mapre3	0.325089	2047	0.322362	1703	0.292411	3.00414	0.175736	0.00266329	0.0280158
Esd	0.571438	3133	0.493386	2725	0.467891	2.9997	0.1266	0.00270244	0.0283524
Olfml1	0.234491	1462	0.230236	1176	0.201923	2.99878	0.26959	0.00271063	0.0284194
Nedd8	0.942146	4083	0.642992	3633	0.623798	2.99496	0.101499	0.00274483	0.0287283
Wipi1	0.35483	1977	0.311339	1646	0.282624	2.99488	0.193406	0.00274553	0.0287283
Nlgn1	0.213554	1288	0.202835	992	0.17033	2.99376	0.226505	0.00275561	0.0288147
Celf4	0.277009	1176	0.185197	898	0.15419	2.99131	0.314662	0.00277786	0.0290091
Neo1	0.363947	2178	0.342992	1827	0.313702	2.98688	0.166347	0.0028184	0.0293551
Rgcc	0.436297	1627	0.25622	1299	0.223043	2.98333	0.212609	0.00285134	0.0296592
Tnfaip6	0.362689	1682	0.264882	1365	0.234375	2.98294	0.217993	0.0028549	0.0296738
Tpgs2	0.184867	1367	0.215276	1076	0.184753	2.98088	0.262571	0.00287422	0.0298384
Dhrs1	0.355857	2218	0.349291	1885	0.323661	2.9789	0.169938	0.00289288	0.0300103
Cfap298	0.144774	1070	0.168504	808	0.138736	2.97866	0.37741	0.00289512	0.0300103
Rnf112	0.167093	838	0.131969	587	0.10079	2.97852	0.437922	0.00289646	0.0300103
Gjc3	0.611202	2114	0.332913	1729	0.296875	2.97805	0.179042	0.00290088	0.0300365
Hk1	0.257041	1636	0.257638	1325	0.227507	2.97228	0.208209	0.00295593	0.0305865
Ago3	0.2606	1636	0.257638	1325	0.227507	2.97121	0.225249	0.00296626	0.0306733
Hip1	0.315788	1849	0.291181	1516	0.260302	2.97094	0.169829	0.00296891	0.0306806
Dctn2	0.721651	3570	0.562205	3135	0.53829	2.96842	0.106526	0.00299333	0.0309128
Hnrnpab	0.542985	2920	0.459843	2528	0.434066	2.96653	0.142406	0.00301186	0.0310607
Lgalsl	0.214806	1323	0.208346	1028	0.176511	2.96635	0.226096	0.00301353	0.0310607
Ppp2r1a	0.348727	2159	0.34	1830	0.314217	2.96546	0.187224	0.00302232	0.031106
Pop5	0.396817	2457	0.386929	2088	0.358516	2.96533	0.149816	0.00302358	0.031106
Mrpl12	0.438547	2685	0.422835	2298	0.394574	2.96531	0.144248	0.00302381	0.031106
Celsr2	0.257223	1501	0.236378	1200	0.206044	2.96381	0.233234	0.00303859	0.0312175
C1ql1	0.191941	619	0.0974803	388	0.0666209	2.96307	0.615839	0.00304591	0.0312521
BC005561	0.475252	2680	0.422047	2275	0.390625	2.96167	0.119828	0.00305978	0.0313336
Map7	0.41849	2079	0.327402	1722	0.295673	2.95873	0.158419	0.00308907	0.0315927
Vamp2	0.578716	2988	0.470551	2566	0.440591	2.9574	0.116539	0.00310245	0.031709
Mrpl43	0.540404	3110	0.489764	2676	0.459478	2.95289	0.11331	0.00314813	0.0321552
Psph	0.397283	2293	0.361102	1926	0.330701	2.95217	0.137494	0.00315551	0.0322098
Dcaf8	0.539198	3051	0.480472	2606	0.447459	2.95142	0.111249	0.00316317	0.0322672
Hlf	0.259301	1297	0.204252	1006	0.172734	2.94948	0.244628	0.00318313	0.0324291
Cyfip2	0.20077	1103	0.173701	832	0.142857	2.94887	0.319885	0.00318933	0.0324565
Scaf11	0.68877	3442	0.542047	2959	0.50807	2.94882	0.110533	0.00318992	0.0324565
Ap4s1	0.251931	1747	0.275118	1432	0.245879	2.9443	0.224814	0.00323688	0.0329131
Gars	0.272082	1842	0.290079	1513	0.259787	2.94214	0.181959	0.00325952	0.0331009
Malat1	5.54347	5977	0.94126	5467	0.938702	2.93966	0.0751593	0.0032857	0.0333454
Nudcd2	0.251527	1755	0.276378	1439	0.247081	2.93523	0.199823	0.00333306	0.0337535
Orc6	0.202244	1454	0.228976	1165	0.200034	2.9351	0.252346	0.00333445	0.0337535
Rlbp1	0.158008	807	0.127087	567	0.0973558	2.93185	0.495174	0.00336954	0.0340652
Ttyh1	1.09123	3514	0.553386	2984	0.512363	2.92816	0.104153	0.00340974	0.0344268
Psmb3	0.693454	3540	0.55748	3085	0.529705	2.92783	0.117273	0.00341337	0.0344268
Mcrs1	0.270289	1864	0.293543	1545	0.265282	2.92777	0.186933	0.00341399	0.0344268
Sema6a	0.319145	1777	0.279843	1447	0.248455	2.92727	0.171079	0.0034195	0.0344603
Sc5d	0.45824	2540	0.4	2129	0.365556	2.92648	0.124033	0.00342819	0.034526
Brd8	0.437617	2573	0.405197	2192	0.376374	2.92529	0.135417	0.0034413	0.034636
Cnih2	0.238282	1128	0.177638	855	0.146806	2.92242	0.296231	0.00347324	0.0349131
Cnot3	0.258716	1723	0.271339	1407	0.241587	2.92157	0.203044	0.00348272	0.0349666
Bola3	0.301805	1912	0.301102	1578	0.270948	2.92155	0.16588	0.00348298	0.0349666
Smim7	0.41978	2641	0.415906	2223	0.381696	2.92094	0.127376	0.00348974	0.0350123
Trpm7	0.357515	2094	0.329764	1736	0.298077	2.9161	0.145117	0.00354436	0.0355378
Eps8	0.254294	1263	0.198898	985	0.169128	2.91341	0.28255	0.00357501	0.0357772
Pfdn2	0.644834	3302	0.52	2902	0.498283	2.91101	0.118131	0.00360262	0.0360308
Snw1	0.553517	3088	0.486299	2648	0.45467	2.91043	0.127395	0.00360935	0.0360716
Psmc1	0.344283	2188	0.344567	1871	0.321257	2.91003	0.181641	0.00361398	0.036076
Elp4	0.172294	1279	0.201417	994	0.170673	2.90743	0.235907	0.00364412	0.036354
Gpr37l1	0.976391	2312	0.364094	1925	0.330529	2.90579	0.204266	0.00366332	0.0365225
Smc3	0.585514	3162	0.497953	2704	0.464286	2.905	0.105559	0.00367258	0.0365918
Gramd1b	0.230671	1432	0.225512	1145	0.1966	2.90476	0.23212	0.0036753	0.036596
Cd200	0.150797	1004	0.15811	745	0.127919	2.90357	0.341138	0.00368936	0.0367129
Myo6	0.774969	3182	0.501102	2750	0.472184	2.90302	0.124684	0.00369581	0.036754
Tnrc6c	0.679464	3439	0.541575	3001	0.515282	2.90218	0.109607	0.00370579	0.03683
Ugt8a	0.577444	1935	0.304724	1595	0.273867	2.89957	0.192076	0.00373672	0.0371141
Sec11c	1.21974	4043	0.636693	3617	0.621051	2.89918	0.125561	0.00374136	0.037137
Strn4	0.251371	1701	0.267874	1388	0.238324	2.89874	0.198779	0.00374667	0.0371566
Tmem14a	0.229107	1618	0.254803	1318	0.226305	2.89863	0.197929	0.00374802	0.0371566
Nceh1	0.262812	1732	0.272756	1424	0.244505	2.89774	0.204821	0.00375865	0.0372193
Ube3a	0.783812	3727	0.586929	3273	0.561985	2.8977	0.112909	0.00375905	0.0372193
Jph1	0.169006	1186	0.186772	921	0.158139	2.89668	0.312044	0.00377138	0.0372948
Pbx1	0.527192	2390	0.376378	1997	0.342891	2.8955	0.133171	0.00378549	0.0373919
Wac	0.414654	2521	0.397008	2144	0.368132	2.89547	0.136496	0.00378593	0.0373919
Fubp3	0.213973	1495	0.235433	1206	0.207074	2.89461	0.237394	0.00379628	0.0374708
Mrpl28	0.40648	2536	0.39937	2127	0.365213	2.89409	0.113847	0.00380265	0.0375103
Gstm7	0.246855	1511	0.237953	1213	0.208276	2.8925	0.231395	0.00382195	0.0376773
Arf5	0.930135	4179	0.65811	3713	0.637534	2.89189	0.0983451	0.00382931	0.0377263
Il1rapl1	0.139373	937	0.147559	685	0.117617	2.8886	0.372001	0.00386958	0.0380994
Aff4	0.446563	2603	0.409921	2223	0.381696	2.88821	0.12762	0.00387447	0.0381238
Timm9	0.326084	2095	0.329921	1741	0.298935	2.8845	0.142918	0.00392038	0.0384941
Dscaml1	0.212995	1475	0.232283	1184	0.203297	2.88438	0.234028	0.00392182	0.0384941
Napa	0.45906	2654	0.417953	2298	0.394574	2.88415	0.149022	0.00392469	0.0384984
AW047730	0.402244	1595	0.251181	1287	0.220982	2.88247	0.226172	0.00394571	0.0386807
Desi2	0.319863	1947	0.306614	1600	0.274725	2.88195	0.147783	0.00395225	0.0387208
Dnajc24	0.290897	1928	0.303622	1607	0.275927	2.88084	0.172242	0.00396613	0.0388327
Tagln3	0.529224	2127	0.334961	1762	0.302541	2.87889	0.159845	0.00399078	0.03905
Ntrk3	0.195202	1014	0.159685	760	0.130495	2.87868	0.361818	0.00399343	0.0390518
Paip1	0.409741	2512	0.395591	2133	0.366243	2.87652	0.130856	0.0040208	0.0392468
Synpr	0.183745	932	0.146772	681	0.11693	2.87628	0.374893	0.0040239	0.0392528
Psmc3	0.677372	3449	0.54315	3014	0.517514	2.87608	0.115547	0.00402646	0.0392537
Ndufv3	0.693199	3500	0.551181	3039	0.521806	2.87489	0.121413	0.00404174	0.0393541
Irf2bp1	0.211122	1502	0.236535	1210	0.207761	2.87456	0.226835	0.00404597	0.0393573
Jmy	0.244085	1649	0.259685	1338	0.229739	2.87447	0.184698	0.00404703	0.0393573
Ubxn2a	0.225913	1537	0.242047	1240	0.212912	2.87329	0.209826	0.00406227	0.0394571
Cox7c	1.53338	5102	0.803465	4532	0.778159	2.8718	0.0924648	0.0040814	0.0396185
Cdv3	0.596649	3107	0.489291	2688	0.461538	2.87092	0.134882	0.00409284	0.0396811
Tmem59l	0.183888	966	0.152126	715	0.122768	2.87038	0.379331	0.00409977	0.0396996
Eif4g3	0.487812	2731	0.430079	2331	0.40024	2.87003	0.113365	0.00410439	0.0397201
Fam98b	0.240116	1687	0.265669	1367	0.234718	2.86855	0.184558	0.00412359	0.0398816
Sod1	0.337901	2019	0.317953	1704	0.292582	2.86755	0.195897	0.00413664	0.0399833
Stag2	0.430936	2578	0.405984	2184	0.375	2.86704	0.128732	0.00414329	0.0399882
Ash2l	0.251982	1738	0.273701	1431	0.245707	2.86688	0.202296	0.00414542	0.0399882
Psmb2	0.798658	3766	0.593071	3305	0.567479	2.86681	0.102392	0.0041463	0.0399882
Nkx6-2	0.55626	1702	0.268031	1416	0.243132	2.86674	0.2349	0.00414724	0.0399882
Fam76a	0.381628	2349	0.369921	2014	0.34581	2.86396	0.163877	0.00418375	0.0402422
Cul3	0.474754	2794	0.44	2429	0.417067	2.86361	0.147168	0.00418842	0.0402603
Cplx2	0.270125	1127	0.17748	858	0.147321	2.86333	0.3002	0.00419214	0.0402603
Chn1	0.33581	1419	0.223465	1133	0.19454	2.86305	0.264905	0.0041958	0.0402603
Pnn	0.927523	4187	0.65937	3668	0.629808	2.8621	0.0992066	0.00420846	0.040334
Olfm2	0.162403	770	0.12126	533	0.0915179	2.86209	0.464046	0.00420857	0.040334
Trappc3	0.419676	2630	0.414173	2256	0.387363	2.86169	0.136401	0.00421395	0.0403612
Nipa1	0.459277	2385	0.375591	2002	0.34375	2.86133	0.141833	0.00421872	0.0403825
Terf2ip	0.196128	1444	0.227402	1159	0.199004	2.85912	0.22996	0.00424812	0.0406393
Dennd5a	0.451784	2575	0.405512	2183	0.374828	2.85881	0.132899	0.00425237	0.0406554
Pcdh9	0.837303	3243	0.510709	2712	0.465659	2.85416	0.116126	0.00431503	0.0412048
Smim12	0.241284	1733	0.272913	1417	0.243304	2.85234	0.198019	0.00433992	0.0413683
Med4	0.234863	1685	0.265354	1374	0.23592	2.85233	0.195298	0.00433999	0.0413683
Msrb1	0.350401	2051	0.322992	1720	0.29533	2.85177	0.181403	0.00434761	0.0413992
Chmp2b	0.258074	1802	0.28378	1489	0.255666	2.85171	0.183511	0.00434846	0.0413992
Atp5d	1.16872	4611	0.726142	4105	0.704842	2.85086	0.0821825	0.00436016	0.041484
Baiap2	0.219151	941	0.148189	688	0.118132	2.85068	0.362354	0.0043626	0.041484
Slc25a27	0.316968	1977	0.311339	1639	0.281422	2.8493	0.15288	0.00438151	0.0416138
Ube2r2	0.447576	2655	0.41811	2269	0.389595	2.84831	0.141063	0.00439515	0.0416964
Arxes2	0.247878	1367	0.215276	1084	0.186126	2.84624	0.254222	0.00442382	0.0419146
Dab1	0.268983	1438	0.226457	1142	0.196085	2.84124	0.234479	0.00449382	0.0425022
R3hdm1	0.651041	3283	0.517008	2841	0.487809	2.84031	0.10708	0.00450697	0.0425757
Ccndbp1	0.272509	1872	0.294803	1559	0.267685	2.83978	0.179916	0.00451449	0.0426213
Macrod2	0.176651	1275	0.200787	999	0.171532	2.83786	0.250989	0.00454178	0.0428296
Desi1	0.65732	2452	0.386142	2064	0.354396	2.83648	0.152895	0.00456135	0.0429836
Spock2	0.21866	1142	0.179843	871	0.149554	2.83632	0.22359	0.00456371	0.0429836
Rps2	1.88664	5225	0.822835	4681	0.803743	2.83552	0.106402	0.00457509	0.0430651
Ctr9	0.338191	2134	0.336063	1792	0.307692	2.83507	0.152726	0.0045816	0.0431008
Tomm20	0.858224	3987	0.627874	3562	0.611607	2.83386	0.0954186	0.00459895	0.0432384
Bex4	0.137475	921	0.145039	674	0.115728	2.83162	0.362365	0.0046313	0.0434663
Taf9b	0.124432	1004	0.15811	753	0.129293	2.83142	0.317286	0.00463418	0.0434663
Sez6l2	0.537137	2248	0.354016	1877	0.322287	2.8303	0.154925	0.00465044	0.043593
Rsu1	0.477898	2728	0.429606	2363	0.405735	2.82993	0.139199	0.00465584	0.0436179
Ppp1r14a	0.706799	1848	0.291024	1579	0.27112	2.82825	0.227644	0.00468035	0.0438216
Kdm6b	0.190524	1273	0.200472	1003	0.172218	2.82647	0.252697	0.00470642	0.0440147
Mt2	0.712677	1973	0.310709	1659	0.284856	2.82646	0.222266	0.00470654	0.0440147
Tmx4	0.496444	2696	0.424567	2330	0.400069	2.82608	0.137144	0.00471219	0.0440416
Atp5c1	1.03756	4358	0.686299	3851	0.661229	2.82535	0.0972708	0.00472295	0.0441161
Dlg1	0.268106	1753	0.276063	1447	0.248455	2.82489	0.203911	0.00472969	0.044138
Ermp1	0.206317	1459	0.229764	1166	0.200206	2.82472	0.195998	0.00473224	0.044138
Txndc16	0.324494	2045	0.322047	1698	0.291552	2.82114	0.14779	0.00478538	0.044593
Hp1bp3	0.715504	3565	0.561417	3150	0.540865	2.82096	0.0976323	0.00478808	0.044593
N6amt1	0.165945	1207	0.190079	941	0.161573	2.82022	0.286018	0.00479915	0.0446698
Dynll2	0.524882	2791	0.439528	2428	0.416896	2.8179	0.165175	0.00483393	0.0449672
Adgrb1	0.281178	1534	0.241575	1233	0.21171	2.81719	0.213133	0.00484459	0.0450135
Sod2	0.566141	3046	0.479685	2629	0.451408	2.81601	0.121902	0.00486237	0.0451522
Ppp3cb	0.351015	2109	0.332126	1773	0.30443	2.81346	0.147865	0.00490115	0.0454856
Emc2	0.443997	2644	0.416378	2273	0.390282	2.813	0.136519	0.0049082	0.0455244
Tsn	0.713438	3585	0.564567	3137	0.538633	2.81274	0.112453	0.00491218	0.0455346
Gtf2a2	0.419597	2575	0.405512	2205	0.378606	2.80966	0.137519	0.00495946	0.045946
Galc	0.169683	1213	0.191024	949	0.162946	2.80832	0.279245	0.00498006	0.0461099
Timm10	0.233284	1601	0.252126	1312	0.225275	2.80776	0.219276	0.00498873	0.0461632
Rnf11	0.444619	2653	0.417795	2273	0.390282	2.80565	0.124113	0.00502149	0.0464011
Lsm5	0.271049	1875	0.295276	1556	0.26717	2.80559	0.158372	0.0050225	0.0464011
Pafah1b2	0.411214	2492	0.392441	2116	0.363324	2.80554	0.12899	0.00502322	0.0464011
Csmd1	0.153595	870	0.137008	630	0.108173	2.80462	0.400352	0.00503752	0.0465061
Bod1	0.321305	2096	0.330079	1774	0.304602	2.80402	0.176298	0.00504697	0.0465662
Abhd14a	0.255862	1762	0.27748	1448	0.248626	2.80343	0.161859	0.00505623	0.0466245
Smim1	0.235748	1457	0.229449	1184	0.203297	2.80105	0.268483	0.00509367	0.046941
Uqcrc1	0.543275	3040	0.47874	2616	0.449176	2.79913	0.123161	0.00512407	0.0471676
Apopt1	0.272798	1862	0.293228	1544	0.26511	2.79784	0.179842	0.00514463	0.0473294
Chga	0.111185	722	0.113701	496	0.0851648	2.79723	0.534567	0.00515434	0.0473811
Serf1	0.223123	1300	0.204724	1023	0.175652	2.79711	0.261109	0.00515623	0.0473811
Car14	0.273941	1429	0.225039	1143	0.196257	2.79582	0.231916	0.00517678	0.0475424
Pithd1	0.248126	1734	0.273071	1427	0.245021	2.79448	0.17862	0.00519841	0.0476857
Grasp	0.0841993	670	0.105512	444	0.0762363	2.79243	0.461105	0.00523145	0.0479578
Rpl22l1	0.85876	3835	0.603937	3351	0.575378	2.7877	0.110736	0.00530838	0.04861
Pdcd6	0.515509	2971	0.467874	2566	0.440591	2.7869	0.129688	0.00532155	0.0487025
Thy1	0.364447	1149	0.180945	878	0.150755	2.78605	0.252398	0.00533547	0.0488017
Kxd1	0.323376	2151	0.33874	1813	0.311298	2.78465	0.144902	0.00535854	0.0489646
Prickle1	0.157285	1062	0.167244	806	0.138393	2.78441	0.294968	0.00536255	0.0489646
Selenoh	0.318882	1967	0.309764	1654	0.283997	2.7831	0.191599	0.00538423	0.0491165
Pak3	0.150021	1025	0.161417	773	0.132727	2.78303	0.308363	0.00538539	0.0491165
Dock3	0.144031	1014	0.159685	759	0.130323	2.7822	0.26845	0.0053992	0.0492141
Ier3ip1	0.430802	2610	0.411024	2228	0.382555	2.78186	0.123693	0.00540483	0.0492311
Klhl5	0.327087	1840	0.289764	1518	0.260646	2.78171	0.182193	0.00540728	0.0492311
Tmem163	0.173217	1126	0.177323	869	0.14921	2.78127	0.286827	0.00541472	0.0492705
Dnajc7	0.580719	3187	0.50189	2774	0.476305	2.7803	0.113995	0.0054308	0.0493885
Atpif1	0.90102	3742	0.589291	3320	0.570055	2.77775	0.118346	0.0054737	0.0497215
Ntm	0.601211	1992	0.313701	1653	0.283826	2.77713	0.184862	0.00548414	0.0497878
Snhg11	0.298775	936	0.147402	691	0.118647	2.77512	0.356093	0.00551821	0.0500684
Hspa9	0.541621	3044	0.47937	2645	0.454155	2.77197	0.119644	0.00557174	0.0505252
Bola2	0.435967	2647	0.41685	2254	0.387019	2.77176	0.107048	0.00557546	0.05053
Cipc	0.257653	1704	0.268346	1403	0.2409	2.77154	0.189671	0.00557921	0.0505351
Cdc42ep2	0.348288	1594	0.251024	1310	0.224931	2.76898	0.231592	0.00562321	0.0509045
Stxbp6	0.330742	1860	0.292913	1536	0.263736	2.76802	0.17958	0.0056398	0.0509964
Hook3	0.701438	3526	0.555276	3058	0.525069	2.7671	0.0928908	0.00565581	0.051112
Scn3a	0.117116	721	0.113543	493	0.0846497	2.76555	0.484079	0.00568265	0.051296
Hectd1	0.551583	3140	0.494488	2726	0.468063	2.76445	0.105315	0.00570193	0.0514408
B3galt1	0.236461	1453	0.228819	1162	0.199519	2.76363	0.198902	0.00571625	0.0515406
Rph3a	0.0796033	505	0.0795276	298	0.0511676	2.7618	0.808865	0.00574834	0.0518004
Exoc3	0.4673	2776	0.437165	2377	0.408139	2.75808	0.116322	0.00581416	0.0523435
Stx1b	0.148667	992	0.15622	740	0.12706	2.7564	0.287602	0.00584421	0.0525448
Tulp4	0.825933	3463	0.545354	3008	0.516484	2.7552	0.111036	0.00586556	0.0527023
2300009A05Rik	0.272951	1792	0.282205	1490	0.255838	2.75505	0.183168	0.00586838	0.0527023
Kpna1	0.213585	1458	0.229606	1174	0.20158	2.75472	0.218427	0.00587426	0.0527252
Cdk4	0.450305	2544	0.40063	2160	0.370879	2.75352	0.136655	0.00589589	0.0528894
Tpgs1	0.332259	2203	0.346929	1873	0.3216	2.75249	0.163028	0.00591438	0.0530252
Susd4	0.122925	747	0.117638	519	0.089114	2.75152	0.455776	0.00593188	0.0531521
Rab34	0.265846	1508	0.23748	1212	0.208104	2.74887	0.18816	0.00598016	0.0535313
Ppp1r1a	0.178367	914	0.143937	675	0.1159	2.74882	0.40529	0.00598096	0.0535313
Lrrn1	0.349534	2012	0.31685	1674	0.287431	2.748	0.156545	0.00599605	0.0536361
Dnajb12	0.251867	1761	0.277323	1462	0.25103	2.74708	0.202175	0.00601288	0.0537562
Tmem237	0.260316	1772	0.279055	1462	0.25103	2.74641	0.163714	0.0060251	0.0537859
Eea1	0.348434	2120	0.333858	1779	0.30546	2.74634	0.121848	0.00602638	0.0537859
Chmp7	0.266261	1794	0.28252	1481	0.254293	2.74556	0.181832	0.00604072	0.0538835
St6galnac3	0.147911	1079	0.169921	828	0.14217	2.74465	0.311686	0.00605751	0.0540029
Adarb2	0.0996047	615	0.0968504	399	0.0685096	2.74391	0.595145	0.0060712	0.0540944
Lbh	0.256346	1499	0.236063	1204	0.206731	2.74355	0.184526	0.00607788	0.0541236
Lage3	0.317225	2110	0.332283	1774	0.304602	2.74333	0.155868	0.00608195	0.0541293
Ndufb3	0.711967	3540	0.55748	3133	0.537946	2.74141	0.100094	0.00611757	0.0544017
Reep1	0.0959269	690	0.108661	465	0.079842	2.74119	0.453223	0.0061218	0.0544017
6820431F20Rik	0.571392	3078	0.484724	2665	0.457589	2.74113	0.117896	0.00612286	0.0544017
Grpel1	0.421917	2618	0.412283	2243	0.38513	2.7399	0.13213	0.00614584	0.0545753
H2afz	1.1239	4274	0.673071	3799	0.652301	2.7397	0.0982	0.00614961	0.0545782
Btbd8	0.176827	1267	0.199528	996	0.171016	2.73829	0.221227	0.00617602	0.054782
Plppr4	0.168936	772	0.121575	542	0.0930632	2.73621	0.430596	0.00621506	0.0550974
Cct6a	0.759136	3645	0.574016	3191	0.547905	2.73522	0.10708	0.00623386	0.0552304
Sypl	0.661901	3054	0.480945	2674	0.459135	2.73505	0.126717	0.00623704	0.0552304
Spag9	1.07746	4498	0.708346	3945	0.67737	2.73406	0.0755785	0.00625584	0.055366
Cox17	0.476285	2700	0.425197	2347	0.402988	2.73345	0.116147	0.00626743	0.0554222
Mllt11	0.307302	1548	0.24378	1270	0.218063	2.73336	0.256399	0.0062692	0.0554222
3830406C13Rik	0.284057	1831	0.288346	1516	0.260302	2.73278	0.15626	0.00628016	0.0554385
Ccp110	0.472756	2013	0.317008	1698	0.291552	2.73278	0.196413	0.00628021	0.0554385
Fzd3	0.21423	1355	0.213386	1074	0.184409	2.73186	0.214752	0.0062978	0.0555511
Cdc5l	0.376436	2328	0.366614	1998	0.343063	2.73071	0.154006	0.00631979	0.0557049
Psmb7	0.490507	2844	0.447874	2478	0.425481	2.73058	0.12497	0.00632227	0.0557049
Rnf14	0.294051	1950	0.307087	1637	0.281078	2.72755	0.1735	0.00638074	0.0561576
Tceal5	0.107241	708	0.111496	484	0.0831044	2.72577	0.452603	0.00641512	0.0564288
Gdap1	0.149814	964	0.151811	715	0.122768	2.7252	0.294771	0.00642621	0.0564721
Fahd1	0.14545	1099	0.173071	842	0.144574	2.72515	0.268114	0.00642717	0.0564721
Med8	0.290005	1989	0.313228	1673	0.28726	2.72321	0.170613	0.0064651	0.0567739
Sltm	0.586069	3117	0.490866	2665	0.457589	2.72301	0.106206	0.006469	0.0567766
Gpatch11	0.211782	1530	0.240945	1239	0.21274	2.72258	0.194875	0.00647734	0.0567936
Faim	0.272853	1883	0.296535	1577	0.270776	2.72255	0.179567	0.0064781	0.0567936
Pgam1	0.877877	3930	0.618898	3483	0.598043	2.72105	0.104467	0.00650741	0.057019
Rab6a	0.648646	3221	0.507244	2740	0.470467	2.72013	0.103038	0.00652562	0.0571342
Pde4b	0.444668	2299	0.362047	1927	0.330872	2.72002	0.122738	0.00652776	0.0571342
Hdac3	0.234976	1570	0.247244	1284	0.220467	2.71983	0.219966	0.00653159	0.0571361
Fam216a	0.18568	1285	0.202362	1015	0.174279	2.71707	0.208283	0.00658619	0.0575819
Prox1os	0.132705	965	0.151969	725	0.124485	2.71281	0.340361	0.00667144	0.0582629
Gpr137c	0.15048	1061	0.167087	812	0.139423	2.71166	0.2985	0.00669465	0.0584334
Glyr1	0.353912	2232	0.351496	1902	0.32658	2.71129	0.151365	0.00670216	0.0584667
Prr7	0.147844	875	0.137795	641	0.110062	2.70819	0.392307	0.00676514	0.0589189
Chl1	0.25122	1237	0.194803	970	0.166552	2.70729	0.256267	0.00678342	0.059018
Oaz1	1.66997	5074	0.799055	4603	0.79035	2.70723	0.0651331	0.00678464	0.059018
Fam13c	0.412289	2218	0.349291	1852	0.317995	2.70708	0.121045	0.0067877	0.059018
Dctn1	0.444526	2570	0.404724	2218	0.380838	2.70478	0.134681	0.00683492	0.0593682
Polr2i	0.383491	2410	0.379528	2049	0.35182	2.7046	0.132929	0.00683864	0.0593682
Fdft1	0.388807	2193	0.345354	1840	0.315934	2.70457	0.138121	0.00683922	0.0593682
1110032A03Rik	0.228426	1570	0.247244	1285	0.220639	2.70368	0.213794	0.00685758	0.0594624
Mrps17	0.414677	2575	0.405512	2223	0.381696	2.70191	0.129971	0.00689431	0.0597211
Wbp2	0.602695	3178	0.500472	2748	0.471841	2.70188	0.10683	0.00689496	0.0597211
Nt5c3b	0.154003	1115	0.175591	864	0.148352	2.70019	0.247669	0.00692999	0.0599917
Atl1	0.199434	1294	0.20378	1029	0.176683	2.69868	0.249591	0.00696156	0.0602322
Vkorc1	0.346586	2230	0.351181	1890	0.324519	2.6982	0.149796	0.00697156	0.0602857
Pmpcb	0.303748	2041	0.321417	1728	0.296703	2.69771	0.163858	0.00698173	0.0603279
Cdip1	0.367936	2252	0.354646	1914	0.32864	2.69675	0.145533	0.00700205	0.0604504
Rsl1d1	0.483492	2850	0.448819	2481	0.425996	2.69548	0.132257	0.00702875	0.0606478
Ro60	0.299907	1908	0.300472	1588	0.272665	2.69483	0.156043	0.00704248	0.0606992
Mrpl50	0.216448	1575	0.248031	1282	0.220124	2.69467	0.186974	0.00704592	0.0606992
Hist1h1c	0.319583	1711	0.269449	1423	0.244334	2.69465	0.215701	0.00704619	0.0606992
Rab39b	0.173622	1323	0.208346	1053	0.180804	2.69325	0.207347	0.00707599	0.0608897
Plekhh1	0.279443	1438	0.226457	1168	0.200549	2.69243	0.244335	0.00709344	0.0609735
G0s2	0.199217	1175	0.185039	922	0.15831	2.69157	0.265107	0.00711169	0.0610972
Tmem70	0.249402	1704	0.268346	1411	0.242273	2.69061	0.213956	0.00713219	0.0612401
Vdac2	1.14713	4541	0.715118	4069	0.698661	2.68784	0.0852171	0.0071915	0.0616826
Rgma	0.34618	1907	0.300315	1587	0.272493	2.68718	0.165016	0.00720591	0.0617727
Fuom	0.241147	1458	0.229606	1184	0.203297	2.68579	0.237117	0.00723593	0.0619563
Mvk	0.163663	1172	0.184567	913	0.156765	2.68564	0.243069	0.00723906	0.0619563
Anp32e	0.385721	2339	0.368346	2003	0.343922	2.6852	0.158487	0.00724863	0.0619712
Lgi3	0.405681	1950	0.307087	1629	0.279705	2.68427	0.171274	0.00726875	0.0621007
Impad1	0.385239	2284	0.359685	1954	0.335508	2.68414	0.150538	0.00727161	0.0621007
Snrnp27	0.459367	2708	0.426457	2356	0.404533	2.68318	0.115299	0.00729252	0.0622458
Cacna1d	0.189759	1122	0.176693	867	0.148867	2.68189	0.289475	0.00732066	0.0624523
Cuedc1	0.345582	2054	0.323465	1723	0.295845	2.68035	0.137142	0.00735457	0.062703
Strn	0.235323	1589	0.250236	1299	0.223043	2.68019	0.183104	0.00735797	0.062703
Vcan	0.193271	830	0.130709	600	0.103022	2.6796	0.403627	0.00737092	0.0627796
Hsp90aa1	1.54683	4551	0.716693	4072	0.699176	2.67885	0.102555	0.00738764	0.0628882
Grin2b	0.313144	1167	0.18378	910	0.15625	2.67682	0.284637	0.00743247	0.0632358
Pacsin3	0.230746	1490	0.234646	1207	0.207246	2.67486	0.182143	0.00747615	0.0635734
Strap	0.41164	2555	0.402362	2213	0.379979	2.67397	0.131999	0.00749586	0.0636478
H2afy2	0.123612	836	0.131654	603	0.103537	2.67392	0.341755	0.00749696	0.0636478
Cnrip1	0.31202	1863	0.293386	1546	0.265453	2.67317	0.167795	0.00751383	0.0637568
Dph3	0.324825	2113	0.332756	1792	0.307692	2.67178	0.1696	0.00754505	0.0639875
Hnrnpu	1.24507	4860	0.765354	4273	0.733688	2.67129	0.0939575	0.00755614	0.0639899
Micu3	0.264942	1659	0.26126	1365	0.234375	2.67122	0.1947	0.00755759	0.0639899
Exosc4	0.288702	1985	0.312598	1679	0.28829	2.67113	0.167997	0.00755969	0.0639899
B3gat1	0.144339	993	0.156378	745	0.127919	2.67086	0.26091	0.00756573	0.0639916
Trim59	0.386514	1723	0.271339	1438	0.246909	2.66915	0.224796	0.00760445	0.0642848
Ndufs1	0.33972	2154	0.339213	1826	0.31353	2.6667	0.155751	0.00765998	0.0646852
Fasn	0.317919	1900	0.299213	1599	0.274554	2.66597	0.184274	0.00767676	0.0647924
Foxn2	0.176118	1244	0.195906	983	0.168784	2.66528	0.261193	0.00769245	0.0648902
Scaper	0.227168	1476	0.232441	1186	0.20364	2.66451	0.167954	0.00770995	0.0650032
Rtn2	0.155359	1121	0.176535	869	0.14921	2.66399	0.276283	0.00772203	0.0650704
Hadh	0.332338	2035	0.320472	1707	0.293098	2.66332	0.138647	0.00773727	0.0651441
Rap2b	0.20904	1381	0.21748	1108	0.190247	2.66325	0.22271	0.00773899	0.0651441
Acbd6	0.374328	2388	0.376063	2045	0.351133	2.66188	0.134902	0.00777064	0.0653757
Anapc16	0.467416	2772	0.436535	2378	0.40831	2.66122	0.112242	0.0077859	0.0654694
Nsmce4a	0.405703	2548	0.40126	2201	0.377919	2.66055	0.123162	0.00780126	0.0655637
Tceal1	0.212844	1486	0.234016	1208	0.207418	2.65826	0.225957	0.00785464	0.0659569
Pfkp	0.280443	1422	0.223937	1137	0.195227	2.65808	0.186021	0.00785879	0.0659569
Sec22a	0.142028	1071	0.168661	824	0.141484	2.658	0.29706	0.00786054	0.0659569
Higd2a	0.709032	3582	0.564094	3138	0.538805	2.65771	0.0958758	0.00786746	0.0659801
Tom1l2	0.208156	1382	0.217638	1116	0.191621	2.65705	0.220065	0.00788278	0.0660736
Ddx24	0.85846	4012	0.631811	3551	0.609718	2.6557	0.0951371	0.00791434	0.0662929
Cyp20a1	0.315866	2006	0.315906	1708	0.293269	2.65558	0.188174	0.00791731	0.0662929
Phlda3	0.422522	1971	0.310394	1619	0.277988	2.65529	0.136208	0.00792398	0.0663136
Dock1	0.345094	1982	0.312126	1666	0.286058	2.65251	0.158422	0.00798947	0.0667932
Mapk8ip3	0.426227	2498	0.393386	2126	0.365041	2.6525	0.107148	0.00798971	0.0667932
Sdha	0.580602	3192	0.502677	2780	0.477335	2.65159	0.1001	0.00801143	0.0669394
Cdc40	0.414498	2436	0.383622	2101	0.360749	2.65139	0.14749	0.00801602	0.0669424
Fgfr2	0.401842	1923	0.302835	1630	0.279876	2.65074	0.194247	0.0080316	0.0670372
Bdh1	0.197878	1259	0.198268	988	0.169643	2.65005	0.220715	0.00804788	0.0671377
Pfdn5	1.23332	4625	0.728346	4154	0.713255	2.64962	0.08771	0.00805827	0.067189
Egln2	0.283055	1920	0.302362	1604	0.275412	2.64866	0.158909	0.00808108	0.0673438
Tuba4a	0.240874	1193	0.187874	937	0.160886	2.64836	0.275486	0.00808843	0.0673521
Traf4	0.173718	898	0.141417	664	0.114011	2.64827	0.34625	0.00809059	0.0673521
Zfp326	0.357776	2216	0.348976	1873	0.3216	2.64674	0.137272	0.00812724	0.0676217
Mrfap1	1.20536	4362	0.686929	3934	0.675481	2.64538	0.0855524	0.00815986	0.0678575
9330162G02Rik	0.287184	1477	0.232598	1198	0.205701	2.64375	0.240733	0.00819942	0.0681507
Slc1a1	0.145325	816	0.128504	590	0.101305	2.64291	0.403618	0.00821976	0.0682839
Eid2	0.213221	1382	0.217638	1111	0.190762	2.64224	0.218708	0.00823607	0.0683835
Camk2b	0.243737	929	0.146299	693	0.11899	2.63679	0.354747	0.00836941	0.0694179
Gm19938	0.0817487	602	0.0948031	391	0.067136	2.63515	0.493595	0.00841	0.0696816
C1ql2	0.163486	636	0.100157	424	0.0728022	2.63445	0.536634	0.00842741	0.0697894
Ttc9b	0.137758	831	0.130866	603	0.103537	2.63157	0.374205	0.00849913	0.0703465
Sirt3	0.229021	1581	0.248976	1295	0.222356	2.63007	0.177593	0.00853684	0.0705849
Hif1a	0.423727	2507	0.394803	2170	0.372596	2.62971	0.139191	0.00854573	0.0706215
Nsg2	0.260773	1148	0.180787	888	0.152473	2.62745	0.244697	0.00860267	0.071018
Prkcq	0.186209	1284	0.202205	1027	0.176339	2.62585	0.238327	0.00864322	0.0713155
Lrrc8b	0.167915	1227	0.193228	974	0.167239	2.62232	0.254259	0.00873343	0.0719849
Capns1	0.726751	3534	0.556535	3092	0.530907	2.62093	0.102139	0.00876908	0.0722412
Rhoc	0.319924	1839	0.289606	1528	0.262363	2.62065	0.153591	0.00877626	0.0722627
Tnks	0.267521	1832	0.288504	1509	0.2591	2.61706	0.145266	0.00886918	0.0729494
Unc5c	0.134282	979	0.154173	746	0.128091	2.61689	0.326381	0.00887347	0.0729494
Heatr3	0.169297	1250	0.19685	994	0.170673	2.61644	0.232422	0.00888529	0.0730087
Cab39	0.360873	2297	0.361732	1974	0.338942	2.61618	0.143632	0.00889194	0.0730255
6330403K07Rik	0.243764	1175	0.185039	922	0.15831	2.61566	0.277527	0.00890553	0.0730992
Sytl2	0.216519	1293	0.203622	1035	0.177713	2.61538	0.234308	0.0089128	0.073121
Pds5b	0.212734	1444	0.227402	1174	0.20158	2.61269	0.231487	0.00898318	0.073656
Sox2ot	0.713255	2565	0.403937	2152	0.369505	2.61254	0.121111	0.00898732	0.073656
Tmem151a	0.534023	2034	0.320315	1688	0.289835	2.61173	0.144608	0.00900858	0.0737911
Usp14	0.3721	2246	0.353701	1908	0.32761	2.61138	0.125605	0.00901777	0.0737911
Fry	0.279267	1547	0.243622	1254	0.215316	2.60939	0.182685	0.00907032	0.0741506
Nsf	0.30796	1547	0.243622	1273	0.218578	2.60936	0.249855	0.00907107	0.0741506
Anapc4	0.188134	1342	0.211339	1078	0.185096	2.60705	0.245084	0.00913271	0.0745084
Fam171a2	0.165136	995	0.156693	752	0.129121	2.60691	0.290273	0.00913636	0.0745084
Ndufaf2	0.283107	1894	0.298268	1591	0.27318	2.60683	0.172051	0.00913836	0.0745084
Eif1ax	0.4161	2533	0.398898	2178	0.37397	2.60594	0.109866	0.00916215	0.0746256
Kdm5b	0.333129	2032	0.32	1687	0.289663	2.60475	0.12021	0.00919424	0.0748485
Timp4	0.473808	1790	0.28189	1480	0.254121	2.60422	0.179319	0.00920824	0.0748855
Polr1d	0.625494	3320	0.522835	2919	0.501202	2.60392	0.106826	0.00921636	0.074913
Supt5	0.234907	1607	0.253071	1328	0.228022	2.6028	0.199153	0.00924652	0.0751197
Ip6k2	0.199624	1358	0.213858	1102	0.189217	2.60023	0.265087	0.00931602	0.0756455
Me1	0.180138	1159	0.18252	908	0.155907	2.59983	0.243008	0.00932696	0.0756955
Gm1821	0.0953007	805	0.126772	582	0.0999313	2.59874	0.379082	0.00935675	0.0758538
Bphl	0.173232	1181	0.185984	921	0.158139	2.59859	0.23694	0.00936083	0.0758538
Sesn3	0.309256	1765	0.277953	1460	0.250687	2.59679	0.1569	0.00941	0.0762133
Frmd5	0.229084	1477	0.232598	1200	0.206044	2.59653	0.185207	0.009417	0.076231
Ntrk2	0.889038	2783	0.438268	2372	0.40728	2.59617	0.127442	0.00942691	0.0762723
Rbm26	0.54734	2985	0.470079	2592	0.445055	2.59569	0.110884	0.00944009	0.0763399
Hmgb1	1.27525	4535	0.714173	4009	0.688359	2.59444	0.100768	0.0094744	0.0765783
Emc6	0.519566	3019	0.475433	2622	0.450206	2.59378	0.0998009	0.00949284	0.0766491
Eif4a1	1.13238	4393	0.691811	3923	0.673592	2.59334	0.0907919	0.00950489	0.0767073
Mkrn1	0.449116	2670	0.420472	2289	0.393029	2.59162	0.11525	0.00955265	0.0770535
Rtl8a	0.378699	2318	0.365039	1954	0.335508	2.59101	0.113997	0.00956951	0.0771502
Fndc4	0.232793	1362	0.214488	1085	0.186298	2.59054	0.171614	0.00958258	0.0772163
Cdh2	0.499419	2511	0.395433	2130	0.365728	2.58866	0.120639	0.00963495	0.0775988
Actr10	0.509911	2973	0.468189	2577	0.442479	2.58843	0.120087	0.00964153	0.0776123
Timm22	0.240167	1718	0.270551	1414	0.242788	2.5882	0.168722	0.00964796	0.0776247
Mrpl21	0.287073	1893	0.29811	1593	0.273523	2.58669	0.162739	0.00969034	0.077885
Tprkb	0.544492	2654	0.417953	2272	0.39011	2.586	0.107491	0.00970959	0.077885
Got2	0.255092	1745	0.274803	1461	0.250859	2.586	0.202428	0.00970974	0.077885
Grik5	0.262275	1440	0.226772	1160	0.199176	2.586	0.182201	0.00970981	0.077885
Srp72	0.369064	2313	0.364252	1979	0.339801	2.58521	0.14437	0.00973201	0.0780235
Abat	0.249841	1427	0.224724	1154	0.198146	2.58475	0.216387	0.00974484	0.0780869
Snx30	0.267399	1655	0.26063	1372	0.235577	2.58397	0.195202	0.00976704	0.0782252
Srp19	0.502702	2870	0.451969	2497	0.428743	2.58335	0.110011	0.00978452	0.0783256
Banf1	0.368906	2288	0.360315	1965	0.337397	2.58241	0.159041	0.00981128	0.0784605
Josd2	0.718994	2684	0.422677	2360	0.40522	2.58068	0.162468	0.00986049	0.0788143
Cspg5	1.24171	3036	0.47811	2641	0.453468	2.57916	0.150489	0.00990422	0.0791238
Zmynd8	0.435099	2531	0.398583	2158	0.370536	2.57892	0.113188	0.0099111	0.0791389
Zfp24	0.352441	2233	0.351654	1905	0.327095	2.57801	0.133216	0.00993705	0.0793062
Zfand1	0.108743	841	0.132441	614	0.105426	2.57722	0.324451	0.00995994	0.0794488
Bnip3	0.238867	1648	0.259528	1347	0.231284	2.5762	0.14841	0.00998928	0.0796081
Hacd1	0.218571	1530	0.240945	1263	0.216861	2.57618	0.22621	0.00998995	0.0796081
Med25	0.244086	1590	0.250394	1318	0.226305	2.5752	0.214401	0.0100183	0.0797935
Mrps21	0.56919	3139	0.494331	2733	0.469265	2.57303	0.0975786	0.0100814	0.0802156
Arrdc3	0.231115	1501	0.236378	1228	0.210852	2.57201	0.1901	0.0101111	0.0803875
1110008P14Rik	0.264767	1674	0.263622	1393	0.239183	2.57182	0.186952	0.0101165	0.0803875
Qdpr	1.05129	2952	0.464882	2587	0.444196	2.57176	0.172446	0.0101182	0.0803875
Mysm1	0.386014	2343	0.368976	1999	0.343235	2.56934	0.121543	0.0101892	0.0808703
Sec63	0.410141	2465	0.388189	2115	0.363152	2.56861	0.131096	0.0102108	0.0810016
Psma6	0.503233	2899	0.456535	2505	0.430117	2.56827	0.107267	0.0102209	0.0810407
Zc3h13	0.356122	2170	0.341732	1834	0.314904	2.56778	0.131385	0.0102354	0.0811148
Vps29	0.57906	3174	0.499843	2786	0.478365	2.56645	0.0949596	0.0102746	0.0813226
Usp33	0.19849	1343	0.211496	1075	0.184581	2.56638	0.207636	0.0102765	0.0813226
Dact3	0.203727	1425	0.224409	1158	0.198832	2.56637	0.202828	0.010277	0.0813226
Ncoa1	0.326832	1893	0.29811	1580	0.271291	2.56466	0.12424	0.0103277	0.0816833
Poc1a	0.115547	922	0.145197	697	0.119677	2.56321	0.365167	0.010371	0.0819845
Ndufa6	0.860271	3961	0.62378	3508	0.602335	2.56075	0.0928311	0.0104448	0.0825267
Slc25a3	1.37	5009	0.788819	4509	0.77421	2.56002	0.079806	0.0104666	0.0826579
Ephx4	0.0998046	717	0.112913	502	0.0861951	2.55924	0.428732	0.0104902	0.0827622
Ewsr1	0.513931	2868	0.451654	2466	0.42342	2.55835	0.0967375	0.010517	0.0828679
Lingo1	0.139588	851	0.134016	623	0.106971	2.55827	0.307347	0.0105193	0.0828679
Smap1	0.578208	3170	0.499213	2788	0.478709	2.55728	0.111362	0.0105494	0.0829936
Prxl2b	0.199144	1390	0.218898	1128	0.193681	2.55723	0.236781	0.010551	0.0829936
Gatad2b	0.466474	2701	0.425354	2328	0.399725	2.557	0.116472	0.0105579	0.0830018
Sat2	0.155338	1139	0.17937	896	0.153846	2.55626	0.25168	0.0105803	0.0830592
Thoc1	0.313552	1939	0.305354	1618	0.277816	2.55601	0.150785	0.0105879	0.0830778
Agap1	0.359425	2102	0.331024	1751	0.300652	2.55555	0.110504	0.0106021	0.0831477
Tdrkh	0.14931	1146	0.180472	898	0.15419	2.54941	0.239271	0.0107904	0.084499
Idh3a	0.370156	2262	0.35622	1939	0.332933	2.54872	0.142788	0.0108118	0.0846249
Tmem191c	0.170336	921	0.145039	691	0.118647	2.54818	0.339319	0.0108286	0.0847147
Psmd4	0.763308	3745	0.589764	3335	0.57263	2.5475	0.0959217	0.0108499	0.0848116
Gmps	0.308047	1988	0.313071	1681	0.288633	2.54744	0.155387	0.0108517	0.0848116
Txndc9	0.48912	2883	0.454016	2522	0.433036	2.54716	0.118889	0.0108604	0.0848376
Snhg4	0.133466	952	0.149921	722	0.12397	2.54543	0.335555	0.0109144	0.0851795
Dpm3	0.504454	2924	0.460472	2549	0.437672	2.54511	0.108953	0.0109244	0.0851795
Cry2	0.230412	1311	0.206457	1040	0.178571	2.54491	0.197765	0.0109305	0.0851795
Timm10b	0.427717	2614	0.411654	2255	0.387191	2.54489	0.128318	0.0109311	0.0851795
Ptpmt1	0.422753	2558	0.402835	2203	0.378262	2.54273	0.119802	0.010999	0.085625
Stambp	0.295349	1956	0.308031	1661	0.285199	2.54126	0.163351	0.0110453	0.0858291
Slc38a2	0.663226	2965	0.466929	2520	0.432692	2.54125	0.0818076	0.0110458	0.0858291
Sparcl1	1.45525	3226	0.508031	2801	0.480941	2.54121	0.135907	0.0110471	0.0858291
Slc8a2	0.119808	630	0.0992126	421	0.0722871	2.54115	0.438108	0.011049	0.0858291
Nsfl1c	0.370317	2384	0.375433	2040	0.350275	2.54092	0.134316	0.011056	0.0858291
Nkx2-2	0.132169	972	0.153071	744	0.127747	2.54087	0.300789	0.0110578	0.0858291
Trappc4	0.551249	3122	0.491654	2729	0.468578	2.53923	0.113991	0.0111095	0.0861466
Scn8a	0.166849	888	0.139843	656	0.112637	2.53559	0.268493	0.0112257	0.08692
Cyth2	0.351788	2234	0.351811	1896	0.325549	2.53472	0.129964	0.0112536	0.0870929
Bola1	0.264648	1790	0.28189	1499	0.257383	2.53366	0.172985	0.0112879	0.0872736
Gjb1	0.335055	1518	0.239055	1243	0.213427	2.53345	0.210747	0.0112945	0.0872818
Pomgnt1	0.213536	1508	0.23748	1240	0.212912	2.5318	0.205383	0.0113478	0.0876507
Flrt1	0.134183	817	0.128661	595	0.102163	2.53128	0.349806	0.0113648	0.0877396
P3h4	0.269755	1656	0.260787	1379	0.236779	2.52977	0.193675	0.0114138	0.0879888
Cct7	0.706542	3540	0.55748	3116	0.535027	2.52919	0.100731	0.0114328	0.0880923
Gpr62	0.278742	1478	0.232756	1204	0.206731	2.52769	0.201703	0.0114815	0.0884238
Ccdc32	0.197853	1444	0.227402	1179	0.202438	2.52753	0.194719	0.0114869	0.0884238
Slc20a2	0.267658	1683	0.265039	1402	0.240728	2.52734	0.172354	0.011493	0.0884276
Lhfpl3	0.177859	587	0.0924409	387	0.0664492	2.52717	0.601423	0.0114986	0.0884276
Selenok	1.48216	4948	0.779213	4428	0.760302	2.52622	0.0798879	0.0115297	0.0885804
Eif3h	0.759486	3658	0.576063	3202	0.549794	2.5243	0.0973401	0.0115928	0.0889358
Nfu1	0.315227	2089	0.328976	1789	0.307177	2.5228	0.156217	0.0116425	0.089274
Mob4	0.44355	2655	0.41811	2308	0.396291	2.52064	0.123374	0.0117141	0.0896931
Timm8a1	0.155653	1190	0.187402	943	0.161916	2.52026	0.227992	0.0117267	0.0897458
Pam	0.206044	1348	0.212283	1090	0.187157	2.51995	0.226741	0.0117372	0.0897828
Cmip	0.328144	2086	0.328504	1765	0.303056	2.51731	0.143847	0.0118255	0.0904012
Dcps	0.251092	1767	0.278268	1473	0.252919	2.51702	0.174843	0.0118351	0.0904012
Gnptg	0.371584	2319	0.365197	1991	0.341861	2.51548	0.132097	0.0118871	0.0907543
Tlk2	0.189379	1361	0.214331	1099	0.188702	2.51522	0.198326	0.011896	0.0907783
Upf3a	0.257035	1745	0.274803	1470	0.252404	2.51436	0.204505	0.0119247	0.0909502
Kmt2e	0.706819	3549	0.558898	3104	0.532967	2.51421	0.0873721	0.01193	0.0909502
Evi5l	0.152098	1099	0.173071	861	0.147837	2.51323	0.269658	0.0119633	0.0911178
Mal	1.2417	2232	0.351496	1918	0.329327	2.51322	0.222063	0.0119635	0.0911178
Pik3ip1	0.427646	2379	0.374646	2021	0.347012	2.51247	0.116847	0.011989	0.0912506
Mir124a-1hg	0.153164	806	0.126929	589	0.101133	2.51223	0.393394	0.0119971	0.0912506
Ccnd2	0.245232	1222	0.192441	968	0.166209	2.5122	0.230218	0.0119982	0.0912506
Fbxo32	0.213399	1412	0.222362	1138	0.195398	2.5112	0.193821	0.0120322	0.0914653
Mkrn2	0.162751	1231	0.193858	977	0.167754	2.5099	0.200804	0.0120764	0.0916954
Zfp580	0.189946	1385	0.21811	1123	0.192823	2.50969	0.20592	0.0120837	0.0916954
Nsmce3	0.348693	2261	0.356063	1935	0.332246	2.50963	0.140079	0.0120856	0.0916954
Spg20	0.342908	1981	0.311969	1671	0.286916	2.50943	0.148793	0.0120926	0.0917045
Bet1l	0.19431	1378	0.217008	1122	0.192651	2.508	0.248095	0.0121417	0.0920331
Lars	0.274761	1840	0.289764	1533	0.263221	2.50571	0.130618	0.0122207	0.0925432
Coq10a	0.152448	1197	0.188504	948	0.162775	2.50515	0.204867	0.0122401	0.0926102
Acbd5	0.416701	2501	0.393858	2140	0.367445	2.50511	0.0944402	0.0122412	0.0926102
Rcbtb1	0.244135	1566	0.246614	1306	0.224245	2.50428	0.206864	0.0122699	0.092783
Car2	1.49932	3505	0.551969	3110	0.533997	2.50391	0.154652	0.012283	0.0927933
Thoc7	0.434928	2490	0.392126	2140	0.367445	2.50329	0.125393	0.0123044	0.0928748
Txn2	0.474031	2788	0.439055	2410	0.413805	2.50326	0.114704	0.0123055	0.0928748
Mrps14	0.553646	3030	0.477165	2672	0.458791	2.50208	0.11175	0.0123466	0.0930483
Cnih1	0.388663	2463	0.387874	2117	0.363496	2.50201	0.126189	0.0123491	0.0930483
Atraid	0.82002	3941	0.62063	3480	0.597527	2.50198	0.0821729	0.0123499	0.0930483
Cfdp1	0.450392	2656	0.418268	2320	0.398352	2.50192	0.125409	0.012352	0.0930483
Porcn	0.154773	1077	0.169606	841	0.144402	2.49949	0.29679	0.0124372	0.0935565
Apc	0.685265	3397	0.534961	2956	0.507555	2.49736	0.0921365	0.0125122	0.0940317
Tmem126a	0.306973	2059	0.324252	1727	0.296532	2.49606	0.123586	0.0125581	0.0942871
Usp24	0.281744	1592	0.250709	1318	0.226305	2.49588	0.192435	0.0125644	0.0942898
Pmvk	0.324885	2053	0.323307	1733	0.297562	2.49551	0.132086	0.0125777	0.0943446
Polr3h	0.329168	1907	0.300315	1600	0.274725	2.4939	0.155635	0.0126349	0.094729
Czib	0.253321	1725	0.271654	1437	0.246738	2.49342	0.166746	0.0126517	0.0948102
Naf1	0.129457	1010	0.159055	782	0.134272	2.49259	0.33626	0.0126816	0.094944
Plppr5	0.116708	757	0.119213	543	0.0932349	2.49217	0.369108	0.0126964	0.0950102
Snhg20	0.38611	2271	0.357638	1917	0.329155	2.49099	0.0978386	0.0127387	0.095282
Ctbp1	0.506857	2877	0.453071	2538	0.435783	2.49043	0.113246	0.012759	0.0953886
Nipsnap2	0.214461	1488	0.234331	1214	0.208448	2.48987	0.155504	0.0127791	0.095467
Rsl24d1	0.245049	1736	0.273386	1461	0.250859	2.48637	0.178993	0.0129054	0.09628
Sgta	0.496952	2915	0.459055	2529	0.434238	2.48628	0.0972568	0.0129086	0.09628
Gabrb3	0.167915	872	0.137323	644	0.110577	2.48542	0.300723	0.0129398	0.0964667
Uchl3	0.332461	2142	0.337323	1833	0.314732	2.4844	0.13316	0.0129772	0.0966999
Efna2	0.100135	802	0.126299	585	0.100446	2.48403	0.327543	0.0129906	0.0967547
Pura	1.02236	4313	0.679213	3799	0.652301	2.48376	0.0831583	0.0130002	0.0967808
Anp32a	0.82511	3833	0.603622	3376	0.57967	2.48339	0.0923606	0.0130139	0.096837
Huwe1	0.503654	2805	0.441732	2398	0.411745	2.48125	0.0991901	0.0130924	0.0973296
Slc43a2	0.189654	1306	0.205669	1055	0.181147	2.48034	0.226287	0.0131258	0.0975323
2410004B18Rik	0.297123	2025	0.318898	1725	0.296188	2.47661	0.140727	0.0132636	0.0985097
Igsf9b	0.111467	715	0.112598	505	0.0867102	2.47581	0.372628	0.0132934	0.0986852
Kcnq1ot1	0.739004	2927	0.460945	2528	0.434066	2.4751	0.113238	0.0133201	0.098814
Acot1	0.268	1631	0.25685	1349	0.231628	2.47501	0.152673	0.0133232	0.098814
Vps36	0.285128	1887	0.297165	1604	0.275412	2.47365	0.192072	0.0133741	0.0991446
Zranb1	0.345488	2124	0.334488	1805	0.309924	2.4729	0.124913	0.0134021	0.099306
Idh1	0.305191	1837	0.289291	1541	0.264595	2.47261	0.153048	0.0134131	0.0993406
Pak7	0.300136	1765	0.277953	1456	0.25	2.46924	0.129229	0.0135399	0.100233
Gpn3	0.126951	1012	0.15937	789	0.135474	2.46839	0.346456	0.0135722	0.100425
Glrx5	0.371031	2342	0.368819	2001	0.343578	2.46716	0.112438	0.0136188	0.100676
Clns1a	0.313724	2094	0.329764	1774	0.304602	2.4666	0.130703	0.0136402	0.100788
Hsd17b12	0.62559	3262	0.513701	2862	0.491415	2.46626	0.109475	0.013653	0.100835
Lrrc4c	0.156544	1088	0.171339	853	0.146463	2.46569	0.285262	0.0136749	0.100949
Taldo1	1.15204	4020	0.633071	3585	0.615556	2.46242	0.101822	0.0138002	0.101767
Rpl27	0.713528	3516	0.553701	3076	0.528159	2.4623	0.0953643	0.0138049	0.101767
Ninj2	0.192497	1209	0.190394	967	0.166037	2.4619	0.252676	0.0138202	0.101798
Eps15	0.594543	2870	0.451969	2506	0.430288	2.46186	0.109531	0.0138219	0.101798
Erg28	0.568489	3130	0.492913	2715	0.466174	2.45964	0.101532	0.0139076	0.102333
Chd6	0.487593	2729	0.429764	2341	0.401957	2.45903	0.0878423	0.0139314	0.102414
Tacc2	0.141985	883	0.139055	661	0.113496	2.45873	0.318245	0.0139429	0.102451
Gng3	0.20493	941	0.148189	718	0.123283	2.45831	0.350407	0.0139594	0.102511
Tubgcp2	0.161035	1100	0.173228	869	0.14921	2.45819	0.292985	0.0139641	0.102511
Ppp1r7	0.285661	1928	0.303622	1630	0.279876	2.45772	0.158132	0.0139822	0.102596
Dut	0.170869	1157	0.182205	907	0.155735	2.45713	0.215708	0.0140053	0.102671
Minar2	0.0988726	678	0.106772	474	0.0813874	2.45666	0.453555	0.0140234	0.102735
Tma7	0.819796	3788	0.596535	3363	0.577438	2.45657	0.0933583	0.0140271	0.102735
Lrrn2	0.140922	847	0.133386	626	0.107486	2.45628	0.296541	0.0140382	0.10275
Cyp7b1	0.22265	1180	0.185827	928	0.159341	2.45579	0.221407	0.0140574	0.102815
Ndufaf3	0.26969	1836	0.289134	1538	0.26408	2.45555	0.159583	0.0140668	0.102836
Ybx3	0.416939	2340	0.368504	1996	0.34272	2.45489	0.132749	0.0140926	0.102977
Irak1bp1	0.171847	1166	0.183622	916	0.15728	2.45469	0.190373	0.0141008	0.10299
Fbxo2	0.552398	2552	0.40189	2154	0.369849	2.45333	0.0981162	0.014154	0.103331
Ufm1	0.272935	1863	0.293386	1572	0.269918	2.45249	0.143432	0.0141871	0.103524
Mnat1	0.147271	1100	0.173228	858	0.147321	2.45205	0.215616	0.0142046	0.103605
Serpinb1a	0.319296	1237	0.194803	997	0.171188	2.44979	0.285214	0.014294	0.104209
Sin3b	0.513434	2952	0.464882	2576	0.442308	2.4486	0.113805	0.0143412	0.104388
Washc2	0.525774	2864	0.451024	2473	0.424622	2.44851	0.106001	0.0143449	0.104388
Ptgds	1.69825	3547	0.558583	3144	0.539835	2.44833	0.18997	0.0143522	0.104393
2410006H16Rik	0.486379	2621	0.412756	2225	0.38204	2.4481	0.103864	0.014361	0.104409
2900011O08Rik	0.181739	1058	0.166614	823	0.141312	2.44691	0.256062	0.0144087	0.104664
Adgrl3	0.313032	1654	0.260472	1366	0.234547	2.4469	0.160157	0.0144093	0.104664
Srp9	0.637027	3339	0.525827	2956	0.507555	2.44542	0.0968129	0.0144683	0.105044
Arsg	0.210999	1310	0.206299	1062	0.182349	2.44481	0.251571	0.014493	0.10516
Lrrtm2	0.154909	1108	0.174488	875	0.15024	2.44428	0.308186	0.0145141	0.10516
Mpp2	0.200089	1437	0.226299	1162	0.199519	2.44404	0.147177	0.014524	0.10516
Gm33727	0.070273	594	0.0935433	402	0.0690247	2.44317	0.577845	0.0145589	0.105364
Odc1	0.194236	1233	0.194173	991	0.170158	2.44292	0.263024	0.0145689	0.105388
Tbc1d12	0.182954	1315	0.207087	1065	0.182864	2.44221	0.218865	0.0145977	0.105529
Zfp428	0.24708	1496	0.235591	1217	0.208963	2.44211	0.155925	0.0146016	0.105529
Brinp3	0.130231	738	0.11622	529	0.090831	2.44179	0.396281	0.0146146	0.105541
Pusl1	0.115505	902	0.142047	678	0.116415	2.44174	0.27245	0.0146166	0.105541
Acaca	0.287651	1797	0.282992	1511	0.259444	2.44076	0.162587	0.0146563	0.105779
Jtb	0.527286	3059	0.481732	2647	0.454499	2.44014	0.090625	0.0146816	0.105906
Nudt19	0.317864	2064	0.325039	1733	0.297562	2.44	0.110366	0.0146872	0.105906
Lsm6	0.519195	2954	0.465197	2564	0.440247	2.43971	0.104142	0.014699	0.105942
Hdac11	0.250825	1636	0.257638	1342	0.230426	2.43717	0.15079	0.0148026	0.106641
Sf3a3	0.260073	1818	0.286299	1539	0.264251	2.43663	0.162607	0.014825	0.106753
Dscam	0.0902539	606	0.0954331	408	0.0700549	2.43621	0.496397	0.014842	0.106827
Med30	0.291243	1969	0.310079	1669	0.286573	2.4342	0.139408	0.0149249	0.107375
Pspc1	0.17802	1269	0.199843	1017	0.174622	2.43329	0.216735	0.0149621	0.107594
Zfp637	0.301349	1998	0.314646	1684	0.289148	2.43265	0.129346	0.0149889	0.107685
Kcnip3	0.299619	1486	0.234016	1232	0.211538	2.43259	0.235365	0.0149914	0.107685
Btbd3	0.203382	1208	0.190236	971	0.166724	2.43214	0.274567	0.0150099	0.107695
Mrpl51	0.46452	2724	0.428976	2346	0.402816	2.43213	0.104051	0.0150102	0.107695
Strbp	0.364053	1935	0.304724	1626	0.27919	2.43165	0.144057	0.0150304	0.107792
Slc49a4	0.263765	1768	0.278425	1483	0.254636	2.43104	0.149861	0.0150555	0.107874
Spata7	0.17826	1189	0.187244	943	0.161916	2.43051	0.216566	0.0150775	0.107958
Elovl7	0.281456	1513	0.238268	1241	0.213084	2.43043	0.180489	0.0150809	0.107958
Cct5	0.702679	3466	0.545827	3076	0.528159	2.43002	0.0918102	0.0150979	0.108018
Naxe	0.446653	2720	0.428346	2363	0.405735	2.4299	0.113064	0.0151029	0.108018
Pgm1	0.216477	1259	0.198268	1006	0.172734	2.42823	0.223995	0.0151729	0.108446
Twistnb	0.21023	1468	0.231181	1208	0.207418	2.42814	0.223927	0.0151764	0.108446
Yaf2	0.321856	2084	0.328189	1761	0.30237	2.42786	0.119257	0.0151883	0.108482
Idh3b	0.523682	2892	0.455433	2513	0.43149	2.42717	0.108623	0.0152171	0.108639
Srcin1	0.414617	2115	0.333071	1768	0.303571	2.4268	0.108652	0.0152328	0.108702
Rab33a	0.17349	1134	0.178583	893	0.153331	2.4265	0.251189	0.0152452	0.108741
Dnm1l	0.317202	1935	0.304724	1617	0.277644	2.42621	0.124904	0.0152575	0.10878
Smim19	0.291769	1931	0.304094	1622	0.278503	2.42547	0.112899	0.0152886	0.10893
Lpar1	0.434071	1624	0.255748	1342	0.230426	2.42538	0.182875	0.0152923	0.10893
Wdr47	0.192347	1290	0.20315	1042	0.178915	2.42357	0.234357	0.0153687	0.109425
Nudt18	0.134484	1075	0.169291	840	0.144231	2.42332	0.261365	0.0153794	0.109452
Nop58	0.212327	1404	0.221102	1146	0.196772	2.42306	0.215184	0.0153904	0.109481
Arnt2	0.190611	1291	0.203307	1038	0.178228	2.42261	0.198064	0.0154096	0.10952
Trmt6	0.182965	1338	0.210709	1083	0.185955	2.42212	0.195804	0.0154303	0.109618
Polr2k	0.380882	2333	0.367402	2018	0.346497	2.4212	0.134618	0.0154692	0.109844
Macrod1	0.11968	930	0.146457	706	0.121223	2.42066	0.268826	0.0154925	0.109961
Akt1s1	0.267723	1839	0.289606	1542	0.264766	2.41921	0.140297	0.0155541	0.110348
Kidins220	0.559016	2913	0.45874	2523	0.433207	2.41888	0.0982384	0.0155684	0.110401
Tbcb	0.61413	3311	0.521417	2884	0.495192	2.41871	0.0909291	0.0155756	0.110402
1110051M20Rik	0.190431	1373	0.21622	1119	0.192136	2.41802	0.214107	0.015605	0.110561
Ramp2	0.203905	1144	0.180157	898	0.15419	2.41679	0.212819	0.015658	0.110825
Jam3	0.556468	2453	0.386299	2063	0.354224	2.41659	0.105163	0.0156665	0.110825
Ift81	0.132561	925	0.145669	702	0.120536	2.41632	0.283244	0.0156783	0.110832
Dpm1	0.319148	2058	0.324094	1757	0.301683	2.41575	0.148916	0.0157028	0.110956
Sik3	0.361704	2185	0.344094	1858	0.319025	2.4155	0.11083	0.0157137	0.110984
Tmem167	0.538369	3037	0.478268	2660	0.456731	2.41432	0.100769	0.0157647	0.111294
Cadps	0.195197	1153	0.181575	912	0.156593	2.41291	0.238384	0.0158257	0.111675
Gucy1b1	0.133927	921	0.145039	702	0.120536	2.41219	0.33488	0.0158572	0.11177
Lsm1	0.241914	1734	0.273071	1456	0.25	2.41213	0.177128	0.0158596	0.11177
Slitrk2	0.261437	1309	0.206142	1048	0.179945	2.41211	0.200336	0.0158604	0.11177
Spon1	0.180729	991	0.156063	762	0.130838	2.41186	0.274131	0.0158713	0.111797
Abhd17b	0.393249	2264	0.356535	1932	0.331731	2.41152	0.120071	0.0158861	0.111852
Gnai3	0.315106	2071	0.326142	1736	0.298077	2.41098	0.105188	0.0159098	0.11197
Crtc3	0.305955	1761	0.277323	1478	0.253777	2.41081	0.178032	0.0159172	0.111971
Rrnad1	0.162618	1132	0.178268	889	0.152644	2.40996	0.206162	0.0159545	0.112134
Mrps23	0.202008	1480	0.233071	1219	0.209306	2.40968	0.180764	0.0159667	0.112143
Tmco3	0.295049	1853	0.291811	1562	0.268201	2.4078	0.155052	0.0160491	0.112628
Psma7	0.923101	4057	0.638898	3604	0.618819	2.40726	0.0877927	0.0160729	0.112717
Rnf146	0.282265	1962	0.308976	1655	0.284169	2.40611	0.145994	0.0161234	0.113021
Hip1r	0.200469	1263	0.198898	1010	0.17342	2.40507	0.175119	0.0161695	0.113294
Mpst	0.36875	2283	0.359528	1948	0.334478	2.39966	0.102869	0.0164103	0.114828
Rpl41	2.16715	5558	0.875276	5057	0.868304	2.39843	0.0778297	0.0164654	0.115163
Ap2a2	0.298723	1840	0.289764	1553	0.266655	2.3976	0.149361	0.016503	0.115325
Senp5	0.139239	1025	0.161417	798	0.137019	2.39726	0.296542	0.0165182	0.11538
Map7d1	0.6983	3099	0.488031	2743	0.470982	2.39579	0.115759	0.0165845	0.115758
Dmac1	0.224363	1589	0.250236	1326	0.227679	2.39574	0.191018	0.016587	0.115758
Slc25a1	0.211788	1458	0.229606	1198	0.205701	2.39529	0.191615	0.0166072	0.115844
Dtymk	0.278835	1860	0.292913	1571	0.269746	2.39512	0.145305	0.0166149	0.115844
Map2k4	0.175303	1253	0.197323	1005	0.172562	2.39498	0.216527	0.0166212	0.115844
Kalrn	0.243975	1062	0.167244	831	0.142685	2.39396	0.282008	0.0166676	0.116074
Hagh	0.419529	2528	0.39811	2178	0.37397	2.39253	0.111628	0.0167325	0.116411
Clcn5	0.104478	793	0.124882	588	0.100962	2.39229	0.375809	0.0167438	0.116411
Arid4b	0.551062	2934	0.462047	2550	0.437843	2.39087	0.102437	0.0168084	0.116789
Id2	0.74691	2574	0.405354	2223	0.381696	2.38929	0.135549	0.016881	0.117174
Chd3	0.335412	1588	0.250079	1315	0.22579	2.38918	0.187957	0.016886	0.117174
Ndufv1	0.431266	2564	0.40378	2217	0.380666	2.38842	0.109558	0.0169209	0.117339
Trmt1	0.198108	1325	0.208661	1067	0.183207	2.38834	0.172508	0.0169246	0.117339
Rpp21	0.263833	1820	0.286614	1527	0.262191	2.38811	0.13938	0.0169354	0.117362
Cacng4	0.138646	573	0.0902362	383	0.0657624	2.38535	0.562982	0.0170627	0.118193
Prrc2b	0.379707	2229	0.351024	1896	0.325549	2.38317	0.121993	0.017164	0.118783
Tmem259	0.40548	2387	0.375906	2050	0.351992	2.38311	0.126038	0.0171673	0.118783
Ccdc13	0.120559	879	0.138425	665	0.114183	2.38304	0.329872	0.0171704	0.118783
Plcl1	0.454418	2269	0.357323	1934	0.332074	2.38062	0.1281	0.0172834	0.119507
Fech	0.201389	1453	0.228819	1195	0.205185	2.38048	0.182976	0.0172901	0.119507
Rab6b	0.535577	2787	0.438898	2417	0.415007	2.37497	0.100649	0.0175504	0.1212
Tm2d2	0.670925	3525	0.555118	3073	0.527644	2.37457	0.0867388	0.0175696	0.12128
Srgap1	0.195689	1275	0.200787	1031	0.177026	2.37287	0.217209	0.0176503	0.121784
Ubxn6	0.423773	2571	0.404882	2218	0.380838	2.37195	0.103128	0.0176944	0.122035
Pard3	0.177639	1232	0.194016	988	0.169643	2.37145	0.200188	0.0177186	0.122149
Rchy1	0.359491	2320	0.365354	1966	0.337569	2.37085	0.100702	0.0177471	0.12224
Klhl4	0.112713	793	0.124882	585	0.100446	2.37085	0.345318	0.0177473	0.12224
Brsk2	0.163082	1139	0.17937	899	0.154361	2.37068	0.200927	0.0177553	0.122242
Ttc14	0.890141	3969	0.625039	3523	0.604911	2.37017	0.090338	0.01778	0.122359
Smarcb1	0.403986	2439	0.384094	2125	0.36487	2.36964	0.132774	0.0178053	0.12248
Nup35	0.134132	1037	0.163307	808	0.138736	2.36886	0.216353	0.0178432	0.122634
Mtf1	0.176501	1287	0.202677	1042	0.178915	2.36843	0.211231	0.017864	0.122724
Cntfr	0.340965	1811	0.285197	1517	0.260474	2.36617	0.141075	0.0179733	0.123422
Pclo	0.25018	1438	0.226457	1181	0.202782	2.36566	0.183245	0.0179982	0.123451
Trio	0.25969	1445	0.227559	1177	0.202095	2.36564	0.162962	0.0179992	0.123451
Drap1	0.830728	3942	0.620787	3483	0.598043	2.3656	0.0866096	0.018001	0.123451
Nr2f1	0.46593	2062	0.324724	1715	0.294471	2.36488	0.100253	0.018036	0.123637
Pde8a	0.341857	1588	0.250079	1329	0.228194	2.36432	0.197097	0.018063	0.123769
Arhgef9	0.246772	1400	0.220472	1148	0.197115	2.36347	0.210747	0.0181045	0.123999
Plppr2	0.120577	727	0.114488	519	0.089114	2.36223	0.318833	0.0181656	0.124364
Trim9	0.426172	1727	0.271969	1433	0.246051	2.36187	0.155545	0.0181832	0.124431
Sept1	0.134504	1017	0.160157	796	0.136676	2.3612	0.303914	0.0182159	0.124467
Rsph9	0.162335	1066	0.167874	831	0.142685	2.36118	0.224196	0.018217	0.124467
Slc6a8	0.168776	1198	0.188661	960	0.164835	2.36112	0.218542	0.0182199	0.124467
Anapc11	0.620921	3247	0.511339	2867	0.492273	2.36079	0.0903547	0.0182359	0.124469
Uqcrb	0.981011	4158	0.654803	3716	0.638049	2.35968	0.0838827	0.0182909	0.124791
Cacnb4	0.176158	1189	0.187244	957	0.16432	2.35899	0.241257	0.0183248	0.124915
Zfp955b	0.15921	1179	0.185669	938	0.161058	2.35878	0.20597	0.018335	0.12493
Tma16	0.156177	1074	0.169134	845	0.145089	2.35856	0.262307	0.0183462	0.124953
Gng11	0.528181	1808	0.284724	1504	0.258242	2.35733	0.148282	0.0184071	0.125294
Chchd6	0.175954	1189	0.187244	948	0.162775	2.35699	0.217192	0.0184236	0.125294
Zfr	0.555326	3014	0.474646	2639	0.453125	2.35689	0.0989878	0.0184288	0.125294
Ptpdc1	0.127324	982	0.154646	764	0.131181	2.35677	0.277639	0.0184345	0.125294
Zfp386	0.161264	1187	0.186929	944	0.162088	2.35629	0.181827	0.0184587	0.125354
Mrto4	0.285755	1935	0.304724	1641	0.281765	2.35625	0.153551	0.0184605	0.125354
Tgfa	0.161945	1182	0.186142	950	0.163118	2.35518	0.246361	0.0185135	0.12566
5031439G07Rik	0.431946	2206	0.347402	1914	0.32864	2.35295	0.150945	0.0186251	0.126363
Wsb2	0.349031	2218	0.349291	1888	0.324176	2.35255	0.109853	0.018645	0.126401
Ndfip2	0.567114	3178	0.500472	2781	0.477507	2.35236	0.0864671	0.0186546	0.126401
Lamc1	0.0894843	709	0.111654	512	0.0879121	2.35189	0.42377	0.0186785	0.126509
Celf5	0.160848	839	0.132126	630	0.108173	2.35126	0.36648	0.0187101	0.126669
Ephb1	0.215368	1351	0.212756	1098	0.18853	2.34952	0.169449	0.0187976	0.127207
Atp5a1	1.13987	4600	0.724409	4088	0.701923	2.34879	0.0819617	0.0188346	0.127403
Mpv17	0.268758	1753	0.276063	1471	0.252576	2.34838	0.167076	0.0188552	0.127488
Txnrd1	0.262384	1676	0.263937	1403	0.2409	2.34716	0.155238	0.0189169	0.127742
Rasal2	0.249149	1606	0.252913	1338	0.229739	2.34657	0.183328	0.0189471	0.127874
Snx22	0.0840487	547	0.0861417	359	0.0616415	2.34623	0.505496	0.0189643	0.127898
Ap2m1	0.664565	3430	0.540157	3020	0.518544	2.34523	0.0924984	0.0190153	0.128117
Prpf31	0.237107	1662	0.261732	1389	0.238496	2.34513	0.159535	0.0190206	0.128117
Siah1a	0.271009	1854	0.291969	1577	0.270776	2.34512	0.177714	0.019021	0.128117
Polb	0.350699	2250	0.354331	1931	0.331559	2.34184	0.115011	0.0191891	0.129105
Lhx2	0.428629	1753	0.276063	1464	0.251374	2.34123	0.164587	0.0192202	0.129219
Rab4a	0.24695	1672	0.263307	1396	0.239698	2.34105	0.154899	0.0192295	0.129219
Atp6v1e1	0.743763	3539	0.557323	3144	0.539835	2.34097	0.083549	0.0192336	0.129219
Fastk	0.231589	1529	0.240787	1268	0.21772	2.34043	0.194169	0.0192614	0.129351
Hnrnpa1	0.661755	3149	0.495906	2775	0.476477	2.3393	0.123152	0.0193198	0.129651
Psmb4	0.788151	3799	0.598268	3331	0.571944	2.33925	0.0936821	0.0193224	0.129651
Mark3	0.485724	2776	0.437165	2414	0.414492	2.33869	0.101869	0.0193516	0.129792
Ranbp1	0.601346	3116	0.490709	2734	0.469437	2.33847	0.0988652	0.019363	0.129813
Hddc2	0.133711	880	0.138583	662	0.113668	2.33791	0.270957	0.0193922	0.129954
Mrpl22	0.156961	1206	0.189921	958	0.164492	2.33739	0.165286	0.0194191	0.130078
Grin3a	0.120877	690	0.108661	488	0.0837912	2.33557	0.333567	0.0195136	0.130491
Usp9x	0.426299	2505	0.394488	2156	0.370192	2.33501	0.105473	0.0195427	0.130631
Actr6	0.160193	1201	0.189134	972	0.166896	2.33336	0.247248	0.0196293	0.131154
Elovl4	0.11534	886	0.139528	668	0.114698	2.33308	0.239993	0.0196442	0.131176
Rgs17	0.0887805	621	0.0977953	429	0.0736607	2.33266	0.461711	0.0196659	0.131176
Dmxl1	0.299871	1890	0.297638	1592	0.273352	2.33253	0.13935	0.0196726	0.131176
Zfp706	0.908143	3892	0.612913	3457	0.593578	2.33251	0.0887211	0.0196739	0.131176
Rbm22	0.285379	1909	0.30063	1611	0.276614	2.33142	0.117094	0.0197313	0.131503
Hsd17b7	0.126685	904	0.142362	686	0.117788	2.33065	0.266431	0.019772	0.131719
0610010F05Rik	0.140024	1062	0.167244	838	0.143887	2.32943	0.261784	0.0198363	0.132092
Efhd1	0.322959	1664	0.262047	1389	0.238496	2.32883	0.167838	0.019868	0.132192
Ankrd46	0.241891	1616	0.254488	1346	0.231113	2.32793	0.158516	0.0199156	0.132407
Timp3	0.429136	1648	0.259528	1357	0.233001	2.32791	0.148058	0.019917	0.132407
Smarcad1	0.242032	1598	0.251654	1328	0.228022	2.32736	0.169472	0.0199464	0.132546
Ssr2	0.664193	3481	0.548189	3072	0.527473	2.32591	0.106227	0.0200234	0.133002
Svip	0.228069	1571	0.247402	1312	0.225275	2.32438	0.172831	0.020105	0.133433
Bccip	0.21401	1534	0.241575	1263	0.216861	2.32393	0.147168	0.0201295	0.133539
Gria1	0.230965	904	0.142362	688	0.118132	2.32308	0.303104	0.0201751	0.13373
Btbd9	0.214021	1356	0.213543	1107	0.190076	2.32187	0.214054	0.0202402	0.134105
Nbr1	0.335802	2128	0.335118	1816	0.311813	2.3214	0.118247	0.0202655	0.134198
Adam22	0.169696	1188	0.187087	947	0.162603	2.32121	0.193428	0.0202753	0.134198
Ddrgk1	0.819433	3751	0.590709	3312	0.568681	2.32113	0.0889098	0.0202796	0.134198
Adgra1	0.111109	696	0.109606	497	0.0853365	2.3196	0.380375	0.0203627	0.134568
Tmem47	0.660136	2179	0.34315	1845	0.316793	2.31957	0.132476	0.0203641	0.134568
Gm26871	0.0944987	550	0.0866142	364	0.0625	2.31947	0.532477	0.0203696	0.134568
Kcnd2	0.14131	851	0.134016	638	0.109547	2.31852	0.280786	0.0204212	0.134797
Ppm1d	0.142425	1087	0.171181	869	0.14921	2.31745	0.317852	0.0204794	0.13511
Tspan17	0.107736	855	0.134646	649	0.111435	2.31724	0.343761	0.0204908	0.13511
Scn2a	0.177045	806	0.126929	599	0.10285	2.31718	0.34834	0.0204942	0.13511
Etfrf1	0.121115	948	0.149291	727	0.124828	2.31665	0.248692	0.0205226	0.135241
Ube4b	0.180616	1272	0.200315	1038	0.178228	2.3152	0.237523	0.020602	0.135655
Thop1	0.128041	1029	0.162047	807	0.138565	2.31486	0.256491	0.0206205	0.135716
Zmpste24	0.308583	1991	0.313543	1701	0.292067	2.31248	0.141725	0.0207511	0.13652
Syt7	0.142308	652	0.102677	458	0.0786401	2.31187	0.439937	0.020785	0.136629
Wrnip1	0.106251	840	0.132283	632	0.108516	2.31048	0.327984	0.0208616	0.137076
BC031181	0.783157	3818	0.60126	3358	0.57658	2.3103	0.0838578	0.0208715	0.137084
Atp6v1d	0.564255	2951	0.464724	2593	0.445227	2.30926	0.105626	0.020929	0.137404
Psmd3	0.3938	2471	0.389134	2125	0.36487	2.30859	0.103197	0.0209663	0.137536
Bub3	0.510752	2922	0.460157	2547	0.437328	2.30817	0.118577	0.0209894	0.13763
Prpf39	0.262576	1623	0.255591	1342	0.230426	2.30473	0.120192	0.0211819	0.138778
Ktn1	1.06776	4258	0.670551	3763	0.64612	2.30414	0.0825496	0.0212148	0.138935
Anxa6	0.143489	937	0.147559	724	0.124313	2.30387	0.311184	0.0212302	0.138979
Abhd16a	0.36551	2309	0.363622	1990	0.34169	2.30238	0.138888	0.0213136	0.139352
Ezr	0.372548	1545	0.243307	1287	0.220982	2.30078	0.197557	0.021404	0.139828
R3hdm2	0.486807	2767	0.435748	2431	0.417411	2.29947	0.111147	0.0214782	0.140255
Gsr	0.16392	1247	0.196378	1007	0.172905	2.29882	0.210434	0.0215152	0.14038
Rusc2	0.105464	858	0.135118	651	0.111779	2.2975	0.322232	0.0215905	0.140814
Mindy3	0.209253	1468	0.231181	1222	0.209821	2.29673	0.213977	0.0216344	0.141042
Exoc7	0.204734	1481	0.233228	1222	0.209821	2.29535	0.168095	0.0217132	0.141497
Tprn	0.244412	1448	0.228031	1198	0.205701	2.29372	0.185122	0.0218068	0.142049
Aebp2	0.228489	1584	0.249449	1314	0.225618	2.29354	0.159514	0.0218172	0.142058
Atp1a3	0.20153	841	0.132441	635	0.109032	2.29279	0.354314	0.0218601	0.142279
Fam126b	0.202675	1280	0.201575	1032	0.177198	2.29248	0.179831	0.0218779	0.142337
Cspg4	0.124962	518	0.0815748	335	0.0575206	2.29175	0.531002	0.0219198	0.142551
Zfp106	0.344061	2135	0.33622	1831	0.314389	2.29109	0.127866	0.021958	0.14274
Nrgn	0.340709	929	0.146299	715	0.122768	2.2907	0.336174	0.0219807	0.142829
Gucy1a1	0.100365	664	0.104567	468	0.0803571	2.29029	0.332532	0.0220046	0.142926
Kif3c	0.176503	1248	0.196535	1009	0.173249	2.2879	0.195943	0.0221431	0.143708
Rpp25l	0.291018	1946	0.306457	1661	0.285199	2.28714	0.164331	0.0221875	0.143937
Tubb3	0.34883	1514	0.238425	1245	0.213771	2.28682	0.152536	0.0222062	0.143999
Hspb11	0.182997	1365	0.214961	1117	0.191793	2.28628	0.179224	0.022238	0.144147
Atp6v1f	0.956747	4114	0.647874	3711	0.637191	2.28596	0.0708867	0.0222566	0.144208
Ech1	0.57905	3097	0.487717	2688	0.461538	2.28568	0.0942869	0.0222732	0.144257
Neto1	0.0792167	556	0.0875591	371	0.0637019	2.28433	0.475783	0.0223521	0.144708
Arpp19	0.646122	3402	0.535748	2967	0.509444	2.28403	0.0864411	0.0223697	0.144763
Vezf1	0.403614	2358	0.371339	2028	0.348214	2.28306	0.109937	0.0224268	0.144967
Epb41l3	0.534404	1990	0.313386	1719	0.295158	2.28303	0.173749	0.0224286	0.144967
Dhx40	0.168649	1216	0.191496	980	0.168269	2.2828	0.201902	0.0224421	0.144995
Tmem158	0.0883045	613	0.0965354	422	0.0724588	2.28146	0.416666	0.0225213	0.145388
Adss	0.229998	1568	0.246929	1301	0.223386	2.28021	0.168433	0.0225951	0.145784
Gcsh	0.277008	1737	0.273543	1472	0.252747	2.27992	0.153924	0.0226123	0.145784
Suds3	0.285687	1922	0.302677	1630	0.279876	2.27975	0.14434	0.0226225	0.145784
Trappc10	0.495823	2749	0.432913	2354	0.40419	2.27966	0.0877641	0.0226279	0.145784
Neurod2	0.137826	691	0.108819	497	0.0853365	2.2788	0.418648	0.0226788	0.146048
Kcnc1	0.114417	718	0.113071	520	0.0892857	2.27827	0.373927	0.0227108	0.146167
Thumpd1	0.250458	1757	0.276693	1468	0.25206	2.27816	0.13775	0.0227168	0.146167
Srrm3	0.106864	696	0.109606	501	0.0860234	2.2779	0.382748	0.0227324	0.146167
0610009L18Rik	0.087672	671	0.105669	475	0.0815591	2.27787	0.339981	0.0227343	0.146167
Fam162a	0.332723	2039	0.321102	1739	0.298592	2.27705	0.13001	0.0227831	0.146392
Znhit6	0.148533	1059	0.166772	839	0.144059	2.27678	0.29116	0.0227994	0.146392
Nxph1	0.111603	469	0.0738583	292	0.0501374	2.27667	0.616879	0.0228062	0.146392
Mrps31	0.197957	1469	0.231339	1213	0.208276	2.27639	0.153157	0.0228224	0.146437
Cask	0.279398	1680	0.264567	1412	0.242445	2.27621	0.171554	0.0228334	0.146448
Adora1	0.233062	1528	0.24063	1267	0.217548	2.27603	0.157537	0.0228442	0.146453
Pcif1	0.299388	1972	0.310551	1665	0.285886	2.2758	0.103227	0.0228581	0.146453
Mtch1	0.863981	3929	0.61874	3474	0.596497	2.27573	0.0888044	0.022862	0.146453
Qk	2.3434	5430	0.855118	4977	0.854567	2.27518	0.0485044	0.0228954	0.146608
Tcf12	0.397091	2378	0.374488	2045	0.351133	2.27496	0.0935241	0.0229081	0.14663
Nrbp2	0.327585	1858	0.292598	1572	0.269918	2.27408	0.137228	0.0229611	0.14691
Dpysl3	0.194375	892	0.140472	678	0.116415	2.27298	0.270953	0.0230271	0.147273
Rps26	1.54777	4918	0.774488	4360	0.748626	2.27233	0.104632	0.0230664	0.147465
Kctd16	0.122739	666	0.104882	475	0.0815591	2.2719	0.456968	0.0230924	0.147571
B230209E15Rik	0.0714584	509	0.0801575	329	0.0564904	2.27173	0.550853	0.0231025	0.147577
Slc22a23	0.192676	1264	0.199055	1028	0.176511	2.27018	0.203472	0.0231968	0.148119
Lmo1	0.102825	650	0.102362	458	0.0786401	2.26778	0.402694	0.0233427	0.148931
2810004N23Rik	0.285617	1844	0.290394	1563	0.268372	2.26621	0.132795	0.0234385	0.149482
Insig1	0.454243	2330	0.366929	2008	0.34478	2.26479	0.124671	0.0235256	0.149974
Fbxo7	0.331349	1960	0.308661	1668	0.286401	2.26464	0.143762	0.0235347	0.149974
Atp6v0d1	0.49364	2877	0.453071	2515	0.431834	2.2633	0.0918904	0.0236169	0.150438
Dag1	0.381224	1939	0.305354	1650	0.28331	2.26268	0.153811	0.0236556	0.150595
Ube2k	0.495144	2861	0.450551	2508	0.430632	2.2626	0.0998146	0.0236605	0.150595
Set	0.963592	4025	0.633858	3550	0.609547	2.2619	0.0863533	0.0237034	0.150803
Med31	0.30327	2070	0.325984	1752	0.300824	2.26176	0.114275	0.0237123	0.150803
Nrn1	0.298143	1233	0.194173	1002	0.172047	2.26155	0.258281	0.0237254	0.150826
Rap1gap	0.148239	926	0.145827	710	0.121909	2.26134	0.243108	0.0237385	0.150849
Tcaf1	0.382711	2211	0.348189	1890	0.324519	2.26054	0.117874	0.0237881	0.151103
Tnrc6a	0.521916	2807	0.442047	2437	0.418441	2.25836	0.0918574	0.0239233	0.15184
Ugdh	0.180208	1098	0.172913	870	0.149382	2.25641	0.216634	0.0240451	0.152491
Lrrtm3	0.119424	729	0.114803	532	0.0913462	2.25574	0.353544	0.024087	0.152695
Rab1b	0.247877	1721	0.271024	1443	0.247768	2.255	0.149798	0.0241334	0.152929
Aspscr1	0.2036	1432	0.225512	1182	0.202953	2.25457	0.158351	0.0241604	0.153032
Gm8430	0.0630297	550	0.0866142	369	0.0633585	2.25303	0.537635	0.0242575	0.153531
Msantd4	0.164739	1172	0.184567	942	0.161745	2.25258	0.234609	0.0242857	0.153648
Tnks2	0.452757	2683	0.42252	2309	0.396463	2.25124	0.0935695	0.0243705	0.154123
Cdc123	0.354479	2263	0.356378	1958	0.336195	2.25078	0.116479	0.0243994	0.154244
Arhgef28	0.162282	1157	0.182205	938	0.161058	2.24993	0.253097	0.0244533	0.154523
Cep97	0.195136	1325	0.208661	1087	0.186641	2.24907	0.190021	0.0245079	0.154807
Pdxp	0.162221	971	0.152913	751	0.128949	2.24638	0.235027	0.0246794	0.155815
Igfbp5	0.259226	1083	0.170551	857	0.14715	2.24609	0.249064	0.0246981	0.155815
Cdc26	0.337425	2217	0.349134	1906	0.327266	2.24601	0.115775	0.0247035	0.155815
Dicer1	0.311136	1972	0.310551	1655	0.284169	2.24587	0.0861295	0.0247126	0.155815
Puf60	0.606338	3211	0.505669	2781	0.477507	2.2458	0.0812242	0.0247167	0.155815
Ankmy2	0.125092	920	0.144882	708	0.121566	2.2453	0.25762	0.024749	0.155956
Myg1	0.182159	1332	0.209764	1089	0.186985	2.24255	0.192658	0.0249256	0.157006
Fbxo44	0.277521	1668	0.262677	1385	0.237809	2.24154	0.110593	0.024991	0.157356
Cntln	0.120408	851	0.134016	649	0.111435	2.24104	0.31737	0.0250237	0.157484
Gabra2	0.277604	1296	0.204094	1047	0.179773	2.24092	0.18352	0.0250313	0.157484
Krt10	0.161651	1143	0.18	920	0.157967	2.23963	0.231167	0.0251147	0.157946
Timm50	0.256392	1753	0.276063	1477	0.253606	2.23917	0.161616	0.0251447	0.158072
Setbp1	0.143977	945	0.148819	733	0.125859	2.23862	0.27719	0.0251805	0.158234
Mrps36	0.36299	2278	0.35874	1946	0.334135	2.23672	0.104165	0.0253048	0.15889
Ift43	0.240513	1646	0.259213	1376	0.236264	2.23587	0.142273	0.0253605	0.159114
Slc25a51	0.256324	1739	0.273858	1470	0.252404	2.23501	0.144835	0.0254164	0.159401
Mir703	0.0525868	471	0.0741732	297	0.0509959	2.23471	0.597857	0.0254364	0.159451
Spata2	0.1223	944	0.148661	730	0.125343	2.23459	0.240564	0.0254446	0.159451
Bet1	0.347533	2203	0.346929	1883	0.323317	2.23396	0.0969897	0.025486	0.159648
Serinc5	0.26278	1622	0.255433	1357	0.233001	2.23329	0.162305	0.0255297	0.159858
C130071C03Rik	0.334597	1726	0.271811	1439	0.247081	2.23243	0.123451	0.0255869	0.160105
Stx12	0.439509	2655	0.41811	2309	0.396463	2.23239	0.103356	0.0255893	0.160105
Ppfia2	0.161548	791	0.124567	592	0.101648	2.23147	0.356678	0.0256503	0.160368
Mtss1l	0.390535	1815	0.285827	1503	0.25807	2.23145	0.0937288	0.0256515	0.160368
Ttc19	0.286172	1728	0.272126	1458	0.250343	2.23057	0.15058	0.0257095	0.160667
1110059E24Rik	0.182032	1328	0.209134	1083	0.185955	2.23037	0.171447	0.025723	0.160688
Fahd2a	0.101169	759	0.119528	565	0.0970124	2.23	0.369509	0.0257475	0.160777
Carnmt1	0.183208	1294	0.20378	1061	0.182177	2.2271	0.218327	0.0259406	0.161919
Magohb	0.14053	1095	0.172441	870	0.149382	2.22643	0.222372	0.0259853	0.162134
Ado	0.377384	2048	0.32252	1731	0.297218	2.22609	0.119397	0.0260083	0.162214
Vmp1	0.820832	3380	0.532283	2990	0.513393	2.22378	0.0932092	0.0261634	0.163104
Ei24	0.418479	2615	0.411811	2279	0.391312	2.22366	0.106932	0.0261715	0.163104
Ddx55	0.190037	1300	0.204724	1062	0.182349	2.22263	0.189472	0.026241	0.163472
B4galt2	0.0585436	480	0.0755906	305	0.0523695	2.22112	0.548194	0.0263429	0.164042
Smim14	0.589125	3146	0.495433	2755	0.473043	2.2195	0.075659	0.026453	0.164638
Ywhab	0.875348	3918	0.617008	3493	0.59976	2.2194	0.086566	0.0264593	0.164638
Fam133b	0.440942	2534	0.399055	2185	0.375172	2.21863	0.104167	0.0265117	0.164834
Atcay	0.0991617	718	0.113071	527	0.0904876	2.21781	0.404495	0.026568	0.165119
Nkain2	0.119824	944	0.148661	735	0.126202	2.21731	0.273075	0.0266021	0.165267
Kctd13	0.477565	2303	0.362677	1947	0.334306	2.21654	0.0900168	0.0266549	0.165465
Raph1	0.122082	817	0.128661	614	0.105426	2.21379	0.289174	0.026843	0.166441
Gcc2	0.428242	2467	0.388504	2112	0.362637	2.21213	0.089733	0.0269578	0.167083
5730455P16Rik	0.17966	1281	0.201732	1039	0.1784	2.21182	0.158164	0.0269792	0.167132
Khdrbs2	0.105159	699	0.110079	505	0.0867102	2.21171	0.341283	0.0269867	0.167132
Agpat3	0.683733	3472	0.546772	3054	0.524382	2.2098	0.077965	0.0271192	0.167887
Rab11b	0.500062	2918	0.459528	2522	0.433036	2.20676	0.0883012	0.0273308	0.169029
Tbc1d7	0.127358	1001	0.157638	788	0.135302	2.20656	0.247063	0.0273451	0.169029
2610507B11Rik	0.34666	2133	0.335906	1823	0.313015	2.20644	0.132789	0.0273529	0.169029
Alcam	0.444881	2173	0.342205	1844	0.316621	2.20639	0.108645	0.027357	0.169029
Rasa3	0.350298	2113	0.332756	1809	0.310611	2.20567	0.113427	0.0274072	0.169273
Efs	0.127348	802	0.126299	597	0.102507	2.20548	0.214765	0.0274205	0.169289
Slc12a2	0.652897	2522	0.397165	2190	0.37603	2.20524	0.121993	0.0274369	0.169324
Polr2c	0.408453	2566	0.404094	2237	0.3841	2.20493	0.102175	0.0274588	0.169394
Unc80	0.139062	715	0.112598	521	0.0894574	2.20351	0.364803	0.0275586	0.169943
Tppp3	0.214189	1233	0.194173	993	0.170501	2.20286	0.18831	0.0276043	0.170158
Erbin	0.555893	2498	0.393386	2165	0.371738	2.20088	0.121096	0.0277447	0.170958
Coa7	0.0738488	611	0.0962205	428	0.073489	2.19943	0.417005	0.0278471	0.171455
Adssl1	0.294261	1493	0.235118	1247	0.214114	2.19808	0.200425	0.0279436	0.171942
Apoo	0.185834	1243	0.195748	1009	0.173249	2.19802	0.196001	0.0279479	0.171942
Rybp	0.154062	1176	0.185197	946	0.162431	2.19771	0.178556	0.0279696	0.171986
Clu	1.33594	2913	0.45874	2515	0.431834	2.19761	0.107333	0.0279768	0.171986
Pea15a	0.668088	3282	0.51685	2878	0.494162	2.19646	0.0834083	0.028059	0.172358
Msl3l2	0.13057	1033	0.162677	821	0.140968	2.19586	0.248107	0.0281016	0.172553
Bhlhe22	0.168307	852	0.134173	650	0.111607	2.19524	0.338927	0.0281464	0.172694
Ccdc124	0.377238	2396	0.377323	2086	0.358173	2.19301	0.116577	0.0283063	0.17354
Smim15	0.430634	2555	0.402362	2222	0.381525	2.1928	0.10353	0.0283216	0.173567
Epm2aip1	0.217152	1437	0.226299	1182	0.202953	2.19263	0.159555	0.028334	0.173576
Trim24	0.221741	1512	0.23811	1255	0.215488	2.19219	0.1603	0.0283661	0.173705
Rictor	0.282096	1725	0.271654	1446	0.248283	2.19142	0.124682	0.0284213	0.173976
Ythdc2	0.166875	1193	0.187874	966	0.165865	2.19068	0.2077	0.0284749	0.174237
Bcan	0.954721	2351	0.370236	2040	0.350275	2.19025	0.154207	0.0285065	0.174363
Gspt1	0.619609	3256	0.512756	2868	0.492445	2.18861	0.089178	0.0286253	0.174954
Psmd1	0.437436	2614	0.411654	2267	0.389251	2.18811	0.0924781	0.0286616	0.175109
Tdg	0.176062	1256	0.197795	1020	0.175137	2.18587	0.185042	0.0288251	0.175837
Vxn	0.0957226	560	0.088189	383	0.0657624	2.18517	0.533859	0.0288767	0.176017
Adcy1	0.146451	624	0.0982677	439	0.0753777	2.18516	0.397223	0.0288769	0.176017
Nae1	0.308237	1993	0.313858	1702	0.292239	2.18449	0.140688	0.0289263	0.17625
Pianp	0.109335	696	0.109606	505	0.0867102	2.18235	0.356369	0.0290834	0.177076
Icam5	0.132913	569	0.0896063	387	0.0664492	2.18202	0.421963	0.0291082	0.177076
Gpr37	0.649613	2231	0.351339	1937	0.332589	2.18121	0.146014	0.0291676	0.177311
Jun	0.831706	3524	0.554961	3131	0.537603	2.18033	0.0891646	0.0292328	0.177639
Ino80b	0.224347	1588	0.250079	1327	0.22785	2.18006	0.147343	0.0292532	0.177695
Neurod1	0.162913	642	0.101102	456	0.0782967	2.17905	0.406131	0.0293281	0.178014
Armh4	0.110721	618	0.0973228	436	0.0748626	2.17844	0.448248	0.0293736	0.178222
Ybx1	1.25843	4509	0.710079	4029	0.691793	2.17725	0.0799555	0.0294622	0.178622
Gabrg2	0.116174	634	0.0998425	452	0.0776099	2.17624	0.476902	0.029537	0.178939
Rnf20	0.391559	2356	0.371024	2028	0.348214	2.17557	0.104442	0.0295872	0.179153
Nelfe	0.183441	1355	0.213386	1106	0.189904	2.17165	0.149998	0.0298817	0.180682
Stoml1	0.146863	1052	0.165669	834	0.143201	2.17042	0.231518	0.029975	0.181126
Ralgds	0.385236	2123	0.334331	1809	0.310611	2.17038	0.109507	0.0299781	0.181126
Htatsf1	0.263439	1758	0.27685	1486	0.255151	2.16811	0.148993	0.0301502	0.182027
Ncor1	0.870629	4020	0.633071	3547	0.609032	2.1678	0.0707586	0.0301738	0.182032
Epdr1	0.22584	1372	0.216063	1128	0.193681	2.1678	0.177247	0.030174	0.182032
Ldah	0.29831	1987	0.312913	1687	0.289663	2.16626	0.128839	0.0302915	0.182602
Fam104a	0.458601	2754	0.433701	2378	0.40831	2.16585	0.0842321	0.0303223	0.18268
Syp	0.252697	1171	0.184409	944	0.162088	2.16569	0.216902	0.0303349	0.18268
Crip2	0.403427	1872	0.294803	1586	0.272321	2.16496	0.137369	0.0303906	0.182921
Arhgef10	0.328233	1684	0.265197	1420	0.243819	2.1643	0.158187	0.0304411	0.183091
March7	0.355821	2141	0.337165	1838	0.315591	2.1642	0.112319	0.0304492	0.183091
Gripap1	0.359672	2263	0.356378	1947	0.334306	2.16414	0.0950205	0.0304535	0.183091
Srsf10	0.52137	2899	0.456535	2564	0.440247	2.16338	0.0959199	0.030512	0.183373
Haus1	0.0858201	669	0.105354	483	0.0829327	2.16293	0.357132	0.0305463	0.183505
Rere	0.371235	2298	0.36189	1974	0.338942	2.16277	0.0978582	0.0305592	0.183505
Malsu1	0.251237	1712	0.269606	1453	0.249485	2.16264	0.14831	0.0305688	0.183505
Jkamp	0.44437	2670	0.420472	2307	0.39612	2.16232	0.101254	0.0305932	0.183525
Il33	0.657	2004	0.315591	1716	0.294643	2.1623	0.147436	0.0305952	0.183525
Scg2	0.114366	556	0.0875591	381	0.065419	2.16179	0.52021	0.0306346	0.183692
Aprt	0.314494	1855	0.292126	1585	0.27215	2.16153	0.164869	0.0306543	0.18374
Eif4e	0.385967	2429	0.38252	2090	0.35886	2.16117	0.111206	0.0306824	0.183839
Caprin1	0.559516	3084	0.485669	2689	0.46171	2.16003	0.0809874	0.0307702	0.184296
Mindy1	0.155016	1125	0.177165	906	0.155563	2.15984	0.207083	0.0307854	0.184317
Ndst1	0.228953	1508	0.23748	1255	0.215488	2.15913	0.152655	0.03084	0.184574
Gnao1	1.15874	4148	0.653228	3573	0.613496	2.15768	0.0771508	0.0309529	0.18518
Psmd6	0.49484	2865	0.451181	2487	0.427026	2.15661	0.0954594	0.0310357	0.185605
Sgcb	0.333953	2134	0.336063	1812	0.311126	2.1563	0.0915329	0.0310605	0.185683
Ppp1r37	0.271182	1843	0.290236	1570	0.269574	2.15506	0.13705	0.0311569	0.186189
Herc3	0.0941425	693	0.109134	500	0.0858516	2.15471	0.263226	0.0311848	0.186286
B3gat2	0.0838627	538	0.0847244	361	0.0619849	2.15438	0.427911	0.0312101	0.186366
Map4k4	0.924927	3974	0.625827	3512	0.603022	2.15408	0.0728058	0.0312339	0.186372
Nudt2	0.202137	1431	0.225354	1195	0.205185	2.15407	0.191412	0.0312346	0.186372
Coq8a	0.0691503	579	0.0911811	401	0.068853	2.15376	0.460035	0.0312589	0.186373
Ufd1	0.23676	1669	0.262835	1406	0.241415	2.15365	0.151159	0.0312678	0.186373
Mrpl35	0.25005	1734	0.273071	1463	0.251202	2.15362	0.143883	0.03127	0.186373
Sox12	0.094323	724	0.114016	533	0.0915179	2.15324	0.304536	0.0313	0.186411
Dusp16	0.152477	1087	0.171181	874	0.150069	2.15279	0.2317	0.0313353	0.186552
Xrcc5	0.106822	788	0.124094	593	0.10182	2.15262	0.336577	0.0313489	0.186562
Rnf5	0.485773	2816	0.443465	2444	0.419643	2.15189	0.0922288	0.031406	0.186832
Neu4	0.08981	458	0.072126	288	0.0494505	2.14974	0.535771	0.0315762	0.187703
Flywch2	0.0547803	468	0.0737008	298	0.0511676	2.14872	0.512291	0.0316563	0.188109
Snhg1	0.237059	1579	0.248661	1325	0.227507	2.14798	0.158423	0.0317149	0.188387
Lamtor4	0.659139	3476	0.547402	3049	0.523523	2.1467	0.0818941	0.0318168	0.188921
Amn1	0.291559	1870	0.294488	1591	0.27318	2.14638	0.129011	0.0318429	0.189005
Tmem30a	0.778184	3701	0.582835	3282	0.56353	2.14547	0.0806234	0.0319156	0.189366
Ice1	0.270892	1793	0.282362	1523	0.261504	2.1446	0.153256	0.031985	0.189618
Timm23	0.506335	2895	0.455906	2537	0.435611	2.14451	0.103155	0.0319922	0.189618
1300002E11Rik	0.115952	872	0.137323	671	0.115213	2.14434	0.294501	0.032006	0.189618
Hbegf	0.12191	715	0.112598	521	0.0894574	2.14407	0.272908	0.0320275	0.189635
Fdx1	0.223072	1505	0.237008	1252	0.214973	2.144	0.169792	0.0320327	0.189635
Ggt7	0.139738	938	0.147717	732	0.125687	2.14328	0.253942	0.0320905	0.189874
Gps2	0.277914	1834	0.288819	1543	0.264938	2.1432	0.0971562	0.0320971	0.189874
Zfp523	0.149779	1040	0.16378	821	0.140968	2.1429	0.228486	0.0321209	0.189944
Dgkb	0.215763	1112	0.175118	880	0.151099	2.1422	0.163847	0.0321776	0.190208
Ppig	0.532671	2945	0.46378	2582	0.443338	2.14183	0.0865634	0.0322071	0.190311
Eci1	0.42372	2361	0.371811	2044	0.350962	2.14148	0.0975351	0.0322355	0.190408
Zfp664	0.263511	1787	0.281417	1512	0.259615	2.1403	0.115719	0.0323307	0.190774
Ap3b2	0.178445	1239	0.195118	1013	0.173935	2.14017	0.204965	0.0323407	0.190774
Tax1bp1	0.839143	3897	0.613701	3472	0.596154	2.1401	0.0741941	0.0323467	0.190774
Pi4ka	0.209294	1350	0.212598	1113	0.191106	2.13997	0.172509	0.0323576	0.190774
Tmed4	0.49112	2887	0.454646	2525	0.433551	2.13898	0.0841423	0.0324369	0.191099
Zfp91	0.704121	3562	0.560945	3130	0.537431	2.13868	0.0621035	0.0324612	0.191171
Lrrc42	0.134217	972	0.153071	769	0.13204	2.13795	0.291537	0.0325204	0.191449
Plekhb1	0.439715	2157	0.339685	1830	0.314217	2.13774	0.104417	0.0325381	0.191481
Syncrip	0.374548	2275	0.358268	1964	0.337225	2.13707	0.102939	0.032592	0.191638
Sos1	0.173336	1257	0.197953	1019	0.174966	2.13696	0.145144	0.032601	0.191638
Cct2	0.755243	3626	0.571024	3225	0.553743	2.1362	0.0867106	0.0326634	0.191934
Grin1	0.138035	674	0.106142	488	0.0837912	2.13546	0.368664	0.0327238	0.192175
Abhd3	0.398776	1882	0.296378	1586	0.272321	2.1354	0.113663	0.0327286	0.192175
Mrpl42	0.475621	2755	0.433858	2402	0.412431	2.13518	0.0866269	0.0327466	0.192209
Kcnc3	0.166931	863	0.135906	664	0.114011	2.13475	0.308668	0.0327811	0.19234
Tmem38a	0.149145	999	0.157323	789	0.135474	2.13361	0.251357	0.0328749	0.192676
Atp13a3	0.163629	1146	0.180472	917	0.157452	2.13254	0.179994	0.0329624	0.193117
Tjp2	0.303963	1816	0.285984	1543	0.264938	2.13169	0.132712	0.0330326	0.193457
Ccser2	0.250356	1598	0.251654	1352	0.232143	2.13144	0.170175	0.0330528	0.193504
Impa1	0.316362	2072	0.326299	1786	0.306662	2.13125	0.129493	0.0330687	0.193526
[truncated: 13,843 more rows]

## Sheet: DEGs microglia miR132KD
	basemean	cells_group	fraction_group	cells_ref	fraction_ref	zscore	logfoldchange	pval	pval_adj
Gm42418	3.75314	2971	0.999664	2630	0.99962	12.4135	0.31628	2.20795e-35	3.33489e-31		Significant + reversely correlated to miR-132 levels
Rpl10	2.45408	2624	0.882907	2242	0.852147	7.84438	0.314379	4.35109e-15	3.28595e-11
Rplp0	2.32797	2632	0.885599	2242	0.852147	7.05258	0.284638	1.75636e-12	8.84267e-09
Apoe	2.04542	2077	0.698856	1685	0.640441	6.54688	0.646291	5.87513e-11	1.47897e-07
Rpl12	1.75027	2210	0.743607	1910	0.72596	6.48859	0.268319	8.66441e-11	1.79228e-07
Rpl19	2.75178	2764	0.930013	2425	0.921703	6.47481	0.203225	9.49299e-11	1.79228e-07
Lgals3bp	0.382802	820	0.275908	486	0.184721	6.40553	0.846324	1.49846e-10	2.4661e-07
Rps16	2.61598	2731	0.91891	2366	0.899278	6.39243	0.232651	1.63274e-10	2.4661e-07
Rpl10a	1.64394	2231	0.750673	1887	0.717218	6.31408	0.296137	2.71778e-10	3.42078e-07
Rpl17	1.75514	2275	0.765478	1902	0.722919	6.26994	0.293017	3.61181e-10	4.19637e-07
Rpl13	2.70544	2748	0.92463	2388	0.90764	6.25045	0.215999	4.09275e-10	4.4155e-07
Rps14	2.23233	2497	0.840175	2196	0.834664	5.8619	0.198193	4.57601e-09	4.60774e-06
Tpt1	3.00476	2783	0.936406	2459	0.934626	5.828	0.165069	5.60954e-09	5.29541e-06
Ifi27l2a	0.232445	496	0.166891	206	0.0782972	5.78026	1.27167	7.45861e-09	6.62675e-06
B2m	2.25451	2544	0.855989	2241	0.851767	5.72199	0.204498	1.05283e-08	8.8344e-06
Rpl26	2.0731	2445	0.822678	2107	0.800836	5.61414	0.235038	1.97546e-08	1.49187e-05
Rps20	2.58124	2716	0.913863	2363	0.898138	5.55131	0.201187	2.83536e-08	2.0393e-05
Rpl18a	2.83662	2806	0.944145	2435	0.925504	5.4953	0.2009	3.90041e-08	2.56138e-05
Cd52	1.14831	1717	0.577725	1379	0.524135	5.04127	0.367091	4.62449e-07	0.000258697
Erp29	1.6801	2376	0.799462	1992	0.757127	5.00765	0.234	5.51e-07	0.000297225
Rps9	2.846	2758	0.927995	2453	0.932345	4.9677	0.133617	6.77526e-07	0.000351086
Gnas	1.5738	2215	0.745289	1857	0.705815	4.9621	0.246927	6.97337e-07	0.000351086
Eef1a1	3.36265	2886	0.971063	2540	0.965412	4.81405	0.14167	1.47899e-06	0.000720603
mt-Rnr2	2.75434	2694	0.90646	2367	0.899658	4.71172	0.190644	2.45637e-06	0.00115941
Rps11	2.88656	2801	0.942463	2457	0.933865	4.6814	0.152261	2.84921e-06	0.00130407
Rpl5	1.19526	1863	0.626851	1541	0.585709	4.66322	0.254155	3.11295e-06	0.00138288
Fth1	3.72848	2937	0.988223	2601	0.988597	4.58904	0.143342	4.4528e-06	0.00192157
Rpl23	2.8879	2788	0.938089	2464	0.936526	4.57985	0.127226	4.65306e-06	0.00195222
Rpl23a	0.838528	1454	0.489233	1175	0.446598	4.55088	0.321889	5.34211e-06	0.00218073
Rpl6	2.40837	2634	0.886272	2329	0.885215	4.4286	0.128157	9.48471e-06	0.00342504
Rack1	1.56598	2156	0.725437	1830	0.695553	4.42771	0.211202	9.52408e-06	0.00342504
Rps5	2.29737	2598	0.874159	2274	0.86431	4.41757	0.158617	9.98169e-06	0.00348967
Ifitm3	0.19244	401	0.134926	173	0.0657545	4.41361	1.0025	1.01659e-05	0.00348967
Ctsl	3.00124	2876	0.967699	2519	0.957431	4.29941	0.135306	1.7125e-05	0.00574793
Cyba	2.45084	2735	0.920256	2406	0.914481	4.27865	0.129601	1.88027e-05	0.00613112
Rps25	1.31114	1831	0.616083	1534	0.583048	4.27541	0.242779	1.90786e-05	0.00613112
Itm2b	4.20784	2954	0.993943	2617	0.994679	4.26075	0.0503793	2.03743e-05	0.00629123
Rpl29	2.03964	2504	0.84253	2173	0.825922	4.26036	0.158753	2.04098e-05	0.00629123
Plp1	0.956562	1673	0.562921	1302	0.494869	4.25323	0.274789	2.10712e-05	0.00636518
Lyz2	0.960691	1433	0.482167	1126	0.427974	4.24607	0.354527	2.17553e-05	0.00643244
Rpl28	2.17713	2555	0.85969	2231	0.847967	4.20357	0.154436	2.62734e-05	0.00748741
Rps27a	2.88943	2806	0.944145	2466	0.937286	4.18759	0.127036	2.81935e-05	0.00788582
Tyrobp	3.47591	2903	0.976783	2570	0.976815	4.18048	0.0939305	2.90894e-05	0.00798848
Rpl21	2.99005	2822	0.949529	2481	0.942987	4.09206	0.1271	4.27554e-05	0.0112033
Rpl9	2.67158	2752	0.925976	2437	0.926264	4.08912	0.106186	4.33004e-05	0.0112033
Rpl7a	1.86673	2425	0.815949	2083	0.791714	4.08666	0.170588	4.3763e-05	0.0112033
Trem2	3.14712	2890	0.972409	2547	0.968073	4.01958	0.105461	5.8302e-05	0.014436
Rps15	1.70319	2191	0.737214	1927	0.732421	4.00858	0.156182	6.1084e-05	0.0148809
Rps8	2.86933	2796	0.940781	2457	0.933865	3.90665	0.127466	9.35832e-05	0.0217459
Rpl32	2.61166	2688	0.904441	2376	0.903079	3.86496	0.120108	0.000111108	0.0254268
Timp2	1.77467	2363	0.795087	2049	0.778791	3.85604	0.166491	0.000115239	0.0259786
Grn	2.01259	2522	0.848587	2175	0.826682	3.83312	0.157884	0.000126528	0.0281041
Eef1b2	1.64547	2245	0.755384	1934	0.735082	3.82566	0.161769	0.000130424	0.0281417
Bst2	0.765485	1381	0.46467	1094	0.415811	3.81167	0.280793	0.000138034	0.0289564
Rps3a1	2.9336	2805	0.943809	2464	0.936526	3.79044	0.131021	0.000150379	0.0311141
Fau	3.5972	2886	0.971063	2551	0.969593	3.77044	0.106065	0.000162958	0.033261
Hsp90ab1	2.36132	2682	0.902423	2334	0.887115	3.71673	0.139419	0.00020182	0.0401091
Rpl11	2.46235	2681	0.902086	2355	0.895097	3.70543	0.105199	0.00021103	0.0413948
Hsp90b1	2.51674	2773	0.933042	2412	0.916762	3.59859	0.138775	0.00031995	0.0585946
Rpl3	1.9303	2374	0.798789	2066	0.785253	3.56448	0.149447	0.000364576	0.064783
Rps18	1.72417	2228	0.749664	1959	0.744584	3.53637	0.131481	0.000405672	0.0712474
Rps12	2.82265	2722	0.915882	2426	0.922083	3.53277	0.0947493	0.000411223	0.071392
Hexa	1.97765	2543	0.855653	2199	0.835804	3.50882	0.136544	0.000450098	0.0770939
Rps3	2.62777	2739	0.921602	2397	0.91106	3.50636	0.120237	0.000454274	0.0770939
Rpl13a	0.445725	954	0.320996	707	0.268719	3.46717	0.336848	0.000525972	0.0882698
Cox4i1	1.62137	2289	0.770188	1944	0.738883	3.43347	0.162757	0.000595913	0.0989085
Cd9	2.38235	2657	0.894011	2319	0.881414	3.4114	0.132111	0.000646301	0.106106
Atp6v0b	2.28871	2727	0.917564	2363	0.898138	3.39527	0.124934	0.0006856	0.109923
Stx16	0.4228	907	0.305182	669	0.254276	3.39297	0.336014	0.000691383	0.109923
Shisa5	0.636052	1239	0.416891	964	0.366401	3.38198	0.270552	0.000719661	0.11235
Pomp	1.06197	1817	0.611373	1475	0.560623	3.38127	0.206157	0.000721527	0.11235
Ubb	1.79394	2417	0.813257	1991	0.756746	3.37158	0.205121	0.000747392	0.11519
H2-K1	1.23526	1841	0.619448	1558	0.59217	3.35622	0.201845	0.000790158	0.120551
Hnrnpa0	0.537516	1059	0.356326	803	0.305207	3.33572	0.285669	0.000850774	0.128501
Creg1	1.45481	2169	0.729812	1842	0.700114	3.32876	0.157412	0.000872343	0.130454
Atp6v0c	1.90544	2471	0.831427	2148	0.81642	3.27683	0.134272	0.0010498	0.153944
Pabpc1	1.39864	2116	0.711978	1767	0.671608	3.23932	0.179961	0.00119814	0.17235
Rps4x	3.00267	2811	0.945828	2502	0.950969	3.12616	0.0630799	0.00177108	0.228636
Aldoa	0.933426	1581	0.531965	1292	0.491068	3.10492	0.216074	0.00190328	0.241573
Rps6	0.772726	1395	0.469381	1081	0.41087	3.0966	0.217873	0.00195754	0.24235
Rpl8	2.39503	2700	0.908479	2369	0.900418	3.07645	0.0950572	0.0020948	0.257235
Gpx4	0.69991	1323	0.445155	1066	0.405169	3.06365	0.230754	0.00218653	0.266334
Rpsa	2.20881	2579	0.867766	2268	0.86203	3.05362	0.108773	0.00226102	0.268901
Bsg	1.71308	2411	0.811238	2039	0.77499	3.04087	0.165347	0.00235893	0.276196
Atp6v1f	0.935059	1620	0.545087	1344	0.510832	2.99445	0.19169	0.00274944	0.317004
Ndufa6	0.589529	1171	0.394011	909	0.345496	2.98607	0.237318	0.00282585	0.323346
Fabp5	0.175543	359	0.120794	201	0.0763968	2.98148	0.994325	0.00286858	0.325767
Sptssa	0.58657	1166	0.392328	925	0.351577	2.96803	0.250628	0.0029971	0.337823
Rpl18	2.09137	2552	0.858681	2227	0.846446	2.9572	0.100329	0.00310443	0.347328
Ctsz	2.73637	2800	0.942127	2479	0.942227	2.91425	0.0753483	0.00356541	0.392576
Hspa8	1.91914	2487	0.83681	2122	0.806537	2.91238	0.142324	0.00358683	0.392576
Kxd1	0.298402	675	0.22712	481	0.18282	2.90304	0.378868	0.00369558	0.399085
Sparc	3.56571	2910	0.979139	2575	0.978715	2.87886	0.0508614	0.00399111	0.424519
Rpl22l1	0.603451	1163	0.391319	924	0.351197	2.82715	0.236311	0.00469643	0.492173
H2-DMa	0.843243	1498	0.504038	1229	0.467123	2.79754	0.187257	0.00514939	0.532339
Cacna1d	0.168273	430	0.144684	267	0.101482	2.79264	0.551186	0.00522801	0.532513
Rps19	1.35002	1937	0.65175	1711	0.650323	2.79108	0.131196	0.00525321	0.532513
Rps2	2.212	2575	0.86642	2261	0.859369	2.78728	0.107204	0.00531531	0.535216
Gapdh	1.79874	2376	0.799462	2040	0.775371	2.7308	0.131615	0.00631814	0.615673
Rpl24	0.78611	1422	0.478466	1153	0.438236	2.71749	0.195954	0.00657788	0.636874
Eef1g	0.489161	1004	0.33782	779	0.296085	2.70851	0.248826	0.00675869	0.646097
Ddx17	0.476098	974	0.327725	750	0.285063	2.70437	0.24464	0.00684343	0.650083
Tpi1	0.464609	917	0.308546	711	0.270239	2.68497	0.27799	0.00725354	0.677336
Eif3f	1.26213	1961	0.659825	1673	0.63588	2.68131	0.13844	0.00733348	0.67954
Cd63	1.37994	1920	0.64603	1621	0.616116	2.66763	0.175411	0.0076388	0.690677
Pgls	0.610875	1185	0.398721	944	0.358799	2.6646	0.210522	0.00770793	0.690677
Npm1	1.21767	1894	0.637281	1630	0.619536	2.65803	0.132559	0.00786001	0.698338
Dhrs3	0.744173	1381	0.46467	1126	0.427974	2.65146	0.193789	0.00801438	0.70789
Glmp	0.786509	1450	0.487887	1171	0.445078	2.64182	0.180236	0.00824629	0.724139
Bcl2a1b	0.720373	1319	0.443809	1071	0.40707	2.62276	0.198078	0.00872206	0.752789
Uqcrh	1.21489	1887	0.634926	1613	0.613075	2.6131	0.141783	0.00897261	0.767054
Arpc3	1.21434	1948	0.655451	1664	0.632459	2.60295	0.120832	0.00924249	0.779267
Mir6236	0.632383	1145	0.385262	917	0.348537	2.60184	0.206216	0.00927243	0.779267
Ptgds	0.697432	1289	0.433715	1032	0.392246	2.57122	0.180838	0.0101341	0.836422
Gabarap	1.53991	2228	0.749664	1916	0.72824	2.55341	0.130005	0.0106673	0.875643
Cotl1	0.819383	1450	0.487887	1189	0.451919	2.54896	0.169648	0.0108044	0.88118
Pbxip1	0.392322	832	0.279946	634	0.240973	2.54745	0.264839	0.0108514	0.88118
Tmed3	0.797608	1455	0.489569	1199	0.45572	2.51607	0.169245	0.0118671	0.942603
Eif3k	0.786914	1439	0.484186	1182	0.449259	2.50321	0.165255	0.0123071	0.963142
Gm11478	0.235649	567	0.190781	404	0.153554	2.48679	0.398857	0.0128901	0.998424
Ifi30	0.775309	1336	0.449529	1086	0.412771	2.47233	0.18721	0.0134237	1
Creld2	0.328936	705	0.237214	521	0.198024	2.45548	0.285111	0.0140696	1
Rps10-ps1	0.222971	529	0.177995	369	0.140251	2.4532	0.393733	0.0141593	1
Rps24	3.31563	2857	0.961306	2525	0.959711	2.45244	0.0723953	0.0141893	1
Bri3	1.21531	1920	0.64603	1637	0.622197	2.44635	0.131092	0.0144309	1
Tmsb4x	4.53538	2952	0.993271	2603	0.989358	2.44548	0.0551522	0.0144661	1
Dnajb11	0.616193	1191	0.40074	952	0.36184	2.44472	0.196807	0.0144963	1
Atp5h	0.864233	1526	0.513459	1271	0.483086	2.44371	0.158041	0.0145369	1
Ctsh	1.94362	2484	0.835801	2153	0.81832	2.43676	0.109269	0.0148193	1
Cnp	0.456241	942	0.316958	727	0.276321	2.43505	0.198964	0.0148897	1
Trf	1.79636	2396	0.806191	2084	0.792094	2.38871	0.0948788	0.0169078	1
Naca	1.67414	2329	0.783647	1990	0.756366	2.37975	0.123633	0.0173242	1
Cebpg	0.680849	1274	0.428668	1029	0.391106	2.37274	0.178073	0.0176568	1
Gm26917	0.314711	672	0.22611	504	0.191562	2.3722	0.318432	0.0176825	1
Zfas1	0.168249	406	0.136608	261	0.0992018	2.35869	0.463852	0.0183396	1
Ypel3	1.17711	1902	0.639973	1600	0.608134	2.35358	0.137836	0.0185938	1
Unc93b1	2.33668	2694	0.90646	2372	0.901558	2.34737	0.0650139	0.0189065	1
Ptms	0.975983	1628	0.547779	1377	0.523375	2.34528	0.150246	0.019013	1
Cd82	0.277206	622	0.209287	457	0.173698	2.34248	0.319064	0.0191561	1
Hsp90aa1	0.604233	1149	0.386608	936	0.355758	2.34226	0.191683	0.0191676	1
Mbd2	0.154348	417	0.14031	274	0.104143	2.33631	0.458039	0.0194752	1
Csf2ra	0.378026	783	0.263459	602	0.22881	2.29384	0.258265	0.0218	1
Npc2	2.00523	2509	0.844213	2184	0.830103	2.28338	0.103135	0.0224082	1
Purb	0.53947	1065	0.358345	842	0.32003	2.27957	0.187938	0.0226332	1
Eif2s3y	0.191165	472	0.158816	326	0.123907	2.27906	0.398803	0.0226636	1
Fcer1g	3.37721	2902	0.976447	2581	0.980996	2.27252	0.0268053	0.0230551	1
Vamp8	0.929315	1633	0.549462	1359	0.516534	2.27147	0.142556	0.0231185	1
Cox5a	0.661251	1262	0.42463	1014	0.385405	2.25999	0.155985	0.0238216	1
Rps23	2.00172	2372	0.798116	2082	0.791334	2.25561	0.0867235	0.0240952	1
Rassf4	0.463801	929	0.312584	729	0.277081	2.2211	0.206156	0.0263444	1
Pfkl	0.31763	693	0.233176	524	0.199164	2.2179	0.27264	0.0265614	1
Pfdn5	1.52719	2200	0.740242	1877	0.713417	2.20667	0.127993	0.0273374	1
Rpl4	1.03745	1709	0.575034	1443	0.548461	2.2055	0.140679	0.027419	1
Chst2	0.0975228	239	0.0804172	121	0.0459901	2.2049	0.75344	0.0274608	1
Calr	1.58659	2216	0.745626	1902	0.722919	2.20145	0.110777	0.0277039	1
C1qa	4.6895	2955	0.99428	2623	0.996959	2.18809	0.0120119	0.028663	1
Snrnp70	1.11033	1810	0.609017	1515	0.575827	2.18742	0.126941	0.0287118	1
Cct5	0.464357	956	0.321669	757	0.287723	2.18706	0.204424	0.0287384	1
Cox6a1	0.500542	1026	0.345222	811	0.308248	2.1858	0.178744	0.0288303	1
H2-D1	1.67132	2159	0.726447	1870	0.710756	2.18537	0.124257	0.0288618	1
Manf	0.911518	1567	0.527254	1310	0.49791	2.1774	0.144085	0.0294507	1
Pkm	0.850815	1473	0.495626	1245	0.473204	2.17172	0.158641	0.0298771	1
Acbd6	0.257696	585	0.196837	431	0.163816	2.17158	0.314386	0.0298871	1
Atp6v1c1	0.41162	853	0.287012	662	0.251615	2.15846	0.214292	0.030892	1
Rpl36a	1.47919	2076	0.69852	1809	0.687571	2.15142	0.106671	0.0314431	1
Prex1	0.548355	1085	0.365074	865	0.328772	2.14692	0.178864	0.0317998	1
Tspo	0.500967	972	0.327052	775	0.294565	2.12179	0.189562	0.0338554	1
Rps17	1.08059	1728	0.581427	1482	0.563284	2.11213	0.122138	0.034675	1
Safb	0.287464	613	0.206258	460	0.174838	2.10666	0.315312	0.0351467	1
Rps7	2.09083	2521	0.84825	2218	0.843025	2.10655	0.0736958	0.0351567	1
Nudt9	0.341896	744	0.250336	575	0.218548	2.10403	0.246808	0.0353755	1
Eif1	2.24376	2675	0.900067	2335	0.887495	2.09175	0.0838673	0.0364612	1
Atp5j	0.917853	1594	0.536339	1356	0.515393	2.08798	0.118364	0.0367995	1
Ndufb9	0.653473	1248	0.419919	1042	0.396047	2.07751	0.169808	0.0377541	1
Pycard	1.29923	2026	0.681696	1701	0.646522	2.07542	0.124102	0.0379475	1
Pld3	0.423127	832	0.279946	666	0.253136	2.07017	0.259387	0.0384367	1
Col27a1	0.414327	837	0.281629	661	0.251235	2.05674	0.221035	0.0397114	1
Cd300c2	1.58896	2240	0.753701	1969	0.748385	2.03406	0.0685071	0.0419457	1
Cenpx	0.37839	780	0.26245	605	0.229951	2.02665	0.21326	0.0426979	1
2410006H16Rik	0.661298	1180	0.397039	977	0.371342	2.02319	0.177349	0.0430531	1
Syngr1	1.3726	2041	0.686743	1788	0.67959	2.01026	0.110563	0.0444035	1
Ptprj	0.292633	629	0.211642	473	0.17978	2.00129	0.249141	0.0453609	1
Hist1h2bc	0.274325	587	0.19751	438	0.166477	1.99668	0.286139	0.0458605	1
Ctsb	2.64381	2776	0.934051	2463	0.936146	1.98381	0.0401912	0.0472771	1
Rpl35	1.39391	1937	0.65175	1657	0.629799	1.98314	0.113879	0.0473519	1
Rala	0.458296	946	0.318304	753	0.286203	1.97836	0.176817	0.0478876	1
Tent5c	0.3525	734	0.246972	568	0.215887	1.97397	0.215179	0.0483851	1
Knop1	0.403237	826	0.277927	650	0.247054	1.97164	0.213919	0.048651	1
Ak2	0.31149	683	0.229812	526	0.199924	1.96244	0.248741	0.0497107	1
Myl6	0.992224	1674	0.563257	1415	0.537818	1.9579	0.126405	0.0502415	1
Gm4332	0.0974364	259	0.0871467	150	0.0570125	1.95665	0.656841	0.0503883	1
Aplp2	0.331464	690	0.232167	532	0.202204	1.94533	0.233979	0.0517358	1
Hyi	0.391354	796	0.267833	628	0.238693	1.94003	0.213273	0.052376	1
Edf1	0.842706	1523	0.51245	1264	0.480426	1.93698	0.130819	0.0527482	1
Mpc2	0.480363	968	0.325707	773	0.293805	1.93512	0.167156	0.0529762	1
Tcirg1	0.510633	1020	0.343203	839	0.31889	1.91952	0.181722	0.0549188	1
P2rx4	0.402694	802	0.269852	639	0.242873	1.90923	0.214798	0.056233	1
Polr1d	0.611345	1194	0.40175	971	0.369061	1.90819	0.154683	0.0563665	1
Llph	0.296683	648	0.218035	493	0.187381	1.89073	0.218438	0.0586601	1
Rpl7	1.47472	2070	0.696501	1740	0.661345	1.88765	0.116308	0.0590724	1
Ftl1	2.8692	2793	0.939771	2488	0.945648	1.88684	0.0612597	0.0591814	1
Pcnp	0.34765	743	0.25	586	0.222729	1.87409	0.231887	0.0609176	1
Nedd8	0.76303	1405	0.472746	1159	0.440517	1.87212	0.133327	0.0611906	1
Tanc2	0.879807	1509	0.507739	1266	0.481186	1.87065	0.125759	0.0613935	1
Mgat4b	0.278963	620	0.208614	470	0.178639	1.86457	0.23589	0.0622418	1
Tnfrsf1a	0.669331	1273	0.428331	1057	0.401748	1.86006	0.145131	0.0628771	1
Mif	0.448886	856	0.288022	687	0.261117	1.85639	0.207835	0.0633974	1
C1qb	4.62465	2955	0.99428	2622	0.996579	1.83705	-0.00806648	0.0662026	1
Tspan7	0.335549	723	0.243271	564	0.214367	1.83587	0.210679	0.0663775	1
Gltp	0.44913	908	0.305518	732	0.278221	1.83171	0.173574	0.0669943	1
Tmem134	0.366806	781	0.262786	617	0.234512	1.82369	0.190285	0.0681983	1
Igf1	0.047043	122	0.0410498	34	0.0129228	1.81941	1.74344	0.0688491	1
Cox7a2	0.634043	1220	0.410498	990	0.376283	1.8162	0.12547	0.06934	1
Safb2	0.369134	773	0.260094	609	0.231471	1.81359	0.193486	0.0697406	1
Cyhr1	0.256015	587	0.19751	439	0.166857	1.81317	0.205891	0.0698056	1
Cadm1	0.259803	570	0.19179	430	0.163436	1.81008	0.249676	0.0702828	1
Dynll1	0.918538	1585	0.533311	1342	0.510072	1.80327	0.119282	0.0713465	1
mt-Atp6	0.0989874	255	0.0858008	152	0.0577727	1.80172	0.559565	0.0715897	1
Pmepa1	1.31885	1722	0.579408	1436	0.5458	1.79321	0.123407	0.072939	1
Clcn4	0.419366	863	0.290377	687	0.261117	1.78811	0.185458	0.0737587	1
Dbi	0.552778	1060	0.356662	869	0.330293	1.78534	0.17208	0.0742056	1
Ramp1	0.401257	801	0.269515	631	0.239833	1.77771	0.180054	0.0754507	1
Myl12a	0.539224	1080	0.363392	876	0.332953	1.76687	0.144951	0.0772504	1
Ptov1	0.398097	831	0.27961	662	0.251615	1.75585	0.175165	0.0791147	1
Qk	1.6458	2066	0.695155	1814	0.689472	1.74317	0.0777875	0.0813039	1
Atxn7l3b	0.752639	1383	0.465343	1153	0.438236	1.74253	0.123349	0.0814152	1
Ahsa1	0.314349	694	0.233513	544	0.206765	1.72447	0.207487	0.084623	1
Ctdnep1	0.304033	657	0.221063	514	0.195363	1.71665	0.229427	0.0860429	1
D8Ertd738e	0.652309	1233	0.414872	1011	0.384265	1.71436	0.124592	0.0864628	1
Sf1	0.281922	613	0.206258	472	0.179399	1.70969	0.218006	0.0873227	1
Fkbp1a	0.531559	1036	0.348587	847	0.321931	1.7022	0.150839	0.0887186	1
Ppia	2.29023	2671	0.898721	2344	0.890916	1.69922	0.061219	0.0892782	1
Nudc	0.452656	941	0.316622	764	0.290384	1.6987	0.158075	0.0893765	1
Fbxw4	0.235992	538	0.181023	404	0.153554	1.68906	0.228936	0.091207	1
Ube2s	0.305759	677	0.227793	527	0.200304	1.68377	0.184743	0.0922262	1
Zbtb7a	0.511592	999	0.336137	813	0.309008	1.68373	0.151619	0.0922342	1
Gm1673	0.062638	165	0.0555182	78	0.0296465	1.68105	1.02047	0.0927537	1
Irf2bp2	0.464344	930	0.312921	752	0.285823	1.67667	0.158924	0.093607	1
Znrf2	0.204075	493	0.165882	365	0.138731	1.67004	0.234633	0.094911	1
Tmem176b	1.76314	2306	0.775908	2017	0.766629	1.65814	0.0779251	0.09729	1
Akr1a1	0.926482	1583	0.532638	1348	0.512353	1.65591	0.108537	0.09774	1
Lgals3	0.0751357	147	0.0494616	63	0.0239453	1.65197	1.10395	0.0985403	1
Trpm7	0.231059	504	0.169583	380	0.144432	1.64778	0.281387	0.0993985	1
Itm2c	1.48098	2184	0.734859	1886	0.716838	1.64208	0.084751	0.100574	1
Psmb9	0.353691	764	0.257066	603	0.22919	1.63924	0.16592	0.101164	1
Mlec	0.687896	1278	0.430013	1062	0.403649	1.63387	0.111762	0.102287	1
Ten1	0.278248	608	0.204576	472	0.179399	1.61705	0.218885	0.105867	1
Mrpl54	0.202566	467	0.157133	346	0.131509	1.61415	0.255242	0.106495	1
Hcfc1r1	0.299632	644	0.216689	497	0.188902	1.61259	0.162744	0.106833	1
Atg5	0.333585	708	0.238223	556	0.211326	1.6105	0.177269	0.107288	1
Gngt2	0.7458	1350	0.45424	1131	0.429875	1.60783	0.122872	0.107873	1
Olfml2b	0.115897	278	0.0935397	180	0.0684151	1.60318	0.435386	0.108895	1
Lpl	0.173319	311	0.104643	212	0.0805777	1.60011	0.51657	0.109574	1
Gcn1l1	0.288926	630	0.211978	489	0.185861	1.59899	0.191376	0.109822	1
mt-Nd6	0.0871736	223	0.0750336	132	0.050171	1.59731	0.55724	0.110196	1
Matk	0.260262	575	0.193472	446	0.169517	1.59677	0.236611	0.110316	1
Crip1	0.0643868	169	0.0568641	85	0.0323071	1.59351	0.877265	0.111047	1
Cpd	0.119544	291	0.0979139	193	0.0733561	1.59303	0.474911	0.111154	1
Rplp2	2.25645	2535	0.852961	2249	0.854808	1.59239	0.0531715	0.111297	1
Pafah1b1	0.95173	1648	0.554509	1383	0.525656	1.59141	0.100928	0.111517	1
Selenoh	0.175984	403	0.135599	290	0.110224	1.58967	0.282243	0.11191	1
AU020206	0.210205	473	0.159152	356	0.13531	1.58141	0.310393	0.113785	1
Tnfaip8	0.556581	1065	0.358345	877	0.333333	1.56952	0.13262	0.116527	1
Mrpl14	0.244164	541	0.182032	415	0.157735	1.56346	0.229439	0.117944	1
Akr1b10	0.422115	851	0.286339	687	0.261117	1.56294	0.147345	0.118066	1
Btf3	1.16528	1888	0.635262	1603	0.609274	1.55925	0.0941723	0.118937	1
Tram1	0.815436	1451	0.488223	1214	0.461422	1.55771	0.110642	0.119302	1
Mrpl30	0.328822	698	0.234859	552	0.209806	1.55379	0.168457	0.120235	1
Scarb2	0.741487	1363	0.458614	1142	0.434055	1.5483	0.1124	0.121551	1
Eno1	0.549032	1081	0.363728	888	0.337514	1.54735	0.136697	0.121778	1
H2-T22	0.127307	307	0.103297	208	0.0790574	1.53988	0.376904	0.123589	1
Dnajc3	0.765399	1379	0.463997	1156	0.439377	1.53772	0.103397	0.124117	1
Ift22	0.0716536	191	0.0642665	107	0.0406689	1.5372	0.716314	0.124244	1
Psme1	0.907268	1558	0.524226	1333	0.506651	1.53473	0.100111	0.124849	1
Ech1	0.407512	856	0.288022	691	0.262638	1.53458	0.146941	0.124888	1
Ddx3y	0.234061	523	0.175976	404	0.153554	1.52579	0.24699	0.127062	1
Srp9	0.593007	1147	0.385935	954	0.3626	1.52361	0.127962	0.127607	1
Creb3	0.234643	528	0.177658	404	0.153554	1.52274	0.221145	0.127823	1
Rtcb	0.352001	748	0.251682	601	0.22843	1.52164	0.179373	0.128098	1
Arpc1b	1.68837	2354	0.792059	2026	0.770049	1.51758	0.0880971	0.12912	1
Tap1	0.187461	430	0.144684	316	0.120106	1.51373	0.212978	0.130095	1
Aprt	0.297911	641	0.21568	506	0.192322	1.51263	0.195082	0.130375	1
Dad1	0.960957	1656	0.557201	1402	0.532877	1.51253	0.102435	0.1304	1
Cebpzos	0.56912	1085	0.365074	893	0.339415	1.51053	0.119911	0.130908	1
Rps15a	2.15718	2455	0.826043	2214	0.841505	1.50865	0.0235001	0.131387	1
Stk24	0.267159	565	0.190108	443	0.168377	1.50578	0.239791	0.132123	1
Bnip2	0.568777	1114	0.374832	916	0.348157	1.50528	0.108554	0.132253	1
Calm3	0.403657	829	0.278937	659	0.250475	1.50355	0.115595	0.132698	1
Senp6	0.479432	950	0.31965	781	0.296845	1.50198	0.140395	0.133101	1
Gm38042	0.235121	507	0.170592	387	0.147092	1.48615	0.206112	0.13724	1
Ap2s1	0.338686	724	0.243607	582	0.221209	1.48491	0.168468	0.137568	1
Akap9	0.535889	1016	0.341857	834	0.31699	1.48439	0.130171	0.137704	1
Nvl	0.168441	376	0.126514	271	0.103003	1.47936	0.278653	0.139043	1
Reep5	1.10427	1848	0.621803	1578	0.599772	1.47751	0.0879419	0.139539	1
CT010467.1	0.10186	249	0.083782	160	0.0608134	1.47204	0.417149	0.14101	1
Rp9	0.394478	810	0.272544	650	0.247054	1.47144	0.129542	0.141171	1
Rtp4	0.0988791	214	0.0720054	129	0.0490308	1.46982	0.529039	0.14161	1
E230029C05Rik	0.816924	1385	0.466016	1180	0.448499	1.46899	0.100382	0.141836	1
Ino80b	0.162362	383	0.128869	277	0.105283	1.46471	0.25918	0.143	1
Lipa	0.409004	828	0.2786	668	0.253896	1.46311	0.137316	0.143437	1
Use1	0.34693	748	0.251682	602	0.22881	1.46303	0.151615	0.143459	1
1110038B12Rik	0.177446	403	0.135599	296	0.112505	1.46251	0.269492	0.143602	1
Fxyd5	0.0721668	179	0.0602288	99	0.0376283	1.45994	0.702698	0.144306	1
Atp1a1	0.377658	791	0.266151	637	0.242113	1.4596	0.14622	0.144399	1
Aup1	0.478862	988	0.332436	810	0.307868	1.45907	0.126234	0.144547	1
Zscan26	0.294177	618	0.207941	486	0.184721	1.45792	0.18707	0.144864	1
Atxn2l	0.213844	491	0.165209	376	0.142911	1.45078	0.24312	0.14684	1
Snhg20	0.199283	438	0.147376	328	0.124667	1.44858	0.251403	0.147454	1
N6amt1	0.0886661	222	0.0746972	137	0.0520715	1.44732	0.495105	0.147808	1
Psmb5	0.478022	966	0.325034	789	0.299886	1.44594	0.125577	0.148193	1
Eef1d	1.07783	1794	0.603634	1528	0.580768	1.44273	0.0911115	0.149096	1
Mettl9	0.291787	626	0.210633	490	0.186241	1.44119	0.156257	0.14953	1
P4ha1	1.18917	1886	0.63459	1622	0.616496	1.44096	0.0891964	0.149595	1
Pea15a	0.330159	689	0.23183	549	0.208666	1.43601	0.164343	0.151001	1
Gsk3b	0.57367	1090	0.366756	911	0.346256	1.43529	0.131564	0.151205	1
Svbp	0.338405	715	0.240579	577	0.219308	1.43349	0.178364	0.151718	1
Rps10-ps2	0.282606	637	0.214334	503	0.191182	1.42293	0.154062	0.154756	1
Lars2	0.153773	360	0.121131	260	0.0988217	1.42179	0.298359	0.155087	1
Smox	0.320722	690	0.232167	551	0.209426	1.41947	0.154727	0.155763	1
Plekhm2	0.101285	263	0.0884926	175	0.0665146	1.41843	0.433267	0.156065	1
Ndufb10	0.571024	1121	0.377187	930	0.353478	1.41723	0.110754	0.156415	1
Rpn1	0.478905	952	0.320323	775	0.294565	1.41588	0.111943	0.156812	1
Nom1	0.14677	338	0.113728	242	0.0919802	1.41299	0.327261	0.157659	1
Marcks	2.56757	2698	0.907806	2410	0.916002	1.40799	0.0111338	0.159134	1
Axl	0.0678595	174	0.0585464	96	0.036488	1.40595	0.573423	0.15974	1
Mcur1	0.331121	697	0.234522	552	0.209806	1.40528	0.126652	0.159937	1
Atp5b	0.66646	1256	0.422611	1055	0.400988	1.40352	0.109512	0.160461	1
Sdf4	0.869119	1518	0.510767	1288	0.489548	1.40332	0.0897816	0.16052	1
Sigmar1	0.22958	509	0.171265	393	0.149373	1.40277	0.214149	0.160686	1
Chmp2a	0.4909	983	0.330754	803	0.305207	1.40016	0.112918	0.161465	1
Selenow	0.303149	613	0.206258	483	0.18358	1.39943	0.178029	0.161685	1
Ctsd	4.00401	2954	0.993943	2623	0.996959	1.39837	0.0296815	0.162003	1
Vamp4	0.309927	649	0.218371	518	0.196883	1.39644	0.185614	0.162582	1
Psap	2.68953	2801	0.942463	2494	0.947929	1.39636	0.0258109	0.162605	1
Vkorc1	0.474348	935	0.314603	774	0.294185	1.39569	0.132793	0.162809	1
Mnt	0.111177	272	0.0915209	184	0.0699354	1.3937	0.386295	0.163408	1
Bbx	0.205835	449	0.151077	341	0.129609	1.39181	0.248833	0.163979	1
Cript	0.264416	580	0.195155	455	0.172938	1.39029	0.17023	0.16444	1
Sdf2	0.375122	788	0.265141	635	0.241353	1.38997	0.134078	0.164538	1
Gas5	0.761863	1330	0.44751	1138	0.432535	1.38864	0.109837	0.164941	1
Zfp467	0.266666	582	0.195828	457	0.173698	1.38638	0.171618	0.165632	1
Aes	0.620526	1188	0.399731	987	0.375143	1.38598	0.10447	0.165753	1
Ppt2	0.28403	617	0.207604	485	0.184341	1.38461	0.152775	0.166173	1
Tmem179b	0.433551	893	0.300471	722	0.27442	1.3811	0.0980869	0.167249	1
Nisch	0.646623	1214	0.408479	1017	0.386545	1.37901	0.108446	0.167893	1
Unc50	0.417961	882	0.29677	725	0.275561	1.3765	0.128392	0.168667	1
Usf2	0.610368	1191	0.40074	997	0.378943	1.37216	0.104532	0.170013	1
Kmt2d	0.159617	372	0.125168	275	0.104523	1.36367	0.29658	0.17267	1
Mvp	0.134868	320	0.107672	228	0.0866591	1.36319	0.350107	0.172822	1
Ostc	0.688916	1300	0.437416	1079	0.41011	1.3628	0.0952715	0.172947	1
Rabac1	1.06115	1768	0.594886	1517	0.576587	1.36096	0.0780089	0.173527	1
Psmb6	0.540133	1082	0.364065	901	0.342455	1.36007	0.112401	0.173807	1
Cers2	0.476205	964	0.324361	795	0.302166	1.35968	0.127302	0.173932	1
Ddhd2	0.275508	579	0.194818	457	0.173698	1.35716	0.1879	0.17473	1
H2-T23	0.517878	1013	0.340848	842	0.32003	1.35694	0.116562	0.174801	1
Larp1	0.225133	505	0.169919	393	0.149373	1.35609	0.221256	0.175069	1
Ganab	0.155245	365	0.122813	268	0.101862	1.34434	0.268328	0.178837	1
4933434E20Rik	0.405063	843	0.283647	686	0.260737	1.33568	0.122857	0.181653	1
Cox7a2l	1.06918	1757	0.591184	1492	0.567085	1.3346	0.0854	0.182008	1
Rock1	0.483728	930	0.312921	766	0.291144	1.33401	0.127168	0.182201	1
Pmpca	0.11045	270	0.0908479	184	0.0699354	1.33364	0.370395	0.182323	1
Pin1	0.221353	508	0.170929	395	0.150133	1.33284	0.202643	0.182586	1
Morf4l2	0.228313	529	0.177995	416	0.158115	1.33221	0.20659	0.18279	1
Coa5	0.0912135	227	0.0763795	146	0.0554922	1.33068	0.410586	0.183296	1
Limd1	0.0532967	144	0.0484522	74	0.0281262	1.32397	0.86143	0.185512	1
Zfp622	0.163991	377	0.126851	280	0.106423	1.31824	0.26382	0.187423	1
Tvp23b	0.310385	662	0.222746	525	0.199544	1.31784	0.131049	0.187556	1
Zrsr2	0.246056	546	0.183715	429	0.163056	1.3172	0.196686	0.187773	1
Mthfsd	0.0548529	146	0.0491252	76	0.0288864	1.31473	0.821758	0.1886	1
Tcp1	0.369183	763	0.256729	622	0.236412	1.31244	0.140512	0.189372	1
Tmem59	1.55477	2293	0.771534	1930	0.733561	1.31146	0.107915	0.189701	1
Lsm6	0.401526	824	0.277254	674	0.256176	1.30766	0.119045	0.19099	1
Abracl	0.403321	848	0.28533	683	0.259597	1.30559	0.0923225	0.191693	1
Dcaf17	0.178053	403	0.135599	302	0.114785	1.30397	0.186877	0.192242	1
Ufc1	0.3753	793	0.266824	642	0.244014	1.30391	0.121755	0.192265	1
Spen	0.186703	418	0.140646	316	0.120106	1.3039	0.234111	0.192268	1
Rps27rt	0.108937	283	0.0952221	198	0.0752566	1.30325	0.36387	0.192488	1
Wwc2	0.193875	418	0.140646	317	0.120487	1.30166	0.250164	0.193033	1
Rilpl1	0.424019	855	0.287685	709	0.269479	1.30138	0.135633	0.193127	1
Bfar	0.254254	555	0.186743	440	0.167237	1.29877	0.197625	0.194023	1
Eif5b	0.513622	988	0.332436	816	0.310148	1.29779	0.106945	0.194361	1
Fam76a	0.277114	579	0.194818	453	0.172178	1.29452	0.126486	0.195487	1
Atat1	0.145159	332	0.111709	240	0.0912201	1.29377	0.272903	0.195744	1
Dnase2a	0.538831	1047	0.352288	863	0.328012	1.29291	0.0985569	0.196041	1
Gpr107	0.248089	532	0.179004	413	0.156975	1.29155	0.15743	0.196514	1
H2-Q7	0.0446577	124	0.0417227	57	0.0216648	1.29142	0.87004	0.196557	1
Itgb5	2.13037	2567	0.863728	2249	0.854808	1.29054	0.0510017	0.196864	1
Dmtf1	0.272912	574	0.193136	449	0.170658	1.28747	0.135256	0.197931	1
Wdr83os	0.549888	1059	0.356326	873	0.331813	1.28554	0.100541	0.198604	1
Atp5d	0.818227	1466	0.493271	1246	0.473584	1.2839	0.0909526	0.199176	1
Hint2	0.184063	423	0.142328	319	0.121247	1.28096	0.197515	0.200206	1
Map2k2	0.575633	1123	0.37786	934	0.354998	1.27724	0.102999	0.201517	1
Sdc3	0.0711504	183	0.0615747	109	0.0414291	1.27723	0.464131	0.20152	1
Abhd17a	0.299122	649	0.218371	521	0.198024	1.27273	0.158553	0.203113	1
Soat1	0.333172	675	0.22712	544	0.206765	1.27243	0.15244	0.203219	1
Higd2a	0.61785	1183	0.398048	992	0.377043	1.27243	0.10095	0.203219	1
Itpr2	0.534283	1025	0.344886	846	0.321551	1.26411	0.102512	0.206191	1
Aplp1	0.178366	395	0.132907	300	0.114025	1.26408	0.252567	0.2062	1
Cep164	0.135805	319	0.107335	231	0.0877993	1.26312	0.304876	0.206547	1
Arl4c	0.807479	1404	0.472409	1193	0.45344	1.25804	0.0947789	0.208379	1
Glod4	0.2602	577	0.194145	461	0.175219	1.25799	0.175503	0.208394	1
Pgp	0.367353	757	0.254711	616	0.234132	1.25708	0.126868	0.208723	1
Grk3	0.140694	310	0.104307	223	0.0847586	1.25632	0.331873	0.209002	1
Tor3a	0.22482	482	0.16218	375	0.142531	1.25591	0.18258	0.209149	1
R3hdm4	0.314407	678	0.228129	542	0.206005	1.255	0.120828	0.209479	1
Nme1	0.303747	644	0.216689	511	0.194223	1.25081	0.126968	0.211003	1
Esf1	0.208651	455	0.153096	347	0.131889	1.25032	0.162989	0.211181	1
Frrs1	0.285544	599	0.201548	476	0.18092	1.24884	0.15081	0.211722	1
Ubxn1	0.661675	1247	0.419583	1047	0.397948	1.24289	0.093167	0.21391	1
Tns1	0.14401	339	0.114065	247	0.0938807	1.24215	0.224413	0.214181	1
Eva1b	0.203964	458	0.154105	355	0.13493	1.2419	0.215328	0.214273	1
Slc12a6	0.234084	523	0.175976	412	0.156594	1.23944	0.183235	0.215181	1
Fopnl	0.169713	385	0.129542	287	0.109084	1.238	0.194874	0.215714	1
Ndufs7	0.638919	1225	0.41218	1022	0.388445	1.23761	0.0946345	0.215862	1
Hist1h4i	0.0647486	165	0.0555182	95	0.0361079	1.23663	0.517934	0.216224	1
Tmem50b	0.207113	468	0.15747	362	0.13759	1.23604	0.1896	0.216442	1
Sugt1	0.371858	770	0.259085	629	0.239073	1.23393	0.12838	0.217228	1
Anxa5	0.200491	414	0.1393	318	0.120867	1.23278	0.263479	0.217657	1
Npnt	0.181368	402	0.135262	306	0.116306	1.23238	0.251962	0.217808	1
Ubl4a	0.122503	293	0.0985868	208	0.0790574	1.22855	0.277425	0.219242	1
Ccdc22	0.178871	416	0.139973	317	0.120487	1.22821	0.214625	0.219369	1
Krcc1	0.714884	1308	0.440108	1123	0.426834	1.22512	0.0936259	0.220529	1
Rbm33	0.203931	446	0.150067	340	0.129228	1.22071	0.140265	0.222195	1
Rpl14	1.63155	2229	0.75	1954	0.742683	1.21695	0.0542053	0.223621	1
Isca2	0.23219	499	0.1679	396	0.150513	1.21634	0.237659	0.223854	1
Gm9843	0.310321	664	0.223419	539	0.204865	1.21579	0.152135	0.224066	1
Colgalt1	0.359747	749	0.252019	610	0.231851	1.21235	0.120681	0.225377	1
Saysd1	0.313333	663	0.223082	530	0.201444	1.21214	0.11292	0.225459	1
Ssr4	1.42791	2110	0.70996	1841	0.699734	1.21199	0.0616455	0.225516	1
Mrpl24	0.378757	792	0.266487	649	0.246674	1.21019	0.1208	0.226204	1
Idh3g	0.358079	760	0.25572	625	0.237552	1.20754	0.134955	0.227225	1
Mydgf	0.491776	1000	0.336474	833	0.31661	1.20679	0.103554	0.227515	1
Ikbkb	0.287868	610	0.205249	487	0.185101	1.20394	0.129375	0.228613	1
Derl1	0.652928	1243	0.418237	1050	0.399088	1.19947	0.0888073	0.230345	1
Slc12a9	0.429746	864	0.290713	719	0.27328	1.1985	0.134223	0.230724	1
Atp8a1	0.374171	750	0.252355	608	0.231091	1.19828	0.108533	0.230808	1
9930111J21Rik2	0.629995	1171	0.394011	982	0.373242	1.19827	0.0928818	0.230811	1
Camk1d	0.279668	583	0.196164	464	0.176359	1.19572	0.153993	0.231805	1
Pum2	0.339309	727	0.244616	590	0.224249	1.195	0.11328	0.232089	1
Dhx8	0.167959	373	0.125505	279	0.106043	1.19057	0.202598	0.233823	1
Madd	0.193735	425	0.143001	324	0.123147	1.18706	0.157107	0.235204	1
Hps3	0.433949	841	0.282974	701	0.266439	1.18611	0.126856	0.235579	1
Psmd11	0.432443	875	0.294415	723	0.2748	1.18485	0.111843	0.236076	1
Rbm3	0.520815	1016	0.341857	846	0.321551	1.18017	0.0973452	0.237934	1
Scamp5	0.172554	398	0.133917	304	0.115545	1.17529	0.222387	0.239877	1
Mfsd11	0.204293	456	0.153432	355	0.13493	1.17522	0.185794	0.239907	1
Cdk2ap1	0.175124	417	0.14031	321	0.122007	1.17085	0.2006	0.241659	1
Hscb	0.11007	273	0.0918573	194	0.0737362	1.17019	0.32833	0.241925	1
Lhfpl2	0.357144	736	0.247645	592	0.22501	1.16757	0.095692	0.242979	1
Mphosph8	0.202944	439	0.147712	342	0.129989	1.16436	0.219245	0.244277	1
Ap3s1	0.168531	373	0.125505	285	0.108324	1.16163	0.287705	0.245384	1
Znhit1	0.197468	437	0.147039	335	0.127328	1.15999	0.153919	0.246054	1
Hsph1	0.111598	253	0.0851279	178	0.0676549	1.15813	0.405647	0.24681	1
Fam133b	0.248993	546	0.183715	437	0.166097	1.15617	0.167306	0.247611	1
Mbp	0.380841	761	0.256057	622	0.236412	1.15583	0.0965283	0.247749	1
Sh3glb1	1.69757	2350	0.790713	2038	0.77461	1.15364	0.0569034	0.248648	1
H2afz	1.19038	1894	0.637281	1630	0.619536	1.15137	0.0731877	0.249579	1
Psmb8	0.976919	1674	0.563257	1425	0.541619	1.14908	0.0715384	0.250522	1
Psen2	0.105484	253	0.0851279	176	0.0668947	1.14894	0.291045	0.25058	1
Man1c1	0.448879	906	0.304845	753	0.286203	1.14819	0.105447	0.250891	1
Ly6e	1.90516	2425	0.815949	2144	0.814899	1.14791	0.0446145	0.251004	1
Ndufa8	0.463874	933	0.31393	789	0.299886	1.146	0.129163	0.251797	1
Klf13	0.387277	787	0.264805	648	0.246294	1.14404	0.116354	0.252606	1
Tbc1d20	0.132526	323	0.108681	238	0.0904599	1.14396	0.231683	0.25264	1
Ggh	0.387056	784	0.263795	652	0.247815	1.14248	0.143487	0.253255	1
Cyb5r3	0.17338	394	0.132571	303	0.115165	1.13949	0.227298	0.254498	1
Helz	0.261147	556	0.187079	440	0.167237	1.13836	0.127896	0.254971	1
Tent5a	0.463452	880	0.296097	733	0.278601	1.13779	0.120845	0.255209	1
Trir	0.410445	857	0.288358	698	0.265298	1.1345	0.0727431	0.256584	1
Baz1a	0.220378	471	0.158479	372	0.141391	1.13284	0.205823	0.257282	1
Por	0.145424	334	0.112382	251	0.095401	1.13284	0.306667	0.257282	1
Plk3	0.126761	291	0.0979139	214	0.0813379	1.13211	0.379407	0.257588	1
0610012G03Rik	0.395451	810	0.272544	669	0.254276	1.12861	0.110373	0.259062	1
Baz1b	0.286194	612	0.205922	489	0.185861	1.12756	0.104745	0.259506	1
Surf4	0.301712	644	0.216689	527	0.200304	1.12701	0.153972	0.259737	1
Mfsd14b	0.12384	291	0.0979139	212	0.0805777	1.12691	0.293149	0.259782	1
Pik3cd	0.173688	397	0.13358	304	0.115545	1.12678	0.196095	0.259834	1
Tbl1x	0.27919	583	0.196164	472	0.179399	1.12528	0.171041	0.260472	1
Kdm7a	0.318444	663	0.223082	542	0.206005	1.12501	0.137088	0.260584	1
Mier1	0.499543	957	0.322005	801	0.304447	1.12343	0.0965913	0.261254	1
Ccdc59	0.288519	609	0.204913	483	0.18358	1.12279	0.0909762	0.261525	1
Arpc5	0.741984	1371	0.461306	1153	0.438236	1.12273	0.0732454	0.261553	1
Ctbs	0.26243	560	0.188425	444	0.168757	1.12183	0.125995	0.261936	1
Rnf166	0.204383	449	0.151077	350	0.133029	1.1203	0.174057	0.262588	1
Cuedc2	0.45327	913	0.307201	757	0.287723	1.11832	0.100588	0.263431	1
Pfdn2	0.389043	814	0.27389	669	0.254276	1.11629	0.0939444	0.264298	1
Hdgf	0.294997	634	0.213324	517	0.196503	1.11598	0.155188	0.264429	1
Bax	0.529444	1028	0.345895	862	0.327632	1.11502	0.1003	0.26484	1
Atraid	0.78794	1434	0.482503	1225	0.465602	1.11368	0.0697556	0.265415	1
Uqcc3	0.254469	564	0.189771	448	0.170277	1.11269	0.10969	0.265841	1
Prdx5	0.890204	1559	0.524563	1319	0.50133	1.11239	0.0827476	0.265969	1
Cfap97	0.204156	445	0.149731	347	0.131889	1.11156	0.173536	0.266328	1
Msrb1	0.111932	266	0.089502	191	0.072596	1.11153	0.365829	0.266339	1
Epb41l4aos	0.107108	264	0.0888291	187	0.0710756	1.10997	0.269954	0.267012	1
Dnajc21	0.148557	343	0.11541	256	0.0973014	1.10901	0.19329	0.267426	1
Taok2	0.156625	361	0.121467	271	0.103003	1.10877	0.155539	0.26753	1
Cd68	1.66811	2303	0.774899	1998	0.759407	1.10511	0.0593503	0.269111	1
Gpi1	0.588958	1111	0.373822	940	0.357279	1.102	0.0930954	0.270461	1
Adap1	0.0615168	165	0.0555182	101	0.0383884	1.10117	0.49262	0.270821	1
Ddx10	0.116789	271	0.0911844	195	0.0741163	1.09962	0.298847	0.271499	1
Rps4l	0.202628	443	0.149058	347	0.131889	1.09805	0.187168	0.272181	1
Eif3h	0.851822	1508	0.507402	1282	0.487267	1.09777	0.067354	0.272304	1
Elk4	0.156019	351	0.118102	264	0.100342	1.09768	0.191913	0.272343	1
Midn	0.107943	258	0.0868102	183	0.0695553	1.097	0.322592	0.272643	1
Cisd2	0.470404	931	0.313257	774	0.294185	1.09673	0.093227	0.272759	1
Anp32b	0.5271	1007	0.338829	844	0.320791	1.09601	0.103769	0.273074	1
Plekhj1	0.446889	910	0.306191	757	0.287723	1.09485	0.0864081	0.273581	1
Sra1	0.29987	626	0.210633	506	0.192322	1.09382	0.124942	0.274035	1
Klc4	0.12178	298	0.100269	217	0.0824781	1.09347	0.206948	0.274187	1
Map3k1	0.200718	435	0.146366	339	0.128848	1.09252	0.172954	0.274605	1
Acot13	0.197025	446	0.150067	349	0.132649	1.09247	0.173831	0.274627	1
Rasgrp3	0.582603	1099	0.369785	917	0.348537	1.09217	0.0808224	0.274758	1
Gm3791	0.175454	383	0.128869	293	0.111365	1.09152	0.195135	0.275045	1
Rufy3	0.125958	280	0.0942127	202	0.0767769	1.09093	0.252832	0.275304	1
Mbd3	0.443163	903	0.303836	746	0.283542	1.09067	0.0909153	0.275416	1
Mthfs	0.140111	328	0.110363	244	0.0927404	1.09023	0.198029	0.275613	1
Endod1	0.154134	341	0.114738	258	0.0980616	1.09009	0.260832	0.275671	1
Tceal9	0.144842	336	0.113055	252	0.0957811	1.08805	0.225291	0.276573	1
Cmc1	0.13163	311	0.104643	230	0.0874192	1.08778	0.240268	0.276693	1
Slc15a3	0.366247	745	0.250673	610	0.231851	1.08568	0.105638	0.277622	1
Ppil4	0.211186	470	0.158143	370	0.140631	1.08414	0.159968	0.278304	1
Iscu	0.821264	1469	0.49428	1245	0.473204	1.0837	0.0782561	0.278498	1
Preb	0.151091	343	0.11541	258	0.0980616	1.08326	0.220098	0.278693	1
Mrgbp	0.13309	308	0.103634	229	0.0870391	1.08297	0.276714	0.278822	1
Anapc10	0.137392	316	0.106326	235	0.0893197	1.08202	0.249798	0.279244	1
Amdhd2	0.146743	344	0.115747	260	0.0988217	1.08084	0.229235	0.279767	1
Bag1	0.6589	1222	0.411171	1032	0.392246	1.08	0.0846153	0.280142	1
Lmo2	0.854256	1515	0.509758	1286	0.488788	1.07705	0.075753	0.281456	1
Etfb	0.296088	645	0.217026	520	0.197643	1.07699	0.101646	0.281486	1
Igsf8	0.281188	588	0.197847	475	0.18054	1.07639	0.132115	0.281752	1
Mrpl42	0.306469	653	0.219717	530	0.201444	1.07625	0.122297	0.281815	1
Ndufb5	0.555539	1089	0.36642	911	0.346256	1.07593	0.0818786	0.281959	1
Ypel5	0.141842	326	0.10969	243	0.0923603	1.0758	0.211546	0.282014	1
Sh3bp1	0.250072	547	0.184051	441	0.167617	1.07385	0.146172	0.282889	1
Tmem104	0.113931	272	0.0915209	196	0.0744964	1.07252	0.248699	0.283486	1
Mrps28	0.124113	297	0.0999327	219	0.0832383	1.07154	0.264193	0.283929	1
Prelid1	0.369235	760	0.25572	623	0.236792	1.07125	0.0962385	0.284055	1
Tpgs1	0.225477	495	0.166555	394	0.149753	1.06833	0.168101	0.285374	1
Dpp7	0.130425	302	0.101615	223	0.0847586	1.06825	0.240377	0.285407	1
Trim8	0.335347	696	0.234186	574	0.218168	1.06689	0.123692	0.28602	1
Vti1b	0.221081	482	0.16218	383	0.145572	1.06664	0.177108	0.286136	1
Ndufs4	0.229923	518	0.174293	410	0.155834	1.06605	0.102153	0.286401	1
Ndufc1	0.360539	740	0.248991	605	0.229951	1.0648	0.117496	0.286966	1
Ulk2	0.386092	786	0.264468	651	0.247434	1.06344	0.106861	0.287585	1
Clip1	0.438487	876	0.294751	733	0.278601	1.06209	0.102102	0.288196	1
Fam53b	0.298697	627	0.210969	510	0.193843	1.06197	0.126281	0.288249	1
Hist1h4d	0.130897	316	0.106326	236	0.0896997	1.06193	0.23317	0.288268	1
Mttp	0.116016	259	0.0871467	184	0.0699354	1.0619	0.220037	0.288283	1
Il4ra	0.252166	536	0.18035	431	0.163816	1.05955	0.153007	0.289347	1
Bmp2k	1.15903	1850	0.622476	1582	0.601292	1.05951	0.0678993	0.289366	1
Rxrb	0.247567	550	0.185061	441	0.167617	1.0588	0.1297	0.28969	1
Gse1	0.0832369	212	0.0713324	145	0.0551121	1.05807	0.382052	0.290026	1
Mrps17	0.271061	588	0.197847	474	0.18016	1.0572	0.120144	0.290418	1
Adrb1	0.196218	395	0.132907	309	0.117446	1.05693	0.239894	0.290543	1
Ubr2	0.239272	520	0.174966	413	0.156975	1.056	0.130137	0.29097	1
Phpt1	0.0815404	206	0.0693136	138	0.0524515	1.05562	0.29991	0.291144	1
Xaf1	0.123685	274	0.0921938	198	0.0752566	1.05528	0.237225	0.291299	1
Polr2f	0.232394	516	0.17362	413	0.156975	1.05327	0.151636	0.292219	1
Ogt	0.547917	1054	0.354643	884	0.335994	1.05163	0.0841427	0.29297	1
Hif1an	0.078164	188	0.0632571	123	0.0467503	1.05057	0.385895	0.293457	1
Ssbp2	0.318313	656	0.220727	537	0.204105	1.05028	0.121052	0.29359	1
Rnf41	0.0901075	220	0.0740242	151	0.0573926	1.04958	0.303284	0.293913	1
Cct4	0.517566	1041	0.350269	866	0.329152	1.04405	0.0793003	0.296463	1
Fam120a	0.127077	307	0.103297	229	0.0870391	1.04211	0.243686	0.29736	1
Plxnb2	0.548662	1053	0.354307	897	0.340935	1.0395	0.0925984	0.298573	1
Sde2	0.192422	426	0.143338	334	0.126948	1.03943	0.188578	0.298604	1
Tceal8	0.0942742	237	0.0797443	167	0.063474	1.03889	0.310807	0.298854	1
Gm7536	0.0712353	194	0.0652759	129	0.0490308	1.03698	0.362114	0.299744	1
Tmem87b	0.192972	415	0.139637	325	0.123527	1.03511	0.193648	0.300616	1
Rbm25	0.85602	1485	0.499664	1282	0.487267	1.03001	0.0687972	0.303007	1
Ubash3b	0.553711	1064	0.358008	885	0.336374	1.02847	0.0714797	0.30373	1
U2surp	0.545388	1053	0.354307	880	0.334474	1.02767	0.0804641	0.304103	1
Bptf	0.450016	897	0.301817	744	0.282782	1.02702	0.0924134	0.304411	1
Eif3e	0.436731	889	0.299125	741	0.281642	1.02647	0.0894957	0.304668	1
Fam50a	0.308483	646	0.217362	530	0.201444	1.02446	0.122759	0.305616	1
Ifi27	0.438605	854	0.287349	712	0.27062	1.02425	0.104184	0.305718	1
Hagh	0.245051	535	0.180013	432	0.164196	1.02259	0.1394	0.3065	1
Ndufb3	0.376912	802	0.269852	662	0.251615	1.02206	0.0880653	0.306755	1
Stk11	0.242859	511	0.171938	411	0.156214	1.02157	0.158369	0.306986	1
Nhp2	0.175944	392	0.131898	303	0.115165	1.02038	0.161379	0.307546	1
Sorl1	0.0890542	215	0.0723419	148	0.0562524	1.02033	0.28689	0.307574	1
Dph5	0.135426	304	0.102288	226	0.0858989	1.0203	0.217595	0.307585	1
Mrfap1	1.00147	1710	0.57537	1454	0.552642	1.02029	0.0715554	0.307593	1
Tmed4	0.271286	586	0.197174	472	0.179399	1.01861	0.101605	0.308386	1
Ssbp4	0.574276	1126	0.378869	943	0.358419	1.01828	0.0740656	0.308544	1
Ddx23	0.277403	575	0.193472	457	0.173698	1.01722	0.0736301	0.309047	1
Abcd1	0.1245	290	0.0975774	215	0.081718	1.01674	0.262282	0.309279	1
Ddi2	0.161275	360	0.121131	276	0.104903	1.01546	0.20535	0.309886	1
Slfn5	0.0498951	113	0.0380215	58	0.0220448	1.01525	0.492717	0.309985	1
Ccdc97	0.0879014	219	0.0736878	152	0.0577727	1.01474	0.340564	0.310229	1
Ak1	0.144725	335	0.112719	256	0.0973014	1.01356	0.257406	0.310794	1
Stoml2	0.207725	458	0.154105	367	0.139491	1.01303	0.208327	0.311047	1
Zdhhc9	0.0769344	194	0.0652759	130	0.0494109	1.01299	0.366447	0.311066	1
Slc2a1	0.15751	352	0.118439	272	0.103383	1.01239	0.246709	0.311351	1
Mbtd1	0.13817	304	0.102288	231	0.0877993	1.0118	0.340964	0.311632	1
Gm9794	0.130395	316	0.106326	235	0.0893197	1.01003	0.139436	0.312479	1
Igbp1	0.285574	623	0.209623	509	0.193463	1.00921	0.12563	0.312872	1
Fabp3	0.0257038	78	0.026245	28	0.0106423	1.00841	1.22704	0.313257	1
Trim27	0.25084	539	0.181359	438	0.166477	1.00802	0.169052	0.313444	1
Snx20	0.517469	1017	0.342194	855	0.324971	1.00793	0.0841104	0.313487	1
Polr3gl	0.186646	423	0.142328	328	0.124667	1.00787	0.100775	0.313515	1
Mosmo	0.127781	295	0.0992598	222	0.0843786	1.00697	0.318693	0.313948	1
Sowahc	0.30067	640	0.215343	524	0.199164	1.00585	0.112667	0.314485	1
Anxa4	0.0780618	190	0.06393	127	0.0482706	1.00584	0.379101	0.314493	1
Rpl10a-ps1	0.137469	331	0.111373	252	0.0957811	1.00471	0.230359	0.315035	1
Atp5k	0.299793	635	0.213661	518	0.196883	1.00372	0.111928	0.315514	1
Hilpda	0.0449811	121	0.0407133	66	0.0250855	1.00312	0.60436	0.315801	1
Ctc1	0.603766	1155	0.388627	978	0.371722	1.0029	0.0859168	0.315909	1
Pkn1	0.554082	1060	0.356662	886	0.336754	1.00235	0.0806845	0.316172	1
Zfp277	0.17025	368	0.123822	286	0.108704	1.00182	0.233389	0.316432	1
Gramd1a	0.253694	547	0.184051	445	0.169137	1.00171	0.161546	0.316484	1
Zfpm1	0.114599	287	0.096568	213	0.0809578	1.00071	0.230547	0.316968	1
Hsd17b10	0.208149	469	0.157806	371	0.141011	0.999881	0.140725	0.317368	1
Nt5c	0.188032	422	0.141992	334	0.126948	0.99979	0.182934	0.317412	1
Pnkd	0.265076	560	0.188425	455	0.172938	0.997713	0.126647	0.318419	1
Mprip	0.123709	296	0.0995962	220	0.0836184	0.99653	0.212763	0.318993	1
Pias4	0.129168	293	0.0985868	220	0.0836184	0.995926	0.307317	0.319286	1
Ndufs2	0.446118	912	0.306864	765	0.290764	0.995264	0.0814464	0.319608	1
Eif6	0.380305	791	0.266151	655	0.248955	0.994734	0.100102	0.319866	1
0610010K14Rik	0.230491	511	0.171938	415	0.157735	0.993195	0.184113	0.320615	1
Pdia6	1.58919	2260	0.760431	1985	0.754466	0.992748	0.0396995	0.320833	1
Fyco1	0.186046	408	0.137281	323	0.122767	0.992169	0.213815	0.321115	1
Neu1	0.240513	519	0.17463	421	0.160015	0.991524	0.166263	0.32143	1
Slu7	0.19027	421	0.141655	335	0.127328	0.990456	0.21608	0.321951	1
Apoc1	0.03385	78	0.026245	29	0.0110224	0.988438	1.45425	0.322938	1
Smg6	0.218216	466	0.156797	367	0.139491	0.988165	0.106248	0.323072	1
Spns1	0.223319	493	0.165882	399	0.151653	0.986923	0.184539	0.32368	1
Rtf1	0.334905	700	0.235532	580	0.220448	0.986427	0.123538	0.323924	1
Khsrp	0.117671	267	0.0898385	197	0.0748765	0.985533	0.317796	0.324362	1
Eid2b	0.0924042	213	0.0716689	148	0.0562524	0.985335	0.33945	0.32446	1
Mfap1a	0.101894	249	0.083782	180	0.0684151	0.983754	0.293785	0.325236	1
Tmem120a	0.0933315	223	0.0750336	158	0.0600532	0.980751	0.368301	0.326716	1
Rab10os	0.12635	294	0.0989233	219	0.0832383	0.980494	0.2143	0.326842	1
Golga4	0.258193	545	0.183378	443	0.168377	0.978087	0.152043	0.328032	1
Sdf2l1	0.844777	1437	0.483513	1226	0.465983	0.973494	0.0667688	0.330308	1
Sike1	0.159715	358	0.120458	275	0.104523	0.972137	0.16027	0.330982	1
Mrps25	0.139413	328	0.110363	251	0.095401	0.971798	0.240125	0.331151	1
Atp2b1	0.881296	1517	0.510431	1301	0.494489	0.970433	0.0665371	0.331831	1
Alkbh5	0.223234	485	0.16319	390	0.148233	0.969978	0.162905	0.332058	1
Hebp1	0.235944	509	0.171265	409	0.155454	0.968455	0.123597	0.332817	1
Suds3	0.202243	444	0.149394	353	0.13417	0.967975	0.159616	0.333057	1
Arap3	0.369811	741	0.249327	619	0.235272	0.96752	0.112366	0.333284	1
Cox6a2	0.0359543	100	0.0336474	49	0.0186241	0.966693	0.720941	0.333698	1
Ufl1	0.310113	641	0.21568	530	0.201444	0.9646	0.130519	0.334745	1
Nenf	0.423581	851	0.286339	712	0.27062	0.963929	0.0941575	0.335081	1
Eif1b	0.630288	1193	0.401413	1004	0.381604	0.96321	0.0627174	0.335442	1
Ecpas	0.174515	392	0.131898	305	0.115926	0.963118	0.134568	0.335488	1
Zmiz2	0.0881437	221	0.0743607	157	0.0596731	0.962043	0.35096	0.336028	1
Mpdu1	0.176859	402	0.135262	317	0.120487	0.96191	0.180261	0.336095	1
Selenok	1.21809	1966	0.661507	1686	0.640821	0.961538	0.063036	0.336282	1
Iffo1	0.363108	742	0.249664	622	0.236412	0.960669	0.112827	0.336718	1
Chchd5	0.118494	285	0.095895	214	0.0813379	0.959867	0.258283	0.337122	1
Wasl	0.212806	454	0.152759	366	0.139111	0.959354	0.18731	0.337381	1
Gnb1	0.593041	1126	0.378869	954	0.3626	0.959296	0.0771913	0.33741	1
Zfp706	1.04265	1758	0.591521	1515	0.575827	0.957219	0.0559557	0.338457	1
Bcl2l1	0.194521	437	0.147039	346	0.131509	0.956888	0.122218	0.338624	1
Gpr146	0.333291	686	0.230821	566	0.215127	0.956747	0.105885	0.338695	1
Sumo1	0.449982	914	0.307537	766	0.291144	0.956557	0.0885284	0.338791	1
Paqr7	0.201405	441	0.148385	351	0.133409	0.956358	0.14538	0.338891	1
Lsm3	0.17362	399	0.134253	313	0.118966	0.955001	0.162775	0.339577	1
Rab32	0.119286	285	0.095895	213	0.0809578	0.954488	0.238226	0.339836	1
2510039O18Rik	0.26193	568	0.191117	468	0.177879	0.952577	0.158729	0.340804	1
Zeb2	1.30128	1965	0.661171	1713	0.651083	0.95199	0.0458678	0.341102	1
Gm48611	0.0650003	159	0.0534993	102	0.0387685	0.951501	0.468816	0.34135	1
Klhl24	0.433803	853	0.287012	717	0.27252	0.950955	0.0863238	0.341627	1
Kdelr1	0.498151	992	0.333782	832	0.31623	0.950691	0.0744072	0.341761	1
Daam1	0.112356	254	0.0854643	186	0.0706956	0.949996	0.286001	0.342114	1
Dennd1a	0.12185	268	0.090175	198	0.0752566	0.949971	0.252753	0.342127	1
Armc5	0.115957	278	0.0935397	207	0.0786773	0.949789	0.226388	0.34222	1
Aebp2	0.152617	347	0.116756	269	0.102242	0.948539	0.217788	0.342855	1
Rad21	0.211536	466	0.156797	374	0.142151	0.948498	0.148544	0.342876	1
Cox8a	1.39545	2047	0.688762	1810	0.687951	0.947646	0.0236929	0.34331	1
Gfer	0.289738	615	0.206931	503	0.191182	0.946851	0.114621	0.343715	1
Usp35	0.113853	274	0.0921938	204	0.0775371	0.945676	0.254146	0.344314	1
Sh3bgrl3	1.64704	2283	0.76817	1967	0.747624	0.945643	0.0723137	0.344331	1
Sf3b4	0.153703	348	0.117093	271	0.103003	0.944187	0.224095	0.345074	1
Ccdc85b	0.195357	439	0.147712	350	0.133029	0.942516	0.159533	0.345929	1
Gm45223	0.165234	353	0.118775	273	0.103763	0.942458	0.183623	0.345958	1
Rhoc	0.204377	439	0.147712	350	0.133029	0.941953	0.16589	0.346217	1
Sec61a1	0.193476	424	0.142665	337	0.128088	0.941953	0.181164	0.346217	1
Snf8	0.2887	629	0.211642	513	0.194983	0.941945	0.0886426	0.346221	1
Tmem167	0.389073	807	0.271534	672	0.255416	0.939818	0.0868203	0.347311	1
Atox1	0.947484	1580	0.531629	1348	0.512353	0.939769	0.0604327	0.347336	1
Tmem52	0.0712778	162	0.0545087	105	0.0399088	0.939016	0.419462	0.347723	1
Aimp1	0.414724	821	0.276245	681	0.258837	0.938941	0.075564	0.347761	1
Ltbr	0.194797	439	0.147712	349	0.132649	0.938734	0.157758	0.347867	1
Myo5a	0.0515633	130	0.0437416	77	0.0292664	0.937171	0.608135	0.348671	1
Ppp1r12a	0.419527	850	0.286003	708	0.269099	0.936418	0.0821405	0.349058	1
Eif3i	0.476204	939	0.315949	792	0.301026	0.935201	0.0845486	0.349685	1
Zfand3	0.202683	443	0.149058	350	0.133029	0.934481	0.113141	0.350056	1
Tmem199	0.21515	475	0.159825	383	0.145572	0.931718	0.159275	0.351482	1
Lrrk1	0.281214	592	0.199192	489	0.185861	0.930841	0.135832	0.351936	1
Alg3	0.0650476	170	0.0572005	113	0.0429494	0.929674	0.515027	0.35254	1
Arf1	1.09282	1830	0.615747	1558	0.59217	0.929401	0.0660255	0.352681	1
Rnf6	0.275676	587	0.19751	478	0.18168	0.929376	0.101027	0.352694	1
Tspan4	0.382662	785	0.264132	649	0.246674	0.929318	0.0761044	0.352724	1
Elavl1	0.4137	847	0.284993	713	0.271	0.929037	0.097391	0.35287	1
Tnpo1	0.198106	443	0.149058	353	0.13417	0.926935	0.138371	0.35396	1
Usp4	0.165988	370	0.124495	289	0.109844	0.926398	0.168019	0.354239	1
Bola3	0.0989111	228	0.076716	164	0.0623337	0.924445	0.293382	0.355255	1
Lrp10	0.300898	639	0.215007	523	0.198784	0.923626	0.0889579	0.355681	1
Txn2	0.290727	616	0.207268	508	0.193082	0.923262	0.126133	0.355871	1
Slc25a4	0.757184	1383	0.465343	1175	0.446598	0.921077	0.0576017	0.35701	1
Manbal	0.205352	455	0.153096	364	0.13835	0.917693	0.1449	0.35878	1
Zfp787	0.219637	480	0.161507	388	0.147472	0.917163	0.153989	0.359057	1
Prpf39	0.20259	422	0.141992	336	0.127708	0.916783	0.164658	0.359256	1
Cebpa	0.450554	903	0.303836	757	0.287723	0.916626	0.0773946	0.359339	1
Capg	0.162035	341	0.114738	267	0.101482	0.915327	0.260681	0.36002	1
Foxj2	0.0844063	209	0.070323	148	0.0562524	0.915285	0.354667	0.360042	1
Agpat3	0.388095	785	0.264132	656	0.249335	0.914301	0.10181	0.360559	1
Edem1	0.455356	906	0.304845	767	0.291524	0.913788	0.0842298	0.360828	1
Atp6v1a	0.168288	376	0.126514	297	0.112885	0.911851	0.209868	0.361847	1
Herc1	0.216242	461	0.155114	371	0.141011	0.91181	0.153439	0.361869	1
Ehmt2	0.141019	318	0.106999	245	0.0931205	0.911529	0.221544	0.362017	1
Slc38a6	0.0683609	164	0.0551817	107	0.0406689	0.910759	0.302687	0.362422	1
Os9	0.791009	1407	0.473419	1217	0.462562	0.910213	0.0581861	0.36271	1
Mocs2	0.212408	453	0.152423	364	0.13835	0.909717	0.151977	0.362972	1
Nsun5	0.035332	97	0.032638	49	0.0186241	0.909435	0.909864	0.36312	1
Rbbp6	0.377764	760	0.25572	634	0.240973	0.908807	0.0905911	0.363452	1
Lrrc45	0.0598234	155	0.0521534	100	0.0380084	0.906498	0.386852	0.364672	1
Hint1	0.844739	1479	0.497645	1264	0.480426	0.90462	0.0622147	0.365667	1
Ubtf	0.395513	783	0.263459	652	0.247815	0.904065	0.0833793	0.365961	1
1810058I24Rik	0.275584	587	0.19751	477	0.1813	0.902138	0.0896313	0.366984	1
Pdcl3	0.282454	621	0.20895	506	0.192322	0.900582	0.0780423	0.367811	1
Sf3a2	0.119678	278	0.0935397	209	0.0794375	0.900342	0.225018	0.367938	1
Myo9b	0.152002	347	0.116756	270	0.102623	0.900226	0.19456	0.368	1
Txndc17	0.391686	807	0.271534	682	0.259217	0.900193	0.0975491	0.368018	1
Rhoq	0.331568	699	0.235195	574	0.218168	0.899581	0.084332	0.368343	1
Lpcat1	0.424006	845	0.28432	711	0.270239	0.899208	0.0881184	0.368542	1
Sfi1	0.106199	245	0.0824361	179	0.068035	0.898629	0.238374	0.36885	1
Pde4dip	0.155724	346	0.11642	269	0.102242	0.89858	0.175582	0.368877	1
Eef2	1.54759	2192	0.73755	1900	0.722159	0.898513	0.0525778	0.368912	1
Plpp1	0.239129	527	0.177322	429	0.163056	0.897347	0.118356	0.369534	1
Arl5c	0.11407	261	0.0878197	193	0.0733561	0.896734	0.176431	0.369861	1
Nfkbil1	0.162177	367	0.123486	289	0.109844	0.895675	0.201675	0.370426	1
Slc1a3	0.602179	1082	0.364065	921	0.350057	0.894823	0.0782339	0.370882	1
Timm17b	0.248204	535	0.180013	434	0.164956	0.894012	0.111853	0.371315	1
Bloc1s6	0.113545	253	0.0851279	187	0.0710756	0.89335	0.240567	0.37167	1
Cpsf4	0.123761	293	0.0985868	223	0.0847586	0.892432	0.2254	0.372161	1
Sirt7	0.306224	644	0.216689	533	0.202585	0.891662	0.100199	0.372574	1
Ubn1	0.446634	898	0.302153	738	0.280502	0.891571	0.0430006	0.372623	1
Pcnx3	0.106441	262	0.0881561	195	0.0741163	0.891414	0.209845	0.372707	1
Tmem189	0.153211	343	0.11541	265	0.100722	0.89134	0.138234	0.372747	1
Gde1	0.341958	712	0.239569	589	0.223869	0.891108	0.075069	0.372871	1
Sf3b2	0.81639	1461	0.491588	1241	0.471684	0.8911	0.0570347	0.372876	1
Zfp24	0.228622	483	0.162517	389	0.147853	0.890107	0.110214	0.373409	1
Pigx	0.291303	608	0.204576	508	0.193082	0.889544	0.153924	0.373711	1
Atad2b	0.263131	542	0.182369	442	0.167997	0.889056	0.12085	0.373973	1
Asna1	0.154121	345	0.116083	267	0.101482	0.888584	0.133907	0.374226	1
Eif2ak3	0.0727717	179	0.0602288	122	0.0463702	0.888336	0.333319	0.37436	1
Cdc37l1	0.336063	696	0.234186	573	0.217788	0.88784	0.0690498	0.374627	1
Gpx1	1.12825	1773	0.596568	1556	0.59141	0.887401	0.0574721	0.374863	1
Scpep1	0.260672	543	0.182705	438	0.166477	0.886152	0.0825184	0.375536	1
Ptrhd1	0.151696	345	0.116083	268	0.101862	0.885986	0.180858	0.375625	1
H3f3a	1.44095	2089	0.702894	1836	0.697834	0.885407	0.0313271	0.375937	1
Plcb3	0.14297	326	0.10969	252	0.0957811	0.884472	0.195055	0.376441	1
Cops7a	0.177932	400	0.13459	318	0.120867	0.884315	0.178143	0.376526	1
Rc3h1	0.151534	337	0.113392	263	0.099962	0.88343	0.217515	0.377004	1
Pdgfa	0.195992	414	0.1393	333	0.126568	0.882768	0.202651	0.377362	1
Alg5	0.379566	791	0.266151	660	0.250855	0.882064	0.0699139	0.377742	1
Smdt1	0.585691	1117	0.375841	947	0.359939	0.881444	0.0565005	0.378078	1
Mcm3	0.168916	374	0.125841	297	0.112885	0.881303	0.208753	0.378154	1
Slc25a37	0.278218	562	0.189098	465	0.176739	0.881138	0.138385	0.378243	1
Gna11	0.145436	324	0.109017	250	0.0950209	0.880989	0.193972	0.378324	1
Neurl1a	0.134906	311	0.104643	240	0.0912201	0.880649	0.215034	0.378508	1
Klk8	0.423057	833	0.280283	697	0.264918	0.88031	0.0864913	0.378691	1
Idua	0.0875815	211	0.070996	150	0.0570125	0.880302	0.254292	0.378696	1
Acvrl1	0.106714	248	0.0834455	182	0.0691752	0.880161	0.199388	0.378772	1
Jade2	0.147351	324	0.109017	250	0.0950209	0.879814	0.193303	0.37896	1
4933406I18Rik	0.11095	253	0.0851279	189	0.0718358	0.87892	0.297396	0.379445	1
Dst	0.681559	1234	0.415209	1032	0.392246	0.877588	0.0632021	0.380167	1
Zbtb37	0.110911	251	0.0844549	185	0.0703155	0.877447	0.200408	0.380244	1
Ndufa13	0.844904	1490	0.501346	1274	0.484227	0.877249	0.059865	0.380352	1
Rilpl2	0.0432218	116	0.039031	67	0.0254656	0.876032	0.622392	0.381012	1
Enoph1	0.102937	245	0.0824361	181	0.0687951	0.875304	0.263413	0.381408	1
Ndufa2	0.654478	1221	0.410834	1038	0.394527	0.873401	0.0633742	0.382444	1
Siva1	0.111233	263	0.0884926	196	0.0744964	0.872822	0.196563	0.38276	1
Thumpd3	0.23901	503	0.169246	407	0.154694	0.871895	0.116088	0.383266	1
Tmem63a	0.306159	640	0.215343	530	0.201444	0.87101	0.0928018	0.383749	1
Scand1	0.618497	1173	0.394684	998	0.379323	0.870919	0.0698264	0.383798	1
Wdr20	0.166631	365	0.122813	290	0.110224	0.870687	0.222787	0.383925	1
Sptan1	0.0994177	231	0.0777254	168	0.063854	0.870282	0.227834	0.384146	1
Cnot6l	0.316934	669	0.225101	553	0.210186	0.869992	0.0900255	0.384305	1
Commd4	0.261633	564	0.189771	463	0.175979	0.869281	0.112515	0.384694	1
Zcchc17	0.208819	458	0.154105	370	0.140631	0.868933	0.136864	0.384884	1
Tmem219	0.493561	966	0.325034	803	0.305207	0.868445	0.0493575	0.385151	1
Adgrg1	0.767044	1345	0.452557	1156	0.439377	0.868172	0.0642055	0.3853	1
Itpkb	0.189835	410	0.137954	326	0.123907	0.867402	0.133339	0.385722	1
Atp1b3	0.531087	1027	0.345559	859	0.326492	0.865516	0.0595701	0.386756	1
Capn15	0.119935	269	0.0905114	202	0.0767769	0.865036	0.211643	0.387019	1
Eid1	0.314958	653	0.219717	540	0.205245	0.863969	0.0933291	0.387605	1
Frmd8	0.135807	317	0.106662	248	0.0942607	0.861751	0.242932	0.388825	1
Btbd19	0.0738135	182	0.0612382	126	0.0478905	0.860965	0.339561	0.389257	1
Apobec1	0.206465	449	0.151077	363	0.13797	0.860824	0.149297	0.389335	1
Cyb5a	0.713189	1325	0.445828	1118	0.424933	0.860783	0.0646608	0.389358	1
Ntan1	0.202206	449	0.151077	361	0.13721	0.860419	0.133971	0.389558	1
Fam104a	0.354786	733	0.246635	609	0.231471	0.859161	0.0853129	0.390252	1
Capns1	0.596521	1140	0.38358	974	0.370201	0.85912	0.0642778	0.390274	1
Abhd6	0.489358	959	0.322678	801	0.304447	0.859079	0.0662308	0.390297	1
Mtch2	0.287395	591	0.198856	489	0.185861	0.856919	0.12613	0.39149	1
Bud31	0.219107	488	0.164199	395	0.150133	0.85653	0.0993323	0.391705	1
Psmd9	0.155269	342	0.115074	268	0.101862	0.855579	0.192974	0.392231	1
Prkd3	0.131655	292	0.0982503	223	0.0847586	0.85509	0.19957	0.392501	1
Gpnmb	0.0192733	46	0.0154778	6	0.0022805	0.854627	3.25432	0.392758	1
1600014C10Rik	0.0954534	227	0.0763795	166	0.0630939	0.854213	0.264651	0.392987	1
Ei24	0.22238	487	0.163863	398	0.151273	0.854031	0.148507	0.393088	1
Csnk1g1	0.107874	252	0.0847914	187	0.0710756	0.852765	0.195616	0.393789	1
S100a1	0.105755	237	0.0797443	174	0.0661345	0.849687	0.223136	0.395499	1
Skiv2l	0.0564606	144	0.0484522	93	0.0353478	0.849423	0.471389	0.395646	1
Mia3	0.390498	773	0.260094	643	0.244394	0.849232	0.0674802	0.395752	1
Gcnt2	0.0835321	190	0.06393	134	0.0509312	0.848951	0.383525	0.395909	1
Zfp511	0.101389	239	0.0804172	177	0.0672748	0.848521	0.272823	0.396148	1
Iws1	0.194469	426	0.143338	345	0.131129	0.847362	0.18844	0.396793	1
Trim26	0.375115	755	0.254038	625	0.237552	0.847329	0.0632736	0.396812	1
Pag1	0.787232	1389	0.467362	1197	0.45496	0.846783	0.0574454	0.397116	1
Adar	0.0567083	146	0.0491252	95	0.0361079	0.846601	0.480851	0.397218	1
Fn1	0.01674	49	0.0164872	9	0.00342075	0.846402	2.60701	0.397328	1
Tor1aip2	0.143351	329	0.1107	255	0.0969213	0.846254	0.147335	0.397411	1
Arl13b	0.0796131	190	0.06393	134	0.0509312	0.845012	0.357096	0.398104	1
Adipor1	0.420017	830	0.279273	701	0.266439	0.844938	0.0884236	0.398146	1
Cbr1	0.226253	494	0.166218	400	0.152033	0.844756	0.099625	0.398247	1
Xpr1	0.172051	383	0.128869	305	0.115926	0.844392	0.156111	0.398451	1
Chm	0.104807	239	0.0804172	177	0.0672748	0.843242	0.251447	0.399093	1
Fgfr1op	0.13015	292	0.0982503	225	0.0855188	0.841852	0.221687	0.399871	1
Sel1l	0.297874	612	0.205922	502	0.190802	0.840884	0.0914228	0.400413	1
Prxl2a	0.0602826	141	0.0474428	91	0.0345876	0.840205	0.571098	0.400793	1
Thoc6	0.0701671	175	0.0588829	121	0.0459901	0.84004	0.380869	0.400886	1
Ywhaq	0.486378	963	0.324024	807	0.306727	0.8397	0.0656526	0.401076	1
Dmap1	0.0653536	164	0.0551817	111	0.0421893	0.83956	0.408019	0.401155	1
Hnrnpf	1.13582	1870	0.629206	1583	0.601672	0.839444	0.0663968	0.40122	1
Gmfb	0.225529	495	0.166555	404	0.153554	0.839187	0.129691	0.401364	1
Siah1a	0.190862	415	0.139637	331	0.125808	0.839047	0.126873	0.401443	1
Hspbap1	0.0507947	122	0.0410498	74	0.0281262	0.838352	0.578616	0.401833	1
Krtcap2	0.681785	1263	0.424966	1076	0.40897	0.838062	0.0590207	0.401996	1
Tomm40	0.232848	505	0.169919	413	0.156975	0.837144	0.128275	0.402512	1
9530068E07Rik	0.39728	821	0.276245	691	0.262638	0.836647	0.0916635	0.402791	1
Txndc12	0.250509	539	0.181359	441	0.167617	0.836498	0.103531	0.402875	1
Eloc	0.466336	940	0.316285	780	0.296465	0.834752	0.0464213	0.403857	1
Chd4	0.543328	1034	0.347914	875	0.332573	0.834479	0.0672467	0.404011	1
Dtx3	0.0968783	234	0.0787349	172	0.0653744	0.834289	0.200957	0.404118	1
Borcs6	0.201493	441	0.148385	358	0.13607	0.834099	0.164572	0.404225	1
Vrk3	0.170241	378	0.127187	302	0.114785	0.833561	0.184816	0.404528	1
Arfip2	0.0700159	179	0.0602288	124	0.0471304	0.832684	0.317543	0.405023	1
Golgb1	0.313315	632	0.212651	522	0.198404	0.831128	0.0881952	0.405901	1
Ube2b	0.488895	967	0.32537	815	0.309768	0.830384	0.0611457	0.406322	1
Cox5b	0.673103	1247	0.419583	1072	0.40745	0.830044	0.0694416	0.406514	1
Hsbp1	0.719246	1329	0.447174	1125	0.427594	0.829035	0.0589288	0.407085	1
S100a13	0.267602	572	0.192463	469	0.178259	0.828886	0.0942505	0.407169	1
Col4a3bp	0.155211	332	0.111709	260	0.0988217	0.827984	0.191834	0.40768	1
H2afy	0.62857	1199	0.403432	1010	0.383884	0.827719	0.0577386	0.40783	1
Xlr	0.298137	629	0.211642	515	0.195743	0.827529	0.0710935	0.407937	1
Shmt2	0.0399163	109	0.0366756	63	0.0239453	0.82733	0.675178	0.40805	1
Foxp1	0.288605	595	0.200202	491	0.186621	0.82647	0.0862296	0.408538	1
Ogfr	0.225139	501	0.168573	405	0.153934	0.825907	0.0830232	0.408857	1
Zbtb44	0.0845005	193	0.0649394	137	0.0520715	0.82556	0.310269	0.409054	1
Xpa	0.155243	359	0.120794	281	0.106803	0.825245	0.0998368	0.409232	1
2310011J03Rik	0.22318	485	0.16319	396	0.150513	0.824608	0.123312	0.409594	1
Mllt6	0.0400324	108	0.0363392	62	0.0235652	0.824161	0.601352	0.409848	1
Meaf6	0.236333	506	0.170256	412	0.156594	0.824103	0.112023	0.409881	1
Rras	0.132242	297	0.0999327	227	0.086279	0.823979	0.119799	0.409951	1
Cdc5l	0.297606	628	0.211306	520	0.197643	0.823226	0.0908366	0.410379	1
Psenen	0.798057	1447	0.486878	1239	0.470924	0.822482	0.0565376	0.410803	1
Mrpl17	0.400085	817	0.274899	685	0.260357	0.821671	0.0767369	0.411264	1
Tmem242	0.0658888	161	0.0541723	109	0.0414291	0.821439	0.397209	0.411396	1
Gnaq	0.316483	671	0.225774	558	0.212087	0.821034	0.0868898	0.411627	1
Ptges3	0.568743	1090	0.366756	928	0.352718	0.820471	0.0656226	0.411948	1
Gkap1	0.203438	441	0.148385	354	0.13455	0.819098	0.099077	0.412731	1
Tmem160	0.372843	778	0.261777	654	0.248575	0.818618	0.0704135	0.413005	1
Sema4d	0.450957	902	0.303499	760	0.288864	0.818361	0.0677196	0.413151	1
Il3ra	0.0263447	77	0.0259085	35	0.0133029	0.817691	1.08652	0.413534	1
2300009A05Rik	0.138297	308	0.103634	239	0.09084	0.817641	0.204019	0.413562	1
Chd3	0.100146	235	0.0790713	173	0.0657545	0.817211	0.184418	0.413808	1
D5Ertd579e	0.198675	425	0.143001	340	0.129228	0.816086	0.108657	0.414451	1
6820431F20Rik	0.423148	834	0.280619	705	0.267959	0.815904	0.081275	0.414555	1
Gpr108	0.238019	512	0.172275	420	0.159635	0.815267	0.126319	0.41492	1
Clip2	0.101494	237	0.0797443	178	0.0676549	0.814754	0.343152	0.415213	1
Brf2	0.0550475	143	0.0481157	94	0.0357279	0.814249	0.509358	0.415502	1
Slc9a1	0.0687897	163	0.0548452	111	0.0421893	0.813488	0.354835	0.415939	1
Gmpr	0.344008	702	0.236205	589	0.223869	0.812718	0.107637	0.41638	1
Cpne3	0.272609	580	0.195155	477	0.1813	0.812536	0.0898166	0.416484	1
Fkrp	0.092401	224	0.0753701	165	0.0627138	0.812246	0.240877	0.41665	1
Gm10033	0.198405	420	0.141319	336	0.127708	0.812155	0.10806	0.416702	1
Src	0.0567217	147	0.0494616	97	0.0368681	0.811022	0.406354	0.417353	1
Ube2m	0.433224	886	0.298116	745	0.283162	0.809963	0.052066	0.417962	1
Rps16-ps2	0.0638382	166	0.0558546	114	0.0433295	0.809119	0.383123	0.418447	1
Zdhhc20	0.405438	807	0.271534	675	0.256556	0.807795	0.066808	0.419209	1
Fnip2	0.0769774	184	0.0619112	129	0.0490308	0.807356	0.238605	0.419461	1
Med13	0.161394	364	0.122476	291	0.110604	0.807348	0.20607	0.419466	1
Atp6v0e	0.946958	1629	0.548116	1397	0.530977	0.80715	0.0533444	0.41958	1
Ndufaf7	0.211185	458	0.154105	371	0.141011	0.806264	0.122532	0.420091	1
Timm13	0.47341	949	0.319314	801	0.304447	0.806082	0.0709155	0.420195	1
Gabbr1	0.267031	550	0.185061	451	0.171418	0.805627	0.098442	0.420458	1
Cept1	0.338709	697	0.234522	583	0.221589	0.804874	0.0939576	0.420892	1
Atf6b	0.208742	446	0.150067	366	0.139111	0.803567	0.18121	0.421647	1
Dpp8	0.28631	569	0.191454	472	0.179399	0.802913	0.124282	0.422025	1
Lamtor5	0.332619	713	0.239906	586	0.222729	0.802582	0.0477947	0.422216	1
Stat3	0.260502	553	0.18607	460	0.174838	0.802417	0.137608	0.422312	1
Tapbp	0.495539	982	0.330417	837	0.31813	0.802392	0.074151	0.422326	1
Usp30	0.04269	114	0.038358	68	0.0258457	0.801416	0.48547	0.422891	1
Vps54	0.124347	278	0.0935397	213	0.0809578	0.801134	0.205014	0.423054	1
Pcsk1n	0.0466521	107	0.0360027	62	0.0235652	0.800985	0.583521	0.42314	1
Mrpl37	0.0546674	137	0.0460969	89	0.0338274	0.80015	0.519479	0.423624	1
Tmem101	0.16143	354	0.119112	280	0.106423	0.800075	0.152806	0.423667	1
Nktr	0.682745	1237	0.416218	1057	0.401748	0.799256	0.0585984	0.424142	1
Vat1	0.0500425	125	0.0420592	78	0.0296465	0.799198	0.476446	0.424176	1
Dag1	0.10902	249	0.083782	187	0.0710756	0.798387	0.200937	0.424646	1
Maz	0.257725	569	0.191454	473	0.17978	0.798164	0.115048	0.424775	1
Letm1	0.151953	350	0.117766	276	0.104903	0.798147	0.128403	0.424785	1
Chmp5	0.399236	822	0.276581	690	0.262258	0.798073	0.0692263	0.424828	1
Chd2	0.256259	529	0.177995	430	0.163436	0.798056	0.067466	0.424838	1
Gpatch2	0.111183	252	0.0847914	191	0.072596	0.797742	0.231585	0.42502	1
Tstd2	0.0661121	158	0.0531629	107	0.0406689	0.795384	0.321121	0.42639	1
Spg21	0.283357	600	0.201884	493	0.187381	0.793737	0.0717311	0.427349	1
Pi4k2a	0.27156	580	0.195155	482	0.1832	0.791801	0.125351	0.428477	1
Ddx58	0.104881	234	0.0787349	175	0.0665146	0.791586	0.258819	0.428602	1
Kdm5d	0.0561946	146	0.0491252	97	0.0368681	0.790245	0.380369	0.429385	1
Zfp276	0.0704499	167	0.0561911	116	0.0440897	0.789997	0.382946	0.429529	1
Nfe2l1	0.30748	629	0.211642	524	0.199164	0.789559	0.0994043	0.429786	1
Sec61a2	0.0980399	228	0.076716	170	0.0646142	0.788855	0.265392	0.430197	1
Irf7	0.0411046	91	0.0306191	48	0.018244	0.788698	0.425195	0.430289	1
Zfp266	0.186709	398	0.133917	317	0.120487	0.788442	0.117956	0.430438	1
Gnptg	0.198403	438	0.147376	356	0.13531	0.786522	0.133162	0.431562	1
Mpst	0.11309	266	0.089502	202	0.0767769	0.786381	0.175191	0.431644	1
Ttyh2	0.0310976	87	0.0292732	45	0.0171038	0.7861	0.745734	0.431809	1
Naglu	0.320341	659	0.221736	555	0.210946	0.785827	0.116683	0.431969	1
Dhdh	0.078183	181	0.0609017	128	0.0486507	0.785645	0.315524	0.432076	1
Ube2h	0.319411	651	0.219044	542	0.206005	0.784875	0.0910517	0.432527	1
Polr3b	0.0442642	115	0.0386945	70	0.0266059	0.78442	0.602332	0.432794	1
Usp7	0.173441	400	0.13459	321	0.122007	0.784379	0.141037	0.432818	1
Tbk1	0.21383	455	0.153096	371	0.141011	0.783965	0.136838	0.433061	1
Dctn6	0.164361	366	0.123149	294	0.111745	0.782939	0.185338	0.433663	1
Arid4b	0.256985	534	0.179677	439	0.166857	0.782178	0.0986836	0.43411	1
Fry	0.120998	262	0.0881561	199	0.0756366	0.782095	0.181342	0.434159	1
Ctnnb1	0.43361	879	0.29576	744	0.282782	0.781996	0.0731612	0.434217	1
Pofut1	0.146183	326	0.10969	258	0.0980616	0.781963	0.198033	0.434236	1
Atf3	0.112915	222	0.0746972	165	0.0627138	0.781615	0.296769	0.434441	1
Cct2	0.547441	1079	0.363055	905	0.343976	0.781127	0.0502565	0.434728	1
Mrps6	0.105781	236	0.0794078	177	0.0672748	0.781003	0.257865	0.434801	1
Sidt2	0.0983423	237	0.0797443	178	0.0676549	0.780821	0.235783	0.434908	1
Iah1	0.180551	405	0.136272	324	0.123147	0.78001	0.0940941	0.435385	1
Ugcg	0.114095	262	0.0881561	198	0.0752566	0.779117	0.140617	0.435911	1
Ddx47	0.14654	335	0.112719	265	0.100722	0.777751	0.174437	0.436716	1
Fbxo33	0.0940099	223	0.0750336	165	0.0627138	0.776427	0.231756	0.437497	1
Them4	0.0546612	136	0.0457604	89	0.0338274	0.776221	0.511104	0.437619	1
2610037D02Rik	0.161883	347	0.116756	275	0.104523	0.775914	0.164577	0.4378	1
Atp5mpl	0.483085	939	0.315949	798	0.303307	0.775443	0.0682001	0.438078	1
Imp3	0.314018	672	0.22611	557	0.211707	0.775277	0.0671021	0.438176	1
Arhgef12	0.159459	346	0.11642	274	0.104143	0.774872	0.146149	0.438415	1
Cds1	0.196792	422	0.141992	342	0.129989	0.774069	0.13688	0.43889	1
Serpinf1	0.213462	452	0.152086	366	0.139111	0.773581	0.104945	0.439179	1
Tada1	0.125417	282	0.0948856	220	0.0836184	0.773573	0.270743	0.439183	1
Gng12	0.251776	529	0.177995	437	0.166097	0.771769	0.116928	0.440251	1
Ccnl2	0.424338	849	0.285666	720	0.27366	0.771322	0.0808587	0.440516	1
Coq10b	0.133351	299	0.100606	234	0.0889396	0.770859	0.207457	0.440791	1
Cacybp	0.406232	806	0.271198	680	0.258457	0.76956	0.0747232	0.441561	1
Plscr3	0.168052	371	0.124832	294	0.111745	0.769146	0.102172	0.441807	1
Kdelr2	0.364119	749	0.252019	632	0.240213	0.768699	0.0876065	0.442072	1
Mrps23	0.141858	328	0.110363	256	0.0973014	0.768294	0.104876	0.442313	1
Rtraf	0.726008	1339	0.450538	1140	0.433295	0.767748	0.056139	0.442637	1
D830050J10Rik	0.0471765	121	0.0407133	76	0.0288864	0.767657	0.497136	0.442691	1
Epb41l2	1.9372	2463	0.828735	2177	0.827442	0.766018	0.0245481	0.443665	1
Scarb1	0.0637109	153	0.0514805	104	0.0395287	0.765588	0.379695	0.443921	1
Lsm12	0.337599	700	0.235532	582	0.221209	0.765472	0.0644468	0.44399	1
Tmem165	0.286345	610	0.205249	508	0.193082	0.76462	0.0963919	0.444498	1
AU041133	0.096791	216	0.0726783	160	0.0608134	0.764562	0.249277	0.444532	1
Asl	0.0824671	206	0.0693136	152	0.0577727	0.764496	0.34162	0.444572	1
Coq8b	0.072038	176	0.0592194	125	0.0475105	0.764206	0.35559	0.444744	1
Cdc26	0.272106	582	0.195828	481	0.18282	0.763751	0.0898071	0.445015	1
Alg10b	0.0461203	121	0.0407133	76	0.0288864	0.762411	0.490583	0.445815	1
Rps11-ps2	0.0586973	147	0.0494616	99	0.0376283	0.760094	0.369948	0.447198	1
Vps26b	0.0621893	154	0.051817	105	0.0399088	0.759879	0.343104	0.447327	1
Arl2	0.147513	331	0.111373	261	0.0992018	0.758357	0.160345	0.448238	1
Kmt5a	0.158218	354	0.119112	280	0.106423	0.758249	0.11801	0.448302	1
Dnajc1	0.441929	861	0.289704	727	0.276321	0.758017	0.0693418	0.448441	1
Polr2j	0.256524	564	0.189771	463	0.175979	0.755022	0.069209	0.450236	1
Tmod2	0.033894	81	0.0272544	41	0.0155834	0.754261	0.790925	0.450693	1
Enc1	0.164527	345	0.116083	274	0.104143	0.75417	0.14622	0.450747	1
Cyb5r1	0.148723	338	0.113728	268	0.101862	0.75407	0.157089	0.450807	1
1110025M09Rik	0.0707298	171	0.057537	121	0.0459901	0.753293	0.335	0.451274	1
Ndufb2	0.227448	502	0.16891	413	0.156975	0.752871	0.113481	0.451528	1
Pign	0.104946	234	0.0787349	176	0.0668947	0.751158	0.215846	0.452558	1
Gpr162	0.0365314	99	0.0333109	57	0.0216648	0.751001	0.580029	0.452652	1
Cant1	0.166993	366	0.123149	296	0.112505	0.750413	0.203646	0.453006	1
Cryzl2	0.0849529	204	0.0686406	150	0.0570125	0.750239	0.281238	0.45311	1
Dctpp1	0.235288	510	0.171602	420	0.159635	0.749768	0.105924	0.453395	1
Snrpa	0.274282	583	0.196164	486	0.184721	0.749669	0.0946582	0.453454	1
Rtn1	0.312711	639	0.215007	534	0.202965	0.749528	0.094078	0.453539	1
Eny2	0.190556	418	0.140646	338	0.128468	0.749429	0.120804	0.453599	1
Ybx3	0.0852352	220	0.0740242	164	0.0623337	0.747575	0.221935	0.454716	1
Echs1	0.381578	770	0.259085	646	0.245534	0.747037	0.0659024	0.455041	1
Adam17	0.395655	800	0.269179	669	0.254276	0.746781	0.0529479	0.455196	1
Aasdhppt	0.115937	264	0.0888291	203	0.077157	0.745126	0.197335	0.456196	1
Phf2	0.0567082	148	0.0497981	101	0.0383884	0.743728	0.453498	0.457041	1
Lipo3	0.0547301	137	0.0460969	91	0.0345876	0.743587	0.402808	0.457126	1
Trmt6	0.136382	310	0.104307	242	0.0919802	0.743496	0.118997	0.457181	1
Fam3a	0.264768	572	0.192463	474	0.18016	0.74228	0.100314	0.457918	1
Spop	0.344857	713	0.239906	594	0.22577	0.741965	0.0626366	0.458108	1
Zc3h18	0.217532	466	0.156797	381	0.144812	0.741543	0.114067	0.458364	1
Gpcpd1	0.229317	503	0.169246	417	0.158495	0.741345	0.134964	0.458484	1
4833439L19Rik	0.180935	398	0.133917	318	0.120867	0.74132	0.0780979	0.458499	1
Taok3	0.2531	539	0.181359	442	0.167997	0.741188	0.0620947	0.45858	1
Syt11	0.166465	350	0.117766	281	0.106803	0.740236	0.190403	0.459157	1
Csk	0.550441	1084	0.364738	914	0.347396	0.739855	0.051087	0.459388	1
Dclre1c	0.110787	248	0.0834455	188	0.0714557	0.739673	0.154486	0.459498	1
Pla2g16	0.0751925	180	0.0605653	129	0.0490308	0.738052	0.301064	0.460483	1
Sp100	0.0801487	180	0.0605653	128	0.0486507	0.737903	0.194937	0.460574	1
Akap11	0.123711	282	0.0948856	219	0.0832383	0.737638	0.186236	0.460735	1
Nans	0.15813	351	0.118102	280	0.106423	0.737241	0.154114	0.460976	1
2810403D21Rik	0.0614023	148	0.0497981	101	0.0383884	0.736926	0.357569	0.461167	1
Lap3	0.66957	1242	0.4179	1062	0.403649	0.736827	0.0397513	0.461228	1
Hif1a	0.496476	928	0.312248	789	0.299886	0.735834	0.0698035	0.461832	1
[truncated: 14,093 more rows]

## Sheet: DEGs microglia miR132OE
	basemean	cells_group	fraction_group	cells_ref	fraction_ref	zscore	logfoldchange	pval	pval_adj
[truncated: 15,842 more rows]

[truncated: 2 more sheets: DEGs oligodendrocyte miR132KD, DEGs oligodendrocyte miR132OE]
