# Supplementary material for: microRNA-132 regulates gene expression programs involved in microglial homeostasis
Source: iScience. 2023 May 6;26(6):106829. doi: 10.1016/j.isci.2023.106829 (PMC10213004; doi:10.1016/j.isci.2023.106829)
Supplement: Table S4: Enriched and differentially expressed genes in microglial subpopulations upon miR-132 overexpression or knockdown. Related to STAR Methods and Figure 5 [file mmc5.xlsx]

## Sheet: Index Suppl Table 4
Tab title	Content
Enriched genes miR132OE	Significantly enriched genes per microglial cell state, compared to all other microglial cells from the miR132 OE experiment
DEGs DAM miR132OE	Differentially expressed genes upon differential expression analysis of the DAM subpopulation, comparing miR-132 OE to control cells
DEGs IRM-like miR132OE	Differentially expressed genes upon differential expression analysis of the IRM subpopulation, comparing miR-132 OE to control cells
DEGs CRM miR132OE	Differentially expressed genes upon differential expression analysis of the CRM subpopulation, comparing miR-132 OE to control cells
DEGs Homeostatic miR132OE	Differentially expressed genes upon differential expression analysis of the Homeostatic subpopulation, comparing miR-132 OE to control cells
DEGs Cycling miR132OE	Differentially expressed genes upon differential expression analysis of the Cycling subpopulation, comparing miR-132 OE to control cells
Enriched genes miR132KD	Significantly enriched genes per microglial cell state, compared to all other microglial cells from the miR132 KD experiment
DEGs DAM miR132KD	Differentially expressed genes upon differential expression analysis of the DAM subpopulation, comparing miR-132 KD to control cells
DEGs IRM miR132KD	Differentially expressed genes upon differential expression analysis of the IRM subpopulation, comparing miR-132 KD to control cells
DEGs CRM miR132KD	Differentially expressed genes upon differential expression analysis of the CRM subpopulation, comparing miR-132 KD to control cells
DEGs Homeostatic miR132KD	Differentially expressed genes upon differential expression analysis of the Homeostatic subpopulation, comparing miR-132 KD to control cells
Module Score	List of genes used for identification of microglial subpopulations, using the AddModuleScore function
AD GWAS genes	Mouse orthologs derived from Kunkle et al., 2019 using a p-value cut off of 0.01

## Sheet: Enriched genes miR132OE
avg_log2FC	p_val	p_val_adj	cluster	gene
1.17364	6.03269e-164	9.55699e-160	Homeostatic	Cst3
1.3337	3.57086e-125	5.65696e-121	Homeostatic	P2ry12
1.08269	7.68611e-107	1.21763e-102	Homeostatic	Gpr34
0.729463	2.44954e-100	3.88057e-96	Homeostatic	Csf1r
0.993208	3.13987e-91	4.97418e-87	Homeostatic	Cx3cr1
0.92407	1.0728e-87	1.69953e-83	Homeostatic	Selenop
0.981109	5.3507e-87	8.47658e-83	Homeostatic	Vsir
0.797222	9.41892e-87	1.49215e-82	Homeostatic	Sparc
0.683569	7.9212e-86	1.25488e-81	Homeostatic	Trem2
0.904553	1.60275e-81	2.53908e-77	Homeostatic	Siglech
0.60622	1.95663e-80	3.09969e-76	Homeostatic	Hexb
0.914448	3.46311e-80	5.48625e-76	Homeostatic	Qk
1.06644	1.77408e-77	2.8105e-73	Homeostatic	Malat1
0.932647	5.84349e-76	9.25725e-72	Homeostatic	Arhgap5
0.753055	8.59448e-76	1.36154e-71	Homeostatic	Selplg
1.0619	3.99565e-71	6.32991e-67	Homeostatic	Ltc4s
0.836672	3.00455e-69	4.75981e-65	Homeostatic	Fcrls
0.643252	1.1815e-66	1.87173e-62	Homeostatic	Unc93b1
0.828551	1.29974e-62	2.05904e-58	Homeostatic	Ifngr1
0.52203	2.60532e-62	4.12735e-58	Homeostatic	Laptm5
0.785413	1.03034e-57	1.63227e-53	Homeostatic	Plxdc2
0.638889	2.43421e-57	3.85628e-53	Homeostatic	Serinc3
0.731405	6.63815e-55	1.05162e-50	Homeostatic	Mtdh
0.763322	3.8849e-54	6.15446e-50	Homeostatic	Epb41l2
0.581839	8.61406e-54	1.36464e-49	Homeostatic	Lpcat2
0.97489	1.03629e-53	1.64169e-49	Homeostatic	Ecscr
0.713029	2.38026e-53	3.77081e-49	Homeostatic	Man2b1
0.806133	2.81229e-53	4.45522e-49	Homeostatic	Cfh
0.884753	1.7745e-52	2.81116e-48	Homeostatic	Adgrg1
0.849398	2.06511e-52	3.27154e-48	Homeostatic	Tgfbr1
0.675595	6.07858e-52	9.62968e-48	Homeostatic	Tmem119
0.701882	7.17121e-51	1.13606e-46	Homeostatic	Cyth4
0.883765	4.60573e-50	7.2964e-46	Homeostatic	Frmd4a
0.559556	9.79471e-50	1.55168e-45	Homeostatic	Ctsl
0.711239	4.09878e-49	6.49328e-45	Homeostatic	Trf
0.550417	2.83997e-46	4.49908e-42	Homeostatic	Itgb5
0.725095	1.00851e-45	1.59767e-41	Homeostatic	Hpgd
0.495303	6.8485e-45	1.08494e-40	Homeostatic	Marcks
0.803659	9.26172e-45	1.46724e-40	Homeostatic	Mef2a
0.670428	9.73599e-45	1.54237e-40	Homeostatic	Smap2
0.679915	1.50906e-44	2.39065e-40	Homeostatic	Hpgds
0.457725	1.56114e-44	2.47316e-40	Homeostatic	Ctsd
0.501832	9.55406e-44	1.51355e-39	Homeostatic	Atp6v0b
0.69985	2.8403e-43	4.4996e-39	Homeostatic	Itgam
0.414943	5.47743e-43	8.67734e-39	Homeostatic	Cd81
0.763996	1.58109e-42	2.50477e-38	Homeostatic	Zfhx3
0.306215	1.83517e-42	2.90728e-38	Homeostatic	C1qa
0.760498	1.21831e-41	1.93005e-37	Homeostatic	Rnase4
0.686075	3.99677e-41	6.33168e-37	Homeostatic	Cd37
0.827727	7.13767e-41	1.13075e-36	Homeostatic	Tmcc3
0.50779	1.02216e-40	1.6193e-36	Homeostatic	Mafb
0.650843	2.8653e-40	4.53921e-36	Homeostatic	Pmepa1
0.647601	2.04962e-39	3.24701e-35	Homeostatic	Son
0.629942	6.44666e-39	1.02128e-34	Homeostatic	Sirpa
0.554794	8.10747e-39	1.28439e-34	Homeostatic	Rhob
0.790604	4.30382e-38	6.8181e-34	Homeostatic	Srgap2
0.675033	6.17325e-38	9.77966e-34	Homeostatic	Cd14
0.707262	2.21615e-37	3.51083e-33	Homeostatic	Maf
0.644678	7.00082e-37	1.10907e-32	Homeostatic	Rsrp1
0.7161	1.19849e-36	1.89864e-32	Homeostatic	P2ry13
0.649706	1.92709e-36	3.0529e-32	Homeostatic	Serpine2
0.603996	5.219e-36	8.26794e-32	Homeostatic	Apbb1ip
0.723091	7.49082e-36	1.1867e-31	Homeostatic	Tanc2
0.732995	8.75509e-36	1.38698e-31	Homeostatic	Macf1
0.330227	3.49479e-35	5.53645e-31	Homeostatic	Itm2b
0.668222	5.91166e-35	9.36525e-31	Homeostatic	Ccr5
0.693616	6.86067e-35	1.08687e-30	Homeostatic	Lag3
0.267441	7.42526e-35	1.17631e-30	Homeostatic	C1qc
0.688465	9.0076e-35	1.42698e-30	Homeostatic	Ctsf
0.516778	3.0876e-34	4.89137e-30	Homeostatic	Asah1
0.779995	5.07469e-34	8.03932e-30	Homeostatic	Mertk
0.653527	7.3537e-34	1.16497e-29	Homeostatic	Pou2f2
0.352336	4.44516e-33	7.04203e-29	Homeostatic	Ctss
0.606961	4.74983e-33	7.52469e-29	Homeostatic	Tmem176b
0.530252	1.35648e-32	2.14894e-28	Homeostatic	Ptgs1
0.769259	5.55464e-32	8.79965e-28	Homeostatic	Arhgap45
0.530547	1.59289e-31	2.52346e-27	Homeostatic	Mef2c
0.616099	2.66286e-31	4.21851e-27	Homeostatic	Man1a2
0.749988	4.20853e-31	6.66716e-27	Homeostatic	Nav2
0.4881	4.61573e-31	7.31224e-27	Homeostatic	Cd53
0.377733	1.3615e-30	2.15688e-26	Homeostatic	Rgs10
0.425105	9.63802e-30	1.52686e-25	Homeostatic	Hexa
0.407239	1.05414e-29	1.66997e-25	Homeostatic	Ddx5
0.766403	3.4525e-29	5.46945e-25	Homeostatic	Csmd3
0.621303	3.65744e-29	5.79412e-25	Homeostatic	Slco2b1
0.711984	6.99068e-29	1.10746e-24	Homeostatic	E230029C05Rik
0.613848	7.27615e-29	1.15269e-24	Homeostatic	Tcn2
0.774391	9.31401e-29	1.47553e-24	Homeostatic	Gm45640
0.633049	1.17088e-28	1.85491e-24	Homeostatic	Nrip1
0.738148	2.7792e-28	4.40281e-24	Homeostatic	Nav3
0.495228	5.56417e-28	8.81476e-24	Homeostatic	Kctd12
0.543309	9.9984e-28	1.58395e-23	Homeostatic	Fyb
0.534227	1.20792e-27	1.91359e-23	Homeostatic	Otulinl
0.623635	1.75444e-27	2.77939e-23	Homeostatic	Il6ra
0.55314	2.2963e-27	3.63779e-23	Homeostatic	Golm1
0.433367	4.53808e-27	7.18923e-23	Homeostatic	Olfml3
0.64241	5.24069e-27	8.3023e-23	Homeostatic	Pnisr
0.424047	6.99772e-27	1.10858e-22	Homeostatic	Abhd12
0.408377	9.15666e-27	1.4506e-22	Homeostatic	Ctsa
0.701808	1.06993e-26	1.69499e-22	Homeostatic	Col27a1
0.582278	1.31314e-26	2.08028e-22	Homeostatic	Rnf13
0.675728	1.7824e-26	2.82368e-22	Homeostatic	Ppp1r9a
0.624871	1.79976e-26	2.85118e-22	Homeostatic	Foxn3
0.626896	1.99327e-26	3.15774e-22	Homeostatic	Sox4
0.761818	2.26201e-26	3.58347e-22	Homeostatic	Mir99ahg
0.397712	3.45577e-26	5.47462e-22	Homeostatic	Fcgr3
0.477791	3.5017e-26	5.54739e-22	Homeostatic	Scamp2
0.591588	4.09213e-26	6.48276e-22	Homeostatic	Arglu1
0.585387	4.14001e-26	6.55861e-22	Homeostatic	Adap2
0.618116	5.81253e-26	9.2082e-22	Homeostatic	9930111J21Rik2
0.444589	1.21095e-25	1.91838e-21	Homeostatic	Cyfip1
0.57796	3.28278e-25	5.20058e-21	Homeostatic	Cttnbp2nl
0.614805	3.69929e-25	5.86042e-21	Homeostatic	Ssh2
0.654096	4.28337e-25	6.78572e-21	Homeostatic	Fscn1
0.544669	4.89731e-25	7.75831e-21	Homeostatic	Cmtm6
0.562726	1.69272e-24	2.68161e-20	Homeostatic	Mbnl1
0.643667	2.11908e-24	3.35704e-20	Homeostatic	Numb
0.546951	5.33808e-24	8.45659e-20	Homeostatic	Entpd1
0.548796	8.3935e-24	1.3297e-19	Homeostatic	Snrnp70
0.610033	1.28749e-23	2.03965e-19	Homeostatic	Susd3
0.478657	6.87339e-23	1.08888e-18	Homeostatic	Mylip
0.37119	7.40988e-23	1.17387e-18	Homeostatic	Itm2c
0.576691	1.21794e-22	1.92946e-18	Homeostatic	Asph
0.678537	1.4174e-22	2.24544e-18	Homeostatic	Elmo1
0.465151	1.42239e-22	2.25336e-18	Homeostatic	F11r
0.406772	1.50194e-22	2.37937e-18	Homeostatic	Tmem59
0.462182	1.52298e-22	2.4127e-18	Homeostatic	Srrm2
0.538057	2.04701e-22	3.24288e-18	Homeostatic	St3gal6
0.530526	2.07173e-22	3.28203e-18	Homeostatic	Ypel3
0.48425	3.64305e-22	5.77133e-18	Homeostatic	Csnk1e
0.422861	3.97989e-22	6.30494e-18	Homeostatic	Lair1
0.570299	6.31876e-22	1.00102e-17	Homeostatic	Tmem176a
0.445007	6.51705e-22	1.03243e-17	Homeostatic	Glul
0.593194	8.75973e-22	1.38772e-17	Homeostatic	Ophn1
0.412929	1.77643e-21	2.81421e-17	Homeostatic	Camk1
0.598758	1.86028e-21	2.94705e-17	Homeostatic	Frmd4b
0.47257	2.79645e-21	4.43014e-17	Homeostatic	Saraf
0.612067	3.87279e-21	6.13527e-17	Homeostatic	Fam102b
0.543107	4.68077e-21	7.41527e-17	Homeostatic	Serinc1
0.536738	9.28404e-21	1.47078e-16	Homeostatic	Mycbp2
0.522945	3.07461e-20	4.8708e-16	Homeostatic	Ivns1abp
0.593301	3.85276e-20	6.10354e-16	Homeostatic	Pag1
0.490628	7.70884e-20	1.22123e-15	Homeostatic	Slc29a3
0.304699	1.07582e-19	1.70432e-15	Homeostatic	Basp1
0.378223	1.47905e-19	2.34311e-15	Homeostatic	Creg1
0.412975	1.85594e-19	2.94018e-15	Homeostatic	Rbm39
0.508839	2.72706e-19	4.32022e-15	Homeostatic	Sft2d1
0.437416	3.52506e-19	5.5844e-15	Homeostatic	Crybb1
0.533918	3.95192e-19	6.26064e-15	Homeostatic	Tmem100
0.557259	5.93678e-19	9.40504e-15	Homeostatic	Gns
0.545074	8.53797e-19	1.35259e-14	Homeostatic	Cd84
0.352187	9.45357e-19	1.49763e-14	Homeostatic	Cd300c2
0.384927	1.4707e-18	2.32988e-14	Homeostatic	Pld4
0.536603	1.58852e-18	2.51654e-14	Homeostatic	Cysltr1
0.570519	1.79963e-18	2.85097e-14	Homeostatic	A830008E24Rik
0.496367	2.16897e-18	3.43608e-14	Homeostatic	Tacc1
0.564943	4.8759e-18	7.7244e-14	Homeostatic	Dleu2
0.527888	7.1363e-18	1.13053e-13	Homeostatic	Csad
0.537129	9.08891e-18	1.43987e-13	Homeostatic	Csf3r
0.472054	1.0523e-17	1.66705e-13	Homeostatic	Wnk1
0.333934	1.45113e-17	2.29888e-13	Homeostatic	Rrbp1
0.420672	1.51122e-17	2.39408e-13	Homeostatic	Comt
0.50907	1.66749e-17	2.64164e-13	Homeostatic	Lrp1
0.406826	2.31257e-17	3.66358e-13	Homeostatic	Ldhb
0.606257	2.87006e-17	4.54675e-13	Homeostatic	Chd9
0.534189	3.47735e-17	5.50882e-13	Homeostatic	Abca1
0.29446	3.93499e-17	6.23381e-13	Homeostatic	Tmbim6
0.472346	5.47372e-17	8.67147e-13	Homeostatic	Dock10
0.547328	5.61367e-17	8.89318e-13	Homeostatic	Dock4
0.376732	8.49532e-17	1.34583e-12	Homeostatic	Evi2a
0.470617	1.71061e-16	2.70994e-12	Homeostatic	Cxxc5
0.505233	1.94391e-16	3.07954e-12	Homeostatic	Phf14
0.542314	1.97808e-16	3.13368e-12	Homeostatic	Pwwp2a
0.483961	2.07565e-16	3.28825e-12	Homeostatic	Sall1
0.553585	2.32441e-16	3.68234e-12	Homeostatic	Dennd4a
0.488433	2.89582e-16	4.58756e-12	Homeostatic	Inpp5d
0.492614	4.29606e-16	6.80582e-12	Homeostatic	Pde3b
0.488613	4.7571e-16	7.5362e-12	Homeostatic	Tmem173
0.395935	7.51885e-16	1.19114e-11	Homeostatic	Rnf130
0.379578	1.20267e-15	1.90527e-11	Homeostatic	Clec4a3
0.427175	1.27194e-15	2.015e-11	Homeostatic	Rhoh
0.514031	1.43791e-15	2.27794e-11	Homeostatic	Ogt
0.403616	1.63354e-15	2.58785e-11	Homeostatic	Dhrs3
0.441436	2.20929e-15	3.49996e-11	Homeostatic	Rab6b
0.486193	2.72757e-15	4.32102e-11	Homeostatic	Klf3
0.391231	3.03938e-15	4.81499e-11	Homeostatic	Scoc
0.368018	4.77675e-15	7.56733e-11	Homeostatic	Wasf2
0.484998	6.57272e-15	1.04125e-10	Homeostatic	Tm6sf1
0.469609	6.74384e-15	1.06836e-10	Homeostatic	Prex1
0.430835	7.73082e-15	1.22472e-10	Homeostatic	P2ry6
0.492158	1.42448e-14	2.25666e-10	Homeostatic	Cd33
0.485875	1.50981e-14	2.39185e-10	Homeostatic	Hk2
0.302882	2.17855e-14	3.45126e-10	Homeostatic	Rtn4
0.523789	2.19487e-14	3.47711e-10	Homeostatic	Atp2c1
0.443585	2.33054e-14	3.69204e-10	Homeostatic	Tgfbr2
0.545522	2.45557e-14	3.89012e-10	Homeostatic	4632427E13Rik
0.450532	2.66255e-14	4.21801e-10	Homeostatic	Atp8a2
0.358972	2.86801e-14	4.5435e-10	Homeostatic	Tgfb1
0.491644	3.51598e-14	5.57002e-10	Homeostatic	Rapgef5
0.357223	4.19654e-14	6.64815e-10	Homeostatic	Rabac1
0.450983	5.40772e-14	8.56691e-10	Homeostatic	Lpcat3
0.388363	6.16962e-14	9.77391e-10	Homeostatic	Orai1
0.454263	7.54154e-14	1.19473e-09	Homeostatic	Taz
0.458743	1.07127e-13	1.69711e-09	Homeostatic	Lpar6
0.461006	1.15376e-13	1.82779e-09	Homeostatic	Snx18
0.508916	1.40497e-13	2.22576e-09	Homeostatic	Akap8l
0.528481	1.43872e-13	2.27921e-09	Homeostatic	Fchsd2
0.417862	1.71637e-13	2.71907e-09	Homeostatic	Whrn
0.372753	1.71731e-13	2.72057e-09	Homeostatic	Pla2g15
0.479755	1.80508e-13	2.85961e-09	Homeostatic	Rasgrp3
0.455582	1.81648e-13	2.87767e-09	Homeostatic	Dusp7
0.446107	2.07221e-13	3.28279e-09	Homeostatic	Ppcdc
0.482518	2.17897e-13	3.45192e-09	Homeostatic	Rtn4rl1
0.489702	2.26267e-13	3.58453e-09	Homeostatic	Nisch
0.335351	2.32491e-13	3.68312e-09	Homeostatic	Ndfip1
0.419304	2.35167e-13	3.72551e-09	Homeostatic	Slc1a3
0.334726	2.7497e-13	4.35608e-09	Homeostatic	Tnfaip8l2
0.424551	3.35338e-13	5.31243e-09	Homeostatic	P4ha1
0.440112	3.60191e-13	5.70615e-09	Homeostatic	Cd302
0.41634	3.62176e-13	5.73759e-09	Homeostatic	Cd300a
0.348564	4.45727e-13	7.0612e-09	Homeostatic	Tmem86a
0.446913	4.67873e-13	7.41204e-09	Homeostatic	Herc2
0.461761	5.2351e-13	8.29345e-09	Homeostatic	Dock8
0.426731	5.43794e-13	8.61479e-09	Homeostatic	Cebpd
0.481043	6.99628e-13	1.10835e-08	Homeostatic	Rbm26
0.407027	8.5937e-13	1.36141e-08	Homeostatic	Adgre1
0.312307	8.77878e-13	1.39073e-08	Homeostatic	Rgs2
0.484307	8.89837e-13	1.40968e-08	Homeostatic	Slc16a6
0.525959	9.98065e-13	1.58113e-08	Homeostatic	Gm44860
0.347691	1.17845e-12	1.8669e-08	Homeostatic	Abi3
0.486643	1.309e-12	2.07371e-08	Homeostatic	Snx29
0.379203	1.3534e-12	2.14405e-08	Homeostatic	Zeb2
0.417781	1.53692e-12	2.43478e-08	Homeostatic	Map4k4
0.303102	2.61052e-12	4.13558e-08	Homeostatic	Anxa3
0.430443	2.92347e-12	4.63136e-08	Homeostatic	Pmp22
0.516774	2.95608e-12	4.68303e-08	Homeostatic	Ankrd44
0.473706	3.12887e-12	4.95675e-08	Homeostatic	Git2
0.395106	3.2831e-12	5.20109e-08	Homeostatic	Selenos
0.462594	4.82743e-12	7.64761e-08	Homeostatic	Slc12a9
0.41869	7.8946e-12	1.25066e-07	Homeostatic	Slc12a2
0.41446	7.92899e-12	1.25611e-07	Homeostatic	Fgd2
0.436618	8.15198e-12	1.29144e-07	Homeostatic	Lrba
0.41888	8.75858e-12	1.38753e-07	Homeostatic	Pbxip1
0.364491	9.06107e-12	1.43545e-07	Homeostatic	Mgll
0.445506	9.33923e-12	1.47952e-07	Homeostatic	Camk2n1
0.400807	1.10365e-11	1.74841e-07	Homeostatic	Tpp1
0.417088	1.12498e-11	1.7822e-07	Homeostatic	Rnf167
0.354274	1.28347e-11	2.03328e-07	Homeostatic	Stab1
0.402845	1.39742e-11	2.2138e-07	Homeostatic	Zfp652
0.380021	1.52086e-11	2.40935e-07	Homeostatic	Tsc22d4
0.448404	1.55577e-11	2.46465e-07	Homeostatic	Tjp1
0.398157	1.56722e-11	2.48279e-07	Homeostatic	Pip4p1
0.439276	1.59052e-11	2.5197e-07	Homeostatic	Gpr155
0.384357	1.66047e-11	2.63052e-07	Homeostatic	Gna15
0.307287	1.75733e-11	2.78397e-07	Homeostatic	Rab14
0.410139	1.89839e-11	3.00742e-07	Homeostatic	Eef2k
0.478135	1.90375e-11	3.01592e-07	Homeostatic	Ints6l
0.382861	1.93616e-11	3.06727e-07	Homeostatic	Usp2
0.501689	2.13185e-11	3.37728e-07	Homeostatic	Mgat4a
0.373073	2.20235e-11	3.48896e-07	Homeostatic	Cltc
0.460744	2.2668e-11	3.59106e-07	Homeostatic	Luc7l2
0.410328	3.10082e-11	4.91232e-07	Homeostatic	Arl10
0.27241	3.12385e-11	4.94881e-07	Homeostatic	Tmem50a
0.395409	3.41692e-11	5.41308e-07	Homeostatic	Retreg1
0.401671	3.45348e-11	5.471e-07	Homeostatic	Acp2
0.349283	3.85292e-11	6.1038e-07	Homeostatic	St3gal5
0.441551	3.96578e-11	6.28259e-07	Homeostatic	Ptpre
0.494054	4.09714e-11	6.49068e-07	Homeostatic	Zcchc7
0.395287	4.43482e-11	7.02565e-07	Homeostatic	Pros1
0.444448	4.54845e-11	7.20565e-07	Homeostatic	Cebpz
0.405632	5.3501e-11	8.47564e-07	Homeostatic	Hps4
0.356995	6.03673e-11	9.56339e-07	Homeostatic	Srsf5
0.290046	6.88552e-11	1.0908e-06	Homeostatic	Gm42418
0.339194	7.00916e-11	1.11039e-06	Homeostatic	Daglb
0.424971	7.79165e-11	1.23435e-06	Homeostatic	Zfp90
0.37905	8.06097e-11	1.27702e-06	Homeostatic	Nr3c1
0.44043	1.11433e-10	1.76533e-06	Homeostatic	Zmiz1
0.459067	1.31993e-10	2.09103e-06	Homeostatic	Tnrc6b
0.405414	1.36676e-10	2.16522e-06	Homeostatic	Dip2b
0.354646	1.5763e-10	2.49718e-06	Homeostatic	Nfam1
0.437643	1.73835e-10	2.7539e-06	Homeostatic	Rock2
0.413758	1.83718e-10	2.91045e-06	Homeostatic	Cd2ap
0.394535	1.91921e-10	3.04042e-06	Homeostatic	Slc7a8
0.454075	1.92073e-10	3.04282e-06	Homeostatic	March1
0.456842	2.0243e-10	3.2069e-06	Homeostatic	Parp14
0.43768	2.15145e-10	3.40833e-06	Homeostatic	Arhgap31
0.270971	2.25604e-10	3.57402e-06	Homeostatic	Snx5
0.359585	2.63047e-10	4.1672e-06	Homeostatic	Atraid
0.42046	2.98294e-10	4.72558e-06	Homeostatic	Ttc14
0.368048	3.50656e-10	5.55509e-06	Homeostatic	Tent5a
0.347425	4.24206e-10	6.72026e-06	Homeostatic	Clec4a2
0.38402	4.33188e-10	6.86257e-06	Homeostatic	Itch
0.431362	4.61286e-10	7.30769e-06	Homeostatic	Zup1
0.35203	5.30453e-10	8.40344e-06	Homeostatic	Abcg1
0.314674	7.7404e-10	1.22623e-05	Homeostatic	Tpst2
0.415506	8.87187e-10	1.40548e-05	Homeostatic	Klk8
0.35148	9.22487e-10	1.4614e-05	Homeostatic	Tut4
0.409467	9.36446e-10	1.48352e-05	Homeostatic	Il6st
0.359306	1.03657e-09	1.64214e-05	Homeostatic	Gtf2h2
0.427111	1.15045e-09	1.82254e-05	Homeostatic	Rap1gds1
0.390791	1.28366e-09	2.03357e-05	Homeostatic	Zbtb20
0.399334	1.29994e-09	2.05937e-05	Homeostatic	Jak1
0.381043	1.34471e-09	2.13029e-05	Homeostatic	1700017B05Rik
0.395857	1.38635e-09	2.19625e-05	Homeostatic	Sipa1
0.261794	1.46063e-09	2.31393e-05	Homeostatic	Zfp36l2
0.415428	1.59407e-09	2.52533e-05	Homeostatic	Bmp2k
0.354004	1.66864e-09	2.64346e-05	Homeostatic	Map1lc3a
0.43957	1.82197e-09	2.88636e-05	Homeostatic	Clk1
0.433926	1.82435e-09	2.89014e-05	Homeostatic	Hook3
0.451866	2.02022e-09	3.20044e-05	Homeostatic	Zfp950
0.379965	2.24282e-09	3.55308e-05	Homeostatic	Il10ra
0.396871	2.43261e-09	3.85374e-05	Homeostatic	Pik3r1
0.389844	2.44049e-09	3.86623e-05	Homeostatic	Pip4k2a
0.366784	2.60212e-09	4.12228e-05	Homeostatic	0610040J01Rik
0.396995	2.62662e-09	4.1611e-05	Homeostatic	Specc1
0.302942	3.13614e-09	4.96827e-05	Homeostatic	Sec62
0.28411	3.25441e-09	5.15563e-05	Homeostatic	Pnrc1
0.368175	3.56093e-09	5.64123e-05	Homeostatic	Arap3
0.400708	3.99992e-09	6.33667e-05	Homeostatic	Fez2
0.297743	4.13776e-09	6.55505e-05	Homeostatic	Canx
0.424995	4.86884e-09	7.71322e-05	Homeostatic	Trim12a
0.354215	6.8602e-09	0.000108679	Homeostatic	Snn
0.375583	6.92986e-09	0.000109783	Homeostatic	Fam91a1
0.38382	9.54467e-09	0.000151207	Homeostatic	Snta1
0.333315	9.6683e-09	0.000153165	Homeostatic	Edem2
0.33291	1.00008e-08	0.000158433	Homeostatic	Hfe
0.342776	1.01501e-08	0.000160798	Homeostatic	Tmx3
0.305847	1.06949e-08	0.000169429	Homeostatic	Atp6ap1
0.312816	1.07109e-08	0.000169681	Homeostatic	Prpf4b
0.386544	1.08492e-08	0.000171872	Homeostatic	Arhgef40
0.346157	1.14626e-08	0.000181591	Homeostatic	Thrsp
0.332151	1.24789e-08	0.000197691	Homeostatic	Itga6
0.390738	1.298e-08	0.000205629	Homeostatic	Akr1b10
0.348889	1.39043e-08	0.000220273	Homeostatic	Pdgfb
0.311055	1.5407e-08	0.000244078	Homeostatic	Fus
0.3654	1.5591e-08	0.000246993	Homeostatic	Adora3
0.325381	1.69217e-08	0.000268074	Homeostatic	Ctc1
0.360035	1.74434e-08	0.000276338	Homeostatic	Fcho2
0.329222	1.90749e-08	0.000302185	Homeostatic	Tnfrsf21
0.446064	1.9931e-08	0.000315747	Homeostatic	Pid1
0.376758	2.2117e-08	0.000350377	Homeostatic	Rbm5
0.305149	2.28022e-08	0.000361233	Homeostatic	Os9
0.424387	2.38407e-08	0.000377684	Homeostatic	Ppp3ca
0.344803	2.69687e-08	0.000427238	Homeostatic	Cd164
0.374593	2.72083e-08	0.000431034	Homeostatic	Rps6ka1
0.342584	2.73867e-08	0.00043386	Homeostatic	Vgll4
0.338111	2.99475e-08	0.000474428	Homeostatic	Slc25a36
0.373323	3.21159e-08	0.00050878	Homeostatic	Ctso
0.286602	3.31661e-08	0.000525417	Homeostatic	Sgce
0.388694	3.35424e-08	0.000531379	Homeostatic	Ptpra
0.340736	3.5087e-08	0.000555848	Homeostatic	Zfp644
0.351395	3.9571e-08	0.000626884	Homeostatic	Asap1
0.29973	4.02651e-08	0.00063788	Homeostatic	Tspan13
0.329104	4.73478e-08	0.000750084	Homeostatic	Plcl2
0.337133	5.14223e-08	0.000814633	Homeostatic	Rbm25
0.342563	5.89488e-08	0.000933867	Homeostatic	Itpripl1
0.396529	6.60365e-08	0.00104615	Homeostatic	Zfp710
0.380763	7.00747e-08	0.00111012	Homeostatic	Clcn4
0.308159	7.13326e-08	0.00113005	Homeostatic	Tnfrsf13b
0.399227	9.23028e-08	0.00146226	Homeostatic	Ankrd12
0.360233	9.78229e-08	0.00154971	Homeostatic	Zdhhc20
0.331864	1.01259e-07	0.00160414	Homeostatic	Eif4g3
0.382368	1.06573e-07	0.00168833	Homeostatic	Cirbp
0.370422	1.13683e-07	0.00180096	Homeostatic	Kif21b
0.384344	1.32441e-07	0.00209814	Homeostatic	Dst
0.311009	1.42206e-07	0.00225283	Homeostatic	Celf2
0.343319	1.71099e-07	0.00271055	Homeostatic	Irf2
0.308523	1.76522e-07	0.00279646	Homeostatic	Ndfip2
0.294538	1.87187e-07	0.00296542	Homeostatic	Pura
0.320809	1.957e-07	0.00310029	Homeostatic	Hhex
0.417311	2.13011e-07	0.00337451	Homeostatic	Npc1
0.34506	2.14545e-07	0.00339882	Homeostatic	B4galt4
0.410515	2.36441e-07	0.00374569	Homeostatic	Tra2a
0.326086	2.38008e-07	0.00377051	Homeostatic	Ccl9
0.390594	2.44248e-07	0.00386937	Homeostatic	Plxnb2
0.362726	2.65462e-07	0.00420544	Homeostatic	Tcf4
0.324301	2.67112e-07	0.00423158	Homeostatic	Sall3
0.333941	2.7841e-07	0.00441057	Homeostatic	Tram1
0.326183	3.00439e-07	0.00475956	Homeostatic	Atxn7l3b
0.292056	3.72663e-07	0.00590372	Homeostatic	Sgk1
0.374968	3.73505e-07	0.00591706	Homeostatic	Jmjd1c
0.333267	3.84705e-07	0.00609449	Homeostatic	Bnip3l
0.314861	4.30707e-07	0.00682325	Homeostatic	Sort1
0.333666	4.84104e-07	0.00766918	Homeostatic	Mlxipl
0.366313	5.04948e-07	0.00799939	Homeostatic	Ubash3b
0.339532	5.10809e-07	0.00809223	Homeostatic	Map11
0.34157	5.69361e-07	0.00901981	Homeostatic	Ski
0.352056	6.03854e-07	0.00956625	Homeostatic	Gsk3b
0.383226	6.40342e-07	0.0101443	Homeostatic	Akap9
0.339491	6.79543e-07	0.0107653	Homeostatic	Iffo1
0.354848	7.10631e-07	0.0112578	Homeostatic	Klf7
0.314512	7.71156e-07	0.0122167	Homeostatic	Arid1a
0.35621	8.0953e-07	0.0128246	Homeostatic	Tnrc6c
0.331626	8.56903e-07	0.0135751	Homeostatic	Ubl3
0.338874	8.84757e-07	0.0140163	Homeostatic	Zfp292
0.328026	9.14805e-07	0.0144923	Homeostatic	Smad7
0.37619	1.01077e-06	0.0160126	Homeostatic	Ash1l
0.285923	1.01499e-06	0.0160795	Homeostatic	Man1c1
0.263565	1.07784e-06	0.0170751	Homeostatic	Sf3b1
0.334963	1.08116e-06	0.0171277	Homeostatic	Brd1
0.269056	1.17316e-06	0.0185852	Homeostatic	Pak2
0.279281	1.20712e-06	0.0191232	Homeostatic	Rab3il1
0.318746	1.32147e-06	0.0209347	Homeostatic	Arhgap12
0.321485	1.41937e-06	0.0224856	Homeostatic	Leng8
0.321671	1.56133e-06	0.0247346	Homeostatic	Adam10
0.367982	1.60179e-06	0.0253755	Homeostatic	Ptprj
0.361795	1.61611e-06	0.0256024	Homeostatic	Pkn1
0.321487	1.62124e-06	0.0256836	Homeostatic	Picalm
0.387699	1.72236e-06	0.0272856	Homeostatic	Itpr2
0.305259	1.89608e-06	0.0300377	Homeostatic	Abhd6
0.297972	1.97048e-06	0.0312164	Homeostatic	Tnfrsf1a
0.344974	2.08342e-06	0.0330055	Homeostatic	Glg1
0.302459	2.10739e-06	0.0333853	Homeostatic	Ankrd11
0.319249	2.1618e-06	0.0342472	Homeostatic	Arhgap17
0.261964	2.42133e-06	0.0383587	Homeostatic	Tm9sf3
0.297623	2.62441e-06	0.0415759	Homeostatic	Nktr
0.340184	2.83642e-06	0.0449345	Homeostatic	Mxd4
0.300477	2.89365e-06	0.0458413	Homeostatic	Nckap1l
0.370704	2.92606e-06	0.0463547	Homeostatic	Cdk12
0.262365	2.9586e-06	0.0468702	Homeostatic	Skil
0.257468	2.96126e-06	0.0469122	Homeostatic	Ets1
0.310334	2.96206e-06	0.0469249	Homeostatic	Rnaset2b
0.289088	2.9687e-06	0.0470302	Homeostatic	Pnpla7
3.54239	4.85909e-124	7.69777e-120	DAM	Lgals3
4.98671	4.75591e-112	7.53432e-108	DAM	Spp1
1.49964	3.20854e-88	5.08298e-84	DAM	Fabp3
1.62063	8.33564e-77	1.32053e-72	DAM	Apoc1
2.02439	1.72282e-70	2.72929e-66	DAM	Fth1
1.76906	2.35726e-66	3.73436e-62	DAM	Ftl1
4.12759	2.03869e-60	3.22969e-56	DAM	Apoe
3.33396	3.04145e-55	4.81826e-51	DAM	Fabp5
1.51288	6.70124e-54	1.06161e-49	DAM	Axl
1.70519	2.60191e-53	4.12194e-49	DAM	Anxa5
1.74035	3.14548e-50	4.98307e-46	DAM	Irf7
1.58431	7.28455e-49	1.15402e-44	DAM	Il18bp
1.99715	3.30489e-48	5.2356e-44	DAM	Cd72
0.978659	4.12655e-47	6.53729e-43	DAM	Ass1
1.38974	9.78396e-46	1.54998e-41	DAM	Npc2
1.14623	9.89184e-46	1.56706e-41	DAM	Atp6v0c
1.95222	3.12289e-45	4.94728e-41	DAM	Lgals1
1.97113	3.21969e-45	5.10063e-41	DAM	Cstb
1.77794	3.87172e-45	6.13359e-41	DAM	Cd52
1.64217	2.04913e-42	3.24623e-38	DAM	Aldoa
1.78717	2.43929e-42	3.86433e-38	DAM	Cxcl16
1.02871	2.83858e-41	4.49688e-37	DAM	Chst2
1.73843	5.56354e-41	8.81376e-37	DAM	Cd63
1.20056	7.86082e-41	1.24531e-36	DAM	Gabarap
1.85309	4.85312e-40	7.68832e-36	DAM	Capg
1.53511	1.40748e-38	2.22972e-34	DAM	Ifitm2
1.35186	3.81459e-37	6.04307e-33	DAM	Plin2
1.43564	2.43833e-36	3.8628e-32	DAM	Ifitm3
1.54045	6.69928e-36	1.0613e-31	DAM	Selenow
1.63739	7.22409e-35	1.14444e-30	DAM	Fxyd5
0.778869	7.25215e-35	1.14889e-30	DAM	Rpl19
0.928047	9.41639e-35	1.49175e-30	DAM	B2m
0.943825	2.81754e-34	4.46355e-30	DAM	Cyba
1.05273	6.65899e-34	1.05492e-29	DAM	Akr1a1
1.70722	6.96996e-34	1.10418e-29	DAM	Mif
1.16238	5.57125e-33	8.82597e-29	DAM	Ctsb
2.57018	6.00947e-32	9.5202e-28	DAM	Lyz2
1.01982	7.455e-32	1.18102e-27	DAM	Gng5
1.28396	1.86838e-31	2.95989e-27	DAM	Ifi211
1.38331	1.26404e-29	2.0025e-25	DAM	Tpi1
1.20796	3.7423e-29	5.92855e-25	DAM	Prdx1
1.22123	4.53499e-29	7.18433e-25	DAM	Ucp2
1.07529	4.69409e-29	7.43638e-25	DAM	H2-D1
0.718173	2.41463e-28	3.82525e-24	DAM	Rpl41
1.90785	1.03638e-27	1.64183e-23	DAM	Vim
1.07748	1.40413e-27	2.22443e-23	DAM	H2-K1
1.25477	2.95865e-27	4.68709e-23	DAM	Pkm
1.45666	6.3346e-27	1.00353e-22	DAM	Lpl
0.730359	4.96695e-26	7.86864e-22	DAM	Rps24
0.660331	2.62795e-25	4.1632e-21	DAM	Fcer1g
1.08294	2.78063e-25	4.40508e-21	DAM	Bri3
0.698904	3.15606e-25	4.99982e-21	DAM	Rpl23
0.609346	7.09236e-24	1.12357e-19	DAM	Eef1a1
0.5913	8.52939e-23	1.35123e-18	DAM	Rps8
0.972433	1.11608e-22	1.76809e-18	DAM	Ddit3
0.799912	2.71927e-22	4.30786e-18	DAM	Bst2
0.580891	4.23126e-22	6.70317e-18	DAM	Tpt1
0.747137	4.2752e-22	6.77277e-18	DAM	Rps20
0.877311	1.00428e-21	1.59097e-17	DAM	Gapdh
1.02005	4.81268e-21	7.62424e-17	DAM	Hmox1
1.01298	5.22785e-21	8.28196e-17	DAM	Cox6a2
0.643861	6.16927e-21	9.77336e-17	DAM	Fau
1.03265	1.34863e-20	2.1365e-16	DAM	Isg15
1.04138	2.67767e-20	4.24196e-16	DAM	Pgam1
1.08298	3.01927e-20	4.78313e-16	DAM	Prdx5
0.673258	4.70445e-20	7.45279e-16	DAM	Rps26
1.08642	5.5863e-20	8.84982e-16	DAM	Ldha
1.56826	6.24835e-20	9.89864e-16	DAM	AW112010
1.42373	9.53963e-20	1.51127e-15	DAM	Ms4a6c
0.921136	2.51564e-19	3.98528e-15	DAM	Atp6v1f
0.746342	3.05798e-19	4.84445e-15	DAM	Rpl38
0.627031	3.1449e-19	4.98215e-15	DAM	Rpl36
0.667341	3.72625e-19	5.90312e-15	DAM	Ctsz
0.975119	6.17241e-19	9.77833e-15	DAM	Atox1
0.757448	8.2226e-19	1.30262e-14	DAM	Sh3bgrl3
0.735259	2.31508e-18	3.66756e-14	DAM	Psme1
0.721405	5.20637e-18	8.24794e-14	DAM	Cox8a
0.607779	8.57854e-18	1.35901e-13	DAM	Rpl34
1.20244	2.31252e-17	3.6635e-13	DAM	H2-Q7
0.528454	4.42014e-17	7.00239e-13	DAM	Rps16
0.816921	6.03732e-17	9.56433e-13	DAM	Tspo
0.986672	8.58872e-17	1.36062e-12	DAM	Eno1
0.553896	9.24248e-17	1.46419e-12	DAM	Rpl39
0.710041	1.65023e-16	2.6143e-12	DAM	Psmb8
0.980819	2.47803e-16	3.9257e-12	DAM	Pgk1
0.779186	1.46508e-15	2.32098e-11	DAM	Id2
0.456598	2.22402e-15	3.5233e-11	DAM	Rps2
0.517827	2.31257e-15	3.66357e-11	DAM	Rps14
0.437833	2.79992e-15	4.43563e-11	DAM	Rps27a
0.800339	2.84628e-15	4.50908e-11	DAM	Sdcbp
0.559755	5.69357e-15	9.01975e-11	DAM	Rpl7a
0.982132	8.71722e-15	1.38098e-10	DAM	Bcl2a1b
0.550555	1.14696e-14	1.81702e-10	DAM	Rps18
0.594455	1.15554e-14	1.83061e-10	DAM	Rpl35
0.497819	1.72027e-14	2.72526e-10	DAM	Rpl35a
0.535875	1.96495e-14	3.11288e-10	DAM	Anxa4
1.11476	2.05005e-14	3.24768e-10	DAM	Ninj1
0.969407	2.45667e-14	3.89186e-10	DAM	Gpi1
0.904132	6.09281e-14	9.65223e-10	DAM	Txn1
0.492681	8.15043e-14	1.29119e-09	DAM	Rps11
0.633757	9.57104e-14	1.51624e-09	DAM	Rpl27a
0.44677	9.78967e-14	1.55088e-09	DAM	Rpl10
0.887233	1.2641e-13	2.00259e-09	DAM	Litaf
0.672543	1.26469e-13	2.00353e-09	DAM	Nceh1
0.550317	1.38811e-13	2.19904e-09	DAM	Rpl37
0.848016	1.56528e-13	2.47971e-09	DAM	Crip1
0.786969	2.1188e-13	3.35661e-09	DAM	Cndp2
0.494457	2.38016e-13	3.77065e-09	DAM	Ptma
0.564699	2.39039e-13	3.78685e-09	DAM	Ubb
0.860025	5.72741e-13	9.07336e-09	DAM	Aprt
0.498939	6.90017e-13	1.09313e-08	DAM	Rpl30
0.649451	1.19764e-12	1.89731e-08	DAM	Atp6v1g1
0.621963	2.07592e-12	3.28867e-08	DAM	Ifi27l2a
0.94335	2.32645e-12	3.68557e-08	DAM	Zfas1
1.15996	2.5642e-12	4.06221e-08	DAM	Emp3
0.815408	3.78351e-12	5.99384e-08	DAM	P2rx4
0.46535	5.05664e-12	8.01073e-08	DAM	Rpl37a
0.653149	5.55184e-12	8.79523e-08	DAM	Calm1
0.535082	8.35634e-12	1.32381e-07	DAM	Rpl17
0.714475	9.43512e-12	1.49471e-07	DAM	Grb2
1.46501	1.06393e-11	1.68547e-07	DAM	Tgfbi
0.444966	1.11218e-11	1.76191e-07	DAM	Rpl26
0.559356	1.11465e-11	1.76582e-07	DAM	Cox4i1
0.509614	1.15957e-11	1.83699e-07	DAM	Arpc1b
0.723738	1.50973e-11	2.39172e-07	DAM	Ifi47
0.475633	1.65314e-11	2.61891e-07	DAM	Rps5
0.426303	1.73357e-11	2.74633e-07	DAM	Rpl18a
0.684593	2.58609e-11	4.09688e-07	DAM	Arpc3
0.795438	4.92797e-11	7.80689e-07	DAM	Sem1
0.458283	5.334e-11	8.45013e-07	DAM	Rpl22
0.575758	6.62442e-11	1.04944e-06	DAM	Naca
0.424391	8.27036e-11	1.31019e-06	DAM	Rpl6
0.652644	8.42662e-11	1.33495e-06	DAM	Relb
0.498928	9.93121e-11	1.5733e-06	DAM	Npm1
0.703217	1.384e-10	2.19253e-06	DAM	Elob
0.691194	1.57366e-10	2.49299e-06	DAM	Tmem106a
0.39731	2.43281e-10	3.85406e-06	DAM	Rpl32
0.556003	2.54872e-10	4.03768e-06	DAM	Chchd2
0.562764	3.10782e-10	4.92341e-06	DAM	Psme2
0.710597	3.59647e-10	5.69752e-06	DAM	Cox5a
0.64956	3.79334e-10	6.0094e-06	DAM	Gpx4
0.841269	4.04063e-10	6.40117e-06	DAM	Nupr1
0.75797	4.05763e-10	6.42809e-06	DAM	Phf11b
0.870044	4.32254e-10	6.84777e-06	DAM	Msrb1
0.407466	5.84366e-10	9.25753e-06	DAM	Rpl18
1.15264	1.03121e-09	1.63364e-05	DAM	Ccl6
0.36161	1.46101e-09	2.31454e-05	DAM	Rplp2
0.335339	1.50004e-09	2.37637e-05	DAM	Rpl8
0.555096	1.67681e-09	2.6564e-05	DAM	Eif1
0.656619	1.70273e-09	2.69747e-05	DAM	Psmb6
0.663176	1.85252e-09	2.93477e-05	DAM	Uap1l1
0.62086	1.92209e-09	3.04497e-05	DAM	Rhoc
0.731477	2.39947e-09	3.80123e-05	DAM	Gng12
0.681907	2.56257e-09	4.05963e-05	DAM	Ifi30
0.450305	2.81268e-09	4.45585e-05	DAM	Rps13
1.31709	2.88964e-09	4.57776e-05	DAM	Ms4a4c
0.419225	3.31717e-09	5.25506e-05	DAM	Lamp1
0.798785	4.15576e-09	6.58355e-05	DAM	C3ar1
0.393067	4.26847e-09	6.7621e-05	DAM	Pfn1
0.773535	4.73346e-09	7.49875e-05	DAM	Mapkapk2
0.409978	5.52791e-09	8.75731e-05	DAM	Tyrobp
0.674614	5.84823e-09	9.26476e-05	DAM	Atp5md
0.457986	5.90872e-09	9.3606e-05	DAM	Slc25a3
0.643743	6.14319e-09	9.73205e-05	DAM	Tapbp
0.69688	6.94082e-09	0.000109956	DAM	Tagln2
1.00661	7.10628e-09	0.000112578	DAM	Tmsb10
0.620632	7.32049e-09	0.000115971	DAM	Zbp1
0.582473	8.91597e-09	0.000141247	DAM	Arl5c
0.374989	9.22303e-09	0.000146111	DAM	Rps15a
0.400502	1.03946e-08	0.000164672	DAM	Rps21
0.665896	1.12169e-08	0.000177697	DAM	Gpx1
0.545913	1.27748e-08	0.000202379	DAM	Serf2
0.457939	1.39201e-08	0.000220522	DAM	Cotl1
0.388008	1.76456e-08	0.000279541	DAM	Speg
1.10796	1.90002e-08	0.000301001	DAM	Atf3
0.670459	1.92926e-08	0.000305634	DAM	Edf1
0.640931	1.99897e-08	0.000316677	DAM	Snx3
0.679958	2.15554e-08	0.000341481	DAM	Taf10
0.578786	2.36403e-08	0.00037451	DAM	Amdhd2
0.635103	2.69933e-08	0.000427629	DAM	Rbx1
0.973095	2.94278e-08	0.000466195	DAM	Ms4a6d
0.330979	3.23522e-08	0.000512523	DAM	Rps12
0.808669	3.58777e-08	0.000568375	DAM	Cd48
0.347194	3.85723e-08	0.000611062	DAM	Rpl9
0.480134	4.663e-08	0.000738712	DAM	Pfdn5
0.811168	4.82354e-08	0.000764146	DAM	H2-T22
0.67953	5.23778e-08	0.00082977	DAM	Timp2
0.52696	5.74085e-08	0.000909466	DAM	Got1
0.442812	8.13839e-08	0.00128928	DAM	Rps27
0.474533	8.85798e-08	0.00140328	DAM	Gm10076
0.68831	9.06928e-08	0.00143675	DAM	Eif4ebp1
0.825213	1.12581e-07	0.0017835	DAM	Bax
0.308686	1.48623e-07	0.00235448	DAM	Rpl11
0.362735	1.53648e-07	0.0024341	DAM	Rps23
0.59072	1.7332e-07	0.00274574	DAM	Ptpn6
0.422269	1.77334e-07	0.00280932	DAM	Hspa8
0.535878	1.84132e-07	0.00291703	DAM	Vamp8
0.617045	1.87373e-07	0.00296836	DAM	Rap2b
0.584072	2.65384e-07	0.00420421	DAM	Scand1
0.574692	2.76595e-07	0.00438182	DAM	Capns1
0.456813	3.23799e-07	0.00512962	DAM	Rpl10a
0.361478	3.47134e-07	0.0054993	DAM	Rack1
0.34961	3.60746e-07	0.00571493	DAM	Rpl28
0.324341	3.75151e-07	0.00594314	DAM	Rps29
0.640596	4.144e-07	0.00656493	DAM	Uba52
0.652502	5.03773e-07	0.00798077	DAM	Uqcrq
0.342925	5.283e-07	0.00836933	DAM	Hsp90ab1
0.666109	5.88524e-07	0.0093234	DAM	Mrpl54
0.868431	6.0963e-07	0.00965775	DAM	Pld3
0.308093	6.88872e-07	0.0109131	DAM	Ppia
0.577075	6.97124e-07	0.0110438	DAM	Txndc17
0.303432	7.14114e-07	0.011313	DAM	Rps3a1
0.518233	7.78274e-07	0.0123294	DAM	Cd68
0.759664	7.83455e-07	0.0124115	DAM	Vps29
0.462617	8.1981e-07	0.0129874	DAM	Atp5e
0.465014	9.13238e-07	0.0144675	DAM	H2-T23
0.48624	9.837e-07	0.0155838	DAM	Iah1
0.548557	1.00582e-06	0.0159342	DAM	Dynll1
0.562919	1.03636e-06	0.016418	DAM	Tbca
0.486126	1.23573e-06	0.0195765	DAM	Hspe1
0.543608	1.34753e-06	0.0213476	DAM	Chmp4b
0.549586	1.35293e-06	0.0214331	DAM	Cops9
0.48298	1.39028e-06	0.0220248	DAM	Psma7
0.37772	1.676e-06	0.0265511	DAM	Eif5a
0.534343	1.71505e-06	0.0271699	DAM	Cox6b1
0.602227	1.85486e-06	0.0293847	DAM	Map1lc3b
0.404737	2.16555e-06	0.0343066	DAM	Snhg6
0.390603	2.40117e-06	0.0380393	DAM	Eif4a1
0.581938	2.41943e-06	0.0383287	DAM	Psmb9
0.517397	2.98643e-06	0.047311	DAM	Cox7c
0.264559	3.07042e-06	0.0486416	DAM	Rpl13
1.16557	8.8554e-59	1.40287e-54	IRM	Tspo
1.10723	2.62656e-58	4.161e-54	IRM	Cd52
0.794737	5.28683e-55	8.3754e-51	IRM	Tmsb4x
1.66822	4.88381e-54	7.73694e-50	IRM	Ly6a
1.11485	2.12113e-53	3.3603e-49	IRM	Ifitm3
0.93677	5.20512e-53	8.24595e-49	IRM	Ifi211
1.40271	5.31008e-52	8.41222e-48	IRM	Plac8
1.22673	2.89219e-51	4.5818e-47	IRM	Isg15
0.790728	7.38528e-48	1.16998e-43	IRM	Bst2
1.42817	1.10415e-46	1.7492e-42	IRM	Iigp1
0.822315	3.97791e-44	6.3018e-40	IRM	Rps2
1.20119	5.70414e-42	9.03649e-38	IRM	Ifi27l2a
1.12419	1.14912e-41	1.82044e-37	IRM	Selenow
0.767881	1.37802e-41	2.18306e-37	IRM	Rps18
0.958217	2.26035e-41	3.58084e-37	IRM	Zbp1
0.733514	6.52974e-41	1.03444e-36	IRM	Rpl41
0.6771	1.32012e-39	2.09133e-35	IRM	Rpl32
0.670298	2.37149e-39	3.75692e-35	IRM	Cfl1
0.711517	8.62264e-39	1.366e-34	IRM	Rpsa
0.843133	2.62322e-38	4.15571e-34	IRM	Gapdh
1.04064	4.46571e-37	7.07457e-33	IRM	Txn1
1.32421	3.01827e-36	4.78155e-32	IRM	Ccl2
0.819101	8.1613e-35	1.29291e-30	IRM	Lap3
0.823034	1.85101e-33	2.93238e-29	IRM	Irf7
0.713058	1.25329e-32	1.98546e-28	IRM	Psmb8
1.03619	2.85772e-32	4.5272e-28	IRM	Cd72
0.574797	6.76724e-32	1.07207e-27	IRM	Ppia
0.823996	7.26294e-32	1.1506e-27	IRM	H2-T22
0.749208	4.15165e-31	6.57704e-27	IRM	Hspe1
0.731931	1.11362e-30	1.7642e-26	IRM	Uqcrq
0.566832	1.43128e-29	2.26744e-25	IRM	Rplp0
0.722827	2.23492e-29	3.54055e-25	IRM	H2-Q7
0.659133	5.06224e-29	8.01959e-25	IRM	Psme1
0.724455	5.19723e-29	8.23346e-25	IRM	Ifi47
0.538834	6.5901e-29	1.044e-24	IRM	Rpl19
0.739116	7.24312e-29	1.14746e-24	IRM	Psme2
0.686979	1.47208e-28	2.33207e-24	IRM	Ybx1
0.579608	3.45957e-28	5.48066e-24	IRM	Rps20
0.753033	4.00968e-28	6.35214e-24	IRM	Gpx1
0.50128	4.75985e-28	7.54056e-24	IRM	Rpl11
0.650119	5.31049e-28	8.41288e-24	IRM	Rps19
0.816406	7.80787e-28	1.23692e-23	IRM	Phf11b
0.731847	3.76452e-27	5.96375e-23	IRM	Bag1
0.47194	5.6133e-27	8.89259e-23	IRM	Actb
0.6771	1.21009e-26	1.91703e-22	IRM	Ifi30
0.500991	1.34639e-26	2.13296e-22	IRM	Stmn1
0.69108	1.884e-26	2.98464e-22	IRM	Ctsc
0.657168	6.75238e-26	1.06971e-21	IRM	Cox8a
0.688038	9.73086e-26	1.54156e-21	IRM	Rbm3
0.522975	1.85396e-25	2.93705e-21	IRM	Arpc1b
0.875482	2.41495e-25	3.82576e-21	IRM	Rps27l
0.729645	2.54783e-25	4.03628e-21	IRM	Eif5a
0.735236	3.94091e-25	6.24319e-21	IRM	Cox7b
0.659086	4.49325e-25	7.1182e-21	IRM	Pycard
0.536812	5.47367e-25	8.67138e-21	IRM	H2afz
0.503953	7.9554e-25	1.26029e-20	IRM	Rps5
0.534365	1.42614e-24	2.25928e-20	IRM	Rpl29
0.571806	2.99095e-24	4.73826e-20	IRM	Calm1
0.447324	3.32546e-24	5.26819e-20	IRM	Rpl28
0.662445	3.90787e-24	6.19085e-20	IRM	Sec61b
0.592896	1.28952e-23	2.04286e-19	IRM	Rpl35
0.529554	1.68809e-23	2.67427e-19	IRM	Rpl12
0.599939	1.80057e-23	2.85246e-19	IRM	Rpl14
0.671918	1.86717e-23	2.95797e-19	IRM	Atp5g1
0.482728	1.89046e-23	2.99487e-19	IRM	Rps15a
0.641511	2.51924e-23	3.99098e-19	IRM	Tmsb10
0.478298	3.04706e-23	4.82715e-19	IRM	Rps27a
0.445744	3.17334e-23	5.02721e-19	IRM	Rps24
0.666185	4.33144e-23	6.86187e-19	IRM	Cox5a
0.442541	4.81063e-23	7.62101e-19	IRM	B2m
0.570767	6.5691e-23	1.04068e-18	IRM	Rpl10a
0.476217	8.8805e-23	1.40685e-18	IRM	Rpl8
0.643021	8.96201e-23	1.41976e-18	IRM	Rps26
0.593855	9.80447e-23	1.55322e-18	IRM	Ppa1
0.591684	1.18929e-22	1.88407e-18	IRM	Pomp
0.299623	1.62229e-22	2.57003e-18	IRM	Fth1
0.637343	3.30866e-22	5.24158e-18	IRM	Ndufb1-ps
0.671788	3.55984e-22	5.63949e-18	IRM	Rps17
0.681384	3.92245e-22	6.21395e-18	IRM	Ndufa4
0.683383	6.50668e-22	1.03079e-17	IRM	Atp5j
0.532923	6.79802e-22	1.07694e-17	IRM	Gng5
0.464928	7.94466e-22	1.25859e-17	IRM	Rps12
0.616045	8.43798e-22	1.33674e-17	IRM	H2-K1
0.678806	1.0038e-21	1.59022e-17	IRM	Cox5b
0.494294	1.06756e-21	1.69122e-17	IRM	Fxyd5
0.579761	1.22084e-21	1.93405e-17	IRM	Prdx1
0.451163	1.37376e-21	2.17632e-17	IRM	Rpl26
0.582731	1.74519e-21	2.76473e-17	IRM	Sem1
0.647878	2.02162e-21	3.20265e-17	IRM	Cotl1
0.573016	2.02956e-21	3.21522e-17	IRM	Cox6b1
0.491961	7.60602e-21	1.20495e-16	IRM	Actg1
0.502053	8.82202e-21	1.39758e-16	IRM	Rps8
0.550561	3.38986e-20	5.37022e-16	IRM	Btf3
0.697241	3.46526e-20	5.48966e-16	IRM	Tma7
0.548666	3.48289e-20	5.51759e-16	IRM	Dynll1
0.540889	5.89081e-20	9.33222e-16	IRM	Myl6
0.492776	8.59463e-20	1.36156e-15	IRM	Rpl7a
0.586237	1.71114e-19	2.71078e-15	IRM	Ms4a6c
0.432673	2.78345e-19	4.40954e-15	IRM	Rplp2
0.502898	2.83799e-19	4.49594e-15	IRM	Rpl22
0.593667	3.34724e-19	5.3027e-15	IRM	Mif
0.54031	6.55023e-19	1.03769e-14	IRM	Atox1
0.568609	7.73862e-19	1.22595e-14	IRM	Elob
0.566952	8.88946e-19	1.40827e-14	IRM	Tbca
0.425891	9.04935e-19	1.4336e-14	IRM	Sh3bgrl3
0.516191	1.532e-18	2.427e-14	IRM	Pfn1
0.46057	1.55824e-18	2.46856e-14	IRM	Oaz1
0.571523	1.73125e-18	2.74264e-14	IRM	Rpl31
0.40155	1.75424e-18	2.77907e-14	IRM	Rpl3
0.83664	2.13269e-18	3.37861e-14	IRM	Ifit3
0.385487	2.61987e-18	4.1504e-14	IRM	Rps11
0.628411	2.97354e-18	4.71068e-14	IRM	March5
0.556261	3.50009e-18	5.54484e-14	IRM	Ifi204
0.579455	3.66373e-18	5.80408e-14	IRM	H2-T23
0.347727	5.15838e-18	8.17191e-14	IRM	Ftl1
0.504726	6.7759e-18	1.07344e-13	IRM	Ndufa13
0.47186	8.02478e-18	1.27129e-13	IRM	Ube2l6
0.523148	9.53222e-18	1.51009e-13	IRM	Samhd1
0.304363	1.0662e-17	1.68907e-13	IRM	Slc2a6
0.436229	1.23535e-17	1.95704e-13	IRM	Pla2g16
0.412585	1.41146e-17	2.23603e-13	IRM	Rps3
0.462716	1.55048e-17	2.45628e-13	IRM	Akr1a1
0.580642	1.65427e-17	2.62069e-13	IRM	Cox6c
0.498348	1.76313e-17	2.79316e-13	IRM	Ptma
0.652984	2.35408e-17	3.72934e-13	IRM	Rpl22l1
0.545753	2.68763e-17	4.25775e-13	IRM	Cox6a1
0.503492	3.0949e-17	4.90293e-13	IRM	Cstb
0.562621	3.17992e-17	5.03763e-13	IRM	Eif3i
0.590019	3.21863e-17	5.09895e-13	IRM	Ldha
0.586733	3.24792e-17	5.14535e-13	IRM	Hint1
0.391986	3.30083e-17	5.22918e-13	IRM	Rpl18a
0.58273	3.40744e-17	5.39807e-13	IRM	Ms4a4c
0.518181	4.19587e-17	6.6471e-13	IRM	Rsad2
0.497281	6.16279e-17	9.76309e-13	IRM	H2-D1
0.46363	6.39772e-17	1.01353e-12	IRM	Rpl36
0.964927	6.75835e-17	1.07066e-12	IRM	Ccl12
0.411971	6.92084e-17	1.0964e-12	IRM	Ndufa12
0.5446	8.73869e-17	1.38438e-12	IRM	Pkm
0.516862	1.09438e-16	1.73371e-12	IRM	Arhgdib
0.572986	1.10634e-16	1.75266e-12	IRM	Ndufs6
0.396948	1.16449e-16	1.84478e-12	IRM	Rpl37
0.497376	1.23905e-16	1.9629e-12	IRM	Taldo1
0.400616	1.28393e-16	2.034e-12	IRM	Aif1
0.58611	1.35037e-16	2.13925e-12	IRM	Glrx
0.488988	1.37333e-16	2.17562e-12	IRM	Rack1
0.37218	1.3979e-16	2.21455e-12	IRM	Rpl23
0.507715	1.46365e-16	2.31871e-12	IRM	Psmb9
0.44818	1.96687e-16	3.11592e-12	IRM	mt-Cytb
0.508144	2.32568e-16	3.68434e-12	IRM	Selenoh
0.573201	2.43026e-16	3.85002e-12	IRM	Atp5mpl
0.373563	2.6328e-16	4.17089e-12	IRM	Rps13
0.610151	3.1682e-16	5.01906e-12	IRM	Cryba4
0.422271	3.87732e-16	6.14245e-12	IRM	Rpl18
0.391804	5.0191e-16	7.95125e-12	IRM	Rpl34
0.597996	5.2516e-16	8.31958e-12	IRM	Akr1b3
0.513945	5.67946e-16	8.9974e-12	IRM	Ndufc1
0.473783	6.8076e-16	1.07846e-11	IRM	Eef1b2
0.505102	8.63462e-16	1.3679e-11	IRM	Psmb10
0.515517	1.10133e-15	1.74472e-11	IRM	Cxcl16
0.351612	1.48373e-15	2.35052e-11	IRM	Rpl9
0.429178	1.81613e-15	2.87712e-11	IRM	Pfdn1
0.487378	2.14336e-15	3.39551e-11	IRM	Psma1
0.509275	2.21184e-15	3.50399e-11	IRM	Psmb4
0.502307	2.90925e-15	4.60883e-11	IRM	Atp5b
0.481808	3.25291e-15	5.15327e-11	IRM	Atp5g3
0.597769	3.48164e-15	5.51561e-11	IRM	Prelid1
0.75812	3.63534e-15	5.75911e-11	IRM	Ifit2
0.497858	4.2152e-15	6.67773e-11	IRM	Tap1
0.456524	4.25724e-15	6.74432e-11	IRM	Rars
0.468921	4.34376e-15	6.88138e-11	IRM	Atp5j2
0.527206	4.58032e-15	7.25615e-11	IRM	Atp5e
0.537626	4.79219e-15	7.59179e-11	IRM	Nme1
0.526354	5.70661e-15	9.04042e-11	IRM	Smdt1
0.488036	7.46784e-15	1.18306e-10	IRM	Rps10
0.559017	8.37308e-15	1.32646e-10	IRM	Ubl5
0.442619	9.69876e-15	1.53648e-10	IRM	Gm6545
0.462285	1.32315e-14	2.09614e-10	IRM	Cenpx
0.411747	1.49478e-14	2.36803e-10	IRM	Psma5
0.50838	1.57711e-14	2.49846e-10	IRM	C4b
0.579762	1.59867e-14	2.53261e-10	IRM	Hmgn2
0.47	2.12239e-14	3.3623e-10	IRM	Naaa
0.565675	2.5328e-14	4.01245e-10	IRM	Atp5md
0.387647	2.95362e-14	4.67913e-10	IRM	Rpl6
0.551732	3.02138e-14	4.78646e-10	IRM	Psma4
0.498939	3.11252e-14	4.93085e-10	IRM	Mbd2
0.38076	3.21439e-14	5.09223e-10	IRM	Naca
0.440932	3.48053e-14	5.51385e-10	IRM	Ciao2a
0.35419	3.6231e-14	5.73972e-10	IRM	Rpl37a
0.339702	3.80879e-14	6.03389e-10	IRM	Rps16
0.489567	4.18091e-14	6.62339e-10	IRM	Atp5f1
0.338189	4.7864e-14	7.58261e-10	IRM	Rpl13
0.50904	4.81165e-14	7.62261e-10	IRM	Uqcc2
0.543922	4.90404e-14	7.76898e-10	IRM	Hspd1
0.520242	5.41142e-14	8.57277e-10	IRM	Snrpg
0.52323	5.89931e-14	9.34569e-10	IRM	Gatm
0.383709	6.43174e-14	1.01892e-09	IRM	Capg
0.482726	6.92456e-14	1.09699e-09	IRM	Swi5
0.47721	7.10824e-14	1.12609e-09	IRM	Pitpna
0.499167	8.16964e-14	1.29423e-09	IRM	Psma7
0.512226	1.21379e-13	1.92289e-09	IRM	Psmb5
0.550967	1.46185e-13	2.31586e-09	IRM	Eef1g
0.447719	1.77996e-13	2.81981e-09	IRM	Cox7c
0.464857	2.01341e-13	3.18964e-09	IRM	Mrpl33
0.500569	2.04468e-13	3.23919e-09	IRM	Dbi
0.374096	2.16656e-13	3.43227e-09	IRM	Mthfd2
0.351772	2.27446e-13	3.6032e-09	IRM	Rps7
0.439397	2.28461e-13	3.61928e-09	IRM	Chchd2
0.543496	2.65821e-13	4.21113e-09	IRM	Phf11d
0.503735	2.65849e-13	4.21158e-09	IRM	Tomm7
0.503117	2.72967e-13	4.32435e-09	IRM	Atp5k
0.504798	3.17401e-13	5.02826e-09	IRM	Tor3a
0.450067	3.18776e-13	5.05005e-09	IRM	Esd
0.495048	3.30911e-13	5.2423e-09	IRM	Uqcr10
0.453111	3.45845e-13	5.47887e-09	IRM	Rtraf
0.457281	3.48774e-13	5.52528e-09	IRM	Ndufa1
0.43119	3.52458e-13	5.58364e-09	IRM	Snrpf
0.512291	3.60407e-13	5.70956e-09	IRM	Rpl27
0.278689	3.86082e-13	6.11631e-09	IRM	Npc2
0.552857	5.34946e-13	8.47462e-09	IRM	Cops9
0.304205	6.17006e-13	9.77461e-09	IRM	Sgcb
0.34278	6.18807e-13	9.80314e-09	IRM	Tubb5
0.431052	6.62328e-13	1.04926e-08	IRM	Gars
0.558222	8.73432e-13	1.38369e-08	IRM	Usp18
0.31966	9.07081e-13	1.437e-08	IRM	Gbp3
0.436489	9.43624e-13	1.49489e-08	IRM	Eif3k
0.413779	9.96769e-13	1.57908e-08	IRM	Parp12
0.49241	1.11415e-12	1.76503e-08	IRM	Prdx2
0.465477	1.20238e-12	1.9048e-08	IRM	Atp5d
0.382633	1.21688e-12	1.92778e-08	IRM	Cox4i1
0.345604	1.30526e-12	2.0678e-08	IRM	Rps23
0.444815	1.32736e-12	2.10281e-08	IRM	Psmb1
0.322576	1.4061e-12	2.22755e-08	IRM	Rpl35a
0.44003	1.79559e-12	2.84457e-08	IRM	Slc25a3
0.490406	1.81156e-12	2.86987e-08	IRM	Psmb2
0.277896	2.06691e-12	3.27439e-08	IRM	Acot9
0.499075	2.20336e-12	3.49056e-08	IRM	Tmem160
0.330014	2.42085e-12	3.83511e-08	IRM	Rpl39
0.420116	2.66085e-12	4.21532e-08	IRM	Cox7a2
0.424922	3.12449e-12	4.94982e-08	IRM	C1qbp
0.431773	3.16776e-12	5.01836e-08	IRM	Ap2s1
0.488139	3.36564e-12	5.33185e-08	IRM	Calm3
0.432586	5.88314e-12	9.32007e-08	IRM	Ran
0.44876	6.23575e-12	9.87867e-08	IRM	Ifit1
0.435502	6.57091e-12	1.04096e-07	IRM	Il18
0.485315	6.87476e-12	1.0891e-07	IRM	Ndufa2
0.437724	7.31902e-12	1.15948e-07	IRM	Npm1
0.422522	7.77013e-12	1.23094e-07	IRM	Rtcb
0.422437	7.79179e-12	1.23438e-07	IRM	D8Ertd738e
0.470648	9.24549e-12	1.46467e-07	IRM	Ndufb11
0.328402	1.1339e-11	1.79633e-07	IRM	Rps14
0.441213	1.15456e-11	1.82905e-07	IRM	Rpl24
0.390757	1.18308e-11	1.87423e-07	IRM	Slirp
0.503816	1.2061e-11	1.9107e-07	IRM	Tkt
0.380629	1.22886e-11	1.94676e-07	IRM	Rpl38
0.439671	1.40933e-11	2.23266e-07	IRM	Ifi209
0.42267	1.41606e-11	2.24332e-07	IRM	Psma2
0.439177	1.59193e-11	2.52193e-07	IRM	Atp5c1
0.41039	1.69893e-11	2.69144e-07	IRM	mt-Nd1
0.402076	1.97644e-11	3.13108e-07	IRM	Rpl36a
0.463731	2.32334e-11	3.68064e-07	IRM	Chmp4b
0.314313	2.56469e-11	4.06298e-07	IRM	Slc31a1
0.444264	3.05547e-11	4.84048e-07	IRM	Hnrnpa1
0.445233	3.38147e-11	5.35692e-07	IRM	Nedd8
0.337381	3.62616e-11	5.74456e-07	IRM	Eif4ebp1
0.398467	3.85173e-11	6.10191e-07	IRM	Aes
0.412642	3.88179e-11	6.14954e-07	IRM	Ppp1ca
0.419098	4.10748e-11	6.50707e-07	IRM	Mrps14
0.510571	4.20307e-11	6.6585e-07	IRM	Uqcr11
0.472535	4.2073e-11	6.66521e-07	IRM	Psmb3
0.414283	4.6093e-11	7.30205e-07	IRM	Ddx39
0.343447	4.90948e-11	7.7776e-07	IRM	Axl
0.373544	5.17793e-11	8.20287e-07	IRM	Hsp90ab1
0.267858	5.40508e-11	8.56273e-07	IRM	Il18bp
0.456256	5.46916e-11	8.66425e-07	IRM	Rps6
0.264279	5.74749e-11	9.10517e-07	IRM	Rplp1
0.42209	5.87267e-11	9.30348e-07	IRM	Gm4951
0.402187	6.34133e-11	1.00459e-06	IRM	Nmi
0.378756	6.74181e-11	1.06804e-06	IRM	Rpl27a
0.50447	7.06669e-11	1.11951e-06	IRM	Cycs
0.409607	8.12443e-11	1.28707e-06	IRM	Micos10
0.395351	8.29661e-11	1.31435e-06	IRM	Rab5if
0.34584	9.20779e-11	1.4587e-06	IRM	Milr1
0.361577	9.80939e-11	1.554e-06	IRM	AI506816
0.388097	1.14006e-10	1.80608e-06	IRM	Ndufa3
0.477112	1.25108e-10	1.98196e-06	IRM	Rnh1
0.40581	1.25388e-10	1.9864e-06	IRM	Ntpcr
0.37969	1.29485e-10	2.0513e-06	IRM	mt-Co1
0.37736	1.31713e-10	2.0866e-06	IRM	Rps25
0.392526	1.42002e-10	2.2496e-06	IRM	Fkbp1a
0.299559	1.51082e-10	2.39345e-06	IRM	Asna1
0.48088	1.51167e-10	2.39479e-06	IRM	Cct5
0.420524	1.61316e-10	2.55557e-06	IRM	Banf1
0.394593	1.67534e-10	2.65408e-06	IRM	Snrpd2
0.283262	1.75417e-10	2.77896e-06	IRM	Fau
0.256387	1.75563e-10	2.78127e-06	IRM	Nudt19
0.344263	1.79194e-10	2.83879e-06	IRM	Rpl4
0.389096	1.85494e-10	2.9386e-06	IRM	Eif4e2
0.390457	1.93846e-10	3.0709e-06	IRM	Pnp
0.391026	2.10313e-10	3.33177e-06	IRM	Myl12a
0.388757	2.38615e-10	3.78014e-06	IRM	Taf10
0.333937	2.68101e-10	4.24725e-06	IRM	mt-Nd4
0.393257	2.87339e-10	4.55202e-06	IRM	Rpl36al
0.454201	2.88304e-10	4.56731e-06	IRM	Rac2
0.297631	2.93572e-10	4.65077e-06	IRM	Fmc1
0.423151	3.45925e-10	5.48014e-06	IRM	Timm13
0.337483	3.46664e-10	5.49184e-06	IRM	Rpl17
0.396904	3.49548e-10	5.53753e-06	IRM	Eif2s1
0.326018	3.74625e-10	5.93481e-06	IRM	Ndufb6
0.403397	3.979e-10	6.30353e-06	IRM	Socs3
0.285498	4.27236e-10	6.76828e-06	IRM	Rps3a1
0.345308	4.46029e-10	7.066e-06	IRM	Svbp
0.412727	5.3404e-10	8.46027e-06	IRM	Uqcrb
0.33177	5.89636e-10	9.34101e-06	IRM	Chst1
0.342952	6.01796e-10	9.53365e-06	IRM	Atp5h
0.401279	6.53385e-10	1.03509e-05	IRM	Csrp1
0.351948	6.63977e-10	1.05187e-05	IRM	Serf2
0.359089	7.06524e-10	1.11928e-05	IRM	Eif3h
0.366048	7.09691e-10	1.12429e-05	IRM	Snrpe
0.469774	7.17516e-10	1.13669e-05	IRM	Denr
0.327616	7.18645e-10	1.13848e-05	IRM	Mrps33
0.41634	7.50614e-10	1.18912e-05	IRM	Romo1
0.397007	7.58573e-10	1.20173e-05	IRM	Bax
0.30987	9.21145e-10	1.45928e-05	IRM	Clic1
0.346306	9.42953e-10	1.49383e-05	IRM	Cnp
0.304519	9.73002e-10	1.54143e-05	IRM	Arpc3
0.370695	1.00907e-09	1.59857e-05	IRM	Csnk2b
0.346887	1.01699e-09	1.61112e-05	IRM	Pgk1
0.288417	1.06742e-09	1.69101e-05	IRM	Gtf3c6
0.408166	1.09348e-09	1.73228e-05	IRM	Ndufa5
0.393777	1.11756e-09	1.77044e-05	IRM	Ndufb9
0.274649	1.27255e-09	2.01597e-05	IRM	Ly86
0.289323	1.31876e-09	2.08918e-05	IRM	Ndufa11
0.479205	1.37372e-09	2.17624e-05	IRM	Fundc2
0.557023	1.43819e-09	2.27838e-05	IRM	Ccnd1
0.476936	1.59593e-09	2.52828e-05	IRM	Ifit3b
0.478396	1.66266e-09	2.63399e-05	IRM	Ost4
0.340903	2.06127e-09	3.26547e-05	IRM	C1galt1c1
0.305729	2.12679e-09	3.36926e-05	IRM	Acsl5
0.374615	2.13068e-09	3.37542e-05	IRM	Snrpa
0.319971	2.16178e-09	3.42469e-05	IRM	Mrpl28
0.339624	2.22785e-09	3.52936e-05	IRM	Rnf213
0.350243	2.28573e-09	3.62105e-05	IRM	Eif3f
0.268905	2.59074e-09	4.10425e-05	IRM	Mrps36
0.368307	2.89433e-09	4.5852e-05	IRM	Gng12
0.4042	3.0067e-09	4.76322e-05	IRM	Sdhb
0.278458	3.0768e-09	4.87427e-05	IRM	Myd88
0.334246	3.49398e-09	5.53516e-05	IRM	Epsti1
0.406953	4.2856e-09	6.78925e-05	IRM	Ap2m1
0.496466	4.67474e-09	7.40572e-05	IRM	Mrps16
0.3745	4.97272e-09	7.87779e-05	IRM	Ndufb8
0.405027	5.75358e-09	9.11482e-05	IRM	Lamtor2
0.449365	5.88796e-09	9.3277e-05	IRM	Cd180
0.374228	7.0964e-09	0.000112421	IRM	Ssr2
0.326624	7.09791e-09	0.000112445	IRM	Gtf2h5
0.385916	7.51136e-09	0.000118995	IRM	AW112010
0.344119	7.62559e-09	0.000120805	IRM	Cox17
0.250101	7.70228e-09	0.000122019	IRM	Eef1a1
0.327992	7.89518e-09	0.000125075	IRM	Higd1a
0.306415	7.98923e-09	0.000126565	IRM	Selenof
0.332143	1.01859e-08	0.000161365	IRM	Ndufv3
0.391895	1.05945e-08	0.000167837	IRM	Serp1
0.310093	1.06416e-08	0.000168585	IRM	Ndufb7
0.402584	1.09792e-08	0.000173933	IRM	Rpl15
0.364534	1.14169e-08	0.000180866	IRM	Gngt2
0.350928	1.1497e-08	0.000182136	IRM	Gpi1
0.298106	1.54069e-08	0.000244077	IRM	Lsm4
0.300539	1.55349e-08	0.000246105	IRM	Cisd1
0.321508	1.57255e-08	0.000249123	IRM	Aprt
0.368778	1.7199e-08	0.000272467	IRM	Actr3
0.352009	1.81185e-08	0.000287034	IRM	Ppp1r14b
0.384961	1.97982e-08	0.000313644	IRM	Srgn
0.355698	2.03984e-08	0.000323151	IRM	Rpl13a
0.280884	2.31738e-08	0.00036712	IRM	Gm17018
0.321009	2.51683e-08	0.000398716	IRM	Rpl7
0.355665	2.77647e-08	0.000439848	IRM	Prdx5
0.29775	2.79955e-08	0.000443505	IRM	S100a13
0.326068	2.95102e-08	0.0004675	IRM	Eif3e
0.348783	2.96375e-08	0.000469517	IRM	Srp9
0.402476	3.01406e-08	0.000477488	IRM	mt-Rnr1
0.311913	3.06633e-08	0.000485769	IRM	Xaf1
0.277515	3.09485e-08	0.000490286	IRM	Snx1
0.382442	3.17898e-08	0.000503615	IRM	Ndufa8
0.311357	3.32688e-08	0.000527045	IRM	Atp6v1f
0.271601	3.34483e-08	0.000529889	IRM	Naa38
0.28004	3.35393e-08	0.00053133	IRM	Gnas
0.331715	4.04506e-08	0.000640818	IRM	Mdh2
0.352672	4.07815e-08	0.000646061	IRM	Capns1
0.369322	4.16104e-08	0.000659192	IRM	Acadl
0.339789	4.16324e-08	0.00065954	IRM	Timm17a
0.333289	4.29895e-08	0.00068104	IRM	H2-Q4
0.287789	4.82796e-08	0.000764846	IRM	Eif3g
0.315253	5.05139e-08	0.000800241	IRM	Lat2
0.285043	5.17628e-08	0.000820026	IRM	Rps15
0.256664	5.24637e-08	0.00083113	IRM	Nt5c
0.311369	5.834e-08	0.000924222	IRM	Tomm5
0.256158	5.9319e-08	0.000939732	IRM	Tuba1b
0.308765	6.22842e-08	0.000986706	IRM	Pdcd5
0.357682	6.28811e-08	0.000996163	IRM	Ndufs3
0.321958	6.54241e-08	0.00103645	IRM	Sdc3
0.299761	7.06951e-08	0.00111995	IRM	Snrpc
0.293284	7.16079e-08	0.00113441	IRM	Oasl2
0.352497	7.56982e-08	0.00119921	IRM	Cct2
0.278295	7.60313e-08	0.00120449	IRM	Sri
0.267229	8.29002e-08	0.00131331	IRM	Sarnp
0.371589	8.59884e-08	0.00136223	IRM	Arf4
0.325053	8.7304e-08	0.00138307	IRM	Rab11a
0.337852	9.2681e-08	0.00146825	IRM	Nhp2
0.366343	1.03042e-07	0.00163238	IRM	Fis1
0.350785	1.10218e-07	0.00174607	IRM	Mrpl30
0.329934	1.12593e-07	0.0017837	IRM	Cct3
0.36683	1.12891e-07	0.00178841	IRM	Snrpd3
0.353407	1.20777e-07	0.00191335	IRM	Mrps21
0.313264	1.2861e-07	0.00203744	IRM	Edf1
0.284493	1.31007e-07	0.00207541	IRM	Anapc5
0.37623	1.56008e-07	0.00247148	IRM	Ndufa7
0.293948	1.69714e-07	0.0026886	IRM	Snx3
0.299673	1.76788e-07	0.00280067	IRM	Cacybp
0.303313	1.79226e-07	0.00283929	IRM	Bak1
0.330958	1.82876e-07	0.00289712	IRM	Prmt1
0.251715	1.91277e-07	0.00303022	IRM	Rrp7a
0.30419	2.03256e-07	0.00321999	IRM	mt-Nd2
0.271478	2.04288e-07	0.00323633	IRM	Psmb7
0.323595	2.12784e-07	0.00337093	IRM	Abracl
0.344534	2.20828e-07	0.00349836	IRM	Pkig
0.279713	2.28201e-07	0.00361516	IRM	Mcm6
0.278457	2.29041e-07	0.00362847	IRM	Rer1
0.299785	2.30252e-07	0.00364765	IRM	Mrpl42
0.286698	2.35247e-07	0.00372678	IRM	Arpc2
0.293146	2.50412e-07	0.00396702	IRM	Ywhae
0.273324	2.50827e-07	0.00397361	IRM	Psma6
0.28418	2.51509e-07	0.0039844	IRM	Gabarap
0.279389	2.68817e-07	0.00425859	IRM	Polr1d
0.316804	2.7236e-07	0.00431473	IRM	Hck
0.300714	2.73451e-07	0.00433201	IRM	Hmgn1
0.259506	3.11255e-07	0.00493091	IRM	Cuedc2
0.255832	3.17492e-07	0.0050297	IRM	Ssr4
0.314115	3.53412e-07	0.00559876	IRM	Efhd2
0.327592	3.63309e-07	0.00575554	IRM	Hcls1
0.281373	3.65192e-07	0.00578537	IRM	Prdx4
0.310014	3.67787e-07	0.00582648	IRM	Sart3
0.285675	3.72113e-07	0.00589502	IRM	Ube2e1
0.370154	3.81488e-07	0.00604354	IRM	Set
0.315374	3.92271e-07	0.00621435	IRM	Emp3
0.268391	3.94425e-07	0.00624849	IRM	Vdac2
0.332216	3.96155e-07	0.00627589	IRM	0610012G03Rik
0.352432	4.13579e-07	0.00655192	IRM	Ccdc86
0.29314	4.32857e-07	0.00685732	IRM	Ube2l3
0.262687	4.51294e-07	0.0071494	IRM	Timm10b
0.330146	4.9578e-07	0.00785415	IRM	Sumo1
0.255685	5.16359e-07	0.00818016	IRM	Mrpl27
0.290326	5.45227e-07	0.00863748	IRM	Pin1
0.312593	5.80248e-07	0.00919229	IRM	Dbnl
0.293158	5.83571e-07	0.00924493	IRM	Slc25a5
0.266922	6.54619e-07	0.0103705	IRM	Hnrnpc
0.252595	8.23803e-07	0.0130507	IRM	Srm
0.323762	9.1291e-07	0.0144623	IRM	Nampt
0.310041	9.70685e-07	0.0153776	IRM	Ndufv2
0.250641	1.03523e-06	0.0164001	IRM	Eif1ax
0.363723	1.03537e-06	0.0164023	IRM	Sf3b6
0.323308	1.06235e-06	0.0168297	IRM	Lgals9
0.340475	1.10986e-06	0.0175825	IRM	Tomm20
0.32459	1.2084e-06	0.0191434	IRM	Psmb6
0.31821	1.28643e-06	0.0203796	IRM	Pttg1
0.330351	1.31738e-06	0.0208699	IRM	Med28
0.303647	1.47433e-06	0.0233564	IRM	Aldoa
0.298746	1.48638e-06	0.0235472	IRM	Rap1b
0.35067	1.49303e-06	0.0236527	IRM	Gm10076
0.323896	1.55321e-06	0.0246059	IRM	Rpl5
0.263554	1.72955e-06	0.0273996	IRM	Snf8
0.370992	2.25672e-06	0.0357509	IRM	Ranbp1
0.271185	2.36976e-06	0.0375417	IRM	Atp6v0e
0.35371	2.95983e-06	0.0468896	IRM	Park7
0.309426	3.11065e-06	0.0492789	IRM	Atp5a1
1.63497	1.81183e-60	2.8703e-56	CRM	Egr1
2.17944	2.02319e-59	3.20514e-55	CRM	Fos
1.59589	1.58588e-52	2.51235e-48	CRM	Ier2
2.32511	1.1145e-51	1.76559e-47	CRM	Jun
2.0676	3.07548e-49	4.87218e-45	CRM	Btg2
1.6384	3.71632e-43	5.88739e-39	CRM	Zfp36
1.59063	5.52979e-32	8.76029e-28	CRM	Junb
0.900782	6.85186e-32	1.08547e-27	CRM	Dusp1
1.3591	2.28212e-31	3.61533e-27	CRM	Txnip
1.2651	2.29064e-31	3.62883e-27	CRM	Rhob
1.52907	2.33667e-31	3.70176e-27	CRM	Jund
1.03112	6.92299e-30	1.09674e-25	CRM	Ppp1r15a
1.1969	8.45455e-29	1.33937e-24	CRM	Ier5
1.0871	6.26319e-27	9.92215e-23	CRM	Dusp6
0.736293	3.44581e-26	5.45885e-22	CRM	Malat1
1.1991	3.36088e-21	5.3243e-17	CRM	Zfp36l1
1.16907	4.10325e-21	6.50037e-17	CRM	Neat1
0.724062	1.55805e-20	2.46826e-16	CRM	Cx3cr1
0.782425	4.55348e-19	7.21362e-15	CRM	Gm10138
0.676601	6.27825e-18	9.946e-14	CRM	Ddx5
0.879995	1.00629e-17	1.59417e-13	CRM	2810013P06Rik
0.798119	8.95218e-17	1.4182e-12	CRM	Tsc22d3
0.772288	2.45635e-16	3.89135e-12	CRM	Smad7
0.81886	2.5601e-16	4.0557e-12	CRM	Zfp36l2
0.744886	1.07817e-15	1.70804e-11	CRM	H3f3b
0.746102	1.14636e-15	1.81607e-11	CRM	Ppp1r10
1.21838	1.6819e-15	2.66447e-11	CRM	Klf2
0.511662	1.99292e-15	3.15719e-11	CRM	Arhgap45
0.897446	5.1142e-15	8.10191e-11	CRM	Rgs2
0.636804	5.17125e-15	8.19229e-11	CRM	Mef2c
0.992613	2.98712e-14	4.73219e-10	CRM	Klf6
0.757678	1.11061e-13	1.75942e-09	CRM	Btg1
0.672043	1.69839e-13	2.69059e-09	CRM	Srsf5
0.622711	3.47987e-13	5.51282e-09	CRM	Hpgds
0.681037	4.26778e-13	6.76101e-09	CRM	Kctd12
0.715121	6.0349e-13	9.56048e-09	CRM	Pnrc1
0.706172	6.22392e-13	9.85993e-09	CRM	Mafb
0.667293	9.69908e-13	1.53653e-08	CRM	Clk1
0.603941	1.34058e-12	2.12375e-08	CRM	Il6ra
0.699327	1.63692e-12	2.59321e-08	CRM	Mcl1
0.638291	1.64516e-12	2.60625e-08	CRM	Zfhx3
0.884901	2.08608e-12	3.30476e-08	CRM	Hist1h1c
0.759652	4.57914e-12	7.25428e-08	CRM	Arl4c
0.488521	5.40888e-12	8.56875e-08	CRM	Son
0.735228	5.44314e-12	8.62303e-08	CRM	Arhgap17
0.681965	5.93198e-12	9.39744e-08	CRM	Ssh2
0.606753	3.04106e-11	4.81765e-07	CRM	Vgll4
0.469048	3.20832e-11	5.08261e-07	CRM	Rbm39
0.59408	3.85119e-11	6.10106e-07	CRM	P2ry6
0.614189	4.35659e-11	6.90171e-07	CRM	Maf
0.566711	4.70465e-11	7.4531e-07	CRM	Slc16a6
0.459144	5.33139e-11	8.44599e-07	CRM	Serinc3
0.36382	5.84061e-11	9.25269e-07	CRM	Csf1r
0.747151	1.68476e-10	2.669e-06	CRM	Tent5a
0.877307	1.7939e-10	2.8419e-06	CRM	Cited2
0.389386	2.03034e-10	3.21647e-06	CRM	Fyb
0.549948	2.1885e-10	3.46703e-06	CRM	Rab3il1
0.508727	2.20365e-10	3.49103e-06	CRM	F11r
0.521313	3.77851e-10	5.98591e-06	CRM	Mef2a
0.485905	3.86221e-10	6.11851e-06	CRM	Ifngr1
0.532454	3.96808e-10	6.28623e-06	CRM	Rhoh
0.679657	4.59965e-10	7.28676e-06	CRM	Lpar6
0.894049	6.77945e-10	1.074e-05	CRM	Nfkbia
0.528989	7.83414e-10	1.24108e-05	CRM	4632427E13Rik
0.462853	8.27054e-10	1.31022e-05	CRM	Vsir
0.533651	1.04808e-09	1.66037e-05	CRM	Ctsf
0.573109	1.22282e-09	1.9372e-05	CRM	Ccr5
0.60597	1.495e-09	2.36837e-05	CRM	Cd300a
0.373229	2.19848e-09	3.48283e-05	CRM	Marcks
0.558228	2.5256e-09	4.00105e-05	CRM	Rlim
0.554936	3.509e-09	5.55896e-05	CRM	Map4k4
0.468862	3.54275e-09	5.61243e-05	CRM	Pip4p1
0.439938	4.14419e-09	6.56523e-05	CRM	Gpr34
0.511648	4.18122e-09	6.62389e-05	CRM	Zeb2
0.882907	5.07751e-09	8.0438e-05	CRM	Socs3
0.42435	5.87778e-09	9.31158e-05	CRM	Qk
0.47812	7.42619e-09	0.000117646	CRM	Arap3
0.68839	8.21241e-09	0.000130101	CRM	Cebpd
0.463859	9.38379e-09	0.000148658	CRM	Dleu2
0.40905	1.00274e-08	0.000158854	CRM	Cyth4
0.536449	1.08967e-08	0.000172625	CRM	Pou2f2
0.350915	1.10934e-08	0.000175741	CRM	Unc93b1
0.475426	1.41512e-08	0.000224184	CRM	Mlxipl
0.550257	1.86e-08	0.000294661	CRM	Jmjd1c
0.477758	2.03034e-08	0.000321647	CRM	Otulinl
0.513695	2.07034e-08	0.000327983	CRM	Senp2
0.516719	2.49328e-08	0.000394985	CRM	Il10rb
0.51748	2.58809e-08	0.000410005	CRM	Cd14
0.434243	2.88677e-08	0.000457322	CRM	Mbnl1
0.447895	3.271e-08	0.000518191	CRM	Fgd2
0.471923	5.43215e-08	0.000860561	CRM	Gtpbp2
0.465603	5.75802e-08	0.000912185	CRM	Adap2
0.462603	6.29132e-08	0.000996671	CRM	Numb
0.411287	6.3103e-08	0.000999677	CRM	Nsun6
0.475978	7.10199e-08	0.0011251	CRM	Cmtm6
0.383419	7.13066e-08	0.00112964	CRM	Rsrp1
0.407697	7.61292e-08	0.00120604	CRM	Cd37
0.347203	7.8254e-08	0.0012397	CRM	Gm45640
0.385329	7.89847e-08	0.00125128	CRM	Tgfbr1
0.265038	9.66438e-08	0.00153103	CRM	Hexb
0.410691	1.12902e-07	0.00178859	CRM	Gigyf1
0.374074	1.28231e-07	0.00203143	CRM	Selplg
0.626043	1.38034e-07	0.00218673	CRM	Wsb1
0.534791	1.52594e-07	0.00241739	CRM	Cirbp
0.470117	1.69235e-07	0.00268101	CRM	Atf7
0.536175	1.82554e-07	0.00289202	CRM	Plekho1
0.342887	2.46038e-07	0.00389773	CRM	Srgap2
0.600526	2.57501e-07	0.00407933	CRM	AC160336.1
0.544206	3.12691e-07	0.00495364	CRM	Klf3
0.5555	3.72361e-07	0.00589895	CRM	Herpud1
0.378726	3.87295e-07	0.00613553	CRM	Akap13
0.346382	4.14396e-07	0.00656486	CRM	Sparc
0.417797	5.51448e-07	0.00873605	CRM	P2ry13
0.411164	6.60263e-07	0.0104599	CRM	Il10ra
0.410468	6.94941e-07	0.0110093	CRM	E230029C05Rik
0.446329	7.66336e-07	0.0121403	CRM	Tcf25
0.430668	8.11216e-07	0.0128513	CRM	Tmcc3
0.448564	8.33216e-07	0.0131998	CRM	Akirin2
0.412246	8.70587e-07	0.0137918	CRM	Arhgap5
0.430405	8.71855e-07	0.0138119	CRM	Pnisr
0.375012	8.95562e-07	0.0141875	CRM	Nktr
0.440259	9.92044e-07	0.015716	CRM	Pag1
0.452291	9.99237e-07	0.0158299	CRM	Tpst2
0.420495	1.00484e-06	0.0159186	CRM	Cd33
0.671658	1.00772e-06	0.0159643	CRM	Ccnl1
0.412292	1.24354e-06	0.0197001	CRM	Bcl10
0.368544	1.24584e-06	0.0197366	CRM	Eif1
0.414836	1.25465e-06	0.0198762	CRM	Rtn4
0.562829	1.31689e-06	0.0208622	CRM	Mylip
0.543883	1.34703e-06	0.0213396	CRM	Cd84
0.304791	1.35814e-06	0.0215156	CRM	Mycbp2
0.502615	1.48451e-06	0.0235176	CRM	Inka1
0.528048	1.52782e-06	0.0242037	CRM	Ikzf1
0.614392	1.60373e-06	0.0254062	CRM	Nfam1
0.283262	1.75013e-06	0.0277255	CRM	Lpcat2
0.435568	1.83494e-06	0.0290691	CRM	Picalm
0.304629	1.91432e-06	0.0303267	CRM	P2ry12
0.43319	2.26084e-06	0.0358163	CRM	Ptgs1
0.402232	2.28974e-06	0.036274	CRM	Snrnp70
0.467864	2.39655e-06	0.0379661	CRM	Peli1
0.364329	2.40273e-06	0.038064	CRM	Siglech
0.397709	2.49757e-06	0.0395664	CRM	Sesn1
0.442544	2.65451e-06	0.0420528	CRM	Ogt
0.426499	2.77653e-06	0.0439857	CRM	Pura
0.43549	2.88854e-06	0.0457602	CRM	Irf8
0.448225	3.00065e-06	0.0475362	CRM	Csmd3
2.5563	0	0	Cycling	Birc5
2.79275	6.82103e-306	1.08059e-301	Cycling	Top2a
2.48438	1.54568e-288	2.44867e-284	Cycling	Pclaf
2.02994	3.97994e-284	6.30501e-280	Cycling	Cdca8
1.71446	1.37594e-278	2.17976e-274	Cycling	Pbk
1.92893	1.87426e-263	2.96919e-259	Cycling	Prc1
1.64031	2.30034e-254	3.64419e-250	Cycling	Cdca3
2.24486	8.39533e-246	1.32999e-241	Cycling	Mki67
2.65664	2.1101e-242	3.34282e-238	Cycling	Ube2c
1.3067	6.79178e-237	1.07595e-232	Cycling	Ccna2
1.63163	2.41711e-231	3.82918e-227	Cycling	Nusap1
2.24079	1.9584e-222	3.10249e-218	Cycling	Cenpa
2.69388	2.40365e-221	3.80786e-217	Cycling	Hist1h1b
1.48634	4.9375e-221	7.82199e-217	Cycling	Spc24
2.16207	2.27079e-220	3.59738e-216	Cycling	Cenpf
1.52266	1.45421e-215	2.30376e-211	Cycling	Knl1
1.38719	3.35131e-214	5.30915e-210	Cycling	Tpx2
1.94856	3.21348e-211	5.09079e-207	Cycling	Cdk1
2.37038	9.26187e-207	1.46727e-202	Cycling	H2afx
1.28573	5.17431e-206	8.19714e-202	Cycling	Racgap1
1.2955	6.1349e-206	9.7189e-202	Cycling	Ckap2l
1.53073	1.16969e-203	1.85302e-199	Cycling	Cenpe
1.28115	9.57954e-199	1.51759e-194	Cycling	Ccnb1
1.1364	7.81004e-196	1.23727e-191	Cycling	Kif11
1.41819	1.8634e-186	2.952e-182	Cycling	Cdc20
1.24139	2.63753e-186	4.17838e-182	Cycling	Aurkb
1.53493	3.42078e-182	5.4192e-178	Cycling	Ccnb2
0.931129	9.33042e-182	1.47813e-177	Cycling	Shcbp1
1.47908	2.24411e-181	3.55512e-177	Cycling	Rrm2
2.01824	3.16749e-180	5.01794e-176	Cycling	Smc2
1.65453	5.28253e-180	8.36859e-176	Cycling	Cks1b
2.6554	2.64296e-178	4.18698e-174	Cycling	Hmgb2
1.70388	6.74635e-175	1.06876e-170	Cycling	Smc4
1.99395	3.6313e-174	5.7527e-170	Cycling	Hist1h2ap
1.35974	1.59657e-173	2.52929e-169	Cycling	Tk1
2.21551	3.86659e-173	6.12545e-169	Cycling	Hist1h2ae
2.8959	1.41803e-172	2.24644e-168	Cycling	Stmn1
0.99984	4.85569e-168	7.69238e-164	Cycling	Plk1
1.66183	8.12877e-166	1.28776e-161	Cycling	Cks2
0.879046	2.18502e-164	3.46151e-160	Cycling	Nuf2
1.24908	1.81532e-160	2.87582e-156	Cycling	Rad51ap1
1.29391	8.97732e-159	1.42219e-154	Cycling	Asf1b
0.977042	1.92424e-157	3.04839e-153	Cycling	Aurka
1.13067	7.84348e-156	1.24256e-151	Cycling	Cdkn3
1.57856	5.37238e-155	8.51093e-151	Cycling	Lmnb1
1.04294	1.00766e-152	1.59634e-148	Cycling	Cenpm
0.821237	1.77471e-152	2.81149e-148	Cycling	Kif22
0.803331	4.29672e-147	6.80686e-143	Cycling	Sgo2a
0.68502	9.3318e-147	1.47834e-142	Cycling	Kif20a
2.12836	5.52418e-144	8.75141e-140	Cycling	Ube2s
2.31892	6.53322e-144	1.03499e-139	Cycling	H2afz
0.920309	1.22595e-142	1.94216e-138	Cycling	Kif23
1.10713	1.39006e-141	2.20213e-137	Cycling	Knstrn
0.694475	2.67849e-138	4.24327e-134	Cycling	Pimreg
0.943293	1.75774e-134	2.78461e-130	Cycling	Spc25
0.746668	7.57278e-134	1.19968e-129	Cycling	Dlgap5
1.25968	4.20483e-133	6.6613e-129	Cycling	Ezh2
1.03443	6.47047e-131	1.02505e-126	Cycling	Fbxo5
1.26327	1.2836e-129	2.03348e-125	Cycling	Cdkn2c
0.67745	1.5703e-129	2.48767e-125	Cycling	Cdca2
0.860406	5.11531e-129	8.10368e-125	Cycling	Kif15
1.35596	7.97664e-129	1.26366e-124	Cycling	Incenp
1.02628	1.85554e-128	2.93955e-124	Cycling	Kif20b
0.718476	5.95898e-128	9.44022e-124	Cycling	Bub1b
1.88553	3.74897e-127	5.93912e-123	Cycling	Tubb5
1.4784	8.56513e-127	1.35689e-122	Cycling	Tyms
0.908061	2.31242e-126	3.66333e-122	Cycling	Clspn
0.670045	3.25141e-125	5.15088e-121	Cycling	Cep55
2.02472	1.23772e-124	1.9608e-120	Cycling	Tubb4b
0.980709	7.87979e-123	1.24832e-118	Cycling	Tacc3
0.727013	1.47116e-121	2.33061e-117	Cycling	Rad51
0.881267	3.38797e-121	5.36723e-117	Cycling	Cit
0.734044	6.68608e-118	1.05921e-113	Cycling	Ccnf
1.72683	4.40185e-115	6.97342e-111	Cycling	Tuba1b
0.711817	7.76508e-115	1.23014e-110	Cycling	Kif2c
0.684727	4.44914e-114	7.04833e-110	Cycling	Neil3
0.833181	3.36144e-113	5.3252e-109	Cycling	Aspm
0.803173	4.26474e-113	6.7562e-109	Cycling	Cenpw
0.727088	4.40813e-113	6.98336e-109	Cycling	Ckap2
0.744062	4.78368e-112	7.5783e-108	Cycling	Diaph3
1.77326	9.34654e-111	1.48068e-106	Cycling	H2afv
0.763362	2.65362e-108	4.20387e-104	Cycling	Cenpk
0.693202	1.76983e-105	2.80376e-101	Cycling	Ncapd2
0.708431	7.30133e-105	1.15668e-100	Cycling	Anln
1.48833	5.05769e-97	8.01239e-93	Cycling	Ran
1.20888	3.32074e-96	5.26071e-92	Cycling	Ptma
0.510707	1.88319e-94	2.98334e-90	Cycling	Lockd
1.44165	6.27839e-94	9.94622e-90	Cycling	Hmgn2
1.01773	4.84088e-92	7.66892e-88	Cycling	Cdkn2d
0.748208	3.62792e-89	5.74736e-85	Cycling	Tcf19
1.08601	5.82143e-89	9.22232e-85	Cycling	Rrm1
1.54453	1.21338e-87	1.92223e-83	Cycling	Tagln2
0.612177	2.03865e-86	3.22963e-82	Cycling	Uhrf1
0.670445	1.14842e-84	1.81933e-80	Cycling	Plk4
0.723182	2.89705e-84	4.5895e-80	Cycling	Ccne1
0.667116	3.95958e-84	6.27276e-80	Cycling	Mad2l1
0.990686	1.83048e-83	2.89985e-79	Cycling	Ppia
0.526775	9.15808e-83	1.45082e-78	Cycling	Cenph
0.545033	3.58171e-82	5.67414e-78	Cycling	Trim59
0.612235	4.56935e-81	7.23876e-77	Cycling	Ube2t
0.535105	1.38245e-80	2.19007e-76	Cycling	Cenpp
0.996694	2.06547e-80	3.27212e-76	Cycling	Gmnn
1.27453	2.8341e-80	4.48978e-76	Cycling	Selenoh
1.20782	1.17704e-79	1.86467e-75	Cycling	Ccdc34
1.01151	1.24601e-78	1.97393e-74	Cycling	Tuba1c
0.754295	5.00168e-78	7.92366e-74	Cycling	Ncaph
0.939598	1.36576e-77	2.16363e-73	Cycling	Fen1
0.808061	1.89894e-77	3.0083e-73	Cycling	Rfc4
0.518396	3.82307e-77	6.05651e-73	Cycling	Brca1
0.747351	1.3853e-75	2.1946e-71	Cycling	Dbf4
1.26609	7.53316e-75	1.1934e-70	Cycling	Anp32b
1.15116	5.27624e-74	8.35862e-70	Cycling	Lig1
0.780834	8.24232e-73	1.30575e-68	Cycling	Nt5dc2
1.35684	1.29289e-72	2.0482e-68	Cycling	Atad2
1.0064	8.40763e-72	1.33194e-67	Cycling	Dut
1.00665	2.35082e-71	3.72416e-67	Cycling	Dnajc9
0.855233	1.45838e-70	2.31037e-66	Cycling	Mcm5
1.26601	5.18409e-70	8.21264e-66	Cycling	Hmgb1
0.98153	9.32812e-70	1.47776e-65	Cycling	Reep4
0.886159	3.0432e-69	4.82104e-65	Cycling	Mcm7
0.60145	5.61433e-69	8.89422e-65	Cycling	Ncapg2
1.05046	1.56378e-67	2.47735e-63	Cycling	Hist2h2ac
1.30065	2.14573e-67	3.39926e-63	Cycling	Dek
1.30721	1.05695e-65	1.67442e-61	Cycling	Tmpo
0.700476	2.30082e-65	3.64497e-61	Cycling	Pmf1
0.518877	1.30956e-64	2.0746e-60	Cycling	Chaf1a
1.15963	1.47818e-64	2.34174e-60	Cycling	Txn1
0.997108	1.96658e-64	3.11545e-60	Cycling	Lsm2
0.634658	5.90871e-64	9.36057e-60	Cycling	Cenpq
0.627728	3.3103e-63	5.24417e-59	Cycling	Fignl1
0.843291	1.96123e-62	3.10699e-58	Cycling	Rangap1
0.580957	3.94161e-61	6.2443e-57	Cycling	Dhfr
0.650391	9.05626e-61	1.43469e-56	Cycling	Prim1
0.87256	1.05647e-60	1.67366e-56	Cycling	Hirip3
0.802133	2.63157e-59	4.16893e-55	Cycling	Sae1
0.470416	1.83382e-58	2.90514e-54	Cycling	Cenps
0.688736	2.59797e-58	4.1157e-54	Cycling	Rfc5
1.16855	3.59992e-58	5.703e-54	Cycling	Nucks1
1.26628	1.09811e-57	1.73962e-53	Cycling	Ranbp1
0.627025	2.51591e-57	3.98571e-53	Cycling	Gins2
1.29108	4.33787e-57	6.87205e-53	Cycling	Pcna
0.489012	4.51726e-56	7.15624e-52	Cycling	Cdkn2a
1.00133	4.54168e-56	7.19493e-52	Cycling	Alyref
0.910749	5.30095e-54	8.39777e-50	Cycling	Gapdh
1.05186	5.20672e-53	8.24849e-49	Cycling	Hmgn1
0.888725	9.30845e-53	1.47465e-48	Cycling	Exosc8
0.875729	1.45548e-52	2.30576e-48	Cycling	Ybx1
0.98949	8.8469e-52	1.40153e-47	Cycling	Hint1
0.892103	1.74682e-51	2.76731e-47	Cycling	Gm42047
1.37196	3.26712e-51	5.17576e-47	Cycling	Hist1h1e
0.643862	7.12779e-51	1.12918e-46	Cycling	Hells
0.45286	1.62308e-50	2.57129e-46	Cycling	Rcc1
0.870834	1.8004e-50	2.8522e-46	Cycling	Mcm6
0.811655	3.8228e-50	6.05608e-46	Cycling	Cbx5
0.779298	5.43251e-50	8.60619e-46	Cycling	Rpsa
0.998682	8.42125e-50	1.33409e-45	Cycling	Snrpd1
0.884962	9.7398e-50	1.54298e-45	Cycling	Psip1
0.55874	1.04074e-49	1.64874e-45	Cycling	Pola1
0.993851	4.82445e-49	7.6429e-45	Cycling	Ncapd3
1.20214	8.97227e-49	1.42139e-44	Cycling	Hist1h4d
0.930365	1.08935e-48	1.72576e-44	Cycling	Hpf1
0.609992	9.15802e-48	1.45081e-43	Cycling	Cmc2
0.648919	3.79565e-47	6.01306e-43	Cycling	Usp1
0.842394	4.37038e-47	6.92356e-43	Cycling	Banf1
0.839126	6.14172e-47	9.72971e-43	Cycling	Rbm3
0.860056	1.10889e-46	1.7567e-42	Cycling	Ddx39
0.900814	1.31591e-46	2.08467e-42	Cycling	Jpt1
0.577808	1.26774e-45	2.00836e-41	Cycling	Hist1h1d
0.694679	2.21279e-45	3.5055e-41	Cycling	Lbr
0.495987	1.06076e-44	1.68045e-40	Cycling	Haus4
0.979531	1.46104e-44	2.31458e-40	Cycling	Hnrnpab
0.730624	5.78507e-44	9.16471e-40	Cycling	Tpm4
0.943091	5.848e-44	9.2644e-40	Cycling	Hsp90aa1
0.689203	6.09816e-44	9.6607e-40	Cycling	Tipin
1.23835	6.23374e-44	9.87549e-40	Cycling	Arl6ip1
0.928756	1.54439e-43	2.44662e-39	Cycling	Nudc
0.792707	3.44842e-43	5.46298e-39	Cycling	Hnrnpa3
0.495337	5.44091e-43	8.61948e-39	Cycling	Ppil1
0.66431	2.61044e-42	4.13546e-38	Cycling	Orc6
0.868449	6.41646e-42	1.0165e-37	Cycling	Hat1
0.572183	7.46288e-42	1.18227e-37	Cycling	Ncaph2
0.769483	1.3216e-41	2.09368e-37	Cycling	Nap1l1
0.605785	1.40032e-41	2.21839e-37	Cycling	Dnmt1
0.490356	4.80664e-40	7.61469e-36	Cycling	Cenpc1
0.687986	4.8364e-40	7.66183e-36	Cycling	Lsm3
0.843262	5.95844e-40	9.43935e-36	Cycling	Anp32e
0.528948	1.01584e-39	1.6093e-35	Cycling	Tmem97
0.853213	2.23209e-39	3.53608e-35	Cycling	Cbx3
0.828058	2.29947e-39	3.64282e-35	Cycling	Dctpp1
0.800811	2.5844e-39	4.0942e-35	Cycling	Calm3
0.816263	4.27049e-39	6.76531e-35	Cycling	Phgdh
0.605459	5.48871e-39	8.69521e-35	Cycling	Rpa2
0.790775	9.67947e-38	1.53342e-33	Cycling	Hdgf
0.75147	1.20877e-37	1.91494e-33	Cycling	Ifi30
0.502899	1.80656e-37	2.86195e-33	Cycling	Tubg1
0.680219	2.38105e-37	3.77206e-33	Cycling	Impdh2
0.645121	3.59093e-37	5.68874e-33	Cycling	Dtymk
0.77959	7.77863e-37	1.23229e-32	Cycling	Eif5a
0.740815	8.93783e-37	1.41593e-32	Cycling	Mcm3
0.619848	1.07562e-36	1.704e-32	Cycling	Nmral1
0.66796	1.767e-36	2.79928e-32	Cycling	Nudt21
0.675743	2.0764e-36	3.28943e-32	Cycling	Rps2
0.736963	9.09608e-36	1.441e-31	Cycling	AI506816
0.452082	9.45828e-36	1.49838e-31	Cycling	Rpa1
1.0085	1.03813e-35	1.64461e-31	Cycling	Hjurp
0.784223	1.71628e-35	2.71893e-31	Cycling	Pgp
0.572535	7.07389e-35	1.12065e-30	Cycling	Cfl1
0.528057	1.21038e-34	1.91749e-30	Cycling	Jpt2
0.81592	1.33811e-34	2.11983e-30	Cycling	Bub3
0.569125	1.61426e-34	2.55731e-30	Cycling	Dck
0.452422	1.81668e-34	2.87799e-30	Cycling	Tbc1d31
0.618005	2.91406e-34	4.61646e-30	Cycling	Rpl41
0.59303	9.50065e-34	1.50509e-29	Cycling	Oaz1
0.706306	1.14671e-33	1.81661e-29	Cycling	Mrpl51
0.461736	1.16095e-33	1.83917e-29	Cycling	Rdm1
0.605567	1.17575e-33	1.86263e-29	Cycling	Gm43305
0.438256	2.44188e-33	3.86843e-29	Cycling	Pole3
1.00916	3.01914e-33	4.78292e-29	Cycling	Ly6a
0.442023	3.65168e-33	5.785e-29	Cycling	Cdk5rap2
0.80962	4.14485e-33	6.56627e-29	Cycling	Smchd1
0.705945	6.1175e-33	9.69135e-29	Cycling	Sumo2
0.727188	6.78292e-33	1.07455e-28	Cycling	Prdx1
0.668813	8.70014e-33	1.37828e-28	Cycling	Actg1
0.646076	1.43842e-32	2.27874e-28	Cycling	Nde1
0.462832	1.48704e-32	2.35577e-28	Cycling	Ppih
0.709665	1.5551e-32	2.46359e-28	Cycling	Rps27l
0.594292	1.81112e-32	2.86917e-28	Cycling	Cdkn1a
0.743924	2.5181e-32	3.98917e-28	Cycling	Tspo
0.588561	3.78972e-32	6.00367e-28	Cycling	Nasp
0.663334	4.15662e-32	6.58491e-28	Cycling	Eif1ad
0.662987	5.3135e-32	8.41765e-28	Cycling	Ssna1
0.637714	5.77344e-32	9.14628e-28	Cycling	H3f3a
0.699372	1.66184e-31	2.63269e-27	Cycling	Prdx4
0.501439	2.26829e-31	3.59342e-27	Cycling	Tmsb4x
0.681996	2.71195e-31	4.29627e-27	Cycling	Anapc5
0.444402	5.12974e-31	8.12654e-27	Cycling	Gemin6
0.468237	5.59523e-31	8.86396e-27	Cycling	Syce2
0.51685	5.66072e-31	8.96772e-27	Cycling	Rnf26
0.722842	7.11472e-31	1.12711e-26	Cycling	Cox7a2
0.738618	8.33644e-31	1.32066e-26	Cycling	Lsm5
0.349282	1.1194e-30	1.77335e-26	Cycling	Mis18a
0.612836	1.16107e-30	1.83936e-26	Cycling	Rps19
0.698548	1.60956e-30	2.54987e-26	Cycling	Snrpg
0.727589	2.31604e-30	3.66906e-26	Cycling	Rad21
0.503765	4.44354e-30	7.03945e-26	Cycling	Topbp1
0.71789	4.86748e-30	7.71106e-26	Cycling	Ndufb1-ps
0.68993	5.80057e-30	9.18926e-26	Cycling	Ckap5
0.514795	7.4234e-30	1.17602e-25	Cycling	Dynlt1f
0.676172	8.90169e-30	1.41021e-25	Cycling	Atp5j2
0.485491	9.75572e-30	1.5455e-25	Cycling	Tfdp1
0.689681	1.39917e-29	2.21656e-25	Cycling	Nsd2
0.515652	1.48223e-29	2.34815e-25	Cycling	Eri1
0.716781	1.6951e-29	2.68537e-25	Cycling	Cdk4
0.533023	2.05084e-29	3.24895e-25	Cycling	Pfn1
0.652891	2.1852e-29	3.4618e-25	Cycling	Nrm
0.706874	2.42935e-29	3.84858e-25	Cycling	Fam111a
0.643106	2.79327e-29	4.42511e-25	Cycling	Atp5j
0.516214	2.87494e-29	4.55449e-25	Cycling	E2f1
0.683804	9.38265e-29	1.4864e-24	Cycling	Ubald2
0.65241	1.29094e-28	2.0451e-24	Cycling	Bag1
0.632538	1.50833e-28	2.3895e-24	Cycling	Hnrnpf
0.673793	2.13999e-28	3.39017e-24	Cycling	Mrpl18
0.527044	2.95602e-28	4.68292e-24	Cycling	Rfc3
0.538356	4.36479e-28	6.9147e-24	Cycling	Nans
0.765308	4.66665e-28	7.39291e-24	Cycling	Isg15
0.364717	7.08467e-28	1.12235e-23	Cycling	Mcm2
0.657779	2.5388e-27	4.02196e-23	Cycling	Pa2g4
0.665488	2.9715e-27	4.70745e-23	Cycling	Cox5a
0.6962	3.62219e-27	5.73827e-23	Cycling	Cox5b
0.602049	4.57983e-27	7.25536e-23	Cycling	Ppa1
0.743811	6.43628e-27	1.01964e-22	Cycling	Gpx1
0.782495	8.55685e-27	1.35558e-22	Cycling	Smc1a
0.660829	8.81921e-27	1.39714e-22	Cycling	Raly
0.668276	1.02307e-26	1.62074e-22	Cycling	Aes
0.667743	1.19305e-26	1.89004e-22	Cycling	Snrpe
0.607691	1.79331e-26	2.84096e-22	Cycling	Snrpf
0.603079	2.8456e-26	4.508e-22	Cycling	Med30
0.454641	3.65311e-26	5.78726e-22	Cycling	Nxt1
0.524916	3.74176e-26	5.9277e-22	Cycling	Rnaseh2b
0.560014	6.51071e-26	1.03143e-21	Cycling	Cox8a
0.494152	7.15303e-26	1.13318e-21	Cycling	Rps5
0.660641	8.82307e-26	1.39775e-21	Cycling	Srsf3
0.541805	1.16751e-25	1.84957e-21	Cycling	Lsm8
0.534391	1.27113e-25	2.01373e-21	Cycling	Fkbp3
0.612561	1.52279e-25	2.4124e-21	Cycling	Ssrp1
0.993007	1.56918e-25	2.4859e-21	Cycling	Ifi27l2a
0.703085	1.70949e-25	2.70818e-21	Cycling	Pkm
0.643726	1.75924e-25	2.78699e-21	Cycling	Nme1
0.679858	1.9665e-25	3.11534e-21	Cycling	1810037I17Rik
0.568866	2.30394e-25	3.6499e-21	Cycling	Gng5
0.669513	2.93136e-25	4.64386e-21	Cycling	Uqcr10
0.654618	3.62003e-25	5.73485e-21	Cycling	Rbbp4
0.618441	3.89559e-25	6.17139e-21	Cycling	Lsm4
0.883393	4.55004e-25	7.20817e-21	Cycling	Tmsb10
0.728212	4.66279e-25	7.3868e-21	Cycling	Dbi
0.575919	5.14896e-25	8.15698e-21	Cycling	Rbbp7
0.530793	5.33283e-25	8.44828e-21	Cycling	Mrpl33
0.564411	5.76136e-25	9.12715e-21	Cycling	Snrpa1
0.572829	6.00588e-25	9.51452e-21	Cycling	Snrpb
0.552277	7.55556e-25	1.19695e-20	Cycling	Csrp1
0.521414	8.00799e-25	1.26863e-20	Cycling	Vars
0.464091	1.01724e-24	1.61151e-20	Cycling	Cbfb
0.659747	1.08401e-24	1.71729e-20	Cycling	Vdac3
0.659663	1.11347e-24	1.76395e-20	Cycling	Rfc2
0.583968	1.18674e-24	1.88003e-20	Cycling	Ndufa4
0.570229	1.28935e-24	2.04259e-20	Cycling	Psmb8
0.549578	1.36496e-24	2.16237e-20	Cycling	Dynll2
0.432119	1.38013e-24	2.1864e-20	Cycling	Tpst1
0.583608	1.99347e-24	3.15806e-20	Cycling	Prelid1
0.666272	2.0241e-24	3.20658e-20	Cycling	Hnrnpa1
0.350255	2.47337e-24	3.91831e-20	Cycling	Pold2
0.455515	2.57745e-24	4.0832e-20	Cycling	Dpy30
0.372038	3.04073e-24	4.81713e-20	Cycling	Snrnp25
0.615246	3.46737e-24	5.49301e-20	Cycling	Ndufa12
0.936767	3.64747e-24	5.77831e-20	Cycling	Ccl2
0.443132	6.39718e-24	1.01344e-19	Cycling	Glipr1
0.568504	6.53598e-24	1.03543e-19	Cycling	Atp5g3
0.373745	8.55098e-24	1.35465e-19	Cycling	Wdr76
0.585922	1.36064e-23	2.15552e-19	Cycling	Elob
0.590123	1.3807e-23	2.18731e-19	Cycling	Erh
0.32793	1.92226e-23	3.04525e-19	Cycling	Arhgap11a
0.874155	3.05023e-23	4.83218e-19	Cycling	Slbp
0.413823	3.2992e-23	5.22659e-19	Cycling	Rbl1
0.367968	4.54975e-23	7.20771e-19	Cycling	Rpa3
0.618596	4.58597e-23	7.26509e-19	Cycling	Ifitm3
0.59115	4.66454e-23	7.38956e-19	Cycling	Hnrnpu
0.587748	5.58839e-23	8.85313e-19	Cycling	Cd52
0.502533	5.71315e-23	9.05077e-19	Cycling	Mthfd2
0.293371	5.80711e-23	9.19963e-19	Cycling	Haus3
0.457324	6.36865e-23	1.00892e-18	Cycling	Coq7
0.640189	9.62957e-23	1.52552e-18	Cycling	Gatm
0.587743	1.09586e-22	1.73605e-18	Cycling	Cct7
0.472033	1.14499e-22	1.8139e-18	Cycling	Bola3
0.595206	1.1655e-22	1.84639e-18	Cycling	H2-Q7
0.546293	1.69947e-22	2.6923e-18	Cycling	Acadl
0.550079	1.75866e-22	2.78606e-18	Cycling	Atp5b
0.503041	1.81752e-22	2.87932e-18	Cycling	Srrt
0.520875	2.57063e-22	4.0724e-18	Cycling	Elof1
0.63874	2.78645e-22	4.4143e-18	Cycling	Cycs
0.548288	3.01888e-22	4.78252e-18	Cycling	Psma1
0.432617	3.09493e-22	4.90299e-18	Cycling	Ipo5
0.578637	4.29863e-22	6.80989e-18	Cycling	Uqcrq
0.610646	5.18177e-22	8.20897e-18	Cycling	Psmb2
0.509488	5.26673e-22	8.34355e-18	Cycling	Rnaseh2c
0.558847	1.05902e-21	1.67771e-17	Cycling	Phf11b
0.524805	1.28695e-21	2.03878e-17	Cycling	Commd1
0.503708	1.39296e-21	2.20673e-17	Cycling	Timm50
0.608512	1.71826e-21	2.72206e-17	Cycling	Zbp1
0.424265	2.02515e-21	3.20824e-17	Cycling	Rplp0
0.43715	2.02841e-21	3.2134e-17	Cycling	Ccnd3
0.591938	2.76424e-21	4.37911e-17	Cycling	Set
0.539188	2.79776e-21	4.43222e-17	Cycling	Rps17
0.399403	2.90605e-21	4.60376e-17	Cycling	Ak6
0.460603	3.61804e-21	5.7317e-17	Cycling	Zwint
0.571678	4.74006e-21	7.5092e-17	Cycling	Ncl
0.489354	4.87025e-21	7.71546e-17	Cycling	Rpl14
0.596862	6.46278e-21	1.02383e-16	Cycling	Capg
0.611341	6.73299e-21	1.06664e-16	Cycling	Apobec3
0.351101	7.12618e-21	1.12893e-16	Cycling	Lmf2
0.326547	8.64266e-21	1.36917e-16	Cycling	Mcm4
0.460842	8.78127e-21	1.39113e-16	Cycling	Ilf2
0.646325	1.08274e-20	1.71527e-16	Cycling	Cenpx
0.562069	1.21041e-20	1.91753e-16	Cycling	Sf3b5
0.455621	1.39384e-20	2.20813e-16	Cycling	Rps20
0.56086	1.4413e-20	2.28331e-16	Cycling	Psmb9
0.461742	1.48095e-20	2.34612e-16	Cycling	Hspa14
0.772925	1.60156e-20	2.53718e-16	Cycling	Plac8
0.49927	1.62249e-20	2.57035e-16	Cycling	U2af1
0.545378	1.81557e-20	2.87623e-16	Cycling	Npm1
0.515595	2.01633e-20	3.19428e-16	Cycling	Rheb
0.406831	2.26742e-20	3.59204e-16	Cycling	Brip1os
0.532627	2.98377e-20	4.72689e-16	Cycling	Cox6a1
0.379676	6.17351e-20	9.78008e-16	Cycling	Fzr1
0.624365	6.55538e-20	1.0385e-15	Cycling	Ywhaq
0.461068	9.54318e-20	1.51183e-15	Cycling	Rpl28
0.364886	1.01447e-19	1.60712e-15	Cycling	Kmt5a
0.316939	1.01532e-19	1.60847e-15	Cycling	Cep83
0.585263	1.12709e-19	1.78554e-15	Cycling	Rps26
0.515607	1.15264e-19	1.82602e-15	Cycling	Siva1
0.494222	1.19108e-19	1.88692e-15	Cycling	Calm1
0.42306	2.41315e-19	3.8229e-15	Cycling	Bst2
0.538661	3.28377e-19	5.20215e-15	Cycling	Uqcc2
0.550657	3.52324e-19	5.58152e-15	Cycling	H2afy
0.585581	3.75797e-19	5.95337e-15	Cycling	H2-Q4
0.368799	5.92294e-19	9.38312e-15	Cycling	Terf1
0.539634	6.59319e-19	1.04449e-14	Cycling	Cmpk1
0.292307	6.66595e-19	1.05602e-14	Cycling	Ift27
0.49786	6.68555e-19	1.05913e-14	Cycling	Snrpd2
0.397571	7.42481e-19	1.17624e-14	Cycling	Ubl4a
0.539376	7.90018e-19	1.25155e-14	Cycling	Snrpd3
0.438924	8.09274e-19	1.28205e-14	Cycling	Pold3
0.602644	1.05387e-18	1.66954e-14	Cycling	Ptges3
0.503036	1.06313e-18	1.6842e-14	Cycling	Mrpl42
0.515983	1.07023e-18	1.69546e-14	Cycling	Tkt
0.4766	1.10679e-18	1.75338e-14	Cycling	Anapc11
0.402741	1.1998e-18	1.90073e-14	Cycling	Rpl32
0.303869	1.24634e-18	1.97444e-14	Cycling	Lin9
0.370111	1.54179e-18	2.44251e-14	Cycling	Sms
0.416394	1.79346e-18	2.8412e-14	Cycling	Anapc15
0.495546	2.02863e-18	3.21375e-14	Cycling	Ndufa3
0.365323	2.06432e-18	3.27029e-14	Cycling	Apip
0.409994	2.08795e-18	3.30773e-14	Cycling	Nsmce1
0.384007	2.13438e-18	3.38128e-14	Cycling	Actb
0.4194	2.3507e-18	3.72398e-14	Cycling	Smc3
0.456306	2.43726e-18	3.8611e-14	Cycling	Cdk2ap1
0.48645	2.73942e-18	4.3398e-14	Cycling	Glrx
0.345842	2.86875e-18	4.54468e-14	Cycling	Bex3
0.3983	3.51548e-18	5.56923e-14	Cycling	Pfdn6
0.485219	3.57703e-18	5.66674e-14	Cycling	Ctsc
0.493165	4.04872e-18	6.41398e-14	Cycling	Mif
0.494653	4.83884e-18	7.66569e-14	Cycling	Akr1b3
0.526997	5.44081e-18	8.61933e-14	Cycling	Nsmce4a
0.310481	6.4435e-18	1.02078e-13	Cycling	Psmg2
0.508296	7.01972e-18	1.11206e-13	Cycling	Nedd8
0.473482	7.15107e-18	1.13287e-13	Cycling	Pin1
0.426126	8.34747e-18	1.32241e-13	Cycling	Sap30
0.488976	8.54698e-18	1.35401e-13	Cycling	Maz
0.482404	9.34564e-18	1.48054e-13	Cycling	Tpi1
0.490829	9.49138e-18	1.50362e-13	Cycling	Arpp19
0.333934	1.06267e-17	1.68348e-13	Cycling	Rbbp8
0.358022	1.07952e-17	1.71018e-13	Cycling	Uchl5
0.470263	1.08918e-17	1.72548e-13	Cycling	Ifi211
0.344011	1.81962e-17	2.88265e-13	Cycling	Pim1
0.422985	1.87654e-17	2.97281e-13	Cycling	Cpd
0.482664	2.68745e-17	4.25745e-13	Cycling	Ndufab1
0.50469	2.84936e-17	4.51396e-13	Cycling	Pdap1
0.345938	3.12931e-17	4.95745e-13	Cycling	Lyar
0.508808	3.51833e-17	5.57374e-13	Cycling	Fkbp2
0.538292	4.17466e-17	6.61349e-13	Cycling	Swi5
0.381289	4.65729e-17	7.37807e-13	Cycling	Tceal9
0.433321	4.97722e-17	7.88491e-13	Cycling	Psmc4
0.456576	5.23741e-17	8.29711e-13	Cycling	Rps18
0.503524	5.6982e-17	9.02709e-13	Cycling	Uqcrb
0.381788	6.25526e-17	9.90958e-13	Cycling	Mrpl13
0.31808	6.41033e-17	1.01552e-12	Cycling	Nfyb
0.533547	7.2776e-17	1.15292e-12	Cycling	Psmb4
0.501585	7.38171e-17	1.16941e-12	Cycling	Hspa8
0.471816	7.51216e-17	1.19008e-12	Cycling	Psmc3
0.416515	7.72396e-17	1.22363e-12	Cycling	Erg28
0.490647	7.79605e-17	1.23505e-12	Cycling	Chchd2
0.422578	8.14885e-17	1.29094e-12	Cycling	Magoh
0.389788	9.74126e-17	1.54321e-12	Cycling	Psat1
0.356756	9.86068e-17	1.56213e-12	Cycling	Cep57
0.275923	1.0365e-16	1.64202e-12	Cycling	Fxyd5
0.496265	1.11515e-16	1.76663e-12	Cycling	Timm13
0.273899	1.23653e-16	1.95891e-12	Cycling	Larp7
0.490799	1.49326e-16	2.36562e-12	Cycling	Atp5k
0.467488	1.62461e-16	2.57371e-12	Cycling	Psmc5
0.505087	2.08264e-16	3.29932e-12	Cycling	Ndufb11
0.396004	2.34485e-16	3.71471e-12	Cycling	Atp5e
0.457849	2.64193e-16	4.18535e-12	Cycling	Mrps14
0.481467	2.66809e-16	4.22679e-12	Cycling	Lsm6
0.417922	2.68306e-16	4.2505e-12	Cycling	Ccdc25
0.445341	3.07407e-16	4.86994e-12	Cycling	Atp5f1
0.378681	3.31234e-16	5.2474e-12	Cycling	Dazap1
0.42103	3.59072e-16	5.68841e-12	Cycling	Ppp1cc
0.455536	3.60723e-16	5.71458e-12	Cycling	Ndufa5
0.348684	3.69191e-16	5.84872e-12	Cycling	Rps12
0.490272	3.75382e-16	5.9468e-12	Cycling	Nxt2
0.498608	4.5416e-16	7.19481e-12	Cycling	Pgk1
0.440407	4.96451e-16	7.86477e-12	Cycling	Acat1
0.373695	5.03002e-16	7.96855e-12	Cycling	Erp29
0.321192	5.54952e-16	8.79156e-12	Cycling	Asf1a
0.304029	5.58917e-16	8.85437e-12	Cycling	1500011B03Rik
0.57752	5.80161e-16	9.19092e-12	Cycling	Dynll1
0.493475	5.89525e-16	9.33926e-12	Cycling	H2-T22
0.342159	5.89773e-16	9.34319e-12	Cycling	Pcbd2
0.412568	7.53054e-16	1.19299e-11	Cycling	Actn4
0.545209	8.35577e-16	1.32372e-11	Cycling	Eef1g
0.413994	9.31166e-16	1.47515e-11	Cycling	Tma7
0.548559	9.81297e-16	1.55457e-11	Cycling	Pnp
0.273219	1.02024e-15	1.61626e-11	Cycling	Nup50
0.392131	1.02975e-15	1.63132e-11	Cycling	Mrpl28
0.445039	1.06278e-15	1.68366e-11	Cycling	Atpif1
0.413637	1.22858e-15	1.94631e-11	Cycling	Ubb
0.460737	1.27511e-15	2.02002e-11	Cycling	Ndufs5
0.478287	1.28119e-15	2.02966e-11	Cycling	Tcp1
0.375365	1.30014e-15	2.05969e-11	Cycling	Cdc123
0.493518	1.31655e-15	2.08568e-11	Cycling	Cacybp
0.455259	1.39883e-15	2.21602e-11	Cycling	Supt16
0.353988	1.42211e-15	2.2529e-11	Cycling	Eny2
0.474843	1.46244e-15	2.3168e-11	Cycling	Cotl1
0.792324	2.14254e-15	3.39421e-11	Cycling	Ccl12
0.502083	2.27937e-15	3.61097e-11	Cycling	Mtch1
0.562834	2.85848e-15	4.52841e-11	Cycling	Cd72
0.423952	2.91873e-15	4.62386e-11	Cycling	Ndufa2
0.412559	3.11172e-15	4.92958e-11	Cycling	Slirp
0.493305	3.22577e-15	5.11027e-11	Cycling	Ldha
0.424204	3.47177e-15	5.49998e-11	Cycling	Baz1b
0.319731	3.91208e-15	6.19752e-11	Cycling	Oat
0.487704	4.0005e-15	6.33759e-11	Cycling	Rpl22l1
0.296388	4.88369e-15	7.73674e-11	Cycling	Pih1d1
0.276983	4.93978e-15	7.8256e-11	Cycling	Ilf3
0.558983	5.61026e-15	8.88777e-11	Cycling	Calm2
0.401453	6.70985e-15	1.06297e-10	Cycling	Eif2s1
0.405852	7.602e-15	1.20431e-10	Cycling	Trappc1
0.295145	7.69931e-15	1.21972e-10	Cycling	Fundc2
0.549148	9.60182e-15	1.52112e-10	Cycling	Atp5g1
0.451261	1.14887e-14	1.82004e-10	Cycling	Gars
0.447203	1.16054e-14	1.83852e-10	Cycling	Snx2
0.286914	1.30006e-14	2.05956e-10	Cycling	Odc1
0.4334	1.38556e-14	2.19501e-10	Cycling	Thoc7
0.452824	1.41659e-14	2.24417e-10	Cycling	Snrpc
0.359201	1.43153e-14	2.26783e-10	Cycling	Rplp2
0.430945	1.76414e-14	2.79476e-10	Cycling	Eif4a1
0.394053	1.90382e-14	3.01603e-10	Cycling	Mrps18c
0.406642	2.28634e-14	3.62201e-10	Cycling	G3bp1
0.431708	2.50097e-14	3.96204e-10	Cycling	Smc6
0.331518	2.6106e-14	4.13571e-10	Cycling	Zcwpw1
0.282406	2.68347e-14	4.25115e-10	Cycling	Trim28
0.438703	2.72959e-14	4.32422e-10	Cycling	Sumo3
0.326819	2.73509e-14	4.33293e-10	Cycling	Stip1
0.344184	2.9181e-14	4.62286e-10	Cycling	Bak1
0.463024	3.00056e-14	4.75349e-10	Cycling	Cox7b
0.366278	3.35704e-14	5.31822e-10	Cycling	Gps1
0.351267	3.56791e-14	5.65228e-10	Cycling	Rps16
0.393185	4.20572e-14	6.6627e-10	Cycling	Mrfap1
0.507732	4.2904e-14	6.79685e-10	Cycling	Slc29a1
0.363277	4.37532e-14	6.93139e-10	Cycling	Emp3
0.447467	4.46609e-14	7.07518e-10	Cycling	Eloc
0.275072	4.6132e-14	7.30823e-10	Cycling	Pigf
0.489179	5.75594e-14	9.11856e-10	Cycling	Manf
0.391262	5.94684e-14	9.42099e-10	Cycling	Atp5h
0.468655	6.04754e-14	9.58052e-10	Cycling	Smarca5
0.442126	6.2869e-14	9.95971e-10	Cycling	Ciao2a
0.461949	7.84426e-14	1.24269e-09	Cycling	Ppm1g
0.430478	8.0379e-14	1.27336e-09	Cycling	Abracl
0.261002	8.15408e-14	1.29177e-09	Cycling	Alg8
0.296785	8.49622e-14	1.34597e-09	Cycling	Nubp1
0.370407	8.89754e-14	1.40955e-09	Cycling	Ap2s1
0.317133	9.3243e-14	1.47716e-09	Cycling	Ptbp1
0.356899	9.44499e-14	1.49628e-09	Cycling	Pole4
0.382295	9.72279e-14	1.54028e-09	Cycling	Phf5a
0.402544	9.97648e-14	1.58047e-09	Cycling	Suz12
0.436921	1.01083e-13	1.60136e-09	Cycling	Micos10
0.511991	1.02804e-13	1.62863e-09	Cycling	Ndufa11
0.253491	1.08834e-13	1.72414e-09	Cycling	Gle1
0.315872	1.10116e-13	1.74446e-09	Cycling	Ubap2
0.437928	1.17766e-13	1.86565e-09	Cycling	Nono
0.356618	1.26692e-13	2.00705e-09	Cycling	Bcas2
0.461178	1.50948e-13	2.39133e-09	Cycling	Atp5mpl
0.358456	1.63648e-13	2.59252e-09	Cycling	Slc25a5
0.418048	1.95565e-13	3.09814e-09	Cycling	Serbp1
0.509377	2.00648e-13	3.17866e-09	Cycling	Prmt1
0.290528	2.01072e-13	3.18538e-09	Cycling	Snrnp40
0.374335	2.01192e-13	3.18728e-09	Cycling	Eif3l
0.397025	2.16865e-13	3.43557e-09	Cycling	Ssb
0.441161	2.29094e-13	3.62931e-09	Cycling	Psmb1
0.356918	2.31158e-13	3.662e-09	Cycling	H3f3b
0.458172	2.71766e-13	4.30532e-09	Cycling	Pkig
0.432847	2.86608e-13	4.54044e-09	Cycling	Psmb3
0.408823	2.91203e-13	4.61324e-09	Cycling	Rpl35
0.369796	2.96788e-13	4.70172e-09	Cycling	Psmd13
0.483595	3.04513e-13	4.8241e-09	Cycling	Kdelr2
0.458576	3.39669e-13	5.38104e-09	Cycling	Rab5if
0.330565	3.61115e-13	5.72079e-09	Cycling	Clic1
0.273189	3.80361e-13	6.02568e-09	Cycling	Srsf4
0.42433	4.8854e-13	7.73945e-09	Cycling	Hprt
0.378096	4.8873e-13	7.74247e-09	Cycling	Nop10
0.449886	5.60703e-13	8.88265e-09	Cycling	Ndufc1
0.305392	6.39656e-13	1.01334e-08	Cycling	Rpp30
0.401307	7.36099e-13	1.16613e-08	Cycling	Cbx1
0.443973	7.51889e-13	1.19114e-08	Cycling	Hp1bp3
0.385035	8.12366e-13	1.28695e-08	Cycling	Ak2
0.317498	9.00459e-13	1.42651e-08	Cycling	Srsf6
0.384953	9.373e-13	1.48487e-08	Cycling	Sh3bgrl3
0.324277	9.71207e-13	1.53859e-08	Cycling	Paics
0.313637	1.09382e-12	1.73284e-08	Cycling	Emc8
0.372039	1.42698e-12	2.26062e-08	Cycling	Sem1
0.350179	1.43446e-12	2.27247e-08	Cycling	Mrpl12
0.34564	1.53164e-12	2.42643e-08	Cycling	Txnl1
0.362885	1.5346e-12	2.43111e-08	Cycling	Prelid3b
0.251627	1.56071e-12	2.47248e-08	Cycling	Pbdc1
0.358148	1.57744e-12	2.49898e-08	Cycling	Mbd2
0.264627	1.68112e-12	2.66324e-08	Cycling	Nop58
0.397998	1.71886e-12	2.72302e-08	Cycling	Rac2
0.271153	1.72927e-12	2.7395e-08	Cycling	Hmgn3
0.439152	1.73842e-12	2.75401e-08	Cycling	Arhgdib
0.373445	1.76201e-12	2.79137e-08	Cycling	Ndufb3
0.374495	1.9357e-12	3.06653e-08	Cycling	Psmb7
0.37134	1.99113e-12	3.15435e-08	Cycling	Ifi47
0.384882	2.44546e-12	3.8741e-08	Cycling	Ube2l3
0.291092	2.51218e-12	3.97979e-08	Cycling	Nudt19
0.370924	2.7155e-12	4.3019e-08	Cycling	Ube2n
0.34117	2.86796e-12	4.54343e-08	Cycling	Rwdd1
0.343536	3.01672e-12	4.77909e-08	Cycling	Park7
0.261766	3.26102e-12	5.16611e-08	Cycling	Gtf2f1
0.349113	3.45484e-12	5.47315e-08	Cycling	Vps36
0.42271	3.75123e-12	5.9427e-08	Cycling	Actr3
0.382639	4.09064e-12	6.4804e-08	Cycling	Snu13
0.351522	4.12079e-12	6.52816e-08	Cycling	Spop
0.396668	4.33511e-12	6.86768e-08	Cycling	Cdv3
0.288953	4.7794e-12	7.57153e-08	Cycling	Hras
0.42814	4.83338e-12	7.65704e-08	Cycling	Phf11d
0.313848	4.84381e-12	7.67356e-08	Cycling	Gtf2a2
0.338604	5.15916e-12	8.17314e-08	Cycling	Hnrnpa2b1
0.366737	5.32269e-12	8.4322e-08	Cycling	Ndufb6
0.418274	5.36225e-12	8.49488e-08	Cycling	Rad50
0.294804	5.37972e-12	8.52255e-08	Cycling	Acp1
0.298411	5.90418e-12	9.35341e-08	Cycling	Nsmce2
0.265819	6.2412e-12	9.88731e-08	Cycling	Wbp11
0.400928	6.41325e-12	1.01599e-07	Cycling	Rps6
0.340859	6.66415e-12	1.05574e-07	Cycling	Suds3
0.371482	6.74628e-12	1.06875e-07	Cycling	Cenpb
0.358172	6.78981e-12	1.07564e-07	Cycling	Nelfe
0.299448	7.12466e-12	1.12869e-07	Cycling	Bccip
0.313081	7.37193e-12	1.16786e-07	Cycling	Mrpl40
0.293317	7.47976e-12	1.18494e-07	Cycling	Irf7
0.401296	7.91604e-12	1.25406e-07	Cycling	Hnrnpd
0.410869	7.95449e-12	1.26015e-07	Cycling	Brd8
0.431651	8.30237e-12	1.31526e-07	Cycling	Ppp1ca
0.354949	8.63209e-12	1.3675e-07	Cycling	Rack1
0.456143	8.94052e-12	1.41636e-07	Cycling	Lap3
0.397506	9.85411e-12	1.56109e-07	Cycling	Psmb5
0.280696	1.05375e-11	1.66934e-07	Cycling	Lrrc59
0.283302	1.16627e-11	1.84761e-07	Cycling	Nudt5
0.300107	1.18703e-11	1.88049e-07	Cycling	Psmd14
0.421733	1.20107e-11	1.90273e-07	Cycling	Taldo1
0.36481	1.26466e-11	2.00348e-07	Cycling	Stub1
0.263685	1.26651e-11	2.0064e-07	Cycling	Mrpl49
0.382218	1.31588e-11	2.08461e-07	Cycling	Cox7c
0.345258	1.38203e-11	2.18942e-07	Cycling	Mrpl21
0.381646	1.45451e-11	2.30423e-07	Cycling	Creld2
0.430987	1.52009e-11	2.40813e-07	Cycling	Psma2
0.307826	1.58462e-11	2.51035e-07	Cycling	Cisd1
0.33079	1.64105e-11	2.59975e-07	Cycling	Ndufv1
0.412836	1.75327e-11	2.77754e-07	Cycling	Psma4
0.281675	1.84794e-11	2.92751e-07	Cycling	Hist1h1c
0.393495	1.88358e-11	2.98396e-07	Cycling	Fmr1
0.364317	2.14748e-11	3.40203e-07	Cycling	Psma5
0.436998	2.26919e-11	3.59485e-07	Cycling	Cct3
0.258966	2.38086e-11	3.77175e-07	Cycling	Umps
0.356716	2.47385e-11	3.91908e-07	Cycling	Ndufb8
0.386513	2.54586e-11	4.03315e-07	Cycling	Smdt1
0.429387	2.90378e-11	4.60017e-07	Cycling	Mdh1
0.337888	2.95105e-11	4.67505e-07	Cycling	Zcchc17
0.290008	3.08866e-11	4.89305e-07	Cycling	Cyc1
0.307681	3.10395e-11	4.91727e-07	Cycling	Rbm8a
0.394536	3.18147e-11	5.04009e-07	Cycling	Rpl31
0.401481	3.30057e-11	5.22876e-07	Cycling	Ddah2
0.354912	3.35707e-11	5.31827e-07	Cycling	Romo1
0.342646	3.35998e-11	5.32289e-07	Cycling	Vdac1
0.34484	3.44643e-11	5.45983e-07	Cycling	Krtcap2
0.267048	3.58046e-11	5.67217e-07	Cycling	Tusc3
0.283608	3.74819e-11	5.93789e-07	Cycling	Cops5
0.390317	3.81477e-11	6.04336e-07	Cycling	Sptssa
0.365317	3.85949e-11	6.11421e-07	Cycling	Mrpl30
0.335157	3.86253e-11	6.11902e-07	Cycling	Ssr1
0.312805	4.09095e-11	6.48088e-07	Cycling	Ndufs6
0.267307	4.09922e-11	6.49398e-07	Cycling	Hdac1
0.323331	4.21116e-11	6.67132e-07	Cycling	Cnih4
0.266712	4.57847e-11	7.25321e-07	Cycling	Chchd1
0.400476	4.68111e-11	7.41581e-07	Cycling	Hspe1
0.310227	4.72895e-11	7.4916e-07	Cycling	Etfb
0.416721	5.00351e-11	7.92656e-07	Cycling	Zcrb1
0.367619	5.04e-11	7.98437e-07	Cycling	Hsp90ab1
0.35406	5.15213e-11	8.16201e-07	Cycling	Rpl15
0.282348	5.5421e-11	8.77979e-07	Cycling	Smarcc1
0.311114	5.88326e-11	9.32026e-07	Cycling	Nhp2
0.318012	6.45942e-11	1.0233e-06	Cycling	Pcnt
0.346438	7.17816e-11	1.13716e-06	Cycling	Mdh2
0.308715	7.3753e-11	1.16839e-06	Cycling	Mrps25
0.331335	7.56117e-11	1.19784e-06	Cycling	Rps8
0.328908	7.58852e-11	1.20217e-06	Cycling	Mrpl57
0.333051	7.61746e-11	1.20676e-06	Cycling	Gtf2h5
0.262845	7.97344e-11	1.26315e-06	Cycling	Cltb
0.250096	8.02814e-11	1.27182e-06	Cycling	Abcf2
0.31517	8.68266e-11	1.37551e-06	Cycling	Eno1
0.252019	1.05952e-10	1.67848e-06	Cycling	Mpp6
0.333578	1.08054e-10	1.71178e-06	Cycling	Ube2m
0.300378	1.27475e-10	2.01946e-06	Cycling	Hikeshi
0.370956	1.2989e-10	2.05771e-06	Cycling	Ywhae
0.319901	1.35675e-10	2.14937e-06	Cycling	Milr1
0.309194	1.47586e-10	2.33806e-06	Cycling	Naa50
0.366302	1.47628e-10	2.33872e-06	Cycling	Tomm7
0.322854	1.47816e-10	2.34171e-06	Cycling	Polr2j
0.297029	1.5012e-10	2.37821e-06	Cycling	Rpl29
0.278339	1.52687e-10	2.41887e-06	Cycling	Cdc34
0.314744	1.55044e-10	2.4562e-06	Cycling	Med28
0.33312	1.55375e-10	2.46145e-06	Cycling	Mbd3
0.330928	1.55918e-10	2.47005e-06	Cycling	Polr2f
0.312758	1.58919e-10	2.51759e-06	Cycling	Cox6b1
0.281983	1.67727e-10	2.65713e-06	Cycling	Timm17b
0.34879	1.75221e-10	2.77585e-06	Cycling	Ap2m1
0.251135	1.85639e-10	2.9409e-06	Cycling	Rnf168
0.311167	1.96124e-10	3.107e-06	Cycling	Higd1a
0.312129	2.28061e-10	3.61294e-06	Cycling	Rps15a
0.313361	2.37111e-10	3.75631e-06	Cycling	Rif1
0.254546	2.38959e-10	3.78558e-06	Cycling	Usp39
0.301256	2.58481e-10	4.09486e-06	Cycling	Agpat5
0.292301	2.63459e-10	4.17371e-06	Cycling	Uqcrfs1
0.374034	2.95316e-10	4.67839e-06	Cycling	Psma7
0.405496	2.99721e-10	4.74818e-06	Cycling	Osgep
0.328236	3.01349e-10	4.77397e-06	Cycling	Drap1
0.284316	3.01598e-10	4.77792e-06	Cycling	Mrps24
0.31697	3.01926e-10	4.78311e-06	Cycling	Atp5md
0.364969	3.16008e-10	5.00619e-06	Cycling	Psmd2
0.309308	3.18784e-10	5.05018e-06	Cycling	Sdhd
0.32717	3.30901e-10	5.24213e-06	Cycling	Ndufb7
0.281403	3.49082e-10	5.53015e-06	Cycling	Cops9
0.25629	3.50854e-10	5.55823e-06	Cycling	Faf1
0.39375	3.57503e-10	5.66356e-06	Cycling	Pcbp2
0.306555	3.70071e-10	5.86267e-06	Cycling	Tmem258
0.293272	3.8213e-10	6.0537e-06	Cycling	Ufc1
0.371265	3.87332e-10	6.13611e-06	Cycling	Pla2g16
0.262853	3.89722e-10	6.17397e-06	Cycling	Ahsa1
0.340304	4.2399e-10	6.71686e-06	Cycling	Sfpq
0.270019	4.31819e-10	6.84088e-06	Cycling	Usp14
0.380523	4.39987e-10	6.97028e-06	Cycling	Ndufb9
0.302071	4.53201e-10	7.17961e-06	Cycling	Eif4e
0.266492	5.06364e-10	8.02182e-06	Cycling	Vrk1
0.36978	5.18313e-10	8.21111e-06	Cycling	Pgam1
0.372957	5.19019e-10	8.2223e-06	Cycling	Atp5a1
0.363138	5.76899e-10	9.13924e-06	Cycling	Iigp1
0.406246	5.90898e-10	9.36101e-06	Cycling	Eif2s2
0.305166	5.95615e-10	9.43573e-06	Cycling	Hsd17b12
0.313698	6.05587e-10	9.5937e-06	Cycling	Fkbp4
0.315028	6.29122e-10	9.96654e-06	Cycling	Cox4i1
0.35474	6.58545e-10	1.04327e-05	Cycling	Srp14
0.272673	6.59633e-10	1.04499e-05	Cycling	Psmd1
0.349661	6.76967e-10	1.07245e-05	Cycling	Pfdn1
0.256036	6.8067e-10	1.07832e-05	Cycling	A430005L14Rik
0.280616	7.22303e-10	1.14427e-05	Cycling	Morf4l2
0.28591	8.04895e-10	1.27512e-05	Cycling	Parp2
0.326974	9.59752e-10	1.52044e-05	Cycling	Psme2
0.274972	9.69375e-10	1.53568e-05	Cycling	Ormdl2
[truncated: 142 more rows]

## Sheet: DEGs DAM miR132OE
gene	avg_log2FC	p_val	p_val_adj
Appl1	0.454763	4.45989e-06	0.0706535
Ralgps2	0.484577	1.47886e-05	0.234281
Slu7	0.495614	1.9725e-05	0.312483
Arhgef3	0.20917	2.9319e-05	0.464472
Gm26724	0.203623	2.9319e-05	0.464472
Gm5644	0.215998	2.9319e-05	0.464472
Tpi1	-0.575103	3.05637e-05	0.48419
Eps15	0.552863	7.39724e-05	1
Cdk11b	0.466405	8.63706e-05	1
Inpp5e	0.242224	9.51026e-05	1
Tex10	0.187415	0.000103284	1
Wwp1	0.381577	0.000123111	1
Asb3	0.215612	0.000145937	1
Tmem65	0.177416	0.000236024	1
Polr3f	0.232422	0.000258678	1
Surf6	0.223618	0.000258678	1
5730409E04Rik	0.181533	0.000284805	1
Cenpv	0.149116	0.000284805	1
Usp47	0.196196	0.000284805	1
2900093K20Rik	0.139157	0.000312065	1
Arrdc2	0.0899941	0.000312065	1
Dand5	0.137576	0.000312065	1
Gm17251	0.0861138	0.000312065	1
Gm45501	0.0960063	0.000312065	1
Lsm11	0.162074	0.000312065	1
Prdm11	0.14982	0.000312065	1
Psrc1	0.22091	0.000312065	1
Agap1	0.204678	0.000328669	1
Zfp933	0.161937	0.000370674	1
Siglech	-0.537289	0.000377302	1
Rab33b	0.13452	0.000391769	1
Psmg3	0.353719	0.000402277	1
Rcor3	0.13187	0.000437366	1
Fam160b1	0.319632	0.000466163	1
Nupl2	0.268076	0.000484794	1
Tut7	0.456481	0.000505801	1
Exoc6	0.406999	0.00052126	1
Shld2	0.218328	0.000524159	1
B4galt6	0.26149	0.000566486	1
Pom121	0.22353	0.000588823	1
Zfp706	0.437019	0.00071536	1
Gtf2h4	0.138326	0.000861955	1
Zbtb38	0.205457	0.0010738	1
Tspo	-0.318817	0.00114912	1
Gpatch3	0.182542	0.00120913	1
Gprasp1	0.23989	0.00120913	1
Pcgf1	0.148433	0.0012593	1
Terf2ip	0.207403	0.0012593	1
Tcta	0.150927	0.00136547	1
Zmym1	0.135316	0.00136547	1
Atat1	0.140105	0.00142159	1
Dnm1l	0.251649	0.00145919	1
Qrsl1	0.255259	0.00149775	1
Trp53rka	0.265052	0.00153894	1
Med17	0.317881	0.00156273	1
Adnp	0.163858	0.00164828	1
Ldha	-0.408421	0.00165855	1
Tank	0.29774	0.00172039	1
Elf2	0.305008	0.00176868	1
Zc3h4	0.222638	0.00182576	1
Faap100	0.206119	0.00188871	1
Snrk	0.208525	0.00189281	1
Tsc22d2	0.210229	0.00191269	1
P4ha1	-0.467364	0.00198528	1
Nt5dc2	0.191762	0.00202226	1
Rpl7	-0.234028	0.00206344	1
Tubb2a	0.46442	0.00210022	1
Cnrip1	0.224071	0.00211487	1
Zbtb33	0.227278	0.00211487	1
Zbtb45	0.284827	0.00211487	1
Scyl1	0.212722	0.00215757	1
Tcp11l2	0.149886	0.00216097	1
Prxl2b	0.390621	0.00221157	1
Txnip	0.554455	0.00226695	1
4933439C10Rik	0.150578	0.00231184	1
Eefsec	0.169354	0.00231184	1
Rsad1	0.145448	0.00231184	1
Pfkl	-0.487463	0.00233963	1
Pdcl3	0.378942	0.00236755	1
Ptpn21	0.166386	0.00252549	1
Zdhhc20	0.301619	0.00269355	1
Exosc5	0.377988	0.00273141	1
Hadh	0.272691	0.00295031	1
Phc2	0.37454	0.00299288	1
Eno1	-0.390901	0.00307686	1
Fmc1	0.295344	0.00339098	1
B2m	-0.178208	0.00348978	1
Cdkn2aip	0.171319	0.00358074	1
Fermt2	0.173168	0.00358074	1
Cyb5a	0.401933	0.00365369	1
Iqsec2	0.248056	0.00370788	1
Tmem161b	0.20556	0.00370788	1
Paxbp1	0.288621	0.0037252	1
Coro1a	-0.3143	0.00376531	1
2900076A07Rik	0.111311	0.00377127	1
Gm34220	0.0982274	0.00377127	1
Gys1	0.186948	0.00377127	1
Pdp1	0.108792	0.00377127	1
Ston2	0.150956	0.00377127	1
Sf3b2	0.36166	0.00381917	1
N4bp2l2	0.380084	0.00382294	1
Wrap73	0.260272	0.00395049	1
2810403D21Rik	0.129216	0.00397098	1
Hbegf	0.0732885	0.00397098	1
Mapkapk5	0.139928	0.00397098	1
Rusc2	0.0963151	0.00397098	1
Sncaip	0.130838	0.00397098	1
Tk1	0.183523	0.00397098	1
Zdhhc1	0.105185	0.00397098	1
Zmat1	0.119277	0.00397098	1
Btd	0.168977	0.00397656	1
Plrg1	0.209125	0.00399219	1
Atg14	0.231116	0.00411555	1
Fbxo5	0.0632948	0.00418025	1
Klf11	0.051413	0.00418025	1
Ubxn7	0.0831516	0.00418025	1
Apoc1	-0.607923	0.00419024	1
Arhgap39	0.229439	0.00424237	1
Eapp	0.342255	0.00428347	1
Ctss	-0.226916	0.00430544	1
Nfam1	0.30535	0.00438289	1
Klhl25	0.120833	0.00441281	1
Gcn1l1	0.259989	0.00448499	1
Mapk1	0.310473	0.00449975	1
Rpl17	-0.272938	0.00455247	1
Mier2	0.145808	0.00456759	1
Zbtb37	0.160128	0.00456759	1
Tysnd1	0.255358	0.00460472	1
Rabif	0.252688	0.00472954	1
Rsf1	0.302005	0.00478815	1
Pnpt1	0.306371	0.00484616	1
Thap1	0.0982123	0.004892	1
Kpnb1	0.29579	0.00506701	1
Rpl35	-0.235924	0.00514054	1
Tuba1b	0.354128	0.00516168	1
Rab3ip	0.159424	0.0051855	1
Pdcd4	0.2834	0.00546	1
Dnajc14	0.249603	0.00553524	1
Pip4k2a	0.286186	0.00561263	1
Nhlrc3	0.234885	0.00587692	1
Abcd4	0.251754	0.00636315	1
Rbm39	0.417155	0.00655076	1
Cirbp	0.218695	0.00666659	1
1810032O08Rik	0.182219	0.00680835	1
Gars	0.314776	0.0070114	1
Slc12a6	0.159599	0.00705502	1
Slc9a1	0.184457	0.00706656	1
Klf6	0.431154	0.00722549	1
Psme2	-0.240121	0.00730718	1
4930503L19Rik	0.177428	0.00733354	1
1600020E01Rik	0.116165	0.00760952	1
Atxn1l	0.104534	0.00760952	1
Zfp943	0.151943	0.00760952	1
Lag3	-0.445258	0.00770437	1
Plagl2	0.129536	0.00789478	1
Sfi1	0.268182	0.0079999	1
Chd2	0.239763	0.00809122	1
H2-K1	-0.145385	0.00809232	1
Ucp2	-0.279209	0.00813046	1
Irf7	-0.281889	0.00835158	1
Stard5	0.182394	0.00849421	1
Trim26	0.325343	0.00854202	1
Cog6	0.0980624	0.00880891	1
H2-T23	-0.264117	0.00883275	1
Atpif1	0.329643	0.00906173	1
Atp13a3	0.159562	0.00910689	1
Bod1	0.169983	0.00910689	1
Cggbp1	0.405127	0.00925428	1
Nek6	-0.280108	0.00926567	1
Sat1	0.219379	0.00927353	1
Gphn	0.129809	0.00946975	1
Ninl	0.0849403	0.00946975	1
Mark2	0.272536	0.00955111	1
Tuba1c	0.24952	0.00958523	1
Txnrd1	0.297551	0.00969159	1
Actb	-0.0883027	0.00982517	1
Nudt13	0.163696	0.0098737	1
Gdap2	0.186111	0.00991324	1
Tsga10	0.151009	0.00991324	1
Dhx36	0.271787	0.00995359	1
Sf3b1	0.364721	0.0099875	1
Sqstm1	0.479934	0.0103416	1
Mgat5	0.241965	0.0103557	1
Isg20l2	0.153453	0.0104164	1
Pmp22	0.357837	0.0104757	1
Yipf2	0.172984	0.0105301	1
Gripap1	0.257847	0.0106081	1
Banf1	0.37775	0.0106129	1
Apoe	-0.2121	0.0107285	1
Irf2	0.341495	0.0108174	1
Ldb1	0.192086	0.0108207	1
Bnip3l	0.367777	0.0108602	1
Prpf39	0.28273	0.0109485	1
Hmg20a	0.129734	0.0111809	1
Ppp2r2d	0.278849	0.0113002	1
Hadhb	0.286879	0.0113996	1
Zfp131	0.216199	0.011474	1
Vars	0.256983	0.0114748	1
Esf1	0.273769	0.0115128	1
6820431F20Rik	0.303946	0.01179	1
Synrg	0.216915	0.0118616	1
Gtf3a	0.284868	0.0121716	1
Atf7	0.212347	0.0123016	1
Wdr36	0.276002	0.0123016	1
Fth1	-0.118266	0.0123256	1
Apobec3	0.301404	0.0123424	1
Tmem189	-0.351338	0.0124555	1
Arf1	0.278841	0.0125685	1
Nmd3	0.274104	0.0126172	1
Psme1	-0.228228	0.0126247	1
Dnpep	0.229064	0.0127208	1
Vat1	0.336365	0.0128663	1
Zfx	0.200697	0.0128867	1
Lsg1	0.323883	0.0129613	1
Zfp512	0.242186	0.0132677	1
Ifitm3	-0.2455	0.0132725	1
Mrps17	-0.283374	0.0134144	1
Sart3	0.154013	0.0134352	1
Ms4a4c	-0.455967	0.0135595	1
Pbrm1	0.248886	0.0136401	1
Akap8l	0.286126	0.013841	1
Tprgl	0.303229	0.0139396	1
Erbin	0.392756	0.0141323	1
Bid	0.22965	0.0142739	1
Mat2b	0.331679	0.0143463	1
Ddit3	0.37831	0.0145967	1
1700020I14Rik	0.282513	0.0146893	1
Gtpbp6	0.264817	0.0147357	1
Carnmt1	0.179659	0.0147835	1
Uckl1	0.161295	0.0147835	1
Tmem70	0.167887	0.014894	1
Picalm	0.32421	0.0149982	1
Ascc2	0.181688	0.0151225	1
Zwint	0.267042	0.0151541	1
Rtf2	0.369194	0.0152109	1
Ppfia1	0.160693	0.015403	1
Tmem198b	0.206545	0.0156447	1
Vps13b	0.145009	0.0156447	1
Ap3b1	0.330162	0.0157427	1
Chkb	0.228249	0.0158781	1
Fra10ac1	0.311836	0.0161856	1
Npc2	-0.167857	0.0162328	1
Gramd1b	0.121774	0.0162816	1
Lonrf1	0.110319	0.0162816	1
Pop1	0.151873	0.0162816	1
Trappc11	0.170272	0.0162816	1
Znrd1as	0.107193	0.0162816	1
Krcc1	0.350523	0.0165317	1
Oxr1	0.248507	0.0165434	1
Eif1ad	0.337885	0.0166751	1
Hectd1	0.276348	0.0166963	1
Lmf2	0.206315	0.016771	1
Arl8b	-0.321454	0.0168844	1
Mgat2	0.293549	0.0168928	1
Snapc2	0.149217	0.0169258	1
2610507I01Rik	0.0978613	0.0169413	1
Cep85	0.135246	0.0169413	1
Gm11808	0.145819	0.0169413	1
Gm45716	0.127937	0.0169413	1
Gm5165	0.11735	0.0169413	1
Kif13a	0.141061	0.0169413	1
Mettl17	0.125131	0.0169413	1
Nnat	0.188674	0.0169413	1
Pvr	0.0770236	0.0169413	1
Rffl	0.112748	0.0169413	1
Rita1	0.0796821	0.0169413	1
Ssh1	0.129169	0.0169413	1
Taf1a	0.115942	0.0169413	1
Tspan2	0.137713	0.0169413	1
Tspyl2	0.118504	0.0169413	1
Zfp105	0.149494	0.0169413	1
Exoc5	0.270752	0.0169786	1
Kbtbd2	0.177773	0.0169894	1
Fn1	-0.357721	0.0171752	1
Stag1	0.250876	0.0173203	1
Mcm7	0.195704	0.0174078	1
Sugp2	0.140755	0.0174686	1
Dynll1	-0.231427	0.0176129	1
Alcam	0.0775865	0.0176243	1
D11Wsu47e	0.14985	0.0176243	1
E130309D02Rik	0.100883	0.0176243	1
Ern1	0.156298	0.0176243	1
Gemin8	0.138203	0.0176243	1
Gm20634	0.136754	0.0176243	1
Trmt2b	0.120376	0.0176243	1
Elmo1	0.214842	0.017668	1
Hmgxb4	0.219003	0.0177076	1
Tomm40l	0.16777	0.0177076	1
Rpn1	-0.388312	0.0177209	1
Itpripl2	0.388806	0.0177587	1
Grina	-0.321656	0.017791	1
P2rx4	-0.344357	0.017872	1
Cep44	0.215618	0.0180266	1
Ilrun	0.335928	0.0181819	1
Snhg17	0.179456	0.0181929	1
Dnajc19	0.353613	0.018274	1
1500004A13Rik	0.0998081	0.0183313	1
4930402H24Rik	0.114581	0.0183313	1
Bcl2l13	0.0674557	0.0183313	1
Camk2n2	0.0588685	0.0183313	1
Gm10136	0.0861964	0.0183313	1
Gm39469	0.106184	0.0183313	1
Wrb	0.0704662	0.0183313	1
Zfp574	0.131354	0.0183313	1
Mbnl1	0.351373	0.0184373	1
Dtnbp1	-0.369278	0.0184531	1
Gm2a	-0.345449	0.0185001	1
Cpe	0.226151	0.0186002	1
Bst2	-0.127465	0.0189556	1
Ccdc51	0.0529123	0.019063	1
Fmo5	0.066891	0.019063	1
Gm43795	0.0664506	0.019063	1
Napb	0.0502837	0.019063	1
Rrp1b	0.079608	0.019063	1
Trim36	0.0715911	0.019063	1
Vps72	0.261377	0.0190658	1
Arvcf	0.185637	0.0191896	1
Zfp637	0.131638	0.0191896	1
Cherp	0.134097	0.0191985	1
Cpeb4	0.164295	0.0191985	1
Dram1	0.175208	0.0191985	1
Tmem9	0.219491	0.0191985	1
Oga	0.277406	0.0192179	1
Sphk2	0.261084	0.0192179	1
Metrnl	0.281212	0.0192485	1
Atxn7l3b	0.292074	0.0193085	1
Rsrp1	0.348019	0.0193452	1
Srgap2	0.353297	0.0195946	1
Pnrc1	0.325403	0.0196629	1
Zyg11b	0.151781	0.0197192	1
Fam210a	0.111192	0.0197953	1
Usp38	0.170081	0.0197953	1
Depdc7	0.0686709	0.0198201	1
Dnaja4	0.0635682	0.0198201	1
Gm15446	0.0656527	0.0198201	1
Inafm2	0.0673743	0.0198201	1
Sf3a2	0.279729	0.0198757	1
Tpr	0.342709	0.0199118	1
Zc3h13	0.248801	0.0199879	1
Ssr2	0.30317	0.0202366	1
Plekha3	0.144541	0.0202523	1
Csnk1d	0.320594	0.0202582	1
Cd72	-0.315543	0.0202796	1
Uhrf2	0.312694	0.0202992	1
Cxxc1	0.139385	0.0204177	1
Smg1	0.178633	0.0205213	1
Brcc3	-0.237202	0.020653	1
Rgl2	0.217965	0.020677	1
Ifi27l2a	-0.222385	0.0206858	1
Shb	0.102351	0.0207979	1
Cgas	0.365896	0.0208366	1
Clasrp	0.146177	0.021057	1
Mrm1	0.0839378	0.021057	1
Nle1	0.138681	0.021057	1
Tjp2	0.0765107	0.021057	1
Rps24	-0.0939213	0.0210661	1
Mthfsl	0.296133	0.0211424	1
Ezh1	0.143394	0.0213562	1
Anapc16	0.290851	0.0213817	1
Arl6	0.139015	0.0217137	1
Dusp16	0.117314	0.0217137	1
Gm4673	0.109002	0.0217137	1
Hs1bp3	0.157503	0.0217137	1
Mapk8ip3	0.112757	0.0217137	1
Morc2a	0.152706	0.0217137	1
Sec24a	0.117519	0.0217137	1
Zfpm1	0.129779	0.0217137	1
Trim28	0.215569	0.0218234	1
Rpn2	0.279881	0.0218957	1
Mtss1	0.170673	0.0219276	1
Ppp1r10	0.283088	0.0220437	1
Selenop	0.318491	0.0222049	1
Ints6	0.112918	0.0223882	1
Trak1	0.104679	0.0223882	1
Zc3h12c	0.162894	0.0223882	1
Zscan12	0.134255	0.0223882	1
Pla2g16	-0.325454	0.022501	1
Map3k7	0.132431	0.0225122	1
Ogfod3	0.139483	0.0225122	1
Atg101	0.284403	0.0225136	1
Sh3bgrl	0.310989	0.0225136	1
Cd53	-0.293354	0.0226596	1
Tusc2	0.344433	0.0226816	1
Mapkapk2	-0.349295	0.0226953	1
Mia2	0.328799	0.0227015	1
Il18bp	-0.330239	0.022743	1
Adss	0.247762	0.0229668	1
Rbl2	0.120934	0.0230808	1
Zdhhc18	0.122978	0.0230808	1
Rps6	-0.256577	0.0231289	1
Alkbh1	0.261429	0.0231813	1
Immt	0.329216	0.0231861	1
Rabep2	0.190908	0.0232028	1
Rbm33	0.16745	0.0232028	1
Aasdhppt	0.208575	0.023218	1
C1qb	-0.0857608	0.0232442	1
Trnt1	0.249658	0.0234409	1
Csrnp1	0.110136	0.0237222	1
Stam2	0.221655	0.0237347	1
Rsbn1	0.174472	0.0237803	1
Tbc1d31	0.10707	0.0237919	1
Cdk2ap1	0.174169	0.0243696	1
Atp6ap1	0.317131	0.0244324	1
Pkm	-0.246523	0.0245472	1
Kif3b	0.219426	0.0248301	1
Rpp38	0.066711	0.0248562	1
Usp24	0.230797	0.0249143	1
Psmb8	-0.140365	0.0250027	1
Fbxw4	-0.308966	0.0253833	1
Osbp	0.1941	0.0253941	1
Syncrip	0.227278	0.0254648	1
Akap8	0.132066	0.0258371	1
Zfand2b	0.199172	0.0260259	1
Slc39a1	-0.296421	0.0260398	1
H2-D1	-0.0780184	0.0260545	1
Rhog	0.258446	0.0260834	1
Slc38a9	0.251311	0.0264147	1
Copz1	0.264745	0.0264278	1
Reep5	0.240925	0.02643	1
Spp1	-0.468093	0.0264992	1
Slf2	0.199862	0.0265553	1
Ndufaf4	0.243252	0.0269071	1
Ctsd	-0.229788	0.0269552	1
Tbk1	0.144053	0.0271384	1
Polr2j	0.270059	0.0271445	1
Snap23	0.293176	0.0271445	1
Cct8	-0.322123	0.0271513	1
Ndufa7	0.288691	0.0271626	1
Cdk10	0.158526	0.0277622	1
Ckb	0.234565	0.0277826	1
Tmsb10	-0.298243	0.0277826	1
Arid4a	0.2834	0.0280179	1
Rbx1	0.208886	0.0280444	1
Agpat3	0.295051	0.0282511	1
Kat7	0.152046	0.0283831	1
Toe1	0.181016	0.0286676	1
Ctsz	-0.11276	0.0288338	1
Ngrn	0.162076	0.029016	1
Ttc3	0.1847	0.0290347	1
Gtf2e2	0.135411	0.0292103	1
Rpl36a	-0.169464	0.0293721	1
Spata13	-0.277654	0.0293929	1
Ifi30	-0.154742	0.0294642	1
Hpgd	0.407594	0.0295557	1
Mif	-0.287905	0.0295814	1
Crtap	0.212873	0.0301972	1
Wdr44	0.200185	0.0301972	1
Atic	0.270228	0.030384	1
Arl2bp	0.159508	0.0304195	1
Lpcat2	-0.288099	0.0304266	1
Glrx5	0.258069	0.0304971	1
Fkbp3	0.271764	0.0305173	1
Ndufab1	0.293059	0.0305193	1
Rpl6	-0.139733	0.0307907	1
Setd1b	0.243405	0.030937	1
Naa60	0.164234	0.0309881	1
Ddx19a	0.210043	0.0310236	1
Nckap1l	0.277659	0.0310267	1
Akr1e1	-0.20252	0.0310345	1
Hdac3	-0.190269	0.0310345	1
Ldlrap1	-0.172351	0.0310345	1
Ttyh3	-0.160427	0.0310345	1
Commd10	0.218659	0.0311389	1
Noc2l	0.223349	0.0311848	1
Akap13	0.287515	0.0312521	1
Gm43362	0.134171	0.0316705	1
Sidt2	0.135711	0.0316705	1
Cgrrf1	0.176714	0.0317946	1
Chst2	-0.333765	0.0318594	1
Speg	-0.269241	0.0318745	1
Xbp1	0.32842	0.0322228	1
Bcl9	0.124959	0.0323043	1
Pld3	-0.316792	0.0323629	1
Ctsb	-0.169053	0.0323954	1
Mrps18a	-0.31327	0.0326989	1
Ly6a	-0.412304	0.0328509	1
Gapdh	-0.182859	0.0329262	1
Ube2e1	0.30572	0.0329355	1
Timp2	-0.314036	0.0329799	1
Dnajc9	0.154097	0.0330741	1
Mad1l1	0.112552	0.0330741	1
Glo1	-0.242015	0.033224	1
Smim27	0.251934	0.033461	1
1810013L24Rik	0.0900388	0.0336183	1
Zswim6	0.124893	0.0337956	1
Pfdn6	0.250235	0.0338649	1
Mdh1	0.274491	0.0342515	1
Prdx6	0.351187	0.0344732	1
Acaa1a	0.222863	0.0345731	1
Pfkfb4	0.235896	0.0346537	1
Tma16	0.173214	0.0346537	1
Vrk2	0.220457	0.0346766	1
Acot9	0.267395	0.0348071	1
Srrd	0.272152	0.0348742	1
Cd63	-0.204934	0.0349102	1
Hsp90ab1	-0.0492674	0.0349692	1
Parp14	0.266039	0.0352431	1
Psmb4	-0.303131	0.0354632	1
Suds3	0.277731	0.0354739	1
Ppp1r12a	0.26749	0.0354811	1
Fcho2	0.230634	0.0355133	1
Ncor1	0.301042	0.0356748	1
Mrpl24	0.272278	0.035675	1
Nktr	0.421549	0.035717	1
Pebp1	0.254689	0.0358025	1
Nufip1	0.244803	0.0359416	1
Rbm3	0.242374	0.0360275	1
Hnrnpdl	0.307226	0.0361596	1
Cd52	-0.255549	0.0364581	1
Cotl1	-0.283618	0.0365329	1
Asb6	0.156063	0.0365641	1
Rnf170	0.17077	0.0365641	1
Specc1l	0.101745	0.0365641	1
Pdcd7	0.157576	0.0365706	1
AW112010	-0.304479	0.0366066	1
Bop1	-0.16299	0.036724	1
Gar1	-0.182281	0.036724	1
Gstp1	-0.207706	0.036724	1
Cab39	0.233	0.0367378	1
Mgat4b	0.281741	0.0369244	1
Eloa	0.200326	0.0369415	1
Yy1	0.324755	0.0370786	1
S100a13	-0.287306	0.0372176	1
Nfkbiz	0.275844	0.0373146	1
Rexo1	0.201232	0.0373842	1
Bud13	0.110961	0.0374351	1
Prxl2c	0.17157	0.0374351	1
1110032A03Rik	0.158865	0.0376494	1
Arpc5	0.215108	0.0379131	1
Grn	-0.196689	0.0381943	1
Gpat4	0.128395	0.0382587	1
Jun	0.351285	0.0382686	1
Ubl5	-0.261348	0.0385218	1
Chd8	0.16556	0.038552	1
Pbx2	-0.206384	0.0386547	1
Rbfa	0.286523	0.0386951	1
Ccnd1	0.276587	0.0390429	1
Rnps1	0.274023	0.0391213	1
Cdkal1	0.124368	0.0392303	1
Wdr11	0.16871	0.0392954	1
Mob3c	0.21606	0.0393661	1
Tasor	0.210903	0.0394475	1
Fau	-0.0908773	0.0395844	1
Mdh2	-0.293661	0.0396018	1
Magoh	0.261501	0.0396476	1
Aldh7a1	0.18162	0.0400383	1
Ube2v2	0.180632	0.0400862	1
Nucks1	0.290502	0.0402536	1
Taf11	0.20863	0.040299	1
Zmat5	0.203161	0.0404287	1
Irak1	0.238925	0.0405214	1
G3bp2	0.235335	0.0405501	1
Vps26a	0.286136	0.040694	1
Gnpnat1	0.209043	0.0409439	1
Bcl2l11	0.157785	0.0410981	1
Cacul1	0.111816	0.0410981	1
Ric8a	0.191702	0.0412083	1
Slc48a1	0.268539	0.0413175	1
Ebi3	0.127227	0.0413947	1
Sept10	0.135289	0.0413947	1
Med11	0.161543	0.0414204	1
Afap1l1	0.199991	0.0414406	1
Plekhn1	0.135798	0.0414406	1
Snhg4	0.112771	0.0414406	1
Ppcs	0.145989	0.0417014	1
Nrip1	0.251527	0.0420366	1
Lyrm9	0.1312	0.0420599	1
Trim30a	-0.283043	0.0422158	1
Ranbp1	-0.270111	0.0422168	1
Dusp7	0.163693	0.0425498	1
Ppp2r5b	0.115954	0.0425498	1
Rab6b	0.170574	0.0425498	1
Zfp746	0.132923	0.0425498	1
Lamp1	-0.178074	0.0426195	1
Mars	0.219982	0.0427013	1
Akr7a5	-0.222863	0.0428675	1
Lgals3bp	-0.312095	0.0429101	1
Mex3c	0.0905092	0.0430407	1
Lrrc8a	0.156977	0.0432619	1
Lmo2	0.254216	0.0433176	1
Apaf1	0.16238	0.0433646	1
Cep68	0.168979	0.0433646	1
Wiz	0.131342	0.0433646	1
Mcts2	0.189696	0.0434225	1
Npnt	-0.168671	0.0434225	1
Parp11	-0.142696	0.0434225	1
Tfip11	-0.181166	0.0434225	1
Ndel1	0.220817	0.0435448	1
Dr1	0.181023	0.0435985	1
Ndufa8	-0.272595	0.0436348	1
Ganc	0.0930885	0.043684	1
Polr3a	0.100131	0.043684	1
Sgpp1	0.131435	0.043684	1
Sap30l	0.21456	0.0437146	1
Capza2	0.131616	0.0441049	1
Coasy	0.217326	0.0443399	1
Ctsh	-0.110036	0.0445495	1
Bhlhb9	0.111374	0.044766	1
Bzw2	0.13553	0.044766	1
Lsm14b	0.0955301	0.044766	1
Map10	0.138101	0.044766	1
Rnf38	0.135107	0.044766	1
Tbl2	0.170087	0.044766	1
Unc119	0.232218	0.044766	1
Vps25	0.127534	0.044766	1
Zfp566	0.116967	0.044766	1
Cdk5rap2	0.12699	0.0448437	1
Dis3l2	0.118045	0.0448437	1
Parp12	-0.304271	0.0450567	1
Tubgcp4	0.0685057	0.0450603	1
Cpsf7	0.150424	0.0452033	1
Tmem259	-0.257739	0.0452374	1
Hnrnpa2b1	0.25426	0.0453308	1
Cdc42	-0.172198	0.0455755	1
Prkacb	0.212466	0.0456897	1
Dcaf8	0.225076	0.0457563	1
Wbp4	0.247065	0.0457563	1
Eif2d	0.122592	0.0460292	1
Gm9856	0.0694124	0.0460292	1
Kansl1l	0.136771	0.0460292	1
Ncoa5	0.115294	0.0460292	1
Pdik1l	0.095112	0.0460292	1
Ppp4c	0.199724	0.0460522	1
Pgpep1	0.201902	0.0461166	1
Zfp281	0.163327	0.0461166	1
4930509H03Rik	0.106008	0.0462054	1
Elp4	0.139451	0.0462054	1
Fnbp1l	0.131887	0.0462054	1
Rpl14-ps1	0.122539	0.0462054	1
Uspl1	0.112128	0.0462054	1
Vkorc1l1	0.0776807	0.0462054	1
Zfp384	0.0877758	0.0462054	1
Rftn1	0.224953	0.0463009	1
Arih1	0.174854	0.0465241	1
Pds5a	0.169198	0.0465241	1
Rb1cc1	0.154019	0.0465241	1
Swap70	0.189322	0.0465241	1
Dpy19l1	-0.204482	0.0470134	1
Eif4b	0.235434	0.0470514	1
Hnrnpul1	0.229511	0.0470618	1
Masp1	0.0749409	0.0471593	1
Naa16	0.0798263	0.047241	1
Tsr1	0.0773442	0.047241	1
Ankrd46	0.225345	0.0474068	1
Ltc4s	0.372896	0.0475838	1
Bahd1	0.0592614	0.0476836	1
Creb3l1	0.0952842	0.0476836	1
Maml3	0.0702041	0.0476836	1
Rangrf	0.0754018	0.0476836	1
Thra	0.0931871	0.0476836	1
U2af1l4	0.0686926	0.0476836	1
Dock10	0.196451	0.0477735	1
Fam136a	0.149691	0.0479897	1
Smarca2	0.306682	0.0482454	1
Zfp318	0.204202	0.048452	1
Utp14a	-0.238741	0.0487659	1
Slc4a2	0.153278	0.04895	1
Asb7	0.106401	0.0492014	1
Gm20186	0.127687	0.0492014	1
Gorab	0.0433831	0.0492014	1
Rhobtb1	0.0854966	0.0492014	1
Tbc1d12	0.0919407	0.0492014	1
Trmt10a	0.0585993	0.0492014	1
Zfp626	0.125567	0.0492014	1
Cox10	0.0821034	0.0497453	1
Naa80	0.0536276	0.0497453	1
Zdhhc9	0.0805092	0.0497453	1
C87436	0.156649	0.0499264	1
Psap	-0.143628	0.0502922	1
Atxn2l	0.20098	0.0504755	1
Psmc6	0.247687	0.0505031	1
Zfp451	0.174079	0.0506004	1
Ncoa4	0.181129	0.0506636	1
Golga5	0.0887677	0.050749	1
Cables2	0.0700397	0.0507594	1
Dgkq	0.129889	0.0507594	1
Kank3	0.0750247	0.0507594	1
Nt5dc1	0.0840001	0.0507594	1
S1pr2	0.109258	0.0507594	1
Xkr8	0.0811619	0.0507594	1
Zbtb6	0.0772785	0.0507594	1
Chchd5	0.195202	0.0509616	1
Myo1c	0.166915	0.0512607	1
Sorl1	-0.148951	0.0513095	1
Sppl3	-0.149273	0.0513095	1
Smim4	0.240179	0.0513946	1
Vps36	0.203817	0.0521816	1
Acsl3	0.099855	0.0523586	1
Chaf1b	0.0785446	0.0523586	1
Diexf	0.0624114	0.0523586	1
Gan	0.0547428	0.0523586	1
Hinfp	0.05873	0.0523586	1
Rwdd2b	0.0658666	0.0523586	1
Zfp846	0.0704245	0.0523599	1
Eea1	0.317998	0.0523908	1
Hpcal1	-0.222887	0.0524285	1
Med9	0.206392	0.0524648	1
Pfn1	0.112657	0.052468	1
Arl14ep	0.150253	0.052828	1
Stk40	0.171648	0.052828	1
Nsa2	0.258429	0.0529955	1
Rab24	0.23209	0.0532797	1
Rars	0.220086	0.0532816	1
Med19	0.222166	0.0533304	1
Sdf4	-0.289101	0.0534223	1
Itm2b	-0.097866	0.0535587	1
Itm2c	-0.25272	0.0536378	1
Dph3	0.331272	0.053686	1
Ube2l3	-0.275317	0.0536991	1
Atp1b3	-0.312831	0.0537116	1
Calu	-0.18356	0.0537794	1
Rassf2	0.279494	0.0537858	1
Ssr4	-0.218232	0.0538296	1
Adsl	0.157387	0.0539722	1
Plpp2	0.097715	0.0539966	1
1110019D14Rik	0.0463533	0.0539997	1
Ppt1	-0.268842	0.054014	1
Ap2a2	0.188399	0.0546267	1
Tnip2	0.198723	0.0553065	1
Cmpk1	0.281093	0.0553317	1
Fnip1	0.203715	0.055431	1
Cep57	0.118237	0.0555956	1
Mettl22	0.0290819	0.0556835	1
Ftl1	0.0673959	0.0557763	1
Safb2	0.277495	0.0558352	1
Usp15	0.264403	0.0558352	1
Atp1a3	-0.20626	0.0558565	1
Brwd1	0.161679	0.0563228	1
Birc2	0.136062	0.0565788	1
Parl	0.252404	0.0566886	1
Rac2	-0.249283	0.0568885	1
Ilkap	0.253274	0.0571179	1
Man1a	0.211359	0.057383	1
Safb	0.166056	0.0574588	1
Mfap1a	0.142022	0.0575296	1
Atp5g2	-0.239468	0.0579863	1
Nras	0.223273	0.058017	1
Ppp1r16a	0.103871	0.0583402	1
Vamp5	0.236044	0.0583711	1
Mrps31	0.232022	0.0583837	1
Larp4	-0.223506	0.0584109	1
Ifi35	0.231423	0.0584646	1
Cd302	0.263679	0.0585007	1
Mgst3	0.200462	0.0585125	1
Tax1bp1	0.230943	0.0587039	1
Gabpb2	0.103407	0.0587579	1
Lima1	0.114867	0.0587579	1
Mtf1	0.119826	0.0587579	1
Trim11	0.12006	0.0587579	1
9930111J21Rik2	0.308545	0.0588499	1
Sdc3	-0.267878	0.0588776	1
Bnip3	-0.201193	0.0589632	1
Basp1	0.204616	0.0589866	1
Sec13	0.210755	0.0591301	1
Ivns1abp	0.155016	0.0592823	1
Tlr3	-0.225443	0.0592863	1
Washc4	0.177618	0.0593734	1
Supt4a	-0.284396	0.059401	1
Mterf3	0.0776611	0.0594703	1
Fhad1	0.14925	0.0600079	1
Gm26532	0.185118	0.0600079	1
Neurl3	0.174329	0.0601202	1
P2ry12	0.274144	0.0601799	1
Srsf3	0.228416	0.0603399	1
Borcs7	0.244831	0.0604703	1
Alg14	-0.151685	0.060599	1
Cxcl14	-0.19147	0.060599	1
Taf6l	-0.125926	0.060599	1
Itgb1bp1	0.25516	0.0606509	1
Erp29	-0.195806	0.0606557	1
Cdpf1	0.130077	0.0606574	1
Smim15	0.174209	0.0608637	1
Wsb1	0.254343	0.0608637	1
Ldlrad4	-0.17849	0.060958	1
Cep63	0.103866	0.0612798	1
Polr3d	0.137473	0.0612798	1
Bag5	0.250965	0.0615388	1
Ppp6r1	0.262105	0.0615507	1
Thyn1	0.176713	0.061553	1
Ubr2	0.152184	0.061553	1
Tmbim6	-0.14736	0.0615691	1
Cyc1	0.212728	0.0616704	1
Far1	0.260986	0.061686	1
Epb41	0.140895	0.0618715	1
Wdr83	0.181071	0.0618715	1
Sec61a1	0.228313	0.0619761	1
Aldoa	-0.232564	0.0620122	1
Dnm2	0.256086	0.0621687	1
Zc3h14	-0.161149	0.0623438	1
Gng2	0.25716	0.0624014	1
Slc15a4	0.233499	0.0624366	1
Rnpepl1	0.262025	0.0624949	1
Brpf1	0.116629	0.062574	1
Dmap1	0.15337	0.062574	1
Erf	0.118266	0.062574	1
Rnf14	0.257784	0.0627522	1
Prr13	0.255411	0.0627733	1
Mrpl40	0.258182	0.0628063	1
Hnrnpa0	-0.248415	0.063576	1
Got1	0.232424	0.0636431	1
Ormdl2	-0.254621	0.0636466	1
Rpl27a	-0.169169	0.0637212	1
Pithd1	0.105656	0.0638907	1
Inka1	0.223351	0.0641263	1
Rps6kb1	0.125322	0.0645593	1
Cspg5	0.270232	0.0648178	1
Tmem131l	0.133059	0.0648178	1
Casp3	0.100128	0.0649766	1
Cdk6	0.255508	0.0651154	1
Cep192	0.0909691	0.0652302	1
Plxna4os1	0.235138	0.0652721	1
Ppp3ca	0.175133	0.0652721	1
Nap1l1	0.289239	0.0654534	1
Tlr2	-0.315245	0.0656315	1
Snx2	0.274707	0.0657679	1
Maf	0.302024	0.0658071	1
Fubp1	0.237875	0.0658641	1
Fcgrt	0.282027	0.0658925	1
Crybg3	0.133219	0.0663501	1
Prpf6	0.230907	0.0664427	1
D330023K18Rik	0.125702	0.0665928	1
Cep164	0.152974	0.0665968	1
Soga1	0.161981	0.0665968	1
Tceal8	0.147428	0.0665968	1
Zeb2	0.305125	0.0667284	1
Mpv17	0.160403	0.0667958	1
Rgmb	0.183386	0.0667958	1
Trmt1l	0.129926	0.0667958	1
Rbpj	0.280824	0.0669463	1
Sla	0.196707	0.0671236	1
Rpl13a	-0.259665	0.06743	1
Idh1	0.149943	0.0678235	1
Mtpap	0.127925	0.0678235	1
Fastkd3	0.151199	0.0679121	1
Isca1	0.157647	0.0679121	1
Slc25a36	0.182159	0.0679121	1
Plekha2	0.17153	0.067916	1
Arhgap12	0.069636	0.06838	1
Tmed1	-0.172429	0.0684753	1
Paip2	0.242663	0.0687405	1
Eif5	0.28575	0.0687869	1
Sec23b	0.184925	0.0690516	1
Tmem199	0.14471	0.0692249	1
Actr2	0.184595	0.0693059	1
Abt1	0.0791621	0.0693883	1
Ncoa6	0.0807873	0.0693883	1
Asns	0.160298	0.0695043	1
Rpl39	-0.115243	0.0697174	1
Gpm6b	0.245599	0.0697218	1
Hif1a	-0.290344	0.0697222	1
Rnf34	-0.224356	0.0697811	1
Akip1	0.186391	0.0702027	1
Chchd3	0.220532	0.070281	1
Lat2	-0.258531	0.0703119	1
Rbm27	0.244237	0.0705938	1
Rpl21	-0.113957	0.0707309	1
Rpl18a	-0.0608915	0.0707349	1
Pinx1	0.109471	0.0708218	1
Zfp213	0.102735	0.0708218	1
Slamf9	-0.262907	0.0708513	1
AW011738	0.13452	0.071127	1
Fam214b	0.147237	0.071127	1
Ppp2r3d	0.10605	0.071127	1
Exosc4	0.257046	0.0715373	1
Ap4m1	-0.124314	0.0715476	1
Fam217b	-0.105973	0.0715476	1
Lrrc57	-0.13721	0.0715476	1
Mtg1	-0.122347	0.0715476	1
Nfia	-0.149381	0.0715476	1
Ropn1l	-0.121891	0.0715476	1
Irf2bpl	0.212031	0.0715482	1
Nit2	0.143783	0.0716154	1
Tmx3	0.155121	0.0716154	1
Sae1	0.173089	0.0722074	1
Nup35	0.0549881	0.0722795	1
Oxsr1	0.0835688	0.0722795	1
Ckap5	0.138388	0.0725523	1
Csf1	0.185132	0.0727478	1
Nlk	0.0951394	0.0727806	1
Arhgdib	-0.161054	0.0729176	1
Arfgap2	0.223266	0.0729581	1
Grcc10	-0.245172	0.0732689	1
Bcl2a1b	-0.210782	0.0735043	1
Sass6	-0.165932	0.0735149	1
Dab2	0.339141	0.0736642	1
Hist1h4d	0.22982	0.0736917	1
Ndufaf7	0.18304	0.0736917	1
Fkbp1a	0.254589	0.073727	1
Tcirg1	0.214463	0.0739266	1
2610001J05Rik	0.148618	0.0741516	1
Rpl11	-0.0474316	0.0742307	1
Rpl13	-0.0529027	0.0742385	1
Elp2	0.136828	0.0744656	1
Sept8	0.191029	0.0744656	1
Mrps18b	0.219417	0.0748048	1
Rpl30	-0.0314767	0.0749471	1
Krit1	0.182411	0.0749552	1
Cwc27	0.257979	0.0749909	1
Creld2	-0.268798	0.075177	1
Alkbh7	0.104038	0.0752686	1
Dele1	0.0984256	0.0752686	1
Ptdss1	0.0701668	0.0752686	1
Il18	-0.212794	0.0753517	1
Foxred1	0.250876	0.0754224	1
Syngr1	-0.292686	0.0754648	1
Tatdn1	0.119939	0.0755793	1
Cdk4	-0.268775	0.0756347	1
Dph2	0.117674	0.0761823	1
Ercc3	0.099008	0.0761823	1
Tyms	0.136463	0.0761823	1
Tmco3	0.125554	0.076197	1
9930021J03Rik	0.179216	0.0765397	1
Snhg1	0.325665	0.0769122	1
Sec61b	0.18442	0.076982	1
Spint1	-0.266616	0.0772068	1
Agpat2	0.206291	0.0772171	1
Tnfsf12	0.256438	0.0775317	1
Prrc1	0.174133	0.0776452	1
Rpl18	-0.118879	0.0777822	1
Dnaja2	0.245559	0.0778655	1
Rpl7a	-0.0651154	0.07787	1
Gsdme	0.0968081	0.0779311	1
Pdcl	0.130547	0.0779311	1
Leng8	0.139289	0.0781769	1
Ggps1	0.102833	0.0783201	1
Ppfia4	-0.255383	0.0783297	1
Cebpd	0.228729	0.0790101	1
Cox8a	-0.0844361	0.0792774	1
Pdlim4	0.259599	0.0795579	1
Arhgap45	0.321838	0.0795699	1
Foxn2	0.0975179	0.0797125	1
Gskip	0.097697	0.0797125	1
Zscan26	0.0393153	0.0799408	1
Ago2	0.18015	0.0799429	1
Dennd1a	0.200677	0.0799429	1
Pknox1	0.122275	0.0799429	1
Ube2d3	0.178332	0.0799611	1
Ppp5c	0.110499	0.0799897	1
Ldhb	-0.253574	0.0805503	1
Plpbp	0.149062	0.0807164	1
Pes1	0.0856087	0.08146	1
Naaa	-0.17329	0.0814666	1
Tmem176b	-0.268439	0.0814682	1
Hist3h2a	0.205113	0.0814978	1
Ptbp2	0.0986312	0.0815269	1
Mrps16	0.231464	0.0816476	1
Coq9	0.1038	0.0817679	1
Tnrc6a	0.170438	0.0817698	1
Tut4	0.191713	0.0817698	1
Cltb	0.188539	0.0819394	1
Pgk1	-0.238235	0.0822886	1
Ndufs3	-0.246996	0.0827308	1
Zfp84	0.149426	0.0830772	1
Ino80	0.190747	0.0830839	1
Prkab1	0.146155	0.0831835	1
Fam49a	0.116311	0.0833746	1
Gm37033	0.0892096	0.0833746	1
Rbl1	0.117494	0.0833746	1
Selenoo	0.0747071	0.0833746	1
Tnfsf9	0.102785	0.0833746	1
Gm17018	0.181441	0.0835846	1
Utp3	0.236582	0.0837265	1
Adam9	0.104624	0.0840443	1
Wdr45b	0.191666	0.0845205	1
Prdm2	0.137624	0.0846169	1
Slc4a7	0.180558	0.0846169	1
Tm9sf2	-0.255654	0.0846338	1
Gtf2h1	0.12492	0.0846812	1
Hnrnpll	0.15431	0.0846812	1
March8	0.144532	0.0846812	1
Zfp516	0.121627	0.0846812	1
Hmgcs1	-0.183833	0.0848605	1
Csnk1a1	0.229938	0.0851032	1
Axl	-0.267532	0.0851154	1
Mlh3	0.0939758	0.0851628	1
Trmt61b	0.13981	0.0851628	1
Abtb1	0.100947	0.0852561	1
C330018D20Rik	0.076442	0.0852561	1
Cinp	0.093838	0.0852561	1
Sec22a	0.088486	0.0852561	1
Tbce	0.0792192	0.0852561	1
Wdr91	0.0939596	0.0852561	1
Ncstn	-0.174615	0.0852934	1
mt-Nd2	-0.217449	0.0855077	1
Eif3a	0.251983	0.0856542	1
Ahsa1	-0.241237	0.0858414	1
Srsf2	0.249983	0.0858943	1
Sparc	-0.28137	0.0863393	1
Gm15500	-0.218726	0.0864828	1
Maf1	-0.194424	0.0865041	1
Eif4a3	0.218475	0.0865809	1
Vdac3	-0.241255	0.0870005	1
Pten	0.234625	0.0870226	1
Rcan3	0.0835473	0.0871718	1
Dlat	0.158023	0.0875438	1
Leo1	0.153733	0.0875438	1
Xrn1	0.185623	0.0875438	1
Cdc42bpb	0.158967	0.0879645	1
Elk4	0.115447	0.0879645	1
Igfbp4	0.291164	0.0879645	1
Ikbkg	0.146363	0.0879645	1
Prps2	0.13081	0.0879645	1
Rmnd1	0.124267	0.0879645	1
Srp68	0.178026	0.0880188	1
Usp22	0.0682342	0.0880351	1
Rbks	0.0284292	0.0882492	1
Svbp	-0.257613	0.0888969	1
Gm49599	0.181648	0.0890375	1
I830077J02Rik	0.145648	0.0890375	1
Cog1	0.0795539	0.089122	1
Exoc6b	0.0641235	0.089122	1
Gm37494	0.0526407	0.089122	1
Mafk	0.0960721	0.089122	1
Tfam	0.124301	0.0891788	1
Ap2s1	0.224194	0.0892002	1
Mfsd10	0.17933	0.0892106	1
Dnttip1	0.165082	0.0893742	1
Tssc4	0.143572	0.0894374	1
Xrn2	0.249035	0.089509	1
Rnf2	0.132013	0.0896442	1
Mis18a	0.164819	0.0897504	1
Nme6	0.13727	0.0897504	1
Ptcd1	0.128126	0.0897504	1
Znrd1	-0.240711	0.0901576	1
Rps23	-0.0695472	0.0904313	1
Capn15	0.134486	0.0905517	1
Rab18	0.222979	0.0905834	1
Ddhd2	0.165447	0.0906703	1
Gtpbp2	0.236072	0.0908418	1
Srsf7	0.266221	0.0910542	1
Faim	-0.220202	0.0911417	1
Tsen15	0.0861108	0.0913496	1
Ankrd11	0.266551	0.091464	1
Pkib	-0.206249	0.091464	1
Cln5	0.216113	0.0916176	1
Dpf2	0.15222	0.091712	1
Sde2	0.205309	0.0918047	1
Tmem63a	-0.193948	0.0919815	1
Fam222b	0.152966	0.0921177	1
Sin3a	0.0960171	0.0921177	1
Scn1b	-0.255018	0.0926536	1
Dpp7	-0.25397	0.0928421	1
Rpl32	-0.0873406	0.0930614	1
Rap1a	0.201043	0.0933108	1
Ccdc28b	0.182388	0.0936423	1
Rit1	0.116748	0.0936423	1
Uimc1	0.177917	0.0937801	1
Cd9	-0.238039	0.0939822	1
Hsd17b4	0.241712	0.0943362	1
Ears2	0.0856275	0.0945349	1
Foxk1	0.123111	0.0945349	1
Fuz	0.0960863	0.0945349	1
Gm38843	0.168889	0.0945349	1
Loxl3	0.100837	0.0945349	1
Pex12	0.10458	0.0945349	1
Polg2	0.0850365	0.0945349	1
Rhot2	0.137285	0.0945349	1
Yes1	0.119119	0.0945349	1
Zbtb44	0.103988	0.0945349	1
Zeb1	0.0827027	0.0945349	1
Mrpl12	0.222689	0.0945615	1
Gm43305	0.16315	0.0948387	1
Lysmd3	0.142687	0.0948387	1
Pomgnt1	0.123641	0.0948387	1
Mfhas1	0.198846	0.0950099	1
Grap	0.235783	0.0952421	1
Myh9	0.205594	0.0953076	1
Arf3	0.229384	0.0953816	1
Chd1	0.156546	0.0955322	1
Prkar1a	-0.234134	0.095753	1
Apod	-0.209631	0.0960198	1
Arhgap31	-0.164395	0.0960198	1
Oat	0.207169	0.0964325	1
Pmm1	-0.167406	0.0965081	1
Mcm3	0.149713	0.0966219	1
Apobr	0.130969	0.0966229	1
Golga1	0.139122	0.0966229	1
Pym1	0.0896427	0.0966229	1
Zfp445	0.0683298	0.0966229	1
Flna	0.159547	0.0966897	1
Ctbp1	0.194223	0.096729	1
Eif3b	0.280345	0.0968223	1
Rexo2	0.244836	0.0968807	1
6330418K02Rik	0.072205	0.0970027	1
Gm11772	0.139771	0.0970027	1
Letm2	0.114941	0.0970027	1
Lrba	0.107291	0.0970027	1
Tmem43	0.121036	0.0970027	1
Ttc37	0.0915606	0.0970027	1
E2f4	0.197755	0.0971659	1
Fam174a	0.213079	0.0972204	1
Zfp358	0.0391716	0.0972771	1
Bach1	0.239448	0.0977669	1
Fam162a	-0.247964	0.0979591	1
Cyb5r4	0.144234	0.0979993	1
Map3k4	0.0493542	0.0981642	1
Snhg20	0.0970611	0.0984338	1
Sh3bp1	-0.12418	0.098473	1
Atp5g1	-0.207573	0.0986647	1
Gusb	0.1987	0.098805	1
Pim1	0.281145	0.0991626	1
Mafg	0.216868	0.0991823	1
Otud5	-0.185414	0.0992518	1
Lsm12	0.228639	0.0993184	1
Fam204a	0.198561	0.0993622	1
Zmynd11	0.146476	0.0994059	1
Ccdc58	0.0357158	0.0994064	1
Eps8	0.138519	0.0995217	1
Gse1	0.102178	0.0995217	1
Hivep2	0.0878112	0.0995217	1
Kctd6	0.101121	0.0995217	1
Klf4	0.072387	0.0995217	1
Mospd3	0.109464	0.0995217	1
Nedd4l	0.0728177	0.0995217	1
Ppp3cc	0.0597757	0.0995217	1
Tmco6	0.0768303	0.0995217	1
Tmem129	0.0981071	0.0995217	1
Uvssa	0.100263	0.0995217	1
Zfp282	0.0759353	0.0995217	1
Bmyc	0.214217	0.100067	1
Pde4dip	0.122403	0.100077	1
Rrs1	0.107745	0.100077	1
Bbc3	0.341286	0.100316	1
Smim11	0.176035	0.100508	1
Sri	0.202939	0.100522	1
Rps29	-0.0771495	0.101038	1
Eloc	0.202092	0.10107	1
Stambp	0.133481	0.101189	1
Spg7	0.192946	0.101246	1
Mbd3	0.219557	0.101319	1
Susd3	0.200413	0.101513	1
Nvl	0.13383	0.10174	1
Rngtt	0.132498	0.10174	1
Atp6v0e	-0.186434	0.10174	1
Mogs	0.162499	0.101772	1
Ganab	0.181826	0.101786	1
Med30	-0.238345	0.101856	1
Rp2	0.143659	0.102082	1
Galnt10	0.0594605	0.102093	1
Usf3	0.0638436	0.102093	1
Zfp219	0.0375876	0.102093	1
Zfp768	0.0856118	0.102093	1
Zscan21	0.0663525	0.102093	1
Pusl1	0.110038	0.102137	1
Spg20	0.10545	0.102137	1
Ubl7	0.109838	0.102137	1
C1d	-0.206209	0.102332	1
Aff4	0.153443	0.102351	1
Nfxl1	0.201751	0.102351	1
Nrp1	0.261441	0.102484	1
Szrd1	-0.2321	0.102613	1
Plekha1	0.172907	0.102656	1
Mrpl39	0.144993	0.102725	1
Timm13	0.203853	0.103003	1
Dctn5	0.145953	0.103028	1
C1qa	-0.0775175	0.103306	1
Orai1	-0.231249	0.103325	1
mt-Nd3	-0.18514	0.103357	1
Dalrd3	0.117276	0.103424	1
Ghdc	0.13507	0.103918	1
Nrm	0.155755	0.104029	1
Gnai3	0.222374	0.104165	1
Herc6	-0.244415	0.104617	1
Efl1	0.0441337	0.104716	1
Fxn	0.075897	0.104716	1
Glmn	0.0551969	0.104716	1
Lcor	0.0451475	0.104716	1
Mtf2	0.059036	0.104716	1
Mynn	0.0659176	0.104716	1
Rcc1l	0.057701	0.104716	1
Tuba4a	0.0827796	0.104716	1
Dhrs4	0.114767	0.105131	1
Glt8d1	0.111962	0.105131	1
Ppp2r3c	0.122757	0.105131	1
Htatsf1	0.144548	0.105411	1
Rpp21	0.185222	0.105523	1
Malat1	0.229735	0.105795	1
Aida	0.106283	0.105853	1
Fam102b	0.154026	0.105916	1
Dyrk1a	0.149829	0.106064	1
Lbh	0.162596	0.106064	1
Hnrnpu	0.210804	0.10616	1
Ergic3	-0.22224	0.10617	1
Ddx24	0.2236	0.106209	1
Tapbp	-0.182423	0.106481	1
Nsmce2	0.153524	0.106968	1
Cd300c2	0.181662	0.107268	1
9130023H24Rik	0.0798535	0.107393	1
Capn2	0.0715977	0.107393	1
Gdpd3	0.0462295	0.107393	1
Hars2	0.063604	0.107393	1
Hps5	0.070773	0.107393	1
Map3k1	0.118909	0.107446	1
Nav3	-0.104072	0.107719	1
Ing1	0.0749017	0.107898	1
Pnkd	-0.232838	0.108104	1
Ankra2	0.171759	0.108278	1
Ppp1r9a	0.1763	0.108278	1
Vps37c	0.210499	0.108278	1
Ccdc22	0.15823	0.108452	1
Rpl26	-0.0825829	0.108545	1
4833420G17Rik	0.108425	0.108611	1
Aen	0.195516	0.109166	1
Sumo2	0.171587	0.109192	1
Gnas	-0.219283	0.109292	1
Yae1d1	0.195837	0.109396	1
Rpl10a-ps1	-0.184773	0.109508	1
Tnfrsf1a	-0.222356	0.109642	1
Etfdh	0.07618	0.109875	1
Gab1	0.0821946	0.110124	1
Ptpn9	0.0355376	0.110124	1
Utrn	0.0194888	0.110124	1
Slc43a2	0.183047	0.110137	1
Arf4	0.172802	0.110525	1
Otub1	-0.226523	0.110596	1
Aldh3b1	0.136987	0.110687	1
Pigyl	-0.191864	0.1108	1
Hspa14	0.205893	0.111035	1
Stxbp2	-0.169176	0.111035	1
Galnt1	0.293446	0.111108	1
Avl9	0.0766041	0.11188	1
B3galnt1	0.0786897	0.11188	1
Snx27	0.0268992	0.11188	1
Zgpat	-0.155271	0.112181	1
Tpt1-ps3	-0.241041	0.112363	1
Echs1	-0.225985	0.112678	1
Riox2	0.129137	0.112712	1
Zkscan14	0.15099	0.112712	1
Vps4b	0.187164	0.112772	1
Zfp953	0.0610067	0.112909	1
Rabl6	0.180479	0.112966	1
Bola2	0.200891	0.113325	1
Rps10	0.121748	0.113347	1
Vrk1	0.183368	0.113379	1
Sap30	0.218953	0.11338	1
Spcs3	0.158	0.113473	1
Ripk1	0.141189	0.113536	1
Bet1l	0.127679	0.113555	1
Fbxl5	0.151449	0.113555	1
Impact	0.17546	0.113555	1
Hsp90aa1	0.216439	0.113762	1
Acot13	-0.212238	0.113881	1
Dpm3	-0.242632	0.113929	1
Esd	0.206475	0.113936	1
Hs2st1	0.0710731	0.114001	1
Itgb2	-0.230316	0.114036	1
Dnase1l1	0.103222	0.114121	1
Dctn1	0.227016	0.114173	1
Kif1b	0.193427	0.114504	1
Elob	0.137234	0.114538	1
Phf20l1	0.183842	0.114601	1
Acaa2	-0.171771	0.114656	1
Cox16	0.116399	0.115	1
Prmt9	0.146976	0.115	1
Siah1a	0.125782	0.115	1
Gng12	-0.242814	0.115094	1
Snd1	-0.176074	0.115104	1
Psip1	0.255578	0.115349	1
Spout1	0.0558715	0.115844	1
St13	-0.227278	0.116217	1
Cbl	0.112174	0.116688	1
A430005L14Rik	0.202746	0.116785	1
1700017B05Rik	0.173985	0.116823	1
Tuba1a	0.222141	0.117058	1
mt-Atp8	-0.199705	0.117158	1
Phf21a	0.0965331	0.117324	1
Rpl19-ps11	0.193006	0.117324	1
Nck1	0.26054	0.117448	1
Polr3h	-0.167941	0.11771	1
Tmem80	-0.13058	0.11771	1
H2afy	-0.238645	0.117861	1
Zfp292	0.142133	0.118869	1
Gm8730	0.192196	0.119004	1
Tbc1d10a	-0.219801	0.119039	1
Rhob	0.255034	0.119093	1
Psmc4	0.21701	0.119444	1
Vasp	-0.246207	0.119525	1
Romo1	0.240421	0.11957	1
Asf1a	-0.132701	0.1196	1
Ncaph2	-0.150688	0.1196	1
Serpinb9	-0.168891	0.1196	1
Trpm2	-0.135979	0.1196	1
Sltm	0.238256	0.119614	1
Hipk3	0.114195	0.119684	1
Ssbp2	0.133755	0.119684	1
Txndc5	0.24349	0.119746	1
Mtif2	-0.101951	0.119931	1
Eci1	0.237857	0.1201	1
Washc3	-0.187951	0.12024	1
Cdc37	-0.171376	0.120302	1
Tnfaip1	0.223347	0.120506	1
Eif1	0.0434326	0.12065	1
Cdkn1a	0.436147	0.12108	1
Hspa8	-0.104956	0.121613	1
Bfar	0.143108	0.121814	1
Prelid3b	-0.188936	0.12191	1
Trim35	0.219472	0.122077	1
Ddx20	0.0813219	0.122082	1
Slc25a10	0.11484	0.122082	1
Zfp410	0.0880013	0.122082	1
Orc6	0.112851	0.122294	1
Rif1	0.0937121	0.122294	1
Rnf135	0.153265	0.122294	1
Tjp1	0.139083	0.122294	1
Selplg	-0.188018	0.122364	1
Babam1	-0.175373	0.122765	1
Tceal9	-0.195834	0.122925	1
Mrpl46	0.246572	0.122953	1
Gpr34	-0.228774	0.123251	1
Arfip2	0.0687587	0.123451	1
Atf6	0.0753888	0.123451	1
Dexi	0.0792539	0.123451	1
Rcn2	-0.164108	0.123451	1
Lxn	-0.159093	0.123799	1
Ubfd1	0.125525	0.124077	1
Arap3	0.16667	0.124407	1
E2f3	0.142252	0.124407	1
Inpp5b	0.125839	0.124407	1
Lta4h	0.160003	0.124407	1
Vps50	0.14575	0.124407	1
Inpp5f	0.0768666	0.124517	1
Kidins220	0.0863518	0.124517	1
Scaf1	0.109651	0.124655	1
Eif3e	0.216648	0.124904	1
Dhx9	-0.198555	0.125011	1
Ppp2r5a	0.147606	0.125011	1
Dgcr6	0.0593211	0.125412	1
Ifi211	-0.204805	0.125521	1
Jtb	0.173075	0.125594	1
Brd4	0.252578	0.125607	1
Bccip	0.19587	0.125753	1
H1f0	0.147639	0.125753	1
Capza1	0.162009	0.126584	1
Eri3	0.137909	0.126584	1
Gpx1	0.122305	0.126983	1
Akap11	0.112942	0.12699	1
Gpn3	0.0746201	0.12699	1
Gtf3c3	0.067957	0.12699	1
Ppp1r13b	0.0697775	0.12699	1
Traf3	0.0501969	0.12699	1
Uck1	0.0919547	0.12699	1
Arhgap22	0.139056	0.127105	1
Faf1	0.152708	0.127105	1
Abcg1	-0.217701	0.127335	1
Anp32e	0.232993	0.127355	1
Vgll4	0.142763	0.127406	1
Cnot4	0.157116	0.128051	1
H3f3b	0.0878822	0.128231	1
Bet1	0.204954	0.128537	1
Cars	0.112498	0.128537	1
Vapa	0.175457	0.128684	1
Alg5	-0.138649	0.128687	1
Spsb3	0.12697	0.128719	1
Slc25a11	-0.238337	0.128803	1
Mdfic	0.0923033	0.129407	1
Clpx	0.193344	0.129494	1
Bhlhe40	0.0909102	0.129501	1
Otud6b	0.067572	0.129501	1
Ctsl	-0.115904	0.129548	1
Lgals1	0.348023	0.129672	1
Bcl10	0.242102	0.129717	1
Lman1	0.21228	0.12986	1
H2-M3	0.199722	0.130071	1
Tnfrsf11a	0.131367	0.130513	1
Nelfe	0.167983	0.130679	1
Fam20c	-0.160041	0.13073	1
Eif3i	0.207595	0.130732	1
Dhx30	0.0899011	0.130918	1
Heca	0.131778	0.130918	1
Mast3	0.130773	0.130918	1
Pard6a	0.0940326	0.130918	1
Ppard	0.099889	0.130918	1
Arl6ip1	-0.122545	0.13101	1
Atp5f1	0.183416	0.131154	1
Tm9sf3	0.215331	0.131237	1
Naa10	0.214578	0.131291	1
Dhx15	0.123969	0.131408	1
Ptms	-0.152831	0.131806	1
Ift22	0.21142	0.131839	1
Smim14	0.229599	0.131905	1
Zfp182	0.0896513	0.132051	1
1810022K09Rik	0.163824	0.132183	1
Lemd2	0.17471	0.132183	1
Preb	0.107674	0.132574	1
Apobec1	0.247229	0.132627	1
Emg1	0.173701	0.132733	1
Ercc1	0.101326	0.133146	1
Numb	0.0923624	0.133146	1
Qtrt1	0.0924056	0.133146	1
Tpp1	0.230945	0.133501	1
Cops7a	0.140875	0.133871	1
Tpt1	-0.0322313	0.133882	1
Mfsd5	-0.0903968	0.134307	1
Eif2s3y	0.175608	0.134429	1
Rab10os	0.126479	0.134437	1
Gkap1	0.107022	0.134535	1
Wasl	0.147485	0.134535	1
Nr2c2	0.0672112	0.134639	1
Ofd1	0.061198	0.134639	1
Ppil1	0.0811512	0.134639	1
Mau2	0.171761	0.135199	1
Aip	0.25638	0.13527	1
Herc1	0.127893	0.135403	1
Jarid2	0.145562	0.135403	1
Stoml1	0.105066	0.135403	1
Znhit3	0.157186	0.135403	1
Wdyhv1	0.0564639	0.135585	1
Rdx	0.207805	0.136918	1
Gm6545	-0.11873	0.137068	1
Ap1m1	0.0994287	0.137266	1
Mbtps1	0.0418085	0.137266	1
Trip4	0.0762017	0.137266	1
Zbtb11	0.0569683	0.137266	1
Asah1	-0.182456	0.1377	1
Gps2	0.176481	0.137746	1
Yipf5	0.135136	0.137797	1
Ctsf	0.109524	0.138034	1
Scd2	-0.186597	0.138034	1
Scpep1	-0.234595	0.138068	1
Prdx1	0.145556	0.138427	1
Gadd45gip1	-0.238453	0.13874	1
Tns3	0.179041	0.138753	1
Cd34	-0.165663	0.138889	1
Ighm	0.212086	0.139564	1
Gpr137b-ps	-0.124151	0.139788	1
Ddx46	0.190078	0.139866	1
Mnt	0.0696042	0.140006	1
Atad2b	0.108336	0.140101	1
Tubgcp5	0.0947856	0.140147	1
Prorsd1	0.210631	0.140196	1
Ppa2	0.131901	0.140748	1
Fuca1	0.186883	0.140789	1
Camk1d	-0.164287	0.141117	1
Idh3a	0.21834	0.141156	1
Psmb5	0.198895	0.141421	1
B4galnt1	-0.157263	0.141448	1
Txnrd2	-0.201554	0.14191	1
Vcam1	-0.127873	0.141988	1
Nxt2	0.105007	0.142352	1
Acvr2b	0.0609387	0.142638	1
Kdm4a	0.0526396	0.142638	1
Atxn2	0.157602	0.142697	1
Atg3	0.172749	0.142776	1
Lias	0.1033	0.142867	1
Taf12	0.134289	0.143179	1
Acsl4	0.11059	0.143234	1
Nfkbil1	0.137926	0.143699	1
Stt3a	0.150484	0.143865	1
Ankle2	-0.151167	0.144157	1
Med31	0.160238	0.144413	1
Rps14	-0.103372	0.144464	1
Ly6e	-0.107474	0.144468	1
Iars	0.0719087	0.144729	1
Slc50a1	0.15732	0.144928	1
Scarb2	-0.227306	0.145152	1
Pdia5	0.0308885	0.145385	1
Gsk3a	0.178078	0.145525	1
Mknk1	0.182597	0.145783	1
Atox1	-0.104624	0.145918	1
Plpp1	0.103077	0.146042	1
Ncf1	0.216302	0.146249	1
Oasl2	-0.198599	0.146896	1
Hexb	-0.161688	0.147119	1
Rpusd4	0.0827867	0.147135	1
Becn1	-0.150618	0.147387	1
Prpf38b	0.154419	0.147704	1
Rabac1	0.190106	0.147718	1
Eif4ebp1	0.217862	0.147958	1
Noc4l	0.148829	0.148121	1
Calm2	0.167943	0.148137	1
Ndufb8	0.205115	0.148243	1
Galnt7	-0.168407	0.14847	1
Uqcrh	-0.199519	0.148712	1
Psma4	-0.201066	0.148772	1
Epb41l4aos	0.154973	0.149108	1
Gclc	0.0842991	0.149372	1
Ints12	0.121523	0.149372	1
Mrpl50	0.132643	0.149372	1
Laptm5	-0.203298	0.149458	1
Zmynd8	-0.157532	0.14948	1
Rpa3	0.0746115	0.149572	1
Suco	0.0750769	0.149572	1
Gatd3a	0.158216	0.149749	1
Pex13	0.170138	0.149749	1
Timm9	0.0901671	0.150077	1
Nom1	0.142607	0.150335	1
Tars2	0.193495	0.150722	1
Caap1	-0.124234	0.150911	1
Dnajc1	-0.195426	0.150939	1
Mtmr3	0.112723	0.151198	1
Smyd2	0.103803	0.151198	1
Csnk1e	0.209335	0.151738	1
Irf9	0.154268	0.151813	1
Tsr3	0.124146	0.152349	1
Sec31a	0.171059	0.152684	1
Ndufaf2	0.173641	0.152908	1
Tet2	0.11906	0.152908	1
Acbd5	0.189618	0.152991	1
U2af2	0.161534	0.153165	1
Sp3	0.179531	0.153446	1
Rps6ka1	-0.167256	0.153676	1
Epn1	0.215517	0.153737	1
Paxx	0.101077	0.153832	1
Eif4h	0.185891	0.153998	1
Gorasp2	0.127779	0.154118	1
Eif4g2	0.200483	0.154217	1
Morf4l2	0.155259	0.15426	1
Hmbs	-0.164465	0.154385	1
Runx1	0.242194	0.154511	1
Msh6	0.116346	0.154536	1
Pstk	0.0886288	0.154536	1
Rnf169	0.100227	0.154536	1
Svil	0.120195	0.154536	1
Vcpkmt	0.11696	0.154536	1
Ptprj	0.065689	0.154539	1
Vps26c	0.0638528	0.154539	1
Nop58	0.117931	0.15492	1
Mertk	-0.101734	0.15493	1
Med13	-0.130907	0.155635	1
Casp1	0.207711	0.155703	1
Dnlz	0.159665	0.156201	1
Psmg1	0.150061	0.156338	1
Srm	0.160454	0.156741	1
B230118H07Rik	0.0409258	0.157068	1
Smim7	0.192337	0.157716	1
Thoc5	-0.195382	0.157811	1
Vps18	0.139025	0.157811	1
Cdyl	0.0879294	0.15793	1
Cln6	0.135174	0.15793	1
Kdm6a	0.127119	0.15793	1
Khdc4	0.117898	0.15793	1
Slc27a4	0.119443	0.15793	1
Trp53rkb	0.0909259	0.15793	1
Gm10076	-0.145007	0.158026	1
Csde1	0.168864	0.158208	1
Rab31	0.0964188	0.158393	1
Zyx	0.0834218	0.158399	1
Synj2bp	0.132359	0.158567	1
Asnsd1	0.226435	0.158798	1
Zfp644	0.195461	0.158804	1
Cyb5r1	0.181812	0.158886	1
Trim24	0.167543	0.159087	1
Rfc2	-0.196218	0.159604	1
Dnajc24	0.0584	0.159629	1
Mad2l1bp	0.0267144	0.159726	1
Armcx3	0.180562	0.160307	1
Tfpt	0.12516	0.160307	1
Tulp4	0.199181	0.160307	1
Cep250	0.131747	0.160614	1
Tanc2	0.212623	0.160725	1
Cs	-0.2101	0.160774	1
Vcpip1	0.133129	0.160852	1
Rock2	0.202571	0.16103	1
Morc3	0.210206	0.161291	1
Ptbp3	0.188591	0.16132	1
Josd1	0.154345	0.161379	1
Nfkbid	0.091026	0.161379	1
Nt5c3b	0.112523	0.161379	1
Ppp2r1b	0.0813056	0.161379	1
Rhbdd1	0.112058	0.161379	1
Trappc8	0.0868985	0.161379	1
Zfp617	0.0779139	0.161379	1
Zfp658	0.106974	0.161379	1
Rpl19	-0.0668027	0.161535	1
Tmem120a	0.128082	0.161565	1
Leprot	-0.216087	0.161726	1
Tln1	0.156698	0.161821	1
Atad2	0.155001	0.161951	1
Ebag9	0.146123	0.161951	1
Fam117b	0.130702	0.161951	1
Fggy	0.140899	0.161951	1
Naprt	0.125345	0.161951	1
Slc38a2	0.189628	0.162539	1
Ndufa9	0.185196	0.162575	1
Tpm3	0.156793	0.162627	1
Id2	-0.12209	0.162668	1
Frmd4b	0.180438	0.162789	1
Cnot6	0.166699	0.162833	1
Pdk3	-0.147115	0.162833	1
Mef2a	0.219702	0.162886	1
Cnot8	0.124061	0.163802	1
Sh3glb1	-0.100531	0.163825	1
Atp6v1g1	0.127558	0.163936	1
Nenf	0.163408	0.164429	1
Lsm5	0.12591	0.164768	1
Slc35c2	0.137983	0.164793	1
March6	0.149485	0.164855	1
Snhg15	0.173093	0.164855	1
Hirip3	0.0871426	0.164886	1
Igfbp6	0.0750873	0.164886	1
Rhno1	0.0978251	0.164886	1
Rpl38-ps2	0.108274	0.164886	1
Washc5	0.113718	0.164886	1
Hint1	0.129393	0.165245	1
Dnajb12	0.128063	0.165389	1
Osbpl11	0.163799	0.165463	1
Chmp4b	-0.165034	0.166088	1
Sirpa	-0.181631	0.166299	1
Nsfl1c	0.196827	0.166518	1
Copb2	0.23593	0.166729	1
Acbd3	0.223577	0.16691	1
Drg2	0.145825	0.167031	1
Exosc9	0.0710191	0.167067	1
Jak2	0.0392622	0.167501	1
Pdhb	-0.17779	0.167769	1
Abhd17b	0.116657	0.167798	1
Champ1	0.0894359	0.167798	1
Slc7a5	0.126787	0.167798	1
Trp53i13	0.128436	0.167798	1
Ccdc186	0.126622	0.167806	1
Gpx4-ps2	-0.0913098	0.167936	1
Ccnh	0.11932	0.167975	1
Mfsd14b	0.11423	0.167975	1
Stim1	0.103033	0.167975	1
Creb3	0.169841	0.168096	1
Dicer1	-0.167142	0.168175	1
Aaas	0.0891918	0.168449	1
Akna	0.0743325	0.168449	1
Anks3	0.0837293	0.168449	1
Cpsf1	0.108103	0.168449	1
Elp6	0.0508858	0.168449	1
Kdm4c	0.0813196	0.168449	1
Kdsr	0.0908917	0.168449	1
Mthfd2l	0.121243	0.168449	1
Tmco4	0.0946275	0.168449	1
Dhps	0.18981	0.168547	1
Phf20	0.13268	0.169213	1
Tnrc6b	0.124391	0.169213	1
Smc6	0.166192	0.169636	1
Rabggtb	0.151575	0.169792	1
Ppp1r37	0.0394059	0.170189	1
Gm47283	0.0513923	0.170243	1
Mob3a	0.0628512	0.170243	1
Btbd7	0.131355	0.170591	1
Kri1	0.136885	0.170591	1
Txnl1	-0.191726	0.170725	1
Zfp68	0.113155	0.17078	1
Taz	0.108376	0.1709	1
Idh3g	-0.206785	0.171163	1
Farsa	0.0766376	0.171416	1
Cdc16	0.0811616	0.17207	1
Dbr1	0.0723928	0.17207	1
Nepro	0.0925917	0.17207	1
Supt3	0.0949045	0.17207	1
Tsc2	0.0702353	0.17207	1
Zfp579	0.0947731	0.17207	1
Mkrn1	0.158749	0.172651	1
Slc39a3	0.0662427	0.172909	1
Sdhaf4	0.159776	0.17297	1
Ccng2	-0.121983	0.173237	1
Prpsap2	-0.134507	0.173237	1
Abcd3	0.103621	0.173801	1
Amn1	0.103929	0.173801	1
Nup37	0.105447	0.173801	1
Uri1	0.131056	0.173801	1
Vamp2	0.124269	0.173801	1
Lars	0.195408	0.173852	1
Atp6v1d	-0.19473	0.174017	1
Apopt1	-0.140041	0.174612	1
Micu1	0.127886	0.174759	1
Imp3	-0.222351	0.174932	1
Rps11	-0.0587603	0.17513	1
Tsn	0.183253	0.175138	1
Slc35b2	0.162281	0.175451	1
Adprm	0.0552599	0.175749	1
Cep120	0.0320686	0.175749	1
Ddah2	0.0667101	0.175749	1
Dubr	0.0684893	0.175749	1
Fam126b	0.068701	0.175749	1
Fbxo45	0.0478369	0.175749	1
Gxylt1	0.0224075	0.175749	1
Hilpda	0.090442	0.175749	1
Hist1h4i	0.0762717	0.175749	1
Noc3l	0.0513246	0.175749	1
Pfkp	0.0683073	0.175749	1
Phf7	0.0616914	0.175749	1
Taco1	0.106547	0.175749	1
Tpm1	0.102663	0.175749	1
Zfp597	0.061006	0.175749	1
Abcf2	0.120279	0.175885	1
Nfya	0.143701	0.175885	1
Dhx32	-0.130901	0.175914	1
Plcl2	0.0780779	0.175914	1
Ppm1b	-0.104775	0.175914	1
Snx29	-0.0987348	0.175914	1
Plbd2	0.177089	0.175932	1
Ankrd13a	-0.161035	0.175973	1
Atxn7l3	0.115348	0.176863	1
Ctps	0.184389	0.176863	1
Fam89a	0.0902122	0.176863	1
Zfp992	0.073058	0.176863	1
Ppp2r5c	0.168439	0.177109	1
Cd83	-0.207907	0.177588	1
Snx18	0.154834	0.177653	1
Spred1	0.176389	0.177675	1
Denr	-0.165339	0.177805	1
Usp25	-0.208622	0.178047	1
Guk1	-0.164871	0.17807	1
9130401M01Rik	-0.15787	0.178103	1
Anapc2	0.0809529	0.178152	1
Arf5	0.159647	0.17833	1
Lin7c	0.128211	0.178622	1
Arpc4	0.151111	0.179326	1
Gtf2a2	0.188793	0.179422	1
Add3	0.0472054	0.179487	1
Arhgap18	0.0472196	0.179487	1
E2f6	0.0685829	0.179487	1
Foxj2	0.0786679	0.179487	1
Icmt	0.0499247	0.179487	1
Ppp1r8	0.016957	0.179487	1
Slc41a1	0.0449455	0.179487	1
Filip1l	0.104269	0.179894	1
Usp1	0.157578	0.179894	1
Dock7	0.121942	0.179964	1
Sh2b1	0.103661	0.179964	1
Tasor2	0.094455	0.179964	1
Rplp0	-0.0628433	0.180081	1
Mxi1	0.108478	0.180441	1
Btg2	0.235228	0.181148	1
Irgm1	0.222053	0.181254	1
Timm10b	0.170403	0.181267	1
Mob1b	0.110813	0.181361	1
Msrb2	-0.0904007	0.181361	1
Asb13	-0.134606	0.181904	1
Crcp	-0.122805	0.181904	1
Vkorc1	0.161918	0.182205	1
Dennd5a	0.046943	0.182744	1
Khk	0.114558	0.182752	1
Ccdc84	0.110629	0.183105	1
Gpatch2l	0.0779757	0.183105	1
Rabggta	0.0768821	0.183105	1
Rbmx2	0.0964317	0.183105	1
Trmu	0.0795755	0.183105	1
Zfp106	-0.161542	0.183192	1
5430416N02Rik	0.0504896	0.183283	1
Arv1	0.0335755	0.183283	1
Det1	0.0528322	0.183283	1
Dhx40	0.0283746	0.183283	1
Dse	0.034656	0.183283	1
Fam131a	0.0443606	0.183283	1
Fkbp1b	0.0697495	0.183283	1
Gpt2	0.0505777	0.183283	1
Pola2	0.00289566	0.183283	1
Scap	0.0454656	0.183283	1
Wdr4	0.0236194	0.183283	1
Xpot	0.045123	0.183283	1
Tnfaip8l2	0.186196	0.183355	1
Pcf11	0.0810613	0.18413	1
Slc35a4	-0.0933569	0.18413	1
Riok1	-0.110789	0.184271	1
Fam192a	0.186055	0.184443	1
Atp6v1f	-0.143476	0.184798	1
Kdm2b	0.0809378	0.184907	1
Exosc3	0.177709	0.185076	1
Rdh14	0.0946206	0.185085	1
4933434E20Rik	0.217204	0.18515	1
Slc16a3	-0.213551	0.185986	1
Phf1	0.127153	0.186287	1
Rbbp8	0.110801	0.186287	1
Smyd5	0.0781401	0.186287	1
Papola	0.178559	0.186606	1
Tab2	0.110107	0.186784	1
Med7	-0.176985	0.186856	1
Pja2	0.0905053	0.186931	1
Sac3d1	0.0707748	0.186931	1
Mmp2	-0.0986765	0.186999	1
3110056K07Rik	0.0453045	0.187138	1
Acot2	0.0337156	0.187138	1
Cdk16	0.0208223	0.187138	1
Tm9sf4	0.162296	0.187223	1
Spire1	0.097426	0.187439	1
Cfap36	0.11472	0.187451	1
Atp6v1c1	-0.212871	0.187591	1
Trim47	0.0241245	0.187864	1
mt-Rnr2	-0.149481	0.187962	1
Nectin2	-0.146899	0.188031	1
Rab8b	0.192449	0.188792	1
Snrpb	0.160903	0.188848	1
Tmem208	0.210296	0.18888	1
Gltp	0.17896	0.188975	1
Hdgf	0.17041	0.189202	1
Ppib	0.115784	0.189241	1
Zc3hav1	0.21252	0.189341	1
Gle1	0.0555543	0.18951	1
Hivep1	0.106373	0.18951	1
Wdr75	0.0865371	0.18951	1
Pdia3	-0.119958	0.189561	1
Aars	0.218623	0.189693	1
Eva1b	-0.102189	0.189763	1
Mocs3	0.113036	0.189763	1
Rad17	0.0978875	0.189763	1
Btbd9	-0.12842	0.189915	1
Gtpbp8	-0.115183	0.189915	1
Tjap1	-0.10363	0.189915	1
Syngr2	-0.197735	0.190164	1
Tmem86a	-0.197506	0.190386	1
Vim	0.344615	0.190426	1
Mlycd	-0.158402	0.190503	1
Rnh1	0.169743	0.190964	1
Rpl34	-0.102941	0.191025	1
Lcmt2	0.0243794	0.191053	1
Pygo2	0.0323784	0.191053	1
Rbbp9	0.0116546	0.191053	1
Wdr18	0.154877	0.191573	1
Hist1h1e	0.152263	0.191696	1
Pcmtd1	0.139055	0.191696	1
Surf2	0.15619	0.191696	1
Senp6	0.220623	0.1921	1
Supt5	0.0929063	0.192156	1
Elp5	0.0685916	0.192618	1
Dnajb1	0.0841721	0.192627	1
Lrch1	0.0626247	0.192627	1
Rnf145	-0.0747628	0.192627	1
Tubgcp2	0.102768	0.192627	1
Ticam1	0.0865556	0.192773	1
Zfp120	0.0553177	0.192773	1
Dpysl2	-0.197212	0.193042	1
Anapc5	0.153727	0.193083	1
Tbcb	0.192553	0.193223	1
Rpl35a	-0.0387037	0.193276	1
Trem2	-0.136321	0.193384	1
Arhgef1	0.148072	0.194104	1
Cdc26	0.155119	0.194238	1
Copb1	0.206081	0.19447	1
Ino80b	0.150912	0.194883	1
Ddx3x	0.180029	0.195185	1
Zmat2	0.194495	0.195356	1
Tada1	0.069606	0.195523	1
Rpl31	0.152474	0.195556	1
Parvb	0.0760335	0.196078	1
Rmdn3	0.110413	0.196232	1
Letm1	-0.182622	0.196278	1
Tnfrsf13b	-0.223536	0.196278	1
Trim44	0.208096	0.19642	1
Abca1	-0.16011	0.196574	1
Nfic	0.155113	0.196678	1
Ddx21	-0.200845	0.196685	1
Nufip2	0.137472	0.196838	1
Pdha1	0.112004	0.196981	1
Glmp	-0.181915	0.197132	1
Kras	0.146764	0.19741	1
Rwdd1	0.188169	0.197451	1
Myo1e	-0.177417	0.19747	1
Rps9	-0.0619256	0.197862	1
Pibf1	0.051112	0.197889	1
Paip1	-0.13647	0.198062	1
Oser1	0.166916	0.198236	1
Tbc1d15	0.156227	0.198236	1
Nudt14	-0.0609738	0.19845	1
Mtfr1l	0.104953	0.198589	1
H2-T22	-0.187993	0.198653	1
Lcmt1	-0.1123	0.198867	1
Gpr108	0.124919	0.198927	1
Mrpl42	0.180213	0.198973	1
Top3a	0.0139079	0.199062	1
Pan3	0.0516668	0.199424	1
Slc9a8	0.0556601	0.199424	1
2900097C17Rik	0.112283	0.199446	1
Brox	0.104593	0.199446	1
Chfr	0.148594	0.199446	1
Nadk	0.164914	0.199927	1
Hnrnpab	-0.200346	0.200154	1
Clasp2	0.114817	0.200413	1
Cetn2	0.0996667	0.200563	1
Lrif1	0.0939665	0.200563	1
Tsc22d3	0.0866157	0.200563	1
Gm16286	0.173977	0.200692	1
Isg15	-0.125558	0.20076	1
Acap2	0.106015	0.201222	1
Memo1	0.0823937	0.201409	1
Abhd11	-0.12296	0.201918	1
C330007P06Rik	-0.12732	0.201918	1
Prkar1b	-0.119511	0.201918	1
Txndc16	-0.0915868	0.201918	1
Kmt2a	0.129826	0.202079	1
Tbc1d17	0.10752	0.202079	1
Ankrd12	0.0896455	0.202212	1
Rfc1	0.169063	0.202289	1
Ankrd17	0.168454	0.20235	1
C1qc	-0.0662134	0.202484	1
Slc6a6	-0.209719	0.202545	1
Sucla2	0.141844	0.202772	1
Tcf3	0.0645689	0.202811	1
Itpr2	-0.183809	0.20307	1
Wdfy1	0.126762	0.203313	1
Kansl1	0.115752	0.203545	1
Ogfrl1	0.146627	0.204098	1
Adam10	-0.148883	0.204428	1
Sptssa	0.185918	0.204608	1
Cstb	-0.133606	0.204647	1
Pik3r1	-0.14899	0.204701	1
Cables1	0.144277	0.204738	1
Irak2	0.145036	0.204738	1
Fabp3	-0.190884	0.20476	1
Timm17b	-0.1587	0.204816	1
Ell2	-0.102474	0.205004	1
Selenom	-0.13042	0.205004	1
Nfe2l2	0.190519	0.205018	1
Glyr1	0.209671	0.205272	1
Cmtm7	-0.167826	0.205737	1
Slc30a9	-0.106707	0.205839	1
Sel1l	0.0700784	0.205991	1
Slc9a3r1	0.185122	0.206059	1
Park7	0.170502	0.206072	1
Cep295	0.0593858	0.20624	1
Kctd2	0.0293334	0.20624	1
Mkrn2	0.0515384	0.20624	1
Nelfcd	0.0622695	0.20624	1
Pex3	0.179286	0.206244	1
Cxxc5	-0.219615	0.206248	1
Rsrc1	0.168355	0.206394	1
Atp1a1	-0.181987	0.206538	1
Samhd1	-0.157315	0.206601	1
Aifm1	-0.122916	0.206607	1
Mapre2	-0.117509	0.207044	1
Fcgr2b	-0.177669	0.207137	1
Cd164	0.0807583	0.207365	1
Akt2	0.0832544	0.207423	1
Gcsh	0.0503708	0.207423	1
Sox4	0.0813996	0.207423	1
Tmem127	0.0789917	0.207423	1
Plxnb2	-0.140917	0.207654	1
Arl5c	-0.195751	0.207992	1
Kmt2d	-0.10131	0.208123	1
Stard3nl	0.148104	0.208148	1
Selenow	-0.140301	0.208173	1
Rhoq	0.117834	0.208223	1
Dlst	0.163065	0.20848	1
Timm44	0.122187	0.208529	1
Rpl36	-0.100632	0.208781	1
Zfand6	0.155346	0.208953	1
Hikeshi	0.154326	0.208962	1
Golph3	0.148129	0.209205	1
Pip5k1a	0.0483864	0.209712	1
Gclm	0.192578	0.209716	1
Dok1	0.198379	0.210402	1
Ngly1	-0.181664	0.210626	1
Man2a1	-0.119489	0.211277	1
Fmnl1	-0.114364	0.211315	1
Evi2a	-0.168025	0.211494	1
Ctcf	0.195656	0.211497	1
Rmi1	0.0725651	0.211525	1
Ergic2	-0.17354	0.211567	1
Psmb1	0.149747	0.211726	1
Jagn1	0.0934412	0.211877	1
Mpc1	-0.147106	0.212136	1
Golga3	0.143743	0.212197	1
Sptan1	0.153965	0.212197	1
Capns1	0.152291	0.212349	1
Vma21	-0.121165	0.212597	1
Atp5b	-0.146358	0.212664	1
Fndc3b	0.129147	0.212726	1
Eif3d	0.171584	0.212809	1
Hsd17b12	0.144916	0.212848	1
Polr2h	-0.148137	0.212865	1
Bud23	0.126749	0.212866	1
Fem1b	0.0445249	0.213567	1
Rasgrp3	-0.123028	0.214192	1
Ncoa3	0.123889	0.21444	1
Plxdc1	-0.0870581	0.214465	1
Zmym4	-0.0785484	0.214465	1
Dck	0.151374	0.214714	1
Cerk	-0.132005	0.21481	1
Rab20	0.196287	0.215166	1
Kin	0.102738	0.21522	1
Cst3	-0.091946	0.215259	1
Poldip2	-0.148189	0.215627	1
Fam114a2	0.197283	0.215686	1
Aplp2	-0.141187	0.215778	1
3830406C13Rik	0.108904	0.216037	1
Zranb1	0.128003	0.216147	1
Eef1b2	-0.118713	0.216165	1
Ptpmt1	-0.182897	0.216177	1
Rab11b	0.134306	0.216189	1
Bclaf1	0.129933	0.216451	1
Vac14	0.0686557	0.216687	1
Rnf26	0.0318725	0.21678	1
Rbm26	0.101978	0.216831	1
2310011J03Rik	-0.123356	0.217039	1
Map2k1	-0.170488	0.217067	1
Tfg	-0.209208	0.217067	1
Strn3	0.164823	0.217141	1
Tgoln1	0.128649	0.217227	1
Myo5a	0.16259	0.217251	1
Pop7	0.140767	0.217742	1
Bag1	-0.168069	0.217918	1
Rab14	0.173728	0.217919	1
Azin1	0.11538	0.218032	1
Cdkn2d	0.137263	0.218274	1
Kif13b	0.149767	0.218274	1
Renbp	0.163152	0.218456	1
Rpl23	-0.0605211	0.218535	1
Cand1	0.0258509	0.218572	1
Pitpnb	-0.143231	0.218673	1
Tomm70a	0.189974	0.218743	1
Ugp2	-0.125241	0.218876	1
Elovl1	-0.18857	0.219214	1
Rufy3	0.134979	0.219289	1
Yju2	0.126251	0.219607	1
[truncated: 4,309 more rows]

## Sheet: DEGs IRM-like miR132OE
gene	avg_log2FC	p_val	p_val_adj
Hsp90ab1	-0.159235	2.17131e-08	0.000343979
Hsp90aa1	-0.38291	2.76124e-07	0.00437435
Ubb	-0.167553	3.16193e-07	0.00500914
Hspa8	-0.219115	1.14947e-06	0.0182099
Ly6a	0.237476	8.51984e-06	0.134971
Iigp1	0.478489	1.03738e-05	0.164341
Ptma	-0.136168	1.47356e-05	0.233442
Actg1	0.154284	1.48019e-05	0.234492
Eno1	-0.313922	2.05745e-05	0.325942
Cryba4	0.34212	2.41463e-05	0.382525
Rps6	-0.209717	4.91517e-05	0.778662
Apoe	-0.546519	5.36045e-05	0.849203
Slc4a2	-0.132798	7.06311e-05	1
Rpl7	-0.137274	7.29022e-05	1
Crlf2	-0.299988	8.03445e-05	1
Fcgr2b	0.267732	0.000110141	1
Gm10076	-0.251281	0.000129137	1
mt-Cytb	0.100067	0.000130066	1
Rpl38	-0.151986	0.000187805	1
Rpl27a	-0.126709	0.000192797	1
Pdgfa	-0.240851	0.000226514	1
Tigd2	0.253063	0.000271587	1
Rps10	0.184212	0.000327405	1
H2-T23	0.140335	0.000337561	1
G530011O06Rik	-0.231434	0.000381259	1
Ass1	-0.2269	0.000407927	1
Rfxap	-0.173298	0.000418527	1
Hacd4	0.234618	0.000468831	1
Slc25a5	-0.156293	0.000482532	1
Scarf2	0.144514	0.000491737	1
Sdf2l1	-0.200791	0.000521912	1
Ercc2	-0.103305	0.000524222	1
Psmb9	0.178952	0.000546093	1
Akap13	0.266211	0.000610712	1
H2-DMa	0.217566	0.00062313	1
Crybb1	0.278353	0.0007037	1
Marcksl1	-0.21047	0.000749134	1
Ctsd	-0.113121	0.000765732	1
Slfn2	0.208337	0.000825135	1
Rbm48	-0.133655	0.000841023	1
Srbd1	-0.190907	0.000960531	1
Snhg6	-0.199813	0.00115827	1
Syap1	-0.173496	0.00124656	1
Cks1b	-0.208553	0.00124685	1
Nucks1	-0.224521	0.00136444	1
Hvcn1	-0.25721	0.00142869	1
Rpl24	0.167039	0.00148791	1
Cers5	0.16286	0.00151872	1
Yipf1	-0.191978	0.00162979	1
Cox19	-0.201411	0.00163233	1
Nudc	-0.229967	0.00168485	1
Lst1	0.241213	0.00168615	1
Myh10	0.180689	0.00169269	1
Rps24	0.0399843	0.0017416	1
Mpeg1	0.183946	0.00180844	1
Pold2	-0.161465	0.00201993	1
Cct3	-0.222324	0.00204821	1
Ndufb4c	-0.0954435	0.00220777	1
Tcp11l2	-0.114573	0.00224629	1
Top2a	-0.140136	0.00228543	1
Pcid2	-0.136285	0.00229118	1
Scfd1	-0.208006	0.00241144	1
Cnih4	-0.241739	0.00242451	1
Rpl41	0.056836	0.0024973	1
Shisa5	-0.18012	0.00254431	1
Exoc4	-0.128193	0.00257325	1
Pgrmc1	-0.194227	0.00265103	1
Manf	-0.153271	0.00291816	1
Nckap5l	-0.148724	0.00299758	1
Rps10-ps2	-0.220334	0.00300111	1
Rpl17	-0.0993353	0.00313636	1
Psmd14	-0.210557	0.00316546	1
Rbbp7	-0.197672	0.00331173	1
Ap2s1	-0.231438	0.00343207	1
Fbxw17	0.197968	0.00347268	1
Zmym2	0.124049	0.00354113	1
Cnbp	-0.207133	0.00375982	1
Chmp4b	0.149754	0.00376963	1
Pdk3	-0.168892	0.00394993	1
Pnkd	-0.211815	0.00429624	1
Cog6	0.129499	0.00438792	1
Frg1	-0.180662	0.00444631	1
Rab11fip5	-0.116566	0.00448108	1
Fth1	-0.0483878	0.00453023	1
Gnl3l	0.114952	0.00456413	1
Rps2	0.0492447	0.00458703	1
Supt4a	-0.207167	0.00459465	1
Cd33	0.233252	0.00467816	1
Dnajc3	-0.210928	0.00476648	1
Sgce	-0.1947	0.00482416	1
Rpp21	-0.162803	0.00486528	1
Akr1a1	0.0802166	0.00492159	1
Timm29	-0.105792	0.0051046	1
Gm8186	-0.145102	0.00518282	1
Spp1	-0.341729	0.00533909	1
Rps8	-0.0613487	0.00541952	1
Tmem106c	-0.173199	0.00546076	1
Eif3b	-0.222323	0.0054752	1
Apmap	-0.189425	0.00548536	1
Coq2	-0.206528	0.00554909	1
H2-T22	0.20147	0.00566709	1
Tubb5	-0.132513	0.00568692	1
H2-K1	0.105772	0.00568974	1
Tpt1	-0.045761	0.00572594	1
Rbm3	0.142448	0.00573405	1
Atg14	-0.104937	0.00573724	1
Iah1	-0.186722	0.0057547	1
Actn4	-0.143313	0.00580956	1
Pcbp2	-0.193931	0.00582786	1
Dot1l	-0.114699	0.00584593	1
Erh	-0.23547	0.00603796	1
Nvl	0.183401	0.00618365	1
Mthfsd	-0.128416	0.00622654	1
Fdxacb1	-0.122088	0.00633275	1
Hat1	-0.284948	0.00641036	1
Rpl29	0.064861	0.00644404	1
Agfg2	-0.111124	0.00653763	1
1600012H06Rik	-0.180886	0.00655511	1
Usf1	0.208246	0.00674727	1
Serpine2	-0.215829	0.00685753	1
Rufy3	0.140303	0.00687924	1
Tomm70a	0.21622	0.00688674	1
Prdx4	0.21225	0.00692663	1
Trip11	0.196022	0.00696667	1
Herpud1	-0.210233	0.00697401	1
Cwc15	0.205162	0.00698065	1
Slc25a17	-0.113888	0.00706907	1
Lypla2	0.142498	0.00714149	1
Mbd3	-0.185765	0.0071584	1
Clns1a	-0.200025	0.00725275	1
Sumo2	-0.137765	0.00740775	1
Znhit3	-0.13023	0.00742203	1
Map1lc3a	-0.114014	0.0074784	1
Ifi27l2a	0.120229	0.0075922	1
Psmd2	-0.224551	0.00780716	1
Cd180	0.15861	0.00782585	1
Lpl	-0.132038	0.00794075	1
Mrfap1	-0.146044	0.0079486	1
Prdx2	0.170986	0.00796529	1
Rnf149	-0.149199	0.00806282	1
Tmem134	-0.198226	0.0081009	1
Slc38a10	-0.179616	0.00828643	1
Tfip11	-0.0859215	0.00834539	1
Relb	-0.173961	0.00835726	1
Ncln	-0.200055	0.00850148	1
Cep68	0.136399	0.00854283	1
Cct2	-0.169641	0.00872845	1
Fcgr1	0.0819082	0.00895062	1
Dpagt1	-0.107597	0.00922885	1
Med15	-0.110119	0.00932393	1
Hist1h4d	0.163906	0.00939688	1
Dock11	-0.105946	0.00959642	1
Dkc1	-0.131242	0.00966863	1
Snrpb	-0.166159	0.00973276	1
Apc	0.187074	0.00976817	1
Tsga10	-0.109133	0.00980045	1
Gm15500	-0.204784	0.010129	1
Mapre1	-0.185829	0.0102848	1
Itm2c	-0.102584	0.0104709	1
Pfkl	-0.187913	0.0108015	1
Stk4	-0.150393	0.0108062	1
Isyna1	-0.167842	0.0108426	1
Ccl9	-0.157148	0.0110241	1
Selenow	0.166428	0.0112935	1
Zup1	0.230446	0.0113369	1
Umps	-0.18754	0.0116129	1
Atp5mpl	-0.181567	0.0119476	1
Gpr137	-0.130864	0.0120899	1
Plac8	0.224344	0.0121763	1
Gng12	0.20332	0.0123145	1
BC051226	0.119746	0.0123976	1
Cd72	-0.229559	0.0124804	1
Ndufb1-ps	-0.136471	0.0126498	1
Zmynd8	0.176272	0.0127535	1
H3f3b	0.0629073	0.0128258	1
Fam241a	0.193943	0.0128754	1
Golga2	-0.106542	0.0129182	1
Sft2d3	0.149649	0.0129753	1
Chst7	-0.119567	0.0133675	1
Tmem251	0.148806	0.0134063	1
Polr2f	-0.178708	0.0136114	1
Usp45	0.116412	0.0137866	1
Trim8	-0.173146	0.0138013	1
Ift22	-0.157497	0.0138814	1
Mettl9	0.200877	0.0139227	1
Comt	-0.150602	0.0139673	1
Pacs2	-0.117287	0.0139809	1
Nras	0.195452	0.0141694	1
Ipo7	-0.141114	0.0145566	1
Pstpip1	0.110123	0.0146386	1
Mrps25	-0.169733	0.0146486	1
Mcm5	-0.205901	0.0146888	1
Psmc2	-0.17658	0.0147256	1
Galk1	-0.15236	0.0147597	1
Abhd12	-0.122925	0.0148079	1
Arpp19	-0.171993	0.0148688	1
Fus	0.15975	0.0149369	1
Lacc1	0.194688	0.0149701	1
Rabac1	-0.168699	0.0149907	1
Ran	-0.139975	0.0150541	1
Mthfd2	0.188607	0.0150945	1
Adssl1	-0.0964079	0.0150963	1
Pbxip1	-0.174181	0.0152297	1
Rpl7l1	-0.203665	0.0153448	1
Ormdl1	-0.145926	0.0153529	1
Mir6236	-0.186798	0.0153622	1
Gnas	-0.113499	0.0156423	1
Ric3	0.104191	0.01566	1
Zdhhc13	-0.0787303	0.0158035	1
Ldlrad4	-0.166545	0.0158606	1
Degs1	-0.178616	0.0158794	1
Mef2c	0.144151	0.015983	1
Brpf1	0.122837	0.0160081	1
Dctn3	-0.178883	0.0160794	1
Ankfy1	0.180365	0.0161711	1
Pigf	-0.149868	0.0162701	1
Tiam1	0.0849777	0.0162881	1
Zbtb6	0.106674	0.0162881	1
Smim8	0.138325	0.0164052	1
Atg4d	0.124055	0.0164194	1
Pde3b	0.197402	0.0164489	1
G6pc3	-0.171798	0.0165258	1
Ptpra	0.185039	0.0166918	1
Lipa	-0.130559	0.0168748	1
Tap1	0.12769	0.0168842	1
Arrdc4	-0.0814504	0.017051	1
Krcc1	0.163783	0.0170842	1
BC003965	0.153688	0.0174654	1
Calr	-0.085032	0.0175256	1
Map4k5	0.105943	0.0177547	1
Mrps11	-0.160195	0.0178047	1
Tmx1	-0.177517	0.0178555	1
Cycs	-0.195884	0.0179625	1
Rpp30	-0.145345	0.0180618	1
Atp5a1	-0.14686	0.0181202	1
Rps4l	0.193888	0.0181382	1
Vps54	0.155109	0.0181453	1
Akr1b3	0.171271	0.0181898	1
Gdi2	0.0897328	0.0183074	1
Rbm4b	-0.0869331	0.0183783	1
Hspa5	-0.0828932	0.0185953	1
Sat1	0.116581	0.0186505	1
Rpl35	-0.0502311	0.018757	1
Ptcd2	0.124402	0.0191238	1
Copg2	-0.146367	0.0191709	1
Plek	0.18468	0.0191852	1
Ctsc	0.0750066	0.0192076	1
Sept8	0.103748	0.0194323	1
Slc38a2	0.172157	0.0194922	1
Gipc1	-0.153439	0.0196358	1
Map1lc3b	0.15904	0.019708	1
Rnaset2a	0.179598	0.0197113	1
Eif1ad	-0.145828	0.0200207	1
Atxn10	-0.169229	0.0200684	1
Ptges3	-0.181643	0.0201164	1
Acad9	-0.11144	0.0202224	1
Snrpa1	-0.175116	0.0202321	1
Rab3il1	-0.165238	0.0202588	1
Zfp91	-0.178902	0.0202672	1
Rpl13	-0.043894	0.0203695	1
Rps15	-0.0936064	0.0205306	1
Ntpcr	0.13402	0.0205907	1
Arap3	-0.117342	0.0206152	1
Alg3	-0.121668	0.0206908	1
Clec4a3	-0.101717	0.0207636	1
H2-Q7	0.163613	0.0208215	1
Ppp2r1b	-0.0809245	0.0209125	1
Tmem176b	-0.198533	0.021052	1
Gna11	-0.124329	0.0212132	1
Ly86	0.0832818	0.0214714	1
Phtf1	-0.104332	0.0214913	1
Stim2	-0.11392	0.0216859	1
Rfng	-0.0740696	0.0219377	1
Lamp2	0.0821371	0.0219692	1
Cdkn3	0.143001	0.0219894	1
Ranbp1	-0.188862	0.0222646	1
Map2k1	0.15837	0.0223921	1
Jak2	-0.0903341	0.0223951	1
Cmtm8	-0.181105	0.022444	1
Rnaseh2a	-0.100878	0.022594	1
Gtf3c2	0.10582	0.0226271	1
Nhp2	-0.17797	0.0230638	1
Rnaset2b	0.170633	0.023187	1
Arih2	-0.103884	0.0233334	1
Map3k5	-0.0871341	0.0234241	1
Ppp2r5e	-0.102254	0.0234666	1
Man1a	-0.108903	0.0237881	1
Ms4a6d	-0.169033	0.0241565	1
Cd151	-0.135348	0.0242383	1
Ube2a	0.197507	0.0242786	1
Lhfpl2	-0.165082	0.0244706	1
Tagln2	-0.218317	0.0244922	1
Rfx5	-0.0751495	0.0244939	1
Vcp	-0.162275	0.0246859	1
Chpt1	0.133666	0.02471	1
9330162G02Rik	0.114379	0.0248703	1
Zbtb4	0.123769	0.0248859	1
Pik3ap1	0.14945	0.0249575	1
B3galnt1	0.124265	0.0250259	1
Usp16	0.144471	0.0250937	1
Tpd52	-0.186719	0.0251345	1
Gm29488	0.110508	0.0251838	1
Carnmt1	-0.153837	0.0253881	1
Gigyf1	-0.106955	0.0255277	1
Actr8	-0.127525	0.0255441	1
Tstd2	-0.0665863	0.0256058	1
Ubn2	0.1672	0.0257653	1
Snrpa	-0.163454	0.0258391	1
Zc3h7a	0.142289	0.0258983	1
Lap3	0.0845433	0.0260764	1
Slc29a1	-0.156716	0.0262627	1
Prkx	0.172404	0.0262846	1
Abhd11os	0.101786	0.0263227	1
Kdm4a	-0.0727659	0.0264912	1
Pfn1	-0.0670953	0.0266894	1
Tmf1	-0.151646	0.0266922	1
Spata13	-0.165165	0.0267463	1
Top2b	-0.118194	0.0268006	1
Nup88	0.157483	0.0269236	1
Aggf1	-0.163368	0.0269267	1
Mfsd10	-0.14663	0.0269282	1
Zfp1	-0.072682	0.0270569	1
Pank2	0.142055	0.0271938	1
Gcnt2	-0.115619	0.0273371	1
Araf	-0.139038	0.0274583	1
Ireb2	-0.139751	0.0274583	1
Icosl	0.169152	0.0275428	1
Sec61g	-0.145186	0.0277051	1
Zdhhc3	0.173412	0.0278634	1
Tbrg4	-0.0718742	0.0279134	1
6330418K02Rik	0.101642	0.0281144	1
Pld3	-0.152956	0.0281705	1
Phf20l1	0.169874	0.028179	1
Rbx1	0.133429	0.0282225	1
Rps19	0.0729115	0.0282243	1
Vamp8	0.120865	0.0282853	1
Endod1	-0.125889	0.0284158	1
Dnajb11	-0.154712	0.0284466	1
C1galt1c1	-0.153388	0.0288258	1
Vasp	-0.169806	0.0290827	1
Pi4k2a	0.162494	0.0291492	1
Rel	0.161345	0.0291555	1
Timm17b	-0.149031	0.029183	1
Samhd1	0.138271	0.0295108	1
Spata6	-0.0839366	0.0295338	1
Cd320	-0.137783	0.0296751	1
Ccdc93	-0.111643	0.0296979	1
Adora1	0.136856	0.0297528	1
Tgif1	-0.0997591	0.0300011	1
Mtap	-0.112465	0.0303115	1
Abhd17b	-0.0732834	0.0304542	1
Ccdc107	-0.142447	0.0304855	1
Cdkn2aipnl	-0.122102	0.0305295	1
Rpf2	0.120611	0.0305782	1
Col27a1	-0.0914726	0.0306947	1
Setd5	0.149436	0.0308364	1
Tmem109	-0.139688	0.0311516	1
Lair1	0.100983	0.0312561	1
Dhrs3	-0.174273	0.0313344	1
Reep3	-0.155423	0.0314941	1
Myo1c	-0.0731324	0.0315138	1
Pdia4	-0.140227	0.0316947	1
Ndufaf7	-0.148568	0.0317438	1
Cyb5r3	-0.157773	0.0317496	1
Cd81	-0.0443987	0.0319986	1
Lcp2	0.151811	0.0320512	1
Cd63	-0.143327	0.0322501	1
Sucla2	0.140971	0.0322815	1
Bag6	-0.113706	0.0323814	1
Elavl1	-0.155435	0.0329965	1
Itgb2	-0.149908	0.0333239	1
Cdv3	0.17912	0.0334334	1
Apeh	-0.106635	0.0335017	1
Mylip	-0.161565	0.0335303	1
Ptpn6	-0.138396	0.0335802	1
Clk4	0.134639	0.033613	1
Mrpl44	-0.112883	0.0336691	1
Ube2z	0.119329	0.0337971	1
Tgfb1	-0.147863	0.0338354	1
Fam168a	0.113309	0.033956	1
Mcts1	-0.140302	0.0340249	1
Rpl23a	0.111196	0.0340383	1
Zc3h18	0.122649	0.0341349	1
Iqce	-0.123756	0.0341962	1
5031439G07Rik	-0.100875	0.0343795	1
Paqr7	-0.136393	0.034401	1
Slc30a1	0.0792447	0.0344977	1
Gpatch2	0.120436	0.0346493	1
Ctsz	-0.0513745	0.0348067	1
Nupr1	0.209609	0.0352038	1
Rtn3	-0.144479	0.0353381	1
Cndp2	-0.146549	0.0356496	1
Mmp2	0.14375	0.0358298	1
Trappc6a	-0.126262	0.0360474	1
Mif4gd	0.115583	0.0362414	1
Selenof	0.0954663	0.0367125	1
Uba52	-0.150624	0.0368604	1
Capn7	0.0837206	0.0368844	1
Emilin1	-0.0730258	0.0369744	1
Fbl	-0.16844	0.0370289	1
Padi2	-0.0782121	0.0372842	1
Znrf1	-0.0654203	0.0376092	1
Bcl10	0.182904	0.0376406	1
Twistnb	-0.0968899	0.0378217	1
Gm21926	-0.0853901	0.0379935	1
Cep104	-0.0882839	0.0380474	1
Smpdl3a	-0.110854	0.0380803	1
Nqo2	-0.100354	0.0380949	1
Trappc1	-0.134692	0.0381736	1
Rpl30	-0.060717	0.0381895	1
Socs1	0.171046	0.0382196	1
Wipf1	0.152378	0.0382439	1
Mdm4	0.122334	0.0383703	1
Rce1	-0.146103	0.0384284	1
Capza1	0.163245	0.0384503	1
Gm15427	-0.176654	0.0384503	1
St13	-0.143891	0.0384655	1
Syncrip	0.162323	0.0391732	1
Zc3h3	-0.0924741	0.0395559	1
Capg	-0.163805	0.0395811	1
Ing1	-0.0859117	0.039655	1
Tmem43	-0.0850655	0.0397613	1
Ighm	0.134328	0.0398124	1
Trim44	0.131694	0.0398865	1
Cib1	0.118938	0.0399644	1
Bsg	0.0789396	0.0401508	1
Mcfd2	-0.15223	0.040218	1
Tcp1	-0.155446	0.0408078	1
Tspo	0.0581758	0.0408576	1
Cfap74	-0.0769804	0.040949	1
Ints8	-0.054734	0.0410514	1
Dnajc4	0.143661	0.041201	1
Cct6a	-0.179931	0.0413318	1
Mcm9	-0.0570913	0.0414122	1
Gm8093	0.114023	0.041432	1
Zc3h4	0.0934446	0.0416413	1
Dpysl2	0.148902	0.0417706	1
Gpr108	-0.137904	0.0417847	1
Myo10	0.0861729	0.041931	1
Trip4	0.0743796	0.041931	1
Trp53bp1	-0.0662444	0.041931	1
Rpl18	-0.0652301	0.0420504	1
Exosc2	0.11129	0.0421299	1
Impdh2	-0.156805	0.0421767	1
Cebpb	-0.140108	0.0421865	1
Tecr	-0.144666	0.0422342	1
Dnlz	-0.114175	0.0422698	1
Arhgef2	-0.153758	0.0422955	1
Dnajc5	0.157047	0.0423295	1
Odf2l	-0.0522523	0.0423519	1
Rnf19b	-0.181677	0.0424637	1
Gm4951	0.168076	0.042591	1
Rptor	0.140852	0.0426163	1
Etfdh	0.10407	0.0428145	1
Ap1g1	0.127988	0.0428466	1
Tmsb4x	0.0238993	0.042861	1
Mavs	-0.0861386	0.0428956	1
Sap18	-0.129152	0.0432191	1
Galt	0.103503	0.0432448	1
Bicra	0.0967471	0.0433065	1
Snapc1	0.0983595	0.0434115	1
Kifap3	-0.0896729	0.0434169	1
Borcs7	0.133375	0.0436307	1
Tspyl2	0.0791524	0.043738	1
Afg3l1	0.158147	0.043739	1
Bach1	0.159196	0.0437804	1
Pced1a	-0.0519833	0.0437952	1
E2f3	0.132858	0.0439038	1
Lcor	0.119268	0.043993	1
Nsd1	0.156614	0.0440656	1
Zc3h7b	0.0843445	0.04416	1
Nudt7	-0.0689918	0.0442	1
Dynll2	0.154097	0.0442428	1
Mboat7	-0.11062	0.0442808	1
Il18	0.155265	0.0443289	1
Ldlrap1	0.117002	0.0444188	1
Fyco1	0.180334	0.044443	1
Pcmtd1	0.14505	0.0445102	1
Kansl3	0.0713748	0.0446549	1
Phf8	-0.0550748	0.044666	1
Rnf19a	-0.0656611	0.044666	1
Agpat1	-0.0872722	0.0446814	1
Xaf1	0.104746	0.0449464	1
Hnrnpk	-0.100712	0.0449693	1
Soga1	0.103337	0.0451085	1
Ppm1b	-0.0707525	0.0452369	1
Cipc	0.110857	0.0454668	1
Tpgs2	0.0986098	0.0455495	1
AU022252	-0.070345	0.0456105	1
Alg11	0.0688377	0.0456105	1
Tecpr1	0.0662206	0.0456105	1
Filip1l	-0.16001	0.0456701	1
Ptpn18	0.108642	0.0458065	1
Ik	-0.163528	0.045907	1
Tdg	-0.0850135	0.0460677	1
Ubxn2a	0.0642436	0.0463122	1
Zbp1	0.115272	0.0464934	1
Syngr2	-0.146806	0.046637	1
Slc52a2	0.0983825	0.0467069	1
Zcchc24	0.077256	0.0468061	1
Zfp771	0.132997	0.0470455	1
Med10	0.154823	0.0471295	1
Psmc4	-0.144747	0.0471311	1
Pgrmc2	0.137839	0.0473357	1
Tbl1xr1	0.125903	0.0473357	1
Dipk2a	-0.0704236	0.0473379	1
Ttc5	0.132617	0.0474115	1
Ahsa1	-0.176304	0.0474127	1
Rps23-ps1	0.103814	0.0474352	1
Snhg4	0.150136	0.0474352	1
Srcap	0.0851008	0.0477678	1
Hnrnpul2	-0.134199	0.0480249	1
Smdt1	0.114215	0.0480293	1
Tor1b	0.138169	0.0480812	1
Rps17	-0.102779	0.0482005	1
Akt3	0.0933786	0.048201	1
Cox6a2	0.170705	0.0482926	1
Anapc10	-0.109115	0.0484477	1
Slc25a22	0.0976251	0.048632	1
Lppos	0.0869655	0.0486433	1
Crls1	-0.109384	0.0489074	1
Dalrd3	-0.111067	0.0490595	1
Ganc	-0.090332	0.0490824	1
Bcl7b	-0.145547	0.0490829	1
Senp7	0.143355	0.0493317	1
Rer1	0.106931	0.0494324	1
Tcea1	-0.163948	0.0494709	1
Rnft1	-0.114067	0.0498174	1
Tpt1-ps3	-0.109283	0.0501179	1
Zfyve21	-0.129413	0.0503415	1
Stat1	-0.141233	0.0505227	1
Eef1akmt2	0.0816029	0.0508313	1
Gkap1	-0.155093	0.0508867	1
Ctnnal1	0.10262	0.0508996	1
Mdh2	-0.143915	0.0509913	1
C4b	0.176978	0.0511956	1
Lima1	-0.0980125	0.0512546	1
Cul1	-0.120804	0.0513237	1
Atat1	0.0841651	0.0513265	1
BC031181	-0.117634	0.0513991	1
Gtf3a	-0.149526	0.0515562	1
Prpf19	-0.127262	0.051577	1
Tmem222	0.136808	0.0518844	1
Gstp1	-0.12623	0.0520578	1
Hspd1	-0.147653	0.0523675	1
2610507I01Rik	0.0623495	0.0524997	1
Myc	-0.104713	0.0524997	1
Nup153	-0.120809	0.0527586	1
Ilf3	0.111847	0.0530727	1
Psenen	-0.119333	0.0531849	1
Mrpl39	-0.126943	0.0532872	1
Lrrfip2	0.104426	0.0534451	1
Prpf31	-0.139379	0.0535562	1
Bcl2a1b	-0.147884	0.0537192	1
Plekhm3	-0.0729662	0.0537245	1
Arid3a	-0.105002	0.0537662	1
Gltp	-0.168779	0.0538351	1
Slain2	-0.104703	0.0540079	1
Cir1	-0.107027	0.0542123	1
Acot13	-0.11494	0.0543475	1
Mgst3	-0.074748	0.0543573	1
Mettl16	-0.125814	0.0547396	1
Hspe1	-0.092572	0.0548877	1
Srebf2	0.0596033	0.0550374	1
2410006H16Rik	0.133884	0.0551409	1
Elob	0.129547	0.0552569	1
Cct7	-0.138448	0.0554162	1
Spr	-0.137388	0.0554787	1
Arhgdia	-0.0900986	0.0555654	1
Sorl1	-0.101755	0.0555743	1
Tcof1	-0.122206	0.0555871	1
Psma7	-0.10788	0.055908	1
Pou2f2	-0.153239	0.0560525	1
Ppp6r1	0.132732	0.0561611	1
Axl	-0.16776	0.0563257	1
Elf2	0.115	0.0564723	1
Lgals1	0.110966	0.0566349	1
Rhoa	-0.0688866	0.0566666	1
Set	-0.12384	0.05678	1
Napg	-0.108528	0.0571661	1
Gm17018	0.122904	0.057202	1
Vkorc1	-0.154551	0.0574913	1
Mgrn1	-0.12524	0.0574926	1
Nfkbia	-0.162762	0.0575523	1
Map1s	0.11095	0.0575652	1
Rnf167	-0.095284	0.0575681	1
Slc40a1	-0.108339	0.0578569	1
Snx15	-0.0968537	0.0578569	1
Arglu1	0.140783	0.0579685	1
Aopep	0.145086	0.0579845	1
Coro1a	-0.0578049	0.0581101	1
Mplkip	0.137077	0.0581912	1
Taldo1	0.0760199	0.0582651	1
Scaper	0.107834	0.0589448	1
Irgm1	0.161389	0.0589876	1
Srsf10	0.162913	0.0591373	1
Myo9b	-0.100504	0.0591935	1
1500004A13Rik	0.0914349	0.059204	1
Ormdl3	-0.100006	0.0592877	1
Pnpla8	-0.108387	0.0593531	1
Stx4a	0.15682	0.0595445	1
Lgals9	0.113097	0.0595774	1
Aig1	0.132239	0.0596947	1
Dnmt3a	0.136987	0.0600479	1
Tsn	-0.150714	0.0601385	1
Gsap	-0.0926989	0.0602623	1
Ipo8	0.057722	0.0604199	1
Smndc1	0.136897	0.0606665	1
Usp5	0.0906599	0.0607	1
Ndufv1	-0.14341	0.0607951	1
Atp13a2	-0.143002	0.0609037	1
Dnajc2	-0.158427	0.061032	1
Psip1	-0.145158	0.0610596	1
Tacc1	0.155356	0.0613209	1
Bmi1	-0.0986068	0.0614005	1
Ndufb7	-0.131726	0.0614611	1
Atpaf1	0.0988025	0.0615417	1
Fabp3	-0.131778	0.0615472	1
Atp5g1	-0.116781	0.0616912	1
mt-Rnr2	0.0525373	0.0617739	1
Otulin	0.155079	0.0618191	1
Med20	0.0745205	0.0619024	1
Nthl1	-0.0902648	0.0619313	1
Rbm26	0.148489	0.0620106	1
Slc12a9	0.146015	0.0620326	1
Dad1	-0.0984636	0.0620553	1
Sh3glb1	0.0881403	0.06212	1
Tmcc1	-0.0932574	0.0623571	1
Atpsckmt	-0.0893308	0.0624782	1
Rsrp1	0.149484	0.0625747	1
Chchd3	0.156821	0.0627986	1
Trmt1	0.125835	0.0628896	1
Gns	0.146261	0.0629752	1
Pcnx3	-0.0761548	0.0630328	1
Supt7l	0.0754648	0.0632554	1
2700097O09Rik	-0.0981373	0.0633255	1
Morf4l1	-0.120905	0.0633812	1
Jkamp	-0.121764	0.0633938	1
Hp1bp3	0.163024	0.0634657	1
Pgap2	0.15167	0.0637669	1
Endog	-0.0841341	0.0639382	1
A930005H10Rik	0.079837	0.0641504	1
Ubxn6	-0.153333	0.064218	1
Ctsl	-0.0720126	0.0645265	1
Vps13a	0.0934573	0.0646096	1
Lpcat3	-0.13268	0.0646358	1
Rnf168	0.117757	0.0646465	1
Rdm1	0.134285	0.0646559	1
Nob1	0.0833416	0.0647746	1
Dctn5	-0.0674716	0.065013	1
Rpl21-ps8	0.0844677	0.0652844	1
Tnfrsf13b	0.145735	0.0654773	1
Selenos	-0.116451	0.0656051	1
Myadm	-0.0925802	0.0656909	1
Mycbp2	0.132032	0.0657402	1
Tnks2	0.125291	0.0657643	1
Dpm3	-0.137474	0.066012	1
Chmp2a	-0.153201	0.0660504	1
Gins4	-0.0745146	0.0661716	1
Cast	-0.070244	0.0662594	1
Zdhhc9	-0.0809029	0.0663094	1
Arl5c	-0.142577	0.0664169	1
Zfp738	0.0820391	0.0664348	1
Fam219b	-0.0844445	0.0666128	1
Tuba1c	-0.0784814	0.0666365	1
Upp2	-0.129232	0.0666982	1
Wnk1	0.152816	0.0667503	1
Cd14	-0.159655	0.066784	1
Pdcd4	0.0925652	0.0672513	1
Lmf2	-0.0900203	0.0672529	1
Chchd6	-0.0842514	0.0674476	1
Zcwpw1	-0.108753	0.0674667	1
5730480H06Rik	0.0690602	0.0675332	1
Chst15	0.0683251	0.0675332	1
Rbl2	0.0752867	0.0675332	1
Csnk2a1	0.135524	0.0676214	1
Rilpl2	-0.0788234	0.0676593	1
Ppp2r2d	-0.123832	0.0676595	1
Hdac11	0.0807882	0.0678842	1
Dbt	0.0572273	0.0681633	1
Cdk10	-0.0720607	0.0681917	1
Hpgds	0.144178	0.0682554	1
Spryd7	-0.0789879	0.0683427	1
Lmnb1	-0.128014	0.0689592	1
Ano10	0.094594	0.0690056	1
Cxxc5	-0.126773	0.0691718	1
Cript	0.139385	0.0692221	1
Smg9	-0.0732735	0.0693183	1
Mettl22	-0.0757619	0.0693721	1
Smc1a	-0.161175	0.0694994	1
Clptm1l	-0.134688	0.0695164	1
Ate1	0.0967304	0.0695618	1
Akr7a5	-0.105305	0.0695635	1
Zbtb1	-0.085921	0.0696021	1
Tpcn1	0.117783	0.0701163	1
Khdc4	0.0883809	0.0701961	1
C3ar1	-0.130076	0.0703296	1
Mrpl18	-0.132328	0.0705768	1
Sde2	-0.0947576	0.0706247	1
Snrnp200	-0.112314	0.0706247	1
Limk1	0.0829978	0.0707425	1
Dcp2	0.135897	0.0709524	1
Sipa1	-0.133134	0.071089	1
Gm37954	0.102354	0.0711905	1
Smap2	-0.118362	0.0711954	1
Farsa	-0.121305	0.0712262	1
Impa2	-0.0753448	0.0716794	1
Tcf20	-0.0620968	0.0716794	1
Ddx52	0.1225	0.0717126	1
Tmem176a	-0.162458	0.0718047	1
Irf1	0.178891	0.0718195	1
Tmem67	-0.070298	0.0718489	1
Rpl19-ps11	0.0807161	0.0718759	1
Rab11fip2	0.140219	0.0720829	1
Hist1h1e	0.129063	0.0724811	1
Aar2	-0.0693454	0.0724964	1
Gm6863	-0.0821585	0.0724964	1
Rps6kc1	0.0534379	0.0727107	1
Nfkb1	0.129547	0.0727584	1
Lgmn	0.0650909	0.0727601	1
Ramp1	0.192183	0.0728739	1
Ppp6r2	-0.0615686	0.0730414	1
Avl9	0.108062	0.0731919	1
Ipo11	-0.0635916	0.0732442	1
Aff4	0.127087	0.0736907	1
Tmem183a	-0.102265	0.073958	1
Usp21	0.127491	0.0740346	1
Ccng2	0.118497	0.0740519	1
Dpm1	0.13515	0.0740639	1
Capn15	-0.0841623	0.0741188	1
Phf11b	0.0977051	0.0742676	1
Mrpl30	-0.120476	0.0743199	1
Rheb	0.11547	0.0743985	1
Ndfip2	0.121067	0.074536	1
Rdh14	0.127739	0.0746025	1
Pgs1	-0.142397	0.0748676	1
Prmt5	-0.0833746	0.0749519	1
Atp6v1a	-0.132316	0.075032	1
Cracr2b	-0.0605022	0.075124	1
Thap12	-0.0628375	0.075124	1
G6pdx	-0.0701446	0.0751345	1
Sppl2a	0.117261	0.0751513	1
Ebna1bp2	-0.108415	0.0752806	1
Yipf6	-0.0939303	0.0752961	1
Man1b1	0.0840034	0.0753086	1
Upf3a	0.128346	0.0755285	1
Tmem101	-0.10327	0.0755435	1
Cfap36	-0.104877	0.0756771	1
Arid5a	0.11146	0.0760436	1
Alg5	-0.118951	0.0764853	1
Fhad1	0.112763	0.0765899	1
Rpl13a	0.123798	0.0767194	1
Fcrls	-0.138673	0.076838	1
Cysltr1	-0.132311	0.0768504	1
Psmb8	0.0553616	0.076982	1
Cnot6	-0.105775	0.0771409	1
Ehmt1	-0.104107	0.0771409	1
Vps13b	-0.0526187	0.0772548	1
Clk2	-0.0580357	0.077373	1
St8sia1	0.0803546	0.0773832	1
Selplg	-0.0448788	0.0776129	1
Ldha	-0.112318	0.0777658	1
Ssr2	0.110431	0.0777849	1
Cops2	-0.089842	0.0777881	1
Lyn	0.0474513	0.0778345	1
Cep135	-0.0512438	0.0779759	1
Def6	-0.10753	0.0780092	1
Arl2bp	0.111273	0.0782262	1
Snrpg	-0.111284	0.078298	1
Mrto4	-0.102791	0.0783966	1
Sept11	-0.0626054	0.078487	1
Tmem179b	-0.145885	0.0785027	1
Mfn1	-0.064583	0.0785418	1
Ube2k	-0.135556	0.078588	1
Aida	0.140104	0.0787284	1
Tfb2m	-0.0726719	0.0788826	1
Pafah1b3	0.166631	0.0791414	1
Gskip	-0.103934	0.0791771	1
Ywhah	-0.0705427	0.0792917	1
Lrrc4	-0.058341	0.0794346	1
Rab3a	-0.0605919	0.0794346	1
Mta1	0.0791224	0.0794738	1
Myo18a	0.11304	0.0795277	1
Orai2	-0.104419	0.0796074	1
Dync1i2	-0.140423	0.0796569	1
Atp6v0d1	-0.143255	0.0797069	1
Uqcr11	0.101224	0.0797885	1
Nmt1	0.157061	0.0799373	1
Mib2	-0.0645523	0.0799395	1
Ppil2	-0.12156	0.0799741	1
Tlk2	-0.107395	0.0802468	1
Spire1	0.106384	0.0802739	1
Selenot	-0.131519	0.0802934	1
Arid1a	-0.12726	0.080319	1
Dpm2	-0.114348	0.0805206	1
Gpbp1l1	0.103424	0.0806879	1
Oaz2	-0.0635808	0.0810757	1
Psmc5	-0.121591	0.0811918	1
Shmt2	0.071133	0.0814161	1
Pnp	0.0968654	0.0814499	1
Zbtb18	0.0984137	0.0814603	1
Pes1	0.116818	0.0815053	1
Ro60	0.103265	0.0817336	1
Lag3	-0.175356	0.0818008	1
Fchsd2	0.143261	0.081841	1
Ccl25	0.0863848	0.0820407	1
Exosc3	-0.108449	0.0821699	1
Cdc73	0.0921133	0.0822175	1
Snf8	-0.121463	0.0823902	1
Galc	-0.0699178	0.0823958	1
Ntmt1	-0.059755	0.0823958	1
Ldhb	0.0562424	0.0824031	1
Snta1	-0.147117	0.0827041	1
Dnajc11	0.080836	0.0827754	1
Atp6v1g1	-0.119598	0.0827922	1
Snrk	-0.0528382	0.0829386	1
mt-Atp6	0.0977044	0.0830565	1
Dek	-0.132025	0.0831473	1
Zfp740	0.103079	0.0831715	1
Mapk14	-0.0719586	0.0832507	1
Slmap	-0.0757606	0.0833279	1
Chmp7	0.107338	0.0833576	1
Rasa4	0.149116	0.0835879	1
Srpk2	0.11722	0.0837038	1
Tns1	-0.0892349	0.083938	1
Gpi1	-0.117121	0.0842125	1
Mrs2	0.0795856	0.0842357	1
Pknox1	0.0789159	0.0842357	1
Tmem80	0.103901	0.0843511	1
Nfs1	-0.111272	0.084355	1
Gm44694	0.0960436	0.0844086	1
Exoc6	-0.078725	0.084445	1
Med12l	-0.0508131	0.0844715	1
Arpc2	-0.059095	0.0845571	1
Cox7c	-0.0796044	0.0846485	1
Phactr2	0.0937045	0.0850883	1
Arid3b	0.0753272	0.0850955	1
Strn4	0.084714	0.0851978	1
Znrd1	-0.109632	0.0856557	1
Eif2b1	-0.105894	0.0856921	1
Eif3g	-0.14035	0.0858155	1
Scamp3	-0.0975508	0.0859503	1
Gapdh	-0.0464487	0.0860287	1
Prmt7	0.0961215	0.0861111	1
4933406I18Rik	0.079993	0.086398	1
Cds1	0.150894	0.0865008	1
Wsb2	-0.116571	0.0871914	1
Rassf4	-0.109434	0.0874019	1
Epsti1	0.0911344	0.0874663	1
Spg20	-0.0930604	0.0874799	1
Btbd1	-0.104578	0.0880532	1
Golga7	0.118465	0.0881188	1
Rpl15	-0.0619444	0.0883251	1
Rnf44	-0.0883661	0.088382	1
Hdac5	0.0850113	0.0890514	1
Zfp688	0.0837907	0.0892601	1
Hipk1	-0.0886195	0.0892627	1
Mcm6	-0.152538	0.089513	1
Mvb12b	-0.0773317	0.0895547	1
Alkbh1	0.136039	0.0897087	1
Rps3a1	-0.0494759	0.0897279	1
Susd3	-0.129577	0.0897496	1
Cttnbp2nl	0.138636	0.0898032	1
Syt11	0.129232	0.0899196	1
Naa50	-0.138583	0.0900226	1
Nav2	0.138471	0.0900922	1
Gm10033	0.111234	0.0901139	1
Eif2b3	0.094903	0.0902658	1
Rrn3	-0.0433086	0.0902771	1
Abhd6	0.132322	0.0904718	1
Cutc	0.0918649	0.0906867	1
Uchl3	-0.145107	0.0907613	1
Tpgs1	0.124462	0.0909296	1
Fam136a	-0.0906181	0.0910322	1
Zfp280d	0.0995751	0.0910385	1
Pex16	-0.0755079	0.0910929	1
Btbd9	0.114067	0.0912501	1
Timm21	-0.0882849	0.0912501	1
Actr2	0.113591	0.0913141	1
Pick1	0.0715802	0.0915063	1
Mr1	0.0958779	0.09167	1
Tmem164	-0.0912475	0.09167	1
Slc12a2	0.10739	0.0921058	1
Mxi1	-0.0872356	0.0922136	1
Gm47283	-0.0784307	0.0922924	1
Tax1bp3	-0.100448	0.0923266	1
Tnip2	-0.0881605	0.0926397	1
Spint1	-0.126941	0.0926662	1
Anapc4	0.102869	0.0928871	1
Pfdn6	-0.13282	0.0929246	1
Zfp945	0.11855	0.092953	1
Rhobtb1	0.082637	0.0931542	1
Kctd3	0.0730383	0.093166	1
Il13ra1	-0.123463	0.0935328	1
BC005537	0.134876	0.0935933	1
Lamtor1	-0.118317	0.0936975	1
Kctd20	-0.0655884	0.0938854	1
Dtnbp1	-0.121593	0.0938868	1
Nsmce1	-0.12456	0.0940527	1
Echs1	-0.118289	0.0943024	1
Acaa2	0.0968752	0.094315	1
Psmd11	-0.135439	0.0943968	1
Ngly1	-0.0849177	0.0944076	1
Spcs3	-0.115164	0.0946346	1
Aff1	0.0610701	0.0948499	1
Ets1	-0.104322	0.0948547	1
Cenpa	0.113011	0.0949242	1
Nop56	-0.10657	0.0951601	1
Atic	-0.102045	0.0951899	1
Slc25a28	-0.109672	0.0952445	1
Lrp1	0.139165	0.0953862	1
Ppp1r14b	-0.0642495	0.0954337	1
Pik3cd	-0.104918	0.095465	1
Zranb2	-0.110174	0.095739	1
Wdr43	0.150339	0.0959116	1
Surf1	0.114029	0.0959965	1
2210016L21Rik	-0.112015	0.0961089	1
Polr2l	-0.0663014	0.0961571	1
Grsf1	-0.102491	0.0961637	1
Sf3b6	0.12316	0.0961993	1
Ube2c	0.107855	0.0962015	1
Ptms	-0.0760521	0.0964698	1
Mrpl23-ps1	0.0784771	0.096558	1
Dleu2	0.178649	0.096563	1
Drg2	-0.0686362	0.096789	1
Snhg8	0.153039	0.0969046	1
Hmgn5	0.127888	0.0969284	1
Mvk	0.0627766	0.0971812	1
Tsc22d4	0.0963955	0.0972273	1
Fgd4	0.0963768	0.0973918	1
Cpne3	-0.10951	0.0974271	1
Scamp1	0.0710494	0.0976273	1
Asxl1	-0.0713348	0.0979113	1
Fam89a	-0.0750279	0.0979113	1
Seh1l	-0.108752	0.0980666	1
H3f3a	-0.0549577	0.0982796	1
Cds2	-0.0956646	0.0983312	1
4932438A13Rik	0.100225	0.0983386	1
Dock7	0.0881504	0.0986214	1
Hpgd	-0.14366	0.0987657	1
Dpp3	-0.121287	0.0987699	1
Luc7l3	0.148299	0.0988227	1
Ncbp1	0.0745994	0.098859	1
Prpf38b	0.151153	0.0989132	1
Ndufaf2	0.0951857	0.0991606	1
Gosr2	-0.0805369	0.0991623	1
Pygb	0.0583096	0.0991663	1
Eya4	0.0810756	0.0992675	1
Arf6	-0.109442	0.0993571	1
Cstf1	0.0677719	0.0996227	1
Kitl	0.0675809	0.0996358	1
Mfap1a	-0.068752	0.0998281	1
Paip2	-0.119002	0.100008	1
Polr3f	0.0571943	0.100048	1
Rpl5	0.0782443	0.100085	1
Creld1	-0.0922662	0.100621	1
Gng2	0.109641	0.100653	1
Myl12a	-0.113429	0.100909	1
Tnrc6b	0.120662	0.100953	1
Retreg2	-0.0999944	0.101002	1
Sfxn1	0.128049	0.101006	1
Vps26c	0.084311	0.101149	1
Eef1a1	-0.0367742	0.101183	1
Pdcd10	0.121753	0.101237	1
Cyp4v3	-0.0737927	0.101293	1
Oaz1	0.0249285	0.101383	1
Micos13	0.135083	0.101644	1
Hfe	-0.114475	0.101784	1
Slc36a1	0.108833	0.101955	1
Dnajb6	-0.123552	0.101998	1
Gm6545	0.145237	0.102212	1
Ikzf2	0.0941593	0.102221	1
Rpap3	-0.0901074	0.102221	1
Fam49b	0.0899412	0.10244	1
Cct4	-0.10609	0.10249	1
Tmem60	0.10577	0.102507	1
Dcaf11	-0.0940947	0.10266	1
Slc10a3	0.0539234	0.102731	1
Zfp90	0.114486	0.102753	1
Grk3	0.0592737	0.102771	1
Parp11	0.125811	0.102932	1
Zfp608	-0.0690153	0.103287	1
Bco2	-0.0663883	0.103492	1
Trip12	0.083669	0.103554	1
Rps6ka5	0.0974031	0.103686	1
Gon7	-0.0768836	0.103842	1
Ndufc2	-0.110306	0.103964	1
Hikeshi	-0.117566	0.104116	1
Chp1	0.0936808	0.10462	1
Cd164	-0.0995867	0.104726	1
Rwdd1	-0.124151	0.104738	1
Casc3	-0.0892732	0.104747	1
Rnmt	0.108835	0.105065	1
Cmas	-0.13028	0.105436	1
Rab6a	-0.105213	0.105915	1
Aim2	0.140652	0.105983	1
2310061I04Rik	0.0736427	0.10602	1
Gas6	-0.167153	0.106048	1
Cdkn1a	-0.135148	0.106115	1
Batf3	-0.145441	0.106117	1
Rps19bp1	-0.110997	0.106191	1
Bclaf1	0.137705	0.106226	1
Prmt1	-0.121517	0.106304	1
Scaf1	-0.0663359	0.106387	1
Hps3	0.143372	0.106501	1
Tm9sf4	0.134118	0.106595	1
Mbnl1	0.130819	0.106717	1
Osbpl1a	0.0883906	0.106807	1
Gm5431	-0.0403489	0.107144	1
AW011738	0.0503589	0.107242	1
Zfp839	0.0431625	0.107242	1
Mib1	-0.0775159	0.107392	1
Lpp	0.085505	0.107599	1
Ankhd1	0.0873164	0.107787	1
Hprt	-0.130801	0.108054	1
Irf8	0.0514233	0.108295	1
Npc1	0.126662	0.108626	1
Atp6v1c1	-0.120119	0.108699	1
Tceanc2	-0.0770435	0.108721	1
Mapk3	-0.118647	0.108857	1
F8a	-0.0634535	0.109109	1
B4galnt1	-0.0737378	0.109185	1
Ddx56	0.096587	0.109197	1
Lman2l	0.116739	0.109208	1
Cst3	-0.0284699	0.109299	1
Rbmxl1	-0.100301	0.109405	1
Tmem237	0.0789854	0.109489	1
Pdia5	0.11463	0.109544	1
Rbm7	-0.130958	0.109756	1
Sec14l1	0.099494	0.109868	1
Psme3	-0.0840273	0.109919	1
Eif5a	-0.0748882	0.109951	1
Tmx3	0.113705	0.110122	1
Oxct1	-0.113673	0.110267	1
Gatad1	-0.116395	0.110333	1
Zfp40	0.0780588	0.110529	1
Jpt2	-0.0994089	0.111226	1
Ppp2ca	-0.113223	0.111327	1
Canx	-0.0832664	0.111451	1
Gpx4	-0.126398	0.111458	1
Hook3	0.143663	0.111726	1
Zwint	-0.154522	0.111811	1
Laptm4a	0.0665741	0.111814	1
Lnpep	-0.129632	0.11183	1
Pcnt	-0.0589537	0.112004	1
Rps6ka1	-0.0924982	0.112069	1
Leprot	-0.086129	0.112083	1
Telo2	0.0980411	0.112133	1
Ubqln1	-0.119721	0.112147	1
Slc15a4	-0.0902822	0.112271	1
Rbm28	0.138392	0.112357	1
Akap8l	0.12898	0.112442	1
Usp14	-0.166587	0.112593	1
Taf1b	-0.0556446	0.112715	1
Gm5617	0.145928	0.113215	1
Rufy1	-0.131785	0.113316	1
Pcsk7	-0.0862234	0.113335	1
Cables1	0.0952859	0.113565	1
Ehd1	-0.0671075	0.113685	1
Gtf2h1	-0.0879827	0.113721	1
Pxdc1	-0.0808324	0.113811	1
Recql	-0.0748439	0.113949	1
Stat2	0.14765	0.113989	1
Syce2	-0.117515	0.11432	1
Cnpy3	-0.103109	0.114336	1
Cep57	-0.069974	0.114344	1
Khsrp	-0.0908535	0.114444	1
1700123O20Rik	0.109293	0.114825	1
Dpp9	-0.0856422	0.114879	1
Lamtor5	0.103688	0.11491	1
Ipo13	-0.0557076	0.114959	1
Txndc16	0.0856451	0.114985	1
Clip2	0.0767787	0.115164	1
Msrb1	-0.13366	0.115465	1
Timm13	-0.106319	0.1155	1
Dcp1a	0.0702308	0.115655	1
Prkcd	-0.112756	0.115719	1
Prdx1	-0.0515606	0.115826	1
Usp3	-0.0824773	0.115844	1
Plpp6	-0.0612022	0.115977	1
Nsfl1c	-0.0950181	0.116241	1
Cops4	0.10771	0.116347	1
2700062C07Rik	-0.0854429	0.116399	1
Ankra2	-0.0828845	0.116703	1
Card19	0.101211	0.116977	1
Vcam1	-0.0802996	0.117002	1
Paxx	-0.057237	0.1171	1
Guf1	-0.0699724	0.117686	1
Nudcd2	-0.0804744	0.117902	1
Agfg1	-0.0932409	0.117911	1
Rps9	0.0269256	0.117922	1
Prkab1	-0.0554637	0.117967	1
I830077J02Rik	0.152999	0.118048	1
Psma1	0.103738	0.118218	1
Rsbn1l	0.102595	0.118222	1
Rangap1	-0.0738397	0.11823	1
Slc25a25	0.0804409	0.118321	1
Zranb1	0.0790656	0.118394	1
Dmtf1	0.106567	0.118493	1
Wdr37	0.0340917	0.118539	1
Zfp787	0.0943385	0.118922	1
Serp1	0.11568	0.119062	1
Gm15417	-0.079906	0.119073	1
Pds5b	0.0918796	0.119179	1
Thop1	-0.0527648	0.119212	1
Zfp672	0.0771606	0.119487	1
Lztfl1	0.115385	0.119537	1
Txndc15	-0.0957504	0.11958	1
Wipi2	-0.0595327	0.11978	1
Lyar	-0.1174	0.120123	1
Hspa4	-0.117683	0.120133	1
Idh3a	-0.0770064	0.120173	1
Tsc22d2	-0.0788796	0.120302	1
Pgk1	-0.114781	0.120796	1
Rnf126	-0.102228	0.120799	1
Ndufb10	-0.116386	0.121019	1
Ubxn2b	-0.0592634	0.121049	1
Pja2	0.111916	0.12106	1
Cdc25a	-0.0615437	0.121173	1
Ergic1	-0.0889155	0.121209	1
Nfx1	0.0966183	0.121762	1
Cd47	0.0475839	0.121788	1
Ttc14	0.121523	0.121799	1
Fam3a	-0.088855	0.121969	1
AU020206	0.127966	0.122008	1
Braf	0.084391	0.122117	1
Rab2a	0.0988298	0.122143	1
Uqcrb	-0.093098	0.122173	1
Arf1	-0.0861976	0.122263	1
Tcf4	0.141468	0.122301	1
Ppp6r3	-0.0856371	0.12237	1
Fos	-0.0520019	0.122374	1
Gm13611	0.111963	0.122575	1
Slc41a3	-0.0575975	0.122575	1
Dhx30	0.0693884	0.122605	1
Setx	0.0810172	0.122661	1
Cacul1	-0.0439892	0.122675	1
Myo7a	-0.0405244	0.122675	1
Adgre1	-0.103485	0.122811	1
Trio	0.0901126	0.122848	1
Ccnd1	0.1273	0.122963	1
Pink1	0.0761956	0.123046	1
Rpl10	-0.0418546	0.123153	1
Cdyl	0.0607383	0.123418	1
Lig1	-0.160414	0.123537	1
Bcor	0.0532593	0.123544	1
Atg101	-0.0838375	0.123719	1
Ubtf	-0.124826	0.124046	1
Rnasel	-0.0324252	0.124172	1
Tent4a	0.0764451	0.124432	1
Ttc28	0.11862	0.124524	1
Polr2i	-0.0968551	0.124528	1
Prrc1	-0.0755799	0.124657	1
Gas5	0.106923	0.125623	1
Rbms1	0.0946924	0.125667	1
C030006K11Rik	0.107844	0.125736	1
Csnk1g1	-0.0758538	0.12596	1
Crot	-0.0705697	0.126091	1
Spcs1	-0.133632	0.126373	1
Syk	-0.0771505	0.126395	1
Armt1	0.0626598	0.126431	1
Nlk	-0.0607805	0.126815	1
Gpatch1	0.0733942	0.126819	1
Dpy19l1	0.102809	0.12683	1
Ptrhd1	0.112606	0.127188	1
Kpna6	0.0633162	0.127449	1
Epb41l2	0.105521	0.127614	1
Ttyh3	-0.112278	0.127615	1
Fam193b	-0.0537032	0.127646	1
Bcap31	-0.0979527	0.127655	1
9430038I01Rik	0.0847595	0.127683	1
Eid1	-0.103695	0.127759	1
Tmem87a	0.121148	0.127762	1
Mia3	0.119126	0.12777	1
Trim35	0.11698	0.127923	1
Sowahc	-0.0800407	0.128048	1
Igtp	0.123938	0.128113	1
Tox4	0.10282	0.128309	1
Prkag1	-0.0692844	0.128445	1
Dusp7	-0.0848708	0.128487	1
Fam207a	0.107181	0.128541	1
Ubr4	0.121936	0.128696	1
Ifi209	0.126381	0.128904	1
Gm8430	0.100222	0.129064	1
Isg15	0.0432857	0.129064	1
Man2c1	-0.0543553	0.129222	1
Pak2	-0.105094	0.129233	1
Gnpat	0.0824925	0.129248	1
Rad17	0.0680407	0.129386	1
Ankrd12	0.143566	0.129457	1
Tmed2	-0.11697	0.129855	1
Btbd6	-0.0419037	0.129862	1
Gpsm3	0.108985	0.130077	1
Blcap	0.0897555	0.130138	1
Arrdc1	-0.0985064	0.13023	1
Gm4332	0.139042	0.130241	1
Eefsec	0.0933536	0.130249	1
Gpx4-ps2	-0.0345035	0.130766	1
Tm6sf1	0.129405	0.130835	1
Cab39	0.122866	0.131026	1
Atp5k	-0.105751	0.131119	1
Hypk	0.107443	0.131153	1
Ndufa12	0.111612	0.131236	1
Zbtb20	0.137172	0.13139	1
Eif3j1	-0.138749	0.131593	1
Cdk14	0.0739311	0.13166	1
Psmd10	-0.129621	0.132379	1
Ube2j1	-0.0951889	0.132401	1
Ensa	0.13227	0.132496	1
Atf7ip	-0.06073	0.132566	1
Prpf3	0.0549858	0.132631	1
Rnf103	-0.049081	0.133146	1
D1Ertd622e	-0.0768142	0.133183	1
Clstn1	0.0920795	0.133531	1
Gid8	-0.121784	0.13359	1
Cbx3	-0.10464	0.133697	1
Eprs	0.126251	0.133719	1
Calm1	-0.0396728	0.133887	1
Cmc1	0.100227	0.133967	1
Utp23	-0.085765	0.134493	1
Hist1h4i	0.0487966	0.134529	1
Parp14	0.124412	0.13461	1
Rgl1	0.0719367	0.134633	1
Pym1	0.0911362	0.134659	1
Otud7b	-0.0884957	0.135002	1
March5	0.097562	0.135182	1
Dcaf13	-0.0562066	0.135354	1
Sirt2	-0.106581	0.135402	1
Naa80	-0.0366997	0.135534	1
Nop14	-0.117138	0.136074	1
Ing2	0.089209	0.136163	1
Slc39a3	0.0339958	0.13623	1
Tubb4b	0.128325	0.136293	1
Tmem260	0.0868157	0.136369	1
Mapre2	0.0500731	0.136729	1
Eif1	-0.0406943	0.136749	1
Psmd4	-0.102033	0.136842	1
March1	0.116396	0.136862	1
Rassf5	-0.078472	0.136958	1
B230118H07Rik	0.117359	0.137021	1
Rrp15	-0.0825211	0.137021	1
C1qa	-0.000344519	0.137286	1
Ccdc191	0.0714955	0.13743	1
Ercc5	0.0840959	0.13743	1
Xrn1	0.112613	0.137513	1
Tmem50b	-0.102752	0.137627	1
Atp6v0a1	-0.0852321	0.137895	1
Dapp1	-0.0996264	0.138163	1
Msi2	-0.0434256	0.138166	1
2410002F23Rik	0.0832848	0.138325	1
Arpc1b	-0.033521	0.138342	1
Alkbh8	-0.032409	0.138635	1
Fut8	0.0980887	0.139002	1
Cul9	-0.0322681	0.139028	1
Pim1	0.164364	0.139029	1
Snrpe	-0.117398	0.139063	1
Rtn4rl1	-0.092095	0.139087	1
Nufip2	0.114133	0.13934	1
Ddt	0.13483	0.139353	1
Tm9sf3	-0.115496	0.139563	1
Cap1	-0.103002	0.139589	1
Saraf	-0.0981054	0.139656	1
Celf2	-0.100618	0.139801	1
Slc35a4	-0.0961069	0.140054	1
Mrpl16	-0.0895067	0.14042	1
Fra10ac1	0.102682	0.140531	1
Lrp5	-0.0877062	0.140717	1
Snw1	0.12041	0.140768	1
Cox8a	0.0348749	0.141006	1
Tusc3	-0.0844117	0.141234	1
Cdc42	-0.0545572	0.141265	1
C330007P06Rik	-0.0745422	0.141543	1
Prcp	-0.0942707	0.141602	1
Tmem160	0.0945278	0.141772	1
Ccdc25	0.102249	0.142457	1
Ly96	0.086808	0.142457	1
Gpcpd1	0.0770818	0.142489	1
Wdr45b	0.0897823	0.142895	1
Scpep1	0.109694	0.143011	1
Adap2	0.130607	0.143204	1
Eif3h	0.0829172	0.143338	1
Dhx38	-0.0630159	0.143372	1
Hnrnpc	0.119236	0.143394	1
Adgrg1	-0.122831	0.143827	1
Ormdl2	-0.10079	0.143863	1
Abcc5	0.116985	0.144064	1
Calhm2	-0.0574281	0.144091	1
Wbp11	-0.103978	0.144188	1
Taf6	-0.0488182	0.144258	1
Bud13	-0.0342561	0.144296	1
Mipep	-0.035817	0.144296	1
Csf3r	-0.095409	0.144499	1
Rrp1b	-0.0731595	0.144681	1
Clasp2	0.10694	0.144688	1
Polr3e	-0.069226	0.144746	1
Tuba1b	-0.048872	0.144798	1
P4ha1	-0.115926	0.144807	1
Mpp1	0.120243	0.145208	1
4930453N24Rik	0.0831108	0.145324	1
Slc25a45	-0.0778828	0.145387	1
Cox7a2l	0.0722186	0.146	1
Polr3d	0.0934896	0.146005	1
Zfp266	0.0747388	0.146044	1
Apobec1	0.107805	0.146053	1
Ncor1	-0.0951961	0.146596	1
Smg1	0.124026	0.146671	1
Rnf8	0.0865224	0.147045	1
Ppt2	-0.102356	0.148329	1
Ugcg	-0.059528	0.148458	1
Psmb2	-0.112376	0.148759	1
Slc49a4	-0.0705697	0.148792	1
Trappc9	-0.0674365	0.148792	1
Inpp1	0.113191	0.149035	1
Slc31a1	0.086309	0.149073	1
Heca	-0.0559474	0.149393	1
Acot7	-0.0857571	0.149444	1
Pi4ka	-0.0976515	0.149444	1
Vmp1	0.111191	0.149544	1
Klhl6	0.134185	0.149782	1
Zdhhc5	-0.0907216	0.149858	1
Lsm1	-0.111222	0.150043	1
Cryab	0.149596	0.15048	1
Camsap1	0.086691	0.150518	1
Srgap2	0.10685	0.15057	1
Med28	-0.112271	0.150657	1
Ddit3	0.0448717	0.150751	1
Ilf2	-0.0597959	0.150862	1
Usp25	0.0967911	0.150952	1
Erg28	0.11712	0.15101	1
Clptm1	-0.114518	0.151256	1
R3hdm1	0.12193	0.151526	1
Rbsn	0.0879889	0.15157	1
Eva1a	0.0717659	0.151967	1
Trmt6	-0.0761353	0.152281	1
Eef1akmt1	-0.145415	0.152414	1
Pdk1	0.0884547	0.152488	1
Rnf146	0.0965253	0.152562	1
Hipk3	0.0692969	0.152596	1
Vac14	-0.0774353	0.152657	1
Faf1	-0.0800562	0.152829	1
mt-Nd4l	-0.0809962	0.152935	1
Atg3	0.0832482	0.153107	1
Fbxw2	0.112131	0.153198	1
Nosip	0.0779647	0.153302	1
Ppcs	-0.0583816	0.153356	1
Nfya	0.0924528	0.153582	1
Tasor2	0.0695599	0.15369	1
Snx9	0.0982494	0.153735	1
Rhoq	-0.0729139	0.153912	1
Ak1	-0.115919	0.153926	1
Stard3nl	0.0957548	0.154131	1
Hectd1	0.110537	0.154381	1
Uvssa	0.107029	0.154909	1
Peli2	0.0637983	0.154931	1
Zfp292	0.126432	0.154964	1
Fcf1	-0.095386	0.155229	1
Clk3	-0.0699231	0.155327	1
Rps27	-0.0505388	0.15549	1
Brap	0.0529265	0.155569	1
Taf12	-0.0861434	0.15572	1
Cdc37l1	-0.10403	0.155743	1
Lmo2	0.0743678	0.155867	1
Coq4	0.0742483	0.155992	1
Cbfb	-0.0997036	0.15632	1
Sec23ip	-0.0812277	0.156386	1
Pex2	-0.110019	0.156544	1
Atg4c	-0.0627916	0.157137	1
Dgat1	0.0535134	0.157137	1
Pygo2	-0.0855354	0.157137	1
Bub3	-0.104876	0.157624	1
Ikbkb	0.10681	0.157713	1
Gcsh	-0.0607808	0.157868	1
Cdc27	0.0607275	0.157999	1
Eif6	-0.105058	0.15802	1
Abhd5	-0.0832394	0.158208	1
AI413582	0.109538	0.15868	1
Eed	-0.0997837	0.158928	1
Tspan7	-0.0703894	0.158961	1
Gfpt1	0.0559084	0.159021	1
Eml4	0.100961	0.159092	1
Anxa11	-0.0754776	0.159235	1
Lrrc8d	-0.0572988	0.159309	1
Traf2	-0.0662706	0.159445	1
Acsl4	0.0888485	0.1595	1
0610012G03Rik	0.119073	0.159547	1
Rps6-ps4	-0.0780233	0.159753	1
Smad1	0.1012	0.159753	1
Map3k11	0.068391	0.159845	1
Sap30bp	0.0477815	0.15998	1
Ing3	-0.0565434	0.160053	1
Xpr1	0.0648638	0.16015	1
Txn1	0.0564033	0.160308	1
Son	0.0749789	0.160416	1
Aamdc	0.0674978	0.160686	1
Rit1	0.0962042	0.160861	1
Rab8b	-0.0977274	0.160901	1
Slc39a10	-0.0788304	0.160986	1
Chid1	0.112761	0.161059	1
Nploc4	0.0660698	0.161091	1
Crk	-0.0862174	0.161117	1
Cog2	0.0641031	0.16129	1
Acly	-0.108047	0.161919	1
Tmem65	-0.0899449	0.161966	1
Pum2	-0.0711136	0.161992	1
Ptrh2	-0.0964612	0.162027	1
Arhgap45	0.111559	0.162064	1
Chd3	0.0661398	0.162253	1
Haus4	-0.0803064	0.162364	1
Ccdc50	-0.0918067	0.16237	1
Thoc5	0.110118	0.162878	1
Clpx	-0.0842219	0.162966	1
Nup98	0.078283	0.163328	1
Hmgn1	-0.0748245	0.163412	1
Camk1d	0.131756	0.16349	1
Unc13d	0.0741019	0.163558	1
Armcx3	0.0882732	0.163941	1
Maip1	-0.0788028	0.164233	1
Park7	-0.0964464	0.164242	1
Trappc8	-0.0516995	0.164426	1
Vps13d	-0.0852214	0.164715	1
Spag7	0.0991046	0.164793	1
Cmip	0.106445	0.164871	1
Cspg5	0.101818	0.164875	1
Atp1a1	-0.0896551	0.165267	1
Amz1	0.0879944	0.165359	1
Sil1	-0.0647666	0.165464	1
Actr10	-0.0984465	0.165537	1
Cab39l	0.0642364	0.165763	1
Slirp	0.100245	0.165857	1
Aldh3a2	0.079119	0.166151	1
Spryd3	0.0718926	0.166151	1
Golt1b	0.0861783	0.166302	1
Prdm2	-0.0543248	0.166514	1
Rprd2	0.0556277	0.16652	1
Pmvk	0.0927046	0.16688	1
Whamm	0.0829366	0.16703	1
Anapc15	-0.0918398	0.167278	1
Gm42970	0.0564618	0.167435	1
Etf1	-0.118001	0.167567	1
Pa2g4	-0.0843722	0.167734	1
Mto1	0.0624422	0.167812	1
Ly6e	0.0255485	0.168646	1
Ube2w	-0.0873139	0.168648	1
Plekhj1	0.0894382	0.168697	1
Il16	-0.0690839	0.168706	1
Pts	0.141118	0.168719	1
9930120I10Rik	0.0659519	0.168725	1
Nktr	0.12069	0.169027	1
Itpk1	-0.0637517	0.169193	1
Il18bp	0.152194	0.169223	1
Dpf2	0.0786544	0.169347	1
Rab24	-0.0931127	0.16943	1
Ankmy2	-0.0650733	0.169739	1
Xrcc6	-0.071604	0.169739	1
Wasf2	-0.0888506	0.17023	1
Snrpb2	0.103573	0.170308	1
Eif1b	-0.10574	0.170386	1
Wdr61	0.100435	0.170601	1
Hyi	0.0812884	0.170957	1
Arhgap18	-0.0527481	0.171374	1
Rap1gap2	0.0487561	0.171374	1
Tpm3	-0.0562418	0.171707	1
Decr1	-0.0718968	0.171952	1
Rock1	-0.11278	0.172172	1
Grhpr	-0.0583151	0.172294	1
Xpo1	-0.0564674	0.172525	1
Flot1	0.117253	0.172535	1
Txndc11	-0.0530049	0.172538	1
AC160336.1	0.089586	0.172588	1
Snu13	-0.117625	0.172667	1
Atp2b1	0.127446	0.17267	1
Brip1os	-0.0841969	0.17274	1
Mxd4	-0.0896446	0.17274	1
Gmfb	0.0832836	0.17291	1
Rab7	-0.0934258	0.172961	1
Thap7	-0.0700416	0.173046	1
Gpr180	0.0882796	0.173052	1
Trmt2a	0.069401	0.173052	1
Ndufc1	-0.0970987	0.173154	1
Prpf38a	0.106323	0.173178	1
Uhrf1	-0.0880922	0.17333	1
Zbtb45	-0.060874	0.17333	1
Mpc1	-0.112515	0.173352	1
Stub1	-0.112326	0.173366	1
Eipr1	0.0892284	0.173406	1
Faim	0.0958206	0.173412	1
Lsm10	-0.0800543	0.173477	1
Mrpl24	0.123028	0.173574	1
Phb2	-0.100402	0.173605	1
Pigv	0.06291	0.173837	1
Lmo4	0.124429	0.173889	1
Vav2	0.0599372	0.174087	1
Hmox1	-0.0802783	0.174143	1
Ubald1	-0.0601803	0.174146	1
Ostm1	-0.0627871	0.174556	1
Dhfr	-0.0633001	0.174878	1
Smim19	-0.0822745	0.174919	1
Atp5d	0.0952089	0.175004	1
Lrwd1	-0.0525422	0.175029	1
Tgfbi	-0.0458023	0.175029	1
Zfp36l2	0.118844	0.175058	1
Wdr70	-0.112388	0.175116	1
Ddx3y	0.0924461	0.17531	1
Pcgf5	-0.135995	0.175351	1
Mfsd12	0.0593429	0.175522	1
Rbm5	-0.0760839	0.17556	1
Snrnp40	-0.103569	0.175603	1
Tjp1	0.112649	0.175795	1
Qars	0.0787442	0.175826	1
Blvra	-0.127143	0.175948	1
Tpi1	-0.125626	0.176042	1
Cntrl	0.11114	0.176042	1
Rhno1	0.0558807	0.176328	1
Usp46	0.0506147	0.176628	1
Gps1	0.0858762	0.176631	1
Arl5a	-0.0747406	0.176649	1
Ifrd1	0.093407	0.17704	1
Rpl36al	0.100047	0.177048	1
Efr3a	-0.105498	0.177238	1
Dnajb9	-0.0969646	0.177355	1
Maged1	-0.0573985	0.177583	1
Cryzl1	-0.063331	0.177619	1
Surf2	-0.0819618	0.177678	1
Sars	-0.107278	0.177698	1
Zfp329	0.0957398	0.177713	1
Trappc4	0.131511	0.177738	1
Alyref2	0.0762614	0.177849	1
Sccpdh	0.0395836	0.177971	1
Knop1	-0.0880915	0.178056	1
Rnf10	-0.112055	0.178308	1
Zfp263	0.103453	0.178637	1
Klhl5	0.073343	0.178655	1
Tmem185a	0.0485733	0.178844	1
Xrn2	0.101577	0.179037	1
Galnt12	-0.0905488	0.179206	1
Msto1	0.0657984	0.179322	1
Trf	-0.0957499	0.179619	1
Stk16	0.0984556	0.179968	1
Pnrc1	0.114119	0.180311	1
Blmh	-0.0778259	0.180352	1
Spg21	0.0993786	0.18053	1
Orc4	-0.0679128	0.180576	1
Tcirg1	-0.106248	0.180648	1
AU041133	0.0515525	0.180681	1
Lamtor4	-0.0635822	0.180967	1
Rab28	0.0869922	0.181148	1
Olfml3	-0.041494	0.181271	1
Psmb4	-0.091771	0.18143	1
Mrpl36	0.11178	0.181452	1
Dhx57	-0.0638684	0.181463	1
Gm5905	-0.0692448	0.181463	1
Sec61a2	0.0697556	0.181534	1
Nudcd3	0.077011	0.181646	1
Mri1	0.0749526	0.181733	1
P2rx7	-0.0969514	0.18189	1
Ubxn8	0.0500832	0.182047	1
Zscan29	-0.0713637	0.182521	1
Stk17b	-0.04769	0.182669	1
Ltn1	-0.109194	0.182737	1
Pot1b	-0.0485781	0.182744	1
Eif4enif1	-0.0467651	0.182802	1
Msantd4	-0.0677273	0.182802	1
Pip4k2c	-0.0572483	0.182802	1
Utp15	-0.059131	0.182802	1
Zfp397	0.0683226	0.182918	1
Mrps28	-0.0841055	0.183156	1
Arl2	0.0909141	0.183192	1
Ppp1r21	-0.0786238	0.183192	1
Cnot4	0.114573	0.183242	1
Cabin1	0.0956794	0.183401	1
Tapbpl	0.106838	0.183582	1
Gnptg	-0.0795202	0.183677	1
Abraxas2	0.0890973	0.183778	1
Slco2b1	-0.10305	0.183877	1
Ppp1r13b	-0.0799569	0.18388	1
Mtmr6	-0.0818336	0.184078	1
Ncapd3	-0.0313567	0.184148	1
Pdgfb	-0.109197	0.184395	1
Tomm34	-0.114212	0.184424	1
Etv5	0.0404745	0.184436	1
Creld2	-0.131183	0.184469	1
Sall3	0.112665	0.184506	1
Zbtb38	-0.0575412	0.184623	1
Cyb561a3	-0.0721352	0.18515	1
Hacd2	0.135759	0.185218	1
Ppm1d	-0.04721	0.185229	1
Cd2ap	0.108041	0.185274	1
Get4	-0.0400244	0.185484	1
Usp33	-0.0596069	0.185501	1
Rgmb	-0.120928	0.185524	1
Pgm3	-0.074621	0.18584	1
Rtl8a	-0.0467422	0.18584	1
Blzf1	0.0742017	0.185854	1
Pitpnc1	0.0845584	0.185933	1
Snx18	-0.0841356	0.185965	1
Ramac	0.101738	0.186002	1
Plcl1	0.0491877	0.186192	1
Tmed10	-0.0613687	0.186352	1
Rab14	0.089163	0.186657	1
Gsn	-0.0430091	0.186862	1
Senp8	-0.0719742	0.186862	1
Btaf1	0.0674598	0.186873	1
Senp3	0.0620593	0.186873	1
Rhbdd2	0.07885	0.187142	1
Slc35f5	-0.0621794	0.18727	1
Tax1bp1	-0.0993395	0.18744	1
Zfp691	-0.0351919	0.187863	1
Agtrap	0.0686324	0.187969	1
Reep4	0.0929574	0.187995	1
Mospd2	0.0782912	0.188157	1
Acsl1	-0.0444303	0.188539	1
Ikbip	-0.0549677	0.188708	1
Pms2	-0.046162	0.188708	1
Hbp1	-0.0487976	0.188841	1
Ddx58	0.109569	0.188859	1
Rps25	-0.0459423	0.188876	1
Herc1	0.045997	0.188899	1
Tlr2	-0.165646	0.188952	1
Golph3	-0.0437817	0.189003	1
Ppp1r2	-0.0745483	0.189116	1
Tbc1d20	-0.0440406	0.189118	1
Ctdspl2	-0.0732719	0.18931	1
Fbxo9	-0.0872178	0.18931	1
Emc4	-0.0955293	0.189651	1
2310039H08Rik	0.0696212	0.189659	1
Ciao2b	-0.10725	0.189674	1
Tm9sf2	-0.0934171	0.189811	1
D5Ertd579e	0.0966566	0.189831	1
Nrm	-0.0652613	0.189884	1
Emg1	0.10903	0.190117	1
Abcd4	-0.0498695	0.190155	1
Nod1	-0.0493942	0.190155	1
Kdm5d	0.0676656	0.190274	1
Bscl2	-0.0867423	0.190311	1
Med9	-0.05759	0.19039	1
E130102H24Rik	0.0462273	0.190406	1
Tyrobp	-0.0196985	0.190558	1
Isca2	0.0898794	0.190913	1
Ppp1r11	0.117927	0.190949	1
Gm16286	0.0948588	0.19119	1
Cotl1	-0.0526731	0.191215	1
Flad1	0.0859629	0.191351	1
Nt5m	-0.0737749	0.191369	1
Prrg2	-0.0456751	0.191609	1
Strn	-0.0550323	0.19183	1
Ppig	0.097568	0.191949	1
mt-Nd5	0.0768796	0.191949	1
Rb1	-0.067107	0.192042	1
Fem1b	0.0648016	0.192269	1
Cdkn1b	-0.0972279	0.192324	1
Atxn1l	-0.0497076	0.192379	1
Plekhm2	-0.0669762	0.192401	1
Edem2	-0.0996236	0.192413	1
Rgs10	0.0363248	0.192582	1
Eif3a	-0.0997013	0.192874	1
Csf2ra	0.0910936	0.193123	1
Dyrk1a	0.0260903	0.193165	1
Tbxas1	0.107995	0.19331	1
Lsm3	-0.0987355	0.193369	1
Rrm1	-0.111565	0.193627	1
Prep	-0.0472125	0.193777	1
Rexo2	-0.099634	0.194074	1
Lipe	-0.0999247	0.19412	1
Fkbp9	0.0651741	0.194123	1
Gtpbp2	0.0829655	0.194167	1
Prcc	-0.0425037	0.194212	1
Fundc1	-0.0548931	0.194272	1
Commd4	0.10576	0.194367	1
A830008E24Rik	0.119316	0.194413	1
Atp5l	-0.10456	0.194447	1
C2cd3	0.0310025	0.194508	1
Mrrf	0.048046	0.19469	1
Cpsf4	0.0594117	0.194758	1
Meis3	-0.0682928	0.195088	1
Rbfa	0.0804345	0.195358	1
Rab20	-0.0925695	0.195369	1
Mrps10	0.0961059	0.195384	1
Stx12	0.0855624	0.195482	1
Zcrb1	-0.114845	0.195581	1
Bysl	-0.0314748	0.195728	1
Lpcat2	-0.0246163	0.195956	1
Mau2	0.069191	0.196036	1
Kif5b	0.104408	0.196107	1
Ap3d1	0.0926353	0.196288	1
Tbc1d23	0.065335	0.196413	1
Ppfia4	0.0713459	0.196437	1
Zdhhc16	0.0749293	0.196527	1
Irf2bpl	0.083217	0.196569	1
Rtp4	-0.0952849	0.196622	1
Nadk2	0.0621676	0.19672	1
Acot9	0.106482	0.196749	1
Atp8a2	0.0841553	0.196816	1
Rad50	-0.0957214	0.196979	1
Ier5	-0.0960798	0.197477	1
Arhgap12	0.0562337	0.197484	1
Wdr83os	-0.0876418	0.197556	1
Dtx3l	0.127484	0.198255	1
Phf10	0.101785	0.198583	1
Ubash3b	0.0938557	0.198648	1
Lsm14a	0.101178	0.199324	1
Klhl7	0.0633552	0.199344	1
Xpo4	-0.0394108	0.199443	1
Ptk2b	-0.0619509	0.199514	1
Tmem199	-0.138257	0.199561	1
Znrf2	-0.0955234	0.199718	1
Mob3c	0.124041	0.199863	1
Zfp106	0.0852081	0.199886	1
Pspc1	0.0757341	0.200181	1
Creb3	0.10662	0.200346	1
Fam162a	-0.0911118	0.200434	1
Mndal	-0.0537898	0.200509	1
Nfkbie	-0.060282	0.200509	1
Lrrcc1	0.0825079	0.20064	1
Bcs1l	0.0711852	0.200665	1
Pcgf6	0.0762529	0.200665	1
Nelfe	-0.102285	0.200739	1
Fam133b	0.0743242	0.200822	1
Dennd4b	0.0680154	0.200936	1
Pard6a	-0.0697578	0.200974	1
Thrsp	0.106296	0.201591	1
Rhoh	0.107354	0.201738	1
Stk3	0.0721569	0.201992	1
Tor1a	-0.0956143	0.202269	1
Mrpl2	0.0556639	0.202299	1
Arid5b	-0.0739126	0.202326	1
Lrba	-0.0637053	0.2026	1
1810043G02Rik	-0.100829	0.202659	1
Slc16a3	-0.112522	0.202755	1
Hnrnph3	0.0813184	0.202765	1
Tmcc3	-0.114022	0.202796	1
Arpc3	0.011902	0.20316	1
Rrm2b	0.0534222	0.203326	1
Azin1	0.0797832	0.203492	1
Fam107b	-0.0492106	0.203542	1
Fam98c	0.0278941	0.20359	1
Kidins220	0.0994036	0.20367	1
Rpl8	-0.0318119	0.203677	1
Osbpl2	0.0687003	0.203734	1
Mphosph10	-0.0758249	0.20403	1
Map3k14	0.0462199	0.204098	1
Med13l	-0.0544066	0.204706	1
Cited2	0.13955	0.204986	1
Cd9	-0.0286212	0.204994	1
Capzb	0.0615096	0.205171	1
Klhl18	-0.0360523	0.205229	1
Trmt61a	-0.0354211	0.205229	1
Jmjd1c	-0.0743722	0.205243	1
Ifitm3	-0.0251334	0.205455	1
Cct5	-0.108924	0.205599	1
Ten1	0.101858	0.205622	1
Mmgt2	0.0778791	0.205625	1
Itprid2	0.0543071	0.205633	1
Jpt1	-0.0907528	0.205645	1
Anxa6	0.115069	0.2057	1
F11r	-0.0718587	0.206063	1
Wrn	0.0789622	0.206203	1
Srp19	0.0933166	0.206204	1
Slc4a7	0.0824751	0.206461	1
Rps29	-0.0229731	0.206525	1
Actr6	0.07432	0.206592	1
Entr1	-0.0718287	0.206652	1
Icam1	-0.126493	0.206706	1
Tmem138	0.0774828	0.206709	1
Apopt1	0.0845589	0.206828	1
Ndufa2	0.115725	0.207014	1
Mfhas1	-0.0628238	0.207299	1
Plekha3	-0.0681669	0.207299	1
6430590A07Rik	0.0572265	0.207366	1
Nprl2	-0.050704	0.207379	1
Prkra	0.0984712	0.20738	1
Ccdc90b	0.100625	0.207558	1
Eci1	-0.058919	0.207579	1
Ncbp3	-0.0545197	0.207611	1
Use1	0.0979987	0.207637	1
Psmd3	-0.0899415	0.207927	1
Meaf6	-0.0649822	0.208022	1
Dusp22	0.0718655	0.208148	1
Uqcc3	0.105108	0.208182	1
Ddx24	-0.0902177	0.208561	1
Mcmbp	0.0673904	0.208672	1
Slf1	-0.0850561	0.208896	1
Psmd6	-0.0960278	0.208929	1
Krit1	0.104588	0.208944	1
Ppp5c	0.0682271	0.209288	1
Npepps	0.0803753	0.209803	1
Stip1	-0.0588072	0.209923	1
Ybx3	-0.0808675	0.210051	1
Stt3a	-0.0916309	0.210117	1
Vapa	-0.0830806	0.210141	1
Spag9	0.0952023	0.21017	1
Uxs1	-0.0712618	0.21046	1
Nr2f6	-0.0756757	0.210617	1
Snx20	-0.0955065	0.210733	1
Psme1	-0.0605377	0.210842	1
Ankrd13c	0.0624475	0.210934	1
St5	0.0529231	0.210934	1
4933421O10Rik	-0.0285026	0.211464	1
Il12rb1	0.0805513	0.211464	1
Tmem128	0.0976568	0.211917	1
Vps18	0.048932	0.212092	1
Slc17a5	0.0965993	0.212151	1
Pigk	-0.0746462	0.21218	1
Eea1	-0.0680663	0.212351	1
Tstd3	0.0576517	0.212396	1
Gnpda1	0.115646	0.212972	1
Bbip1	0.0978598	0.21317	1
Aldoa	-0.096407	0.21332	1
Tmem268	0.0693997	0.213326	1
Pin1	-0.097698	0.213585	1
Hsd17b10	-0.103281	0.213645	1
Fars2	0.0534093	0.213807	1
Nelfcd	0.0563054	0.213807	1
Vamp2	0.0926474	0.214301	1
Uqcrc1	-0.0847409	0.21431	1
Luc7l	0.0548466	0.214337	1
Lamtor2	-0.0941667	0.214575	1
Nipbl	-0.0879864	0.214636	1
Tbrg1	-0.0741435	0.21464	1
Trim33	0.0470381	0.214707	1
Paics	0.0786963	0.214733	1
Taf11	0.105238	0.214805	1
Samm50	-0.104816	0.214924	1
Emc8	0.099322	0.214927	1
Mal	0.10047	0.214964	1
Ints11	-0.0843607	0.215049	1
Agk	-0.0614513	0.215126	1
Chn2	-0.0720127	0.215126	1
Slc25a33	-0.0646498	0.215143	1
Ppp4r1l-ps	0.072429	0.215158	1
Ddx47	0.0718382	0.215205	1
Parp8	-0.0538359	0.215306	1
Klhl9	-0.0835284	0.215493	1
Aimp1	0.104994	0.215572	1
Dynll1	-0.0532385	0.215647	1
Pid1	0.0806113	0.215762	1
Srp54a	-0.0390988	0.216006	1
Tkt	0.101542	0.216043	1
Cd37	0.0934893	0.216061	1
Bex3	-0.104639	0.216414	1
Yif1b	-0.0893111	0.216688	1
Fubp1	-0.0824992	0.216783	1
Taok3	-0.0918499	0.216869	1
Coq7	-0.107015	0.216881	1
Coa3	-0.116877	0.217152	1
Rasgrp3	0.109568	0.217165	1
H2afx	0.0960458	0.217346	1
Milr1	0.0963039	0.217352	1
Taok1	-0.0861119	0.217368	1
Rpsa-ps10	0.0635946	0.217505	1
Tram1	-0.107723	0.217761	1
Snx27	-0.0632973	0.217781	1
Pak1ip1	0.0956979	0.217792	1
Abhd17c	-0.0664928	0.217898	1
Ago1	0.0766913	0.217903	1
Tasor	0.0828047	0.218345	1
Exoc7	0.0731345	0.218423	1
Nedd8	-0.0933135	0.218587	1
Traf7	0.0808302	0.218598	1
Cebpa	-0.0974552	0.21885	1
Snip1	0.0709027	0.218891	1
Usp18	-0.0941335	0.21901	1
Por	0.0473923	0.219343	1
Coq8b	-0.0518736	0.219506	1
Siae	-0.0528868	0.219615	1
Ndel1	0.100187	0.21991	1
Phf12	-0.0612037	0.220313	1
Noa1	-0.0618842	0.220357	1
Tmub1	0.0525317	0.22046	1
Mvb12a	-0.101675	0.220649	1
Ifi35	-0.0784095	0.22104	1
Trpm4	0.0593077	0.221321	1
Kat6a	0.0923333	0.221846	1
Rhog	0.0525806	0.222261	1
Mov10	-0.07251	0.222285	1
Mosmo	-0.0912266	0.222388	1
Tmem208	-0.0884089	0.222455	1
Zfp871	0.0752657	0.222809	1
Zfp768	0.0513187	0.222834	1
Dclre1c	-0.0564384	0.223163	1
Nbdy	-0.105147	0.223202	1
Hmgcs1	0.0684911	0.223215	1
Kat8	-0.0530781	0.223319	1
Yeats4	-0.082733	0.22377	1
Ddx17	0.0958678	0.223786	1
Zfp687	0.059974	0.223968	1
Ddx1	-0.0913516	0.224023	1
Washc1	0.0593653	0.224154	1
D17H6S53E	0.0548669	0.224355	1
Zfp955b	0.0705942	0.224373	1
Gm6472	-0.0918112	0.224508	1
Itsn2	0.0867327	0.224581	1
Qdpr	-0.128484	0.224856	1
Hnrnpd	-0.0898765	0.225169	1
Hist3h2a	0.0807188	0.225571	1
Npm3	0.0838759	0.225854	1
Vrk2	0.0640192	0.225854	1
Kctd2	0.0549744	0.225989	1
Zcchc9	-0.0860915	0.226058	1
Nelfb	0.0701192	0.226065	1
Vrk3	-0.0762078	0.226208	1
Rpl4	-0.0536175	0.226392	1
Ogfrl1	0.0908926	0.22642	1
Pias1	0.0758182	0.226566	1
Bcl2l1	0.0870577	0.226861	1
Srd5a3	0.0905078	0.226903	1
Tmem127	0.0803516	0.227178	1
Speg	-0.0655148	0.22721	1
Mrpl19	0.133469	0.227658	1
Alg8	-0.082984	0.2277	1
Zbtb12	-0.0897045	0.22772	1
Twf1	0.0877094	0.228168	1
Pik3cb	0.055921	0.228448	1
Atf7	0.0876211	0.228475	1
Arel1	0.0474146	0.228961	1
Emc3	-0.0925192	0.229383	1
1810026B05Rik	-0.0745705	0.229398	1
Scd2	0.102502	0.229553	1
Cdc42se2	0.0910682	0.229633	1
Vapb	0.120044	0.229661	1
Slc35a1	-0.0429448	0.229778	1
Trrap	-0.0593216	0.229868	1
Cdk19	0.0804736	0.230063	1
P2ry14	0.06306	0.230289	1
Commd6	0.0900017	0.230325	1
Odc1	-0.0750799	0.230505	1
Ppat	0.0630591	0.230511	1
Rex1bd	-0.115002	0.230702	1
Psmb7	-0.101967	0.230752	1
Pnpla2	-0.06504	0.230844	1
Eif4e2	-0.0975579	0.231061	1
Stk40	-0.0543315	0.231123	1
Snrpd1	0.101924	0.231147	1
Man2b2	-0.0583102	0.231365	1
Utp3	0.0930856	0.231386	1
Trmt12	0.0673803	0.231482	1
Socs3	0.128137	0.231647	1
Sort1	0.09351	0.231803	1
Calhm6	0.0968939	0.231927	1
Nkiras2	0.0698204	0.231996	1
Hexa	-0.0667788	0.232197	1
Rab10	-0.0689339	0.232256	1
Gm9794	-0.0605916	0.232437	1
Gtf2a1	-0.0337794	0.232444	1
Hltf	-0.0818637	0.23274	1
Bri3bp	0.0595366	0.233006	1
Dnm2	0.0934933	0.233024	1
Rpl36a	0.0350183	0.233408	1
Apool	0.0612893	0.233456	1
Zfp318	-0.0469278	0.233625	1
Gm7536	0.0513946	0.23375	1
Etv6	0.0820586	0.233757	1
Hars	-0.0956785	0.23392	1
Limd2	-0.0602579	0.234046	1
Plod1	-0.0807871	0.234115	1
Rnf145	0.0817969	0.234221	1
Copb2	0.0988593	0.234286	1
Lman2	0.0941001	0.2343	1
Ostf1	-0.0689804	0.234386	1
Cadm1	-0.0542891	0.234837	1
Clta	-0.0430901	0.234994	1
Ccr5	0.108204	0.235035	1
Hivep3	0.0975454	0.235044	1
H2-D1	0.0674438	0.235385	1
Tk2	-0.062826	0.235619	1
Snrnp27	-0.0765673	0.235721	1
Dcun1d5	0.0787136	0.235802	1
Nrd1	0.0913676	0.236668	1
Raf1	-0.0594152	0.236759	1
Ccdc71	0.0494256	0.236839	1
Ube2f	-0.0468358	0.237016	1
Mpst	0.0871206	0.237128	1
Ube2n	0.0816692	0.2375	1
Akip1	0.063273	0.237695	1
Plxdc2	-0.0779276	0.237704	1
Casp3	-0.0813187	0.237849	1
Ptpn2	-0.0409944	0.237904	1
Pttg1ip	-0.0578696	0.237935	1
Wsb1	-0.0830659	0.237984	1
Tubgcp3	0.0440136	0.238375	1
Vwa5a	-0.0779946	0.238871	1
Pkib	-0.0981115	0.23889	1
Cep290	0.0961384	0.238923	1
Sh3gl1	0.0980095	0.239208	1
Rtraf	0.0443655	0.239209	1
Susd6	-0.0789867	0.239628	1
Timp2	-0.0790914	0.23972	1
Pcnp	-0.0558902	0.239752	1
Mat2a	-0.074529	0.240006	1
Mettl23	-0.106931	0.240035	1
Mesd	0.0824171	0.240054	1
Ndufa13	0.0632886	0.2402	1
Hnrnpa0	-0.050756	0.240266	1
Psen2	-0.0427427	0.240316	1
Fam168b	-0.0601282	0.240832	1
Mvp	-0.0745387	0.241267	1
Iqgap1	-0.0524457	0.241573	1
Ist1	0.08865	0.241664	1
Coa5	0.0913767	0.241666	1
Spns1	0.0721726	0.241732	1
[truncated: 4,693 more rows]

## Sheet: DEGs CRM miR132OE
gene	avg_log2FC	p_val	p_val_adj
Psma6	0.410195	0.000255467	1
Terf2ip	0.239299	0.000405178	1
Ifi204	-0.448388	0.000534035	1
Myl12b	0.39422	0.000708508	1
Gins4	0.271167	0.000808094	1
Coa4	0.264916	0.000861945	1
Mtch2	0.364926	0.000959625	1
Parp12	-0.383826	0.0011504	1
Ly6e	-0.103708	0.00153479	1
Gpcpd1	-0.411147	0.00165399	1
Rpl24	0.35751	0.00178128	1
Mthfd2	0.325311	0.00194153	1
Icam1	-0.412573	0.00214765	1
Irgm1	-0.384574	0.00246545	1
Zup1	-0.399635	0.0028883	1
Cntrob	0.182178	0.00306291	1
Rps24-ps3	0.163647	0.00306291	1
Tmem88b	0.157776	0.00306291	1
Gabarapl2	0.354203	0.00309918	1
Abcf3	-0.320348	0.00312283	1
Sf3a3	0.29237	0.00329146	1
Med15	0.297474	0.00331478	1
Snrpd3	0.32647	0.00334502	1
Ebi3	0.291735	0.00369422	1
Bola1	0.295523	0.00382842	1
Snap29	0.239665	0.00383089	1
2510039O18Rik	-0.365416	0.00390495	1
Mrpl1	0.259766	0.0039613	1
Mus81	0.268057	0.0039613	1
Trmt12	0.263364	0.0040051	1
Uba2	0.350254	0.00418605	1
Rprd2	0.186425	0.0043114	1
Abca1	-0.358214	0.00437322	1
Tbc1d20	0.257309	0.0043875	1
Rida	0.219676	0.00452426	1
Adap2	0.267858	0.00470237	1
Atad2b	-0.329552	0.00479301	1
Tmem59	-0.15552	0.00486051	1
Trabd	0.319082	0.00487032	1
Vrk2	0.331269	0.00533462	1
Kat6a	0.27935	0.00539711	1
Eef1e1	0.241806	0.0054266	1
Gm42869	0.211441	0.00553708	1
Stam	0.199209	0.00553708	1
Ncbp2	0.302144	0.00563638	1
Ndufb8	0.314947	0.00568415	1
Mdh2	0.310587	0.00568425	1
Cyb5r4	0.198127	0.00568625	1
H2afv	0.307217	0.00576643	1
Extl2	0.198307	0.00577118	1
Lrrc58	0.314867	0.00578938	1
Neurl4	0.179894	0.00601417	1
Acbd5	0.314989	0.00622398	1
Eya4	0.264568	0.00641975	1
Fzd4	0.186049	0.00652799	1
Aco2	-0.313747	0.0066593	1
Eid1	0.295348	0.0066631	1
Orai2	0.252316	0.00679928	1
Pdxk	0.171205	0.00679943	1
Exoc6b	0.267858	0.00710539	1
Fcgr3	-0.132197	0.0072236	1
Mms19	0.20663	0.00734047	1
Pibf1	-0.330573	0.00761403	1
Slco2b1	-0.22047	0.00787471	1
Abcd3	0.287915	0.00814511	1
Helb	-0.22812	0.0081511	1
Gm8430	0.201916	0.00825004	1
Gpn3	0.215661	0.008467	1
Lair1	-0.12648	0.00850569	1
Ly6a	-0.346344	0.00867019	1
Hnrnpdl	-0.247398	0.00869585	1
Tmbim6	-0.12174	0.00871475	1
Arcn1	-0.293625	0.00871495	1
Calm2	0.174892	0.00881261	1
Rps26	0.203508	0.00887298	1
Ppib	-0.146486	0.00889337	1
Vrk1	0.324137	0.00898172	1
Mrpl20	0.312733	0.00901037	1
Msh6	0.169302	0.00917031	1
Paics	0.257355	0.0092242	1
Ppan	0.230252	0.00928361	1
Gtf2e2	-0.258785	0.0094136	1
Phf1	-0.262669	0.00948121	1
Hif1a	0.309334	0.00949164	1
BC005561	-0.359116	0.00958651	1
Psmd8	0.303549	0.0098523	1
Pilra	0.261474	0.0101153	1
Cnot3	0.298045	0.0101303	1
Ssr3	0.319022	0.0101611	1
Tns1	-0.292939	0.0101775	1
Vps13c	0.245747	0.0101935	1
Ndufa12	0.277512	0.0102199	1
Slc38a10	0.295208	0.0103532	1
Rps10-ps1	0.254718	0.0104679	1
Gm10605	0.206702	0.0105245	1
Psmg1	0.175912	0.0105395	1
Rab20	0.255187	0.0107445	1
Atf7ip	0.324208	0.0107748	1
Slfn5	-0.345259	0.0108508	1
Magef1	0.208897	0.0108608	1
Gm11478	0.290982	0.010872	1
Man1a2	0.268977	0.0112306	1
Abcg1	0.302289	0.0113825	1
Frmd4b	-0.3107	0.011428	1
Acat1	0.23784	0.0115095	1
Arhgap1	0.195426	0.0115621	1
Btd	0.194693	0.0115621	1
Fam76b	0.294005	0.0117327	1
Cmtm6	-0.25121	0.0119187	1
Tmem126b	-0.196352	0.0120317	1
Pcm1	0.301208	0.0121078	1
Gtf2b	0.308778	0.0122065	1
Twf1	0.317448	0.0122941	1
Rps10	0.258864	0.0123322	1
Cops2	0.238064	0.0125311	1
Eci1	0.224033	0.0125311	1
Chd3	0.274369	0.012642	1
Esrra	0.252981	0.0127527	1
Tmem100	0.302886	0.0128867	1
Retreg1	-0.235508	0.0130864	1
Ubfd1	-0.247339	0.0141	1
Lman1	0.274104	0.0141153	1
Gemin7	0.245837	0.0145787	1
Sf3b4	0.247155	0.0148902	1
Pcyt1a	0.169562	0.0150245	1
Zkscan8	0.162244	0.0150245	1
Txndc9	0.295027	0.0150411	1
Rcl1	-0.262999	0.0153004	1
Chst15	0.140359	0.0156374	1
Med19	0.236777	0.0156865	1
Cbfb	0.257557	0.0158236	1
Uqcrh	0.22995	0.0158765	1
Btf3	0.246792	0.0159555	1
2900052L18Rik	0.17565	0.0162722	1
Mycl	0.1557	0.0162722	1
Tmem52	0.173254	0.0162722	1
Rnf170	0.238959	0.0162805	1
Mical3	0.257712	0.0165465	1
Mthfsl	0.257182	0.0165726	1
Arhgef12	0.259342	0.016737	1
Tmem104	-0.250798	0.0169116	1
Cdc25a	0.162918	0.0169296	1
Ctdp1	0.152239	0.0169296	1
Lrp12	0.143168	0.0169296	1
Sox11	0.149644	0.0169296	1
Cyfip1	0.171774	0.0169738	1
Mrgbp	0.249517	0.0170209	1
AC165962.1	0.158763	0.0176101	1
Rad18	0.142814	0.0176101	1
Afg3l2	-0.190613	0.0177164	1
Cdyl2	-0.181344	0.0177164	1
Cpd	-0.195223	0.0177164	1
Lrrc45	-0.19448	0.0177164	1
Sms	-0.198175	0.0177164	1
Tfam	-0.201893	0.0177164	1
Atp5g1	0.292898	0.017735	1
Ncoa4	0.264975	0.0181645	1
Wdyhv1	0.147901	0.0183145	1
Arih2	0.197897	0.018457	1
Iars	-0.209021	0.0188632	1
Rbm26	0.284784	0.0188636	1
Hspa8	-0.157203	0.0191297	1
Gmds	0.180064	0.0192996	1
Zfp758	0.162673	0.0192996	1
Rnf219	0.206993	0.0193042	1
Sugt1	0.270445	0.0193839	1
Slc25a39	0.234124	0.0194447	1
Synj1	-0.322316	0.0194779	1
Arih1	-0.271902	0.0195853	1
Lamtor3	-0.301332	0.0197958	1
Ccp110	0.177667	0.0199646	1
Maml3	0.269732	0.0203848	1
Mapk1	0.236682	0.0204234	1
Ddx55	0.215942	0.0205056	1
Ppa2	0.186841	0.0205188	1
Mlf2	0.270688	0.0205947	1
Pcp4	0.17934	0.0206496	1
Gm10076	-0.29038	0.0208604	1
Vps35l	0.245933	0.0209824	1
Xpo7	0.220541	0.021274	1
Egln2	0.252448	0.0215139	1
Ptgs1	0.147194	0.021519	1
Dolpp1	-0.203945	0.0215962	1
Stk19	0.219132	0.0216023	1
Ankmy2	0.180107	0.0217996	1
Faap24	0.187404	0.0217996	1
5330406M23Rik	0.176345	0.0220812	1
Dlc1	0.184936	0.0220812	1
Miga1	0.166687	0.0220812	1
Cep295	0.221019	0.0221082	1
1600014C10Rik	-0.261983	0.0222519	1
A430005L14Rik	-0.218233	0.0223579	1
Nav2	0.268396	0.0224486	1
Rpl10a	0.141744	0.0224995	1
Gbp7	-0.321247	0.0225762	1
Rnf31	0.192971	0.0227497	1
Rnf113a2	-0.210974	0.0227823	1
Smyd4	-0.212282	0.0227823	1
Uck1	-0.207086	0.0227823	1
Kbtbd4	0.162659	0.0228288	1
Eif2b4	0.211365	0.0232115	1
Rnf167	0.24811	0.0232833	1
Ankrd11	-0.225724	0.0233944	1
Commd3	0.266782	0.0234374	1
Bst2	-0.123898	0.0238082	1
Znrf2	0.255598	0.0239425	1
Chpt1	0.229216	0.0239497	1
Zfyve27	0.20966	0.0240599	1
Ckb	0.0813058	0.0241518	1
Pms2	0.170665	0.0243903	1
Trmt61a	0.16247	0.0243903	1
Zfp692	0.162404	0.0243903	1
Ywhaq	0.27632	0.024437	1
Dmap1	0.181024	0.0245711	1
Desi2	0.232702	0.0246065	1
Ankrd12	-0.319564	0.0246901	1
Cfap36	0.216956	0.0252043	1
Baiap2	0.159065	0.0252052	1
Hps4	0.263242	0.0252178	1
Nup62	0.187345	0.02531	1
Atp6ap2	0.161567	0.0253248	1
Nkiras2	0.221078	0.0256295	1
Cdk7	0.194496	0.0258526	1
Elmod2	0.185739	0.0258753	1
Cep120	-0.169568	0.0260435	1
Foxk1	-0.172646	0.0260435	1
Gpm6b	-0.171438	0.0260435	1
Ifitm2	-0.166035	0.0260435	1
Myo7a	-0.172584	0.0260435	1
Srfbp1	-0.162338	0.0260435	1
Usp42	-0.162745	0.0260435	1
Wdr77	-0.184254	0.0260435	1
Zrsr1	-0.181357	0.0260435	1
Rpp38	0.16181	0.026068	1
Sart3	0.169891	0.026068	1
Gabpb2	-0.281029	0.0261192	1
Ifitm3	-0.253273	0.026247	1
Brip1os	-0.239597	0.0265096	1
Mlec	0.271953	0.0266396	1
Gtpbp6	-0.230364	0.0268128	1
Rpl22l1	0.28738	0.0268679	1
D10Wsu102e	0.138507	0.0269059	1
Ublcp1	0.182371	0.0269656	1
Arpp19	0.263549	0.0269869	1
Sdhaf4	0.227675	0.0270409	1
Rpl29	0.138748	0.0270596	1
Mrpl35	0.183083	0.0271926	1
Sgcb	-0.219423	0.0273134	1
Gmppa	0.15433	0.0276429	1
Orc2	0.198933	0.0276429	1
Sap30l	-0.242357	0.0277733	1
Zfp330	-0.238542	0.0280453	1
Cask	0.263001	0.0284189	1
Snrpb2	-0.257425	0.0284376	1
Emc7	0.24893	0.028607	1
Prrc1	0.237113	0.0286337	1
Glrx3	0.264007	0.0286846	1
Retreg2	0.227237	0.0292428	1
Rbm33	0.240548	0.0293706	1
Mettl7a1	-0.229157	0.0294734	1
Sec22a	-0.19838	0.0295998	1
Eif2ak2	-0.269731	0.0296791	1
Dap	0.215968	0.0298166	1
Ddah2	0.26067	0.029888	1
Mocs3	-0.2097	0.030173	1
Tmem43	0.164569	0.0303976	1
Tbl1x	-0.263125	0.030651	1
Nhp2	0.212933	0.0308186	1
Gtf2f1	-0.277354	0.0308826	1
Fubp3	0.188242	0.0308868	1
Nop10	0.28876	0.0310047	1
Taldo1	0.199839	0.0311739	1
Zfp386	0.176559	0.0312138	1
Mx2	-0.220848	0.0314797	1
Usp21	0.192273	0.0315391	1
Tmem144	0.207779	0.0315645	1
Fzr1	-0.216674	0.0315868	1
Alg8	-0.198074	0.0316151	1
Tuba1a	0.291211	0.0319119	1
Nav3	-0.254586	0.0320373	1
Blcap	-0.20439	0.0320488	1
Tuba1b	0.225551	0.0322641	1
Cnpy2	0.236838	0.0322865	1
Ldha	-0.23932	0.032485	1
Slc12a9	-0.24908	0.032558	1
Mrpl41	0.251891	0.0326845	1
Mrpl30	0.23948	0.0327733	1
Dgcr6	0.20789	0.0328385	1
Pbx3	-0.238629	0.0328715	1
Gpsm3	-0.251023	0.0329598	1
Tmed2	-0.153985	0.0331724	1
Ddx5	-0.0776823	0.0333689	1
Mef2d	-0.245138	0.0334961	1
Tmem230	0.229646	0.033638	1
Rtf1	0.234873	0.0336511	1
Irf1	-0.256311	0.033796	1
Rbm18	0.221192	0.0338474	1
AU041133	0.200821	0.0338888	1
Psmc4	-0.248511	0.0339485	1
Syap1	0.180009	0.0339895	1
Zfp644	0.239577	0.0341118	1
Cdkal1	-0.249322	0.0341789	1
Orai3	-0.245805	0.0343161	1
Ankrd13a	-0.209061	0.0344241	1
Stk11	-0.215101	0.0344241	1
Nfx1	0.187941	0.03444	1
Ddx1	0.223992	0.0344424	1
Ino80b	0.211349	0.0349913	1
Crbn	0.218412	0.0350038	1
Vasp	0.261282	0.035138	1
Cars2	0.200956	0.0351999	1
Tor1aip1	-0.173188	0.0352063	1
Ifnar1	-0.225002	0.0353238	1
Lgals8	-0.264399	0.035327	1
Snx9	-0.218532	0.0355801	1
Maz	-0.230783	0.0359763	1
Cat	-0.209827	0.0361298	1
Dnpep	0.225926	0.0364484	1
Wdr37	0.223571	0.0364484	1
Galk2	-0.175385	0.0365166	1
Ifi30	-0.193936	0.0365481	1
Mrps23	0.197805	0.0366924	1
Psmf1	-0.213589	0.0369861	1
Ppt2	-0.268658	0.0370097	1
Tmem68	0.203638	0.0370503	1
Gtf2h2	0.208741	0.0372815	1
Far1	-0.233348	0.0373022	1
Ubp1	-0.199824	0.0374763	1
Trf	0.177238	0.0375481	1
Taf10	-0.233755	0.0377477	1
Ube2b	0.236043	0.0381925	1
A230050P20Rik	0.200025	0.038303	1
Puf60	0.239056	0.0385525	1
Rbfa	0.21613	0.0386612	1
Rpl31	0.218286	0.0387493	1
Nfatc1	0.222816	0.0390868	1
Orc4	0.229224	0.0390868	1
AC160336.1	0.21974	0.0391033	1
Ndufc1	0.253749	0.0391925	1
Sec61a1	-0.23478	0.0394369	1
Tmem64	-0.223314	0.0397147	1
Ybx3	0.220608	0.0399139	1
Snrpg	0.248601	0.040017	1
Irgm2	-0.22007	0.0401711	1
Ppp1r35	-0.229245	0.041685	1
Hnrnpd	0.234869	0.0420486	1
Anxa5	0.208246	0.042262	1
Adam10	0.232304	0.0422827	1
Tspan31	0.238412	0.0422827	1
Mrpl32	0.232891	0.0424437	1
Rasa3	0.218135	0.0424437	1
Ppp1r15b	0.212074	0.0424848	1
Atp5l	-0.19115	0.0424952	1
Hikeshi	-0.222336	0.0425071	1
Uap1l1	-0.218429	0.0425675	1
Thrap3	-0.254324	0.0432262	1
Usp15	0.221072	0.0435295	1
Emc8	0.20994	0.0439493	1
Isg15	-0.268669	0.0442165	1
Nek9	0.165586	0.0442975	1
Zkscan6	0.142508	0.0442975	1
Ppp3ca	0.251441	0.0444561	1
Uqcr11	-0.257828	0.0446721	1
Pbrm1	0.264774	0.0448587	1
Rsl24d1	0.205436	0.0448717	1
Enoph1	-0.167307	0.044979	1
Mrpl57	0.215001	0.0450561	1
Wsb1	-0.236999	0.0451654	1
Zcrb1	0.245066	0.0454607	1
Trpv2	-0.227701	0.0456228	1
Tnrc18	-0.248017	0.0458074	1
Smchd1	0.228408	0.0458276	1
Tppp	0.182286	0.0460184	1
Clock	0.224441	0.0461293	1
Banp	-0.163866	0.0461635	1
Esf1	-0.259358	0.0468261	1
Fam133b	0.230394	0.0469953	1
Borcs7	0.21201	0.0470668	1
Smndc1	-0.24787	0.0471609	1
Dbr1	0.132699	0.0472196	1
Ell	0.128708	0.0472196	1
Snapin	-0.215348	0.0472348	1
Rpl4	0.202685	0.0472651	1
Micos10	0.226386	0.0473554	1
Serpinb9	-0.162438	0.0473741	1
Rchy1	-0.24789	0.0476516	1
Samsn1	0.225511	0.0477629	1
Ostm1	0.239228	0.0479021	1
Ube2r2	0.237432	0.0479724	1
Mgst3	0.188735	0.0480208	1
Trappc8	0.174445	0.0481398	1
Flywch1	0.178772	0.0486114	1
Apc	-0.236811	0.0487354	1
Ggt5	-0.217134	0.0491119	1
Ctnnal1	0.180752	0.0491811	1
Ntmt1	0.170476	0.0491811	1
Sf3a1	0.18809	0.049231	1
Plin2	0.206631	0.0495164	1
Dnajb1	0.22895	0.0495906	1
Zfp595	0.172018	0.0496189	1
Rbm39	-0.130247	0.0496853	1
Pigx	-0.218252	0.0499286	1
Rpl27a	-0.210045	0.0499489	1
Pds5a	0.174564	0.0500336	1
Gm9645	0.15961	0.050309	1
Mgmt	0.133826	0.050309	1
Mta3	0.130451	0.050309	1
Nes	0.140096	0.050309	1
Vps13d	0.137642	0.050309	1
4930453N24Rik	0.195717	0.0503634	1
Dnttip1	0.222948	0.050542	1
Ly96	-0.220349	0.0506578	1
Sat1	-0.148473	0.0506619	1
Zfp800	0.227806	0.0507654	1
Calcrl	0.161733	0.05103	1
Ppp2r5a	-0.235719	0.0510511	1
Churc1	0.165196	0.0510519	1
Fam160b1	-0.17688	0.0511673	1
Rnf141	-0.157191	0.0511673	1
Zcchc7	-0.239559	0.0512475	1
B930036N10Rik	0.17585	0.0514757	1
Galnt4	0.17577	0.0515722	1
Cep104	0.136991	0.0519161	1
Dbp	0.122135	0.0519161	1
Hars2	0.129253	0.0519161	1
Rfwd3	0.124246	0.0519161	1
Mgat4b	-0.224364	0.0521791	1
Gm42418	-0.0590312	0.0523252	1
Parp14	-0.25802	0.0524178	1
Prpf8	0.21152	0.0524206	1
Olfml2b	0.151335	0.0524746	1
Sept10	0.159519	0.0524746	1
Slc25a44	0.163794	0.0524746	1
Gatd3a	-0.151168	0.0524869	1
Mtap	0.172651	0.0524869	1
Prr3	-0.148714	0.0524869	1
Sbds	0.208554	0.0524892	1
AU020206	-0.256302	0.0525446	1
Fbxo9	0.174124	0.0526298	1
Klc1	0.190677	0.0526298	1
Ubl4a	0.156307	0.0528038	1
Aar2	0.178028	0.0531405	1
Ier2	0.222392	0.0535255	1
Srpk3	0.116968	0.053566	1
Gm44321	0.159035	0.0538349	1
Sirt1	0.128862	0.0539532	1
Cln5	0.227679	0.0540153	1
Dpm1	0.226803	0.0542103	1
Prkag1	0.180404	0.0542399	1
Anapc2	0.179664	0.0545102	1
Impdh2	0.16999	0.0545588	1
Maip1	0.167435	0.0545588	1
Rexo1	0.224478	0.054745	1
Gm17018	-0.197883	0.0547806	1
Ankrd44	0.229467	0.0552098	1
Farsb	0.169128	0.0552116	1
Rps28	0.209132	0.0552452	1
Armcx5	0.139157	0.0552594	1
Lix1	0.129519	0.0552594	1
Mtmr1	0.116149	0.0552594	1
Rpl36-ps2	0.130442	0.0552594	1
Scap	0.122665	0.0552594	1
Tcf20	0.144779	0.0552594	1
Rpl17	-0.129558	0.055282	1
Polr1c	0.156926	0.0554664	1
Polr3a	0.128873	0.0554664	1
Ldb1	0.213332	0.0557143	1
Ndufa4	-0.224524	0.0557923	1
Aurkaip1	0.224197	0.0559728	1
Dpp8	-0.19926	0.0561151	1
Elf1	-0.221421	0.0565194	1
Pnkd	0.200168	0.056595	1
C1qbp	0.202758	0.0565987	1
Hgs	0.166849	0.0566468	1
Alg2	0.127389	0.0569972	1
Dcaf4	0.120986	0.0569972	1
Hddc2	0.168029	0.0570148	1
Clcc1	0.232916	0.0571885	1
Gmpr	0.204608	0.0574277	1
Cox5b	-0.228531	0.057917	1
Dtx3	0.166768	0.0580532	1
Mospd2	0.188344	0.0582089	1
Mlxipl	-0.196492	0.0582381	1
Tmem173	-0.110503	0.0583354	1
Acin1	0.193786	0.0584182	1
Ndufb7	-0.205415	0.0584537	1
Gtf2a2	0.215262	0.058472	1
Nsmce3	0.213743	0.0585418	1
Cox14	0.189846	0.0587075	1
Adnp2	0.141448	0.0587803	1
Osgepl1	0.117046	0.0587803	1
Chd9	0.231818	0.0591152	1
Tmx3	-0.233468	0.0591269	1
Pafah1b2	0.163202	0.0592697	1
Mpp1	-0.167492	0.0595553	1
Exoc5	0.208544	0.0598123	1
Scarb1	-0.176119	0.0598388	1
Pnpo	0.188586	0.0599645	1
Cdk8	0.207836	0.0600397	1
Clk1	-0.220774	0.0600442	1
Thap3	0.222738	0.0601871	1
Fam168b	0.200515	0.0603651	1
Elp3	0.118596	0.0606094	1
Papolg	0.122633	0.0606094	1
Ciapin1	0.157654	0.0607199	1
Hbs1l	0.152696	0.0607199	1
Lzic	0.148343	0.0607199	1
Mrps9	0.174078	0.0607199	1
Golga2	-0.198351	0.0608983	1
Rrp15	0.151168	0.0610152	1
Tpt1-ps3	0.149066	0.0610152	1
Mdp1	-0.207014	0.0611463	1
Sf3b2	0.201365	0.0612393	1
Spopl	0.153701	0.0613284	1
Utp18	0.161728	0.0613284	1
Fam102b	0.213682	0.0613766	1
Atp2c1	-0.197675	0.0616049	1
Cdipt	-0.212403	0.0616221	1
Secisbp2	0.221853	0.0617958	1
Nol9	0.128228	0.0618772	1
Zfp810	0.149689	0.0618772	1
Bcdin3d	0.205903	0.0620534	1
Kdm7a	0.22522	0.0620744	1
C1galt1c1	-0.224223	0.0621277	1
Rbm10	-0.18398	0.0622663	1
Prim2	0.101777	0.0624854	1
Rgs7bp	0.109716	0.0624854	1
Ccnc	0.153672	0.0625425	1
Gm48611	0.151369	0.0625425	1
Chchd3	-0.218777	0.0627417	1
Inpp5k	-0.206655	0.0629405	1
Mtpap	-0.148917	0.0630132	1
Dcaf8	0.222758	0.0634019	1
Cul4b	0.14805	0.0635679	1
Cers6	0.141619	0.0635724	1
Etfa	0.144284	0.0635724	1
Vps13b	0.126684	0.0635724	1
Gfpt1	0.201361	0.0635753	1
Il4ra	-0.221442	0.0637085	1
Nars	-0.190778	0.0637935	1
Mbnl2	-0.209236	0.0639628	1
Nek6	0.203239	0.0641201	1
Mob3a	-0.170124	0.0646519	1
Zbed3	-0.13818	0.0646519	1
Eif1	0.0920592	0.0647665	1
Btbd2	0.178955	0.0647914	1
Eif1ax	-0.214801	0.0648333	1
Ecd	0.152043	0.0650327	1
Cops4	0.215077	0.0650337	1
Eif2s3y	0.19879	0.0651648	1
Cflar	0.19562	0.0651833	1
4833411C07Rik	-0.219906	0.0652781	1
1600002K03Rik	0.133376	0.0653057	1
Ahcyl1	0.17586	0.0653476	1
Rassf1	-0.236465	0.0656849	1
Btbd10	0.153717	0.0656921	1
Rev1	0.14598	0.0656921	1
Capns1	0.224928	0.0661861	1
Scyl1	-0.186067	0.0662938	1
Tfpt	-0.140229	0.0663255	1
Notch1	-0.17072	0.0665236	1
Txndc11	0.180393	0.0668124	1
Srpk1	0.210028	0.0669351	1
Cox7c	0.183969	0.066986	1
Cab39	-0.249347	0.0670459	1
Afg3l1	0.192519	0.0672811	1
Suco	0.191358	0.0676125	1
Def6	0.186915	0.0679949	1
Crot	0.207121	0.0680031	1
Rab43	-0.146532	0.0680347	1
Pex3	0.1944	0.0681061	1
Irf2	0.193716	0.0685661	1
Rlf	0.208777	0.0687475	1
Slc25a37	0.213094	0.068935	1
Armc7	0.134948	0.0689713	1
Wac	0.199398	0.0689886	1
Pebp1	0.217331	0.069048	1
Psmd12	0.243894	0.0695016	1
Rcan1	0.217329	0.069578	1
Dus1l	0.154712	0.0697061	1
Kmt2e	0.215222	0.0697133	1
Rmnd5a	-0.139661	0.06978	1
9930021J03Rik	0.215422	0.0699059	1
Itpr2	0.242061	0.0701687	1
Usp10	0.170443	0.0704507	1
Ppp4r3a	0.218684	0.070479	1
Sall3	0.207823	0.0705516	1
Zfpl1	0.225098	0.0709785	1
Bcl10	-0.208311	0.0710039	1
Chd8	-0.226699	0.0710686	1
Cenpb	-0.186883	0.0711629	1
Inpp5f	0.14757	0.0711731	1
Ptgr1	-0.13464	0.0715619	1
Klhl22	-0.180172	0.0718218	1
Arhgef7	0.121361	0.0723837	1
Zfp212	0.157602	0.0724226	1
Zkscan3	-0.200567	0.0726227	1
Hcls1	0.212565	0.0726239	1
Rab3il1	-0.125127	0.0726961	1
Ggnbp2	-0.214372	0.0728411	1
Zyx	-0.22028	0.0733859	1
Jam2	0.219307	0.0736974	1
Anks1	0.175931	0.0737507	1
Samd1	0.168366	0.0737507	1
Stk10	0.196032	0.0738073	1
Zcchc2	0.177555	0.0738514	1
Rbm3	0.185527	0.0740419	1
Eif3a	-0.225679	0.0742257	1
Med11	-0.169184	0.0744171	1
Ap2b1	-0.22389	0.0745675	1
Reep3	0.212186	0.0745843	1
Blzf1	-0.131632	0.0752374	1
Mir6236	-0.232655	0.0753982	1
Raf1	-0.215168	0.0754492	1
Acer3	-0.210764	0.0760566	1
Man2c1	-0.183099	0.0760839	1
Nudt19	-0.174298	0.076211	1
Xpo4	-0.193369	0.076211	1
Txndc12	-0.223415	0.0766051	1
Arl1	0.23233	0.0766205	1
Ccny	0.202331	0.0766446	1
Cwc27	0.187063	0.0766446	1
Ppp1r7	0.176112	0.0766989	1
Spata5	0.184482	0.0769606	1
Xbp1	-0.191432	0.0773122	1
Mrfap1	0.214465	0.0774907	1
Ptbp1	0.210567	0.0775897	1
Ube2k	0.222634	0.0775938	1
Coq10a	0.134166	0.0777605	1
Acot2	0.149758	0.0777809	1
Acvr1	0.125901	0.0777809	1
Ptpn6	-0.220636	0.0778233	1
Ppm1g	0.199202	0.0780281	1
Grk3	0.146634	0.0780392	1
Atp5g3	0.174003	0.0784638	1
Mrpl2	0.17763	0.0790592	1
Trit1	0.187889	0.0796303	1
Arl8a	-0.209348	0.0798381	1
Pgd	-0.224359	0.0800673	1
Mcfd2	0.202563	0.0801193	1
Derl2	-0.191882	0.0803473	1
Ptpmt1	-0.19577	0.0805445	1
Cdc42ep3	-0.190523	0.0808166	1
Sqor	0.198226	0.0808994	1
Fip1l1	0.202438	0.0811315	1
Ppp2r3c	0.168197	0.081249	1
Arl4c	0.183549	0.0816476	1
Zfp770	0.177637	0.0817277	1
Etf1	0.178679	0.0817414	1
Sox4	0.212499	0.0817422	1
Pcmtd2	0.178477	0.0819909	1
Dusp3	0.124845	0.0823045	1
Mnt	-0.156906	0.0824011	1
Uvssa	0.190516	0.0824184	1
Map7d1	0.205167	0.0824637	1
Gipc1	-0.212693	0.0825385	1
Chd7	-0.197566	0.0827644	1
Pkn2	0.210255	0.0828477	1
Lrrc3	0.216929	0.08298	1
Tma7	0.198849	0.0831894	1
Dtymk	0.179929	0.083369	1
Tmem129	0.15855	0.083369	1
Vps72	-0.194384	0.083369	1
Ccl9	0.196109	0.0839217	1
Relch	-0.182335	0.0840107	1
Larp7	0.193224	0.0842295	1
Cd84	-0.178665	0.0843709	1
Rhoa	-0.119814	0.0843711	1
P4ha1	-0.203915	0.0845879	1
Rce1	0.184914	0.084603	1
Arf3	0.173498	0.0847458	1
Slf1	-0.149066	0.08488	1
Haus3	0.167632	0.0850368	1
Txnrd2	0.1543	0.0850368	1
Egln1	0.197194	0.0851738	1
Slc35c2	-0.221412	0.0852062	1
Cript	-0.212652	0.0854774	1
Rragc	0.197065	0.0858283	1
Gng5	0.158928	0.085902	1
Rcc2	-0.178532	0.0859338	1
Junb	0.148252	0.0859339	1
Itfg2	0.201103	0.0860125	1
Socs3	-0.218962	0.0862205	1
Marcks	-0.0566415	0.0863909	1
Gpx4	-0.162391	0.0866575	1
Dapp1	-0.201398	0.086829	1
Ikzf1	-0.205008	0.0868741	1
Yrdc	-0.179296	0.0869948	1
Sh2b2	0.165933	0.0870003	1
Selenoo	-0.179314	0.0873063	1
Dock4	-0.180558	0.0873727	1
Accs	-0.196424	0.0873856	1
Hps3	-0.194768	0.0877754	1
Slc22a17	0.178794	0.087826	1
Yeats4	0.17495	0.0879249	1
Aim2	-0.206358	0.0880206	1
Amfr	-0.19601	0.08816	1
Nr1d2	-0.137643	0.0881809	1
Csf1r	-0.0380064	0.0884294	1
Tcf4	-0.165908	0.0889619	1
Sass6	-0.171827	0.0889928	1
Specc1	-0.202683	0.0891145	1
Aig1	0.195564	0.0891696	1
Atxn10	0.21532	0.0891794	1
Vamp5	0.179667	0.0894387	1
Dnajc15	0.147366	0.0896701	1
Etaa1	0.164696	0.0896701	1
Hbp1	0.203179	0.0899955	1
Tmem219	0.207142	0.0901239	1
Gorasp2	0.171265	0.0901581	1
Id2	0.162972	0.0902029	1
Pam16	-0.196782	0.0904009	1
Mapk3	-0.173451	0.090429	1
Myh9	0.215279	0.0904307	1
Fbxw17	-0.151839	0.0904431	1
Josd1	-0.144547	0.0904431	1
Rars2	-0.142903	0.0904431	1
Stradb	-0.137825	0.0904431	1
Dhdh	-0.154883	0.090541	1
Lbh	-0.169037	0.0907054	1
Smim14	0.186911	0.0908029	1
Kxd1	-0.202631	0.0910884	1
Stx4a	-0.200008	0.0910884	1
Ncln	-0.214439	0.0912786	1
Hpgd	0.171846	0.0914467	1
Rab33b	0.150047	0.0915453	1
Shprh	0.145512	0.0915453	1
Csmd3	0.222249	0.0915652	1
Emd	0.175216	0.0916975	1
Acot13	-0.163331	0.0917741	1
Azin1	-0.183696	0.0919308	1
Cd180	0.2068	0.0919488	1
Os9	-0.203304	0.0919488	1
Lsp1	0.206816	0.0919616	1
Acss1	-0.183227	0.09198	1
Fundc2	0.151848	0.09198	1
Twistnb	0.197096	0.0920162	1
Apool	-0.123917	0.0927518	1
Ccser2	-0.126607	0.0927518	1
Smg8	-0.143455	0.0927518	1
Traf3	-0.130987	0.0927518	1
Dhx8	0.174788	0.0928007	1
Topors	-0.205665	0.0931683	1
Herc2	0.186363	0.0933281	1
Rps5	0.105537	0.0936839	1
Mfhas1	0.15486	0.0937851	1
Trappc11	-0.173132	0.0937851	1
Il6ra	-0.143049	0.0939331	1
Grap	0.181847	0.0939409	1
Jkamp	-0.177433	0.0939409	1
Psmg4	0.171422	0.0942266	1
Emc10	-0.189579	0.0943583	1
Uqcrc2	-0.199581	0.0944863	1
Mrpl3	-0.162503	0.0948258	1
Tk2	0.1248	0.0949704	1
Tmc6	0.165354	0.0949704	1
Fem1b	-0.144234	0.0951075	1
Prpf3	-0.128095	0.0951075	1
Snx3	0.172807	0.0952297	1
Irf2bp2	-0.202516	0.0955456	1
Cyld	0.205818	0.0957835	1
Rnf114	-0.190807	0.0957835	1
Zfr	0.192271	0.0958286	1
Ywhah	-0.11698	0.0958382	1
Cdkn2aip	0.163253	0.0960064	1
Erap1	0.139818	0.0960064	1
Arhgap4	-0.192117	0.096127	1
Tcof1	0.185322	0.0964204	1
Mrpl9	0.184179	0.0965449	1
Relb	0.207633	0.0966853	1
Nudcd2	0.170995	0.0967621	1
Bptf	-0.193419	0.0974136	1
Tmem176b	-0.120871	0.0974311	1
Bloc1s2	0.140911	0.0974806	1
4930581F22Rik	-0.166296	0.0975109	1
Ahi1	-0.147441	0.0975109	1
Ccdc91	-0.135753	0.0975109	1
Grsf1	-0.149891	0.0975109	1
St13	-0.207383	0.0975804	1
Med8	0.180326	0.0978782	1
Vma21	0.184627	0.0979665	1
Eif4ebp1	0.209171	0.0979846	1
Siglech	0.0996453	0.0980849	1
Slc33a1	-0.188179	0.0982887	1
Ubn2	-0.1781	0.098632	1
Pfdn1	-0.172692	0.0988704	1
Psmb1	0.181951	0.0990147	1
Srsf1	0.178267	0.0990969	1
E130311K13Rik	0.154177	0.0992147	1
Ipo11	0.155222	0.0992147	1
Parg	0.14294	0.0992147	1
Arrdc3	0.147903	0.0993634	1
Gpatch2	0.160907	0.0993634	1
Nudt14	0.148091	0.0993634	1
Gm4951	-0.255223	0.0994438	1
Got1	0.167443	0.0995847	1
Guf1	0.154133	0.0995847	1
Memo1	0.139366	0.0995847	1
Rpl23a	0.20119	0.0997706	1
2610037D02Rik	-0.165198	0.0998949	1
Fbxo32	-0.129533	0.0999626	1
Kri1	-0.117456	0.0999626	1
Zmym2	-0.173524	0.100058	1
Prpf39	-0.181813	0.100121	1
Abraxas2	-0.184247	0.10019	1
Ezh1	-0.165848	0.101291	1
2700062C07Rik	0.138431	0.101399	1
Cmtm4	0.128805	0.101399	1
Zfp260	0.154535	0.101399	1
Tbc1d9b	0.141089	0.101413	1
Ctsd	0.0423101	0.101488	1
Pigyl	-0.190351	0.101552	1
Tjp1	0.181983	0.102034	1
Arpc5l	0.184899	0.102045	1
Dmxl1	0.198175	0.102389	1
Hmbox1	-0.148088	0.102463	1
Zfp609	-0.116313	0.102463	1
Akr1a1	0.141745	0.102488	1
2810454H06Rik	-0.142734	0.102773	1
Bod1l	-0.204436	0.102801	1
Abhd14a	0.156763	0.103041	1
Zfp276	0.138887	0.103041	1
Ap1ar	-0.145981	0.103241	1
Ccpg1	0.152555	0.103241	1
Slc23a2	0.148105	0.103241	1
Pfkfb3	0.209428	0.103369	1
Ms4a4c	-0.146423	0.103448	1
Jade2	0.143113	0.103467	1
Mbip	-0.16307	0.103609	1
Anapc7	-0.174966	0.103672	1
Camta2	-0.200869	0.103672	1
Brd8	0.207779	0.103931	1
Shisa5	-0.145093	0.104254	1
Uqcrfs1	0.196498	0.104646	1
Rnf7	0.181143	0.104823	1
Fam193b	-0.130896	0.105013	1
Gas2l1	-0.127731	0.105013	1
Sp4	-0.133314	0.105013	1
Ktn1	-0.200243	0.105091	1
1810013L24Rik	0.149677	0.10522	1
Sav1	-0.155276	0.10522	1
Chuk	-0.190441	0.105517	1
Hint2	-0.139813	0.105555	1
Gm37033	0.148042	0.105569	1
Zdhhc16	0.145158	0.105569	1
Atp5c1	0.195587	0.105641	1
Pkp4	0.13391	0.105863	1
Ppie	-0.151573	0.105863	1
Gdi1	-0.171543	0.106189	1
Tmem222	0.162161	0.106189	1
St3gal5	0.19813	0.106781	1
Agpat5	-0.164476	0.107229	1
Rer1	0.154385	0.107313	1
Tspyl2	0.151029	0.107966	1
Hdac5	-0.153688	0.108157	1
Rsbn1	0.185591	0.108419	1
Gpx4-ps2	0.125851	0.108674	1
Mrpl46	0.132181	0.109245	1
Trim24	0.168503	0.109286	1
Dram2	-0.209227	0.109598	1
Rpl23	0.0939297	0.109785	1
Dpy30	-0.159598	0.109975	1
1110038B12Rik	-0.161773	0.110168	1
Glmp	-0.17073	0.110216	1
Ccdc9	-0.159422	0.110489	1
Hk1	0.118767	0.110489	1
Lrrc57	0.127027	0.110489	1
Maged2	0.143379	0.110489	1
Tmem184c	0.138569	0.110489	1
Cnnm3	0.12457	0.110497	1
Gm17586	0.135671	0.110497	1
Tmub1	0.141645	0.110497	1
Tmem60	0.175964	0.11068	1
Susd6	-0.18603	0.110899	1
Isyna1	0.169507	0.11106	1
Prag1	0.156725	0.11106	1
Dlst	0.191035	0.111166	1
Uba52	-0.181883	0.111166	1
Fnbp1l	-0.140473	0.111339	1
Sike1	-0.16711	0.111339	1
Gtf2h1	0.175545	0.111345	1
Hnrnpa0	0.146608	0.111396	1
Cd63	0.173693	0.111623	1
Alas1	0.189942	0.111935	1
Snw1	0.191711	0.112021	1
Mbnl1	-0.0868107	0.112072	1
Prdx3	0.168671	0.112393	1
Tmf1	-0.193851	0.112756	1
Ptcd3	-0.154614	0.112861	1
Gas6	-0.193632	0.112918	1
Cdk2	0.142636	0.113075	1
Ess2	0.119908	0.113075	1
Cyp4v3	0.16697	0.113161	1
Eny2	0.169486	0.113357	1
Ms4a6d	-0.182126	0.113368	1
Arsk	-0.16064	0.11344	1
Selenop	0.0927155	0.113482	1
Luc7l	-0.164192	0.113772	1
Acsl1	-0.177105	0.113927	1
Mrpl40	0.132091	0.114318	1
Lipo3	0.127169	0.114378	1
Pitpnm1	0.105217	0.114378	1
Rcan3	0.123896	0.114378	1
Pdia6	-0.102175	0.114623	1
Diablo	0.158017	0.114687	1
Usp24	0.167598	0.114779	1
Emc9	0.150706	0.114974	1
Wdr53	0.165092	0.115139	1
Gt(ROSA)26Sor	0.144447	0.115273	1
Tjap1	0.12074	0.115273	1
Zfp407	-0.15245	0.115273	1
Dennd5a	0.148997	0.115315	1
Syk	-0.187714	0.115359	1
Cryzl2	0.139866	0.115571	1
Mrpl16	-0.160607	0.115608	1
Rhot1	-0.180496	0.115608	1
Lsm10	0.160626	0.115658	1
Letm2	-0.174433	0.115667	1
Map3k1	-0.167558	0.115667	1
Kbtbd2	0.133457	0.1157	1
St5	0.114568	0.1157	1
Polg	-0.170212	0.115706	1
Cfl1	-0.0850805	0.115983	1
Tox4	0.172146	0.115994	1
Epb41l4aos	0.149237	0.116592	1
Pdk1	-0.206222	0.116606	1
Ptov1	0.179334	0.116993	1
Taok1	0.17251	0.117176	1
Larp4	0.160644	0.117393	1
Tmem168	-0.171858	0.118258	1
Abhd11	0.116924	0.118372	1
Hdlbp	0.190122	0.11844	1
Hexa	0.0650431	0.118536	1
Snrnp40	-0.168153	0.119125	1
Eif3m	0.149031	0.119363	1
Dnmt3a	0.216371	0.119479	1
4732440D04Rik	0.117001	0.120218	1
Atic	0.125648	0.120218	1
Bola3	0.148798	0.120218	1
Dph6	0.114554	0.120218	1
Polr3d	-0.137808	0.120218	1
Rapgef2	0.137571	0.120218	1
Xrcc1	0.126831	0.120218	1
Mdh1	-0.18649	0.120311	1
Slc10a3	0.135993	0.120314	1
Pld4	0.122494	0.120467	1
Rps9	0.0829686	0.120575	1
Glg1	0.199207	0.120889	1
Scaf1	-0.161026	0.120929	1
Rreb1	-0.190227	0.121031	1
Rcbtb2	-0.182885	0.121047	1
Trappc13	0.126986	0.121093	1
Uba7	0.149726	0.121324	1
Cebpzos	-0.19121	0.121626	1
Zfp652	-0.223764	0.121773	1
Ets1	0.162247	0.122268	1
Txnip	0.126844	0.122417	1
Fut8	-0.135009	0.122752	1
Hyal2	-0.127205	0.122752	1
Tspan33	0.193506	0.122775	1
Fam118b	0.15212	0.123322	1
Taf3	0.154405	0.123322	1
Fyn	0.109173	0.123372	1
Gtpbp10	0.117673	0.123372	1
Hspa9	0.182081	0.123517	1
Cep85l	0.122556	0.123628	1
Ints3	0.132273	0.123628	1
Myo1c	0.114547	0.123863	1
Zfp729b	0.116045	0.123863	1
Mertk	0.185891	0.1241	1
Mettl1	-0.153632	0.124416	1
Zeb2os	0.200024	0.12461	1
Tia1	0.178388	0.124871	1
Aff4	0.175757	0.124973	1
Yme1l1	-0.174544	0.12505	1
Gde1	0.175514	0.125052	1
C1qb	-0.0182626	0.125253	1
Casp7	-0.126192	0.125327	1
Mrpl37	-0.14385	0.125327	1
Slc35e1	-0.119962	0.125327	1
Cbx4	-0.180063	0.125357	1
Nub1	0.126946	0.125357	1
Slc8b1	0.157712	0.125357	1
Zranb1	-0.183238	0.125357	1
Tmem14c	-0.183798	0.125657	1
Snx29	0.167082	0.12574	1
Dcun1d5	0.18569	0.12581	1
9130401M01Rik	0.120628	0.12649	1
Bmi1	0.109231	0.12649	1
Crkl	0.126408	0.12649	1
D030056L22Rik	0.110902	0.12649	1
Tab1	0.11214	0.12649	1
Tha1	0.115652	0.12649	1
Xpo1	0.107945	0.12649	1
Zfp664	0.104958	0.12649	1
Mroh1	-0.169677	0.12665	1
4833445I07Rik	0.131928	0.126681	1
Gskip	0.111328	0.126681	1
Zmym3	0.119381	0.126681	1
Stat1	-0.158428	0.126801	1
Tmx2	0.146073	0.126857	1
Cyth2	0.161886	0.12741	1
Rabggtb	0.141445	0.127412	1
Pcbp2	0.158351	0.127552	1
Neurl3	0.182814	0.127658	1
2810405F17Rik	-0.184292	0.127698	1
Actr3	-0.171081	0.127786	1
Lgals9	-0.189774	0.127845	1
Gm43813	0.086216	0.127945	1
Lnpk	-0.154199	0.127945	1
Rad54l2	-0.133674	0.127945	1
Ifngr1	0.0965249	0.127986	1
Surf1	0.161059	0.12815	1
Tmem189	0.151245	0.12856	1
Rab6a	0.177562	0.12857	1
Grpel1	-0.192617	0.12868	1
Rnpc3	0.126059	0.129031	1
Nom1	-0.174746	0.129441	1
Mtx2	0.178979	0.129493	1
Alkbh5	-0.178937	0.129493	1
Nipa2	-0.194415	0.129542	1
Commd10	0.120489	0.12955	1
Grpel2	0.105156	0.12955	1
Heatr1	0.125713	0.12955	1
Prmt3	0.108014	0.12955	1
Snrnp35	0.106708	0.12955	1
Fbxo4	0.0970263	0.129668	1
Magohb	0.107769	0.129668	1
Uba6	0.103607	0.129668	1
St6galnac4	-0.156468	0.129988	1
Mplkip	-0.162432	0.13035	1
Rnpep	-0.17313	0.13048	1
Trim34a	-0.200444	0.130506	1
Prkca	-0.176482	0.130556	1
Mff	0.191078	0.13059	1
Cir1	-0.144932	0.130605	1
Kdm6b	-0.160122	0.130605	1
Samd8	0.174503	0.13085	1
Atp6v1g1	0.153532	0.130855	1
Ssbp2	-0.170696	0.131374	1
Cmtm8	-0.244239	0.131408	1
Bcat2	-0.143252	0.131464	1
Sesn1	0.185672	0.131854	1
Dnajb6	-0.171778	0.131871	1
Ecpas	-0.181883	0.131905	1
Gnai3	-0.17844	0.131905	1
Huwe1	0.171408	0.131952	1
Lpin2	-0.16773	0.132023	1
Rps3a1	-0.0181123	0.132175	1
Eif3e	0.188735	0.132308	1
Arrb1	0.109904	0.132468	1
Arhgap31	-0.193708	0.132506	1
Sco2	0.157696	0.132566	1
Fez2	0.144336	0.132594	1
Cib1	0.154003	0.13264	1
Rbm22	-0.170439	0.132714	1
Dnajc7	0.179319	0.132831	1
Gnl3l	0.0909345	0.132909	1
Mpp5	0.122604	0.132909	1
Paxip1	0.0791348	0.132909	1
Phykpl	0.12122	0.132909	1
Slc39a8	0.0977028	0.132909	1
Pcbd2	0.155828	0.133171	1
Pds5b	0.153938	0.133171	1
Gphn	-0.131463	0.133307	1
Sil1	0.121035	0.133307	1
H2afz	0.148887	0.133318	1
Hivep1	-0.14093	0.133924	1
Nr2c2ap	0.126235	0.134182	1
Rrp7a	0.152965	0.134182	1
Rad21	-0.172095	0.134457	1
Tyw1	-0.179371	0.134457	1
Rubcnl	0.158765	0.134612	1
Lyz2	0.181057	0.134733	1
Vgll4	-0.176966	0.134733	1
Lap3	0.142949	0.135163	1
Zfp322a	0.14802	0.135167	1
Vps16	0.10205	0.135437	1
Cldnd1	-0.183997	0.135798	1
Pcf11	-0.172161	0.135804	1
Cacul1	-0.14353	0.136053	1
Gzf1	0.109794	0.136053	1
2900060B14Rik	0.0982559	0.136211	1
Bex3	0.100628	0.136211	1
Tiam1	0.0870804	0.136211	1
Arhgdib	0.118714	0.136313	1
Acadvl	-0.143539	0.136419	1
Decr1	-0.148632	0.136419	1
Plscr3	0.135011	0.13644	1
Fcgr1	-0.103956	0.136466	1
Prkcsh	-0.19576	0.136503	1
Saysd1	0.160681	0.136823	1
Crebbp	-0.195389	0.137273	1
0610040J01Rik	-0.197654	0.137585	1
Ubl5	0.163074	0.137659	1
Tceal8	0.157009	0.137767	1
Hypk	0.1518	0.13791	1
Stxbp5	0.155479	0.13791	1
Uggt1	0.142786	0.13791	1
Rxrb	-0.176602	0.138011	1
Ss18	0.167625	0.138198	1
Plpp7	0.116473	0.138458	1
Zfp119a	0.0903268	0.138458	1
Cep192	0.140159	0.138625	1
Timm44	-0.136721	0.138727	1
Abhd14b	0.123102	0.138842	1
Sppl2b	-0.105796	0.138842	1
Atox1	0.181959	0.138858	1
Mak16	0.153666	0.138942	1
Pik3cd	-0.176338	0.138942	1
Bcl2l11	-0.150231	0.13895	1
Tsc22d2	-0.183458	0.139253	1
Cox4i1	0.111362	0.13945	1
Rtn3	0.161158	0.139485	1
Galt	0.0940607	0.139577	1
Pvt1	0.106653	0.139577	1
Rab1a	-0.168962	0.139643	1
Ltc4s	0.130238	0.139986	1
Nrf1	0.141916	0.140229	1
Pop5	0.152975	0.140229	1
I830077J02Rik	-0.156386	0.14059	1
Matk	0.128441	0.140776	1
Pdhb	-0.167975	0.141442	1
Phf23	-0.195717	0.141491	1
Esyt1	-0.158428	0.141517	1
Tomm20	-0.176956	0.142303	1
Uap1	-0.175347	0.142541	1
Wbp1l	0.136382	0.142777	1
Map2k3	0.146733	0.142814	1
Ccndbp1	0.193951	0.143313	1
Svbp	0.157952	0.143446	1
Lhfpl2	0.155037	0.143467	1
Add3	0.159987	0.144456	1
Prcc	0.101063	0.144654	1
Rad23a	-0.167763	0.144663	1
Mthfs	0.154476	0.144816	1
Wdr26	0.144918	0.144951	1
Ino80e	-0.155087	0.145135	1
Pelp1	0.144681	0.14526	1
Slc31a2	-0.193184	0.145314	1
Ctr9	0.150831	0.145435	1
Khdrbs1	-0.152819	0.146319	1
Rapgef5	-0.164104	0.146555	1
Mrpl22	-0.144507	0.14676	1
Kdm4a	-0.124912	0.147473	1
Slc35a4	-0.10703	0.147473	1
Actn4	0.136372	0.147775	1
Ankrd10	0.155823	0.147784	1
U2af2	-0.150593	0.147784	1
Taz	0.159334	0.147799	1
Fus	0.160008	0.148264	1
Sypl	0.175457	0.148443	1
Igsf6	-0.173074	0.148657	1
Lmo4	0.158847	0.148982	1
Lsm4	0.14409	0.148982	1
Phf20	0.176214	0.148982	1
Atp5d	0.169376	0.149196	1
Dhx36	0.171744	0.149357	1
Psmd10	-0.12844	0.149436	1
Tm9sf3	0.180948	0.149512	1
Zfp106	0.174889	0.149571	1
Slc29a3	-0.0978451	0.1496	1
Spg21	0.158885	0.149638	1
Eif4g2	0.166876	0.149746	1
Ftl1	0.0637056	0.150005	1
Rgl1	-0.105558	0.15044	1
Vmp1	-0.200227	0.150524	1
Hprt	0.170342	0.150837	1
Nop56	0.125655	0.151217	1
Tmed3	-0.145066	0.151223	1
Unc93b1	-0.0311592	0.151571	1
Immt	-0.175448	0.151607	1
Sod2	0.167479	0.151664	1
Kctd3	0.135508	0.151763	1
Zfp865	0.145004	0.151763	1
Arid4b	-0.194246	0.151939	1
A830008E24Rik	-0.138316	0.152685	1
Slc16a7	-0.145814	0.152806	1
Sfpq	-0.158709	0.152968	1
Klhdc2	0.127243	0.153076	1
Trp53cor1	0.143011	0.153076	1
Susd3	0.160245	0.153095	1
Dpm3	0.166848	0.153255	1
Tbl1xr1	0.157801	0.153255	1
Vps41	0.139508	0.153397	1
Cmtm3	-0.172396	0.153442	1
Eif1ad	0.158781	0.15352	1
Ndrg3	0.161108	0.15352	1
Rmnd5b	0.126735	0.15352	1
Chchd5	-0.152275	0.153837	1
Usp47	-0.157011	0.153837	1
Sbf2	-0.157627	0.153842	1
Cfap97	-0.167576	0.154008	1
Hist1h1e	0.175062	0.154586	1
Rab5c	0.156868	0.154586	1
Ecscr	0.165182	0.154601	1
Smarca5	0.191236	0.154745	1
Pitpnb	0.175269	0.155107	1
Glod4	0.149391	0.155207	1
Trrap	0.137672	0.155573	1
Lrch1	0.138537	0.155973	1
Tmem106a	-0.170219	0.155973	1
Wdfy3	0.145272	0.155973	1
Aen	-0.115356	0.155977	1
Rgl2	-0.169136	0.156058	1
Csnk1g2	-0.149357	0.156252	1
Usp22	0.123498	0.15629	1
Numa1	0.185502	0.156499	1
Nos1ap	0.11293	0.156575	1
Ifi209	-0.177953	0.157004	1
Hist1h4d	0.169542	0.157342	1
Jund	0.0896832	0.15735	1
Fam192a	0.141088	0.158171	1
Trim26	0.183188	0.158263	1
Exosc8	-0.150065	0.158426	1
Tsen34	-0.167506	0.158752	1
Spint1	-0.154393	0.158766	1
Ndufb3	-0.168514	0.158802	1
Ndufa13	0.163983	0.15892	1
Npepps	0.170717	0.159018	1
Phb2	0.190781	0.159129	1
D630033A02Rik	-0.136241	0.159197	1
Otud7b	-0.12967	0.159197	1
Ctsa	0.0893431	0.159519	1
Rpl30	-0.0498319	0.159578	1
Ctss	-0.0207012	0.159581	1
Tap1	-0.135397	0.159755	1
Eif4e2	0.168018	0.159999	1
Kmt2a	0.169151	0.160048	1
Xaf1	-0.166602	0.160356	1
Sirt2	0.167604	0.160542	1
Smad3	0.146755	0.160771	1
Trappc6a	0.131732	0.160855	1
Ube4b	0.121604	0.160855	1
Hadhb	0.131082	0.160929	1
Phactr2	0.140702	0.160929	1
Man1c1	-0.167155	0.160953	1
Morc3	-0.140471	0.161266	1
Pdcd10	0.176248	0.161328	1
Ppp2r2d	-0.165146	0.161388	1
Senp7	-0.184861	0.161538	1
Gm26917	-0.172207	0.161543	1
Rb1	-0.143283	0.161627	1
Dgkz	-0.174245	0.162044	1
Cpsf6	0.179573	0.16232	1
Adap1	-0.13536	0.162467	1
Sema4c	0.14346	0.162526	1
Hsd17b12	0.153956	0.162856	1
Tmem185b	-0.141179	0.163287	1
Rnf166	0.141386	0.163389	1
Mob3c	-0.1951	0.163591	1
Diaph2	-0.181184	0.163698	1
Zkscan14	0.14378	0.16372	1
Ddit3	-0.155249	0.163973	1
Psma4	0.164158	0.164121	1
Senp6	0.151821	0.164463	1
Pfn1	-0.0957171	0.164476	1
C1qc	-0.0188964	0.164539	1
Ndufb1-ps	-0.182122	0.164656	1
Phc2	-0.164715	0.164708	1
Exoc3	0.16027	0.164811	1
Atf2	0.127154	0.164827	1
Hscb	0.121948	0.164827	1
Prxl2b	0.116562	0.164827	1
Rhobtb1	-0.15556	0.165084	1
Cttnbp2nl	0.177864	0.165334	1
Colgalt1	0.164459	0.165655	1
Klhl25	-0.117306	0.165788	1
Med6	0.112817	0.165873	1
Rbm6	-0.169817	0.166102	1
Rgs10	0.0956214	0.16621	1
Fyb	-0.0454912	0.166214	1
Tfeb	0.112164	0.166817	1
Btaf1	-0.131999	0.166985	1
Rrp1b	-0.166456	0.166985	1
Pttg1	-0.183277	0.167554	1
Tbc1d22a	-0.156672	0.168082	1
Kmt2c	-0.168824	0.168322	1
Ppp1r21	0.156482	0.169139	1
Dpp9	-0.136554	0.169159	1
Kdm5d	0.117179	0.169159	1
Mtdh	0.0871589	0.169548	1
Crebzf	-0.185718	0.169597	1
Tnks	-0.157166	0.169628	1
Dalrd3	-0.128895	0.169917	1
Mcat	-0.129594	0.169917	1
Snhg4	0.122649	0.169958	1
Tor2a	-0.144355	0.169979	1
Ptms	-0.127553	0.170431	1
Pik3c2a	-0.138799	0.170519	1
Klhl24	-0.168353	0.170655	1
Arid3b	0.128132	0.17071	1
Tent5a	-0.124177	0.171395	1
Cryab	-0.151653	0.171494	1
Trip11	0.155525	0.171577	1
Rab18	0.163318	0.17173	1
Hdac3	0.111386	0.171934	1
Upf2	-0.141708	0.171941	1
Ndufb6	0.161172	0.171998	1
Rab2a	0.149635	0.172068	1
Slc44a2	0.174211	0.172459	1
Axin1	0.147612	0.172474	1
Rnf26	-0.109051	0.172581	1
Wdcp	-0.148052	0.172581	1
Tsg101	0.167113	0.17266	1
Cd300c2	0.143564	0.17271	1
Gpr137	-0.148139	0.172999	1
Mettl3	-0.133053	0.172999	1
Bin1	0.0792348	0.173043	1
Ubb	-0.0266776	0.173043	1
Rpl26	0.0734871	0.173055	1
Osbpl2	0.132374	0.173143	1
Cpsf3	0.144744	0.173251	1
2410002F23Rik	-0.139356	0.173358	1
Guk1	-0.152798	0.173358	1
B4galt1	-0.138084	0.173359	1
Nipbl	0.174087	0.173686	1
Naa20	0.154242	0.174152	1
Atp6v0e	-0.106361	0.174248	1
Ttc14	0.141863	0.17455	1
Rcn2	-0.152649	0.174589	1
Zfp746	0.118638	0.174791	1
Cmpk1	0.155112	0.174795	1
Polr2d	-0.155301	0.174941	1
Ddx60	-0.114155	0.175224	1
Dohh	-0.132019	0.175269	1
Irak4	-0.123004	0.175269	1
Rbak	-0.120661	0.176055	1
Rrn3	0.116711	0.176055	1
Slc38a6	-0.118196	0.176055	1
Tfip11	-0.125938	0.176055	1
Pdik1l	-0.15345	0.176122	1
Brf1	-0.145298	0.176233	1
Aasdhppt	0.130612	0.176373	1
Capg	0.119585	0.176373	1
Ttc13	0.132841	0.176373	1
Rere	0.142062	0.176538	1
Med10	-0.143546	0.176701	1
Dag1	0.120003	0.176749	1
Nkapd1	0.121807	0.176749	1
Dhx58	-0.159882	0.177049	1
Rpusd4	0.122158	0.177683	1
Wdr46	0.116315	0.177683	1
Stat2	-0.164175	0.177714	1
Arfgap2	-0.146283	0.178144	1
Errfi1	-0.135391	0.178441	1
Ing1	0.145103	0.178441	1
Thumpd1	0.155527	0.178441	1
Vamp8	0.0953775	0.178535	1
Mxd4	-0.17256	0.178852	1
Rwdd1	0.149307	0.178852	1
Snhg1	0.130277	0.179028	1
Prorsd1	-0.142633	0.17911	1
Tmem44	-0.133178	0.179287	1
Reep5	0.116706	0.179398	1
Abhd5	-0.113995	0.179581	1
Ikzf5	0.122816	0.179647	1
Usp36	0.137625	0.179647	1
Tnfrsf13b	0.173845	0.179735	1
Trmt2a	0.112288	0.179827	1
Mga	0.132084	0.179936	1
Klhl6	0.181123	0.180241	1
Ran	0.124747	0.180338	1
Mterf3	-0.151408	0.180378	1
Nedd8	0.154699	0.180429	1
Tent2	0.149457	0.180608	1
Pole4	0.103177	0.180611	1
Hvcn1	-0.155842	0.180738	1
Gtpbp2	-0.158175	0.180756	1
Znhit6	-0.13124	0.18096	1
mt-Cytb	0.0507378	0.180977	1
Emp3	0.156271	0.181078	1
Bcap29	0.158476	0.181096	1
Ech1	-0.158442	0.181355	1
Mtpn	0.13954	0.18184	1
Mkln1	0.166008	0.182077	1
Nfrkb	0.141554	0.182249	1
Wdr1	-0.1669	0.182272	1
Pip4k2c	-0.143143	0.182494	1
St7l	-0.122445	0.182494	1
Sumo2	0.143224	0.182553	1
Rps27	0.102097	0.18274	1
Ssr4	-0.122822	0.182821	1
Pithd1	0.108525	0.182945	1
Arhgef1	-0.153058	0.183038	1
Amdhd2	0.151139	0.183142	1
Cstf2	-0.123046	0.18316	1
Prrg2	0.120792	0.18316	1
Ptprm	0.122631	0.18316	1
Ttc8	-0.105073	0.18316	1
Rpl35	-0.105341	0.183274	1
Plod1	0.137678	0.183331	1
Leprot	-0.129933	0.18357	1
Ndufa9	0.169522	0.18372	1
B430010I23Rik	-0.129148	0.183856	1
Mrps30	-0.158322	0.183866	1
Ppp1r12c	0.11557	0.183963	1
Snrpd2	0.146967	0.184024	1
Tbk1	0.157467	0.184024	1
B4galt4	-0.194152	0.184128	1
Bbip1	-0.173306	0.18443	1
Pkn1	-0.153962	0.184591	1
Tm2d3	0.165273	0.184607	1
Rps24	0.0509137	0.18462	1
Capzb	-0.126232	0.185034	1
Frrs1	-0.187423	0.185509	1
Rnf14	0.126419	0.185939	1
Vwa5a	0.131573	0.186144	1
Gusb	0.151632	0.186305	1
Dcxr	0.0924224	0.186331	1
Scnm1	0.118834	0.186787	1
Nacc2	-0.106836	0.18679	1
Txlng	0.117365	0.18679	1
Dnajc1	0.151555	0.186997	1
Hmox1	0.145012	0.187515	1
Nfic	0.168177	0.187609	1
Midn	-0.140353	0.188322	1
Scoc	0.144706	0.188327	1
H13	0.172337	0.188385	1
Ergic2	-0.157038	0.188389	1
Rnf216	0.172767	0.188869	1
Arnt	0.14171	0.188952	1
Baz1b	0.15298	0.189029	1
Wsb2	-0.152677	0.189029	1
Gtf2f2	-0.15136	0.189035	1
Cdk6	0.117434	0.189041	1
Gmeb1	0.140477	0.189166	1
Mfng	-0.165296	0.189218	1
Tmem134	0.152915	0.189434	1
Glyr1	0.162457	0.189653	1
Ltn1	0.116125	0.189741	1
Lypla1	0.102752	0.189741	1
Gabbr1	-0.132409	0.189751	1
0610030E20Rik	-0.13267	0.190143	1
Mia2	-0.151969	0.190233	1
Ncapd3	0.123388	0.190474	1
Pdcd11	-0.101994	0.190474	1
Trmt44	0.11012	0.190474	1
Hpf1	0.156164	0.190833	1
Mcts1	0.17458	0.190838	1
Fgfr1op2	-0.156487	0.190994	1
Zfp91	0.154269	0.191127	1
Hspd1	-0.156745	0.19166	1
Tmem176a	-0.126207	0.191732	1
D8Ertd738e	0.157066	0.192229	1
Osbpl9	0.149522	0.192348	1
Eps15	-0.115824	0.19237	1
Slc35b3	-0.119002	0.19237	1
Bnip1	0.119905	0.193197	1
Camta1	0.102719	0.193197	1
Ccar1	0.167169	0.193387	1
Lipa	0.184835	0.193387	1
Sgk1	0.195623	0.193961	1
Slc7a8	-0.137124	0.194126	1
Pnn	0.120049	0.194143	1
C9orf72	-0.123273	0.194211	1
Dnajc4	-0.104236	0.194211	1
St7	0.125648	0.194211	1
Tbcel	-0.104515	0.194211	1
2610008E11Rik	-0.135816	0.19423	1
Exoc7	-0.145933	0.19423	1
Ing3	-0.141002	0.194315	1
Clstn1	0.127838	0.194703	1
Jun	0.0833975	0.194815	1
Pnisr	0.125828	0.1954	1
Pgrmc1	0.165041	0.195462	1
Pacs1	-0.113331	0.195748	1
Ndufa2	0.138147	0.195753	1
Rpl32	0.0707642	0.195784	1
Stk38	-0.149358	0.196154	1
Ankrd49	-0.141151	0.196358	1
Atxn7l1	0.107804	0.196699	1
Zmiz2	0.119542	0.196699	1
Rab22a	-0.133017	0.197439	1
Smim12	0.133395	0.197439	1
Mib2	-0.0905662	0.197474	1
Srgn	-0.146931	0.197556	1
Lamp2	-0.0435237	0.19757	1
Golga1	-0.0980201	0.198001	1
Yars	0.106297	0.198001	1
Mrpl14	0.155644	0.198079	1
Mpi	0.151542	0.198464	1
Klf6	-0.141235	0.198711	1
Lrp1	0.114818	0.19901	1
Trmt1	0.0767619	0.199096	1
Emc1	0.11218	0.199139	1
Timm22	0.101621	0.199139	1
Galnt12	-0.149576	0.19934	1
Ccdc115	0.126983	0.199658	1
Dctn5	-0.133815	0.199877	1
Mgll	0.122172	0.200143	1
Mrpl39	0.106368	0.200247	1
Zbtb25	0.107767	0.200247	1
Pcif1	-0.153534	0.200247	1
Kif5b	0.143347	0.200263	1
Sirt7	0.16614	0.200311	1
Ngly1	0.134213	0.200393	1
Smarcd1	0.165013	0.200431	1
Hspa13	-0.128699	0.200519	1
Arfgef1	0.148548	0.2017	1
Dhx29	0.127257	0.201845	1
Mob1b	0.113327	0.201845	1
Zfp40	0.0871829	0.201845	1
Gm44667	-0.129121	0.201958	1
Tmem131l	0.122853	0.201958	1
Zfp277	0.138252	0.201958	1
Fmr1	-0.127998	0.20201	1
Rab31	0.120386	0.202114	1
Cd48	-0.180577	0.202276	1
Gabarapl1	0.0972534	0.2025	1
Rsrp1	0.0989926	0.202526	1
Pdcd5	0.126832	0.202658	1
Dock11	-0.138156	0.202678	1
Snu13	0.167949	0.20293	1
Dnajb9	0.143664	0.203032	1
Wscd1	0.112579	0.203089	1
Atp6v0a2	-0.139857	0.203106	1
Hs2st1	0.126056	0.203231	1
Slc2a8	0.122775	0.20338	1
Dpysl2	0.134148	0.203485	1
Pde4dip	-0.131266	0.203719	1
Tmed9	0.11337	0.203804	1
Rps19	0.0714147	0.203832	1
Gamt	0.107248	0.203841	1
Kdm3a	0.097206	0.203841	1
Mapk14	0.127874	0.204829	1
Pdcd2l	0.142	0.205097	1
Kmt2b	-0.151374	0.205142	1
Pard6a	0.102813	0.205743	1
Pyroxd1	0.114321	0.205743	1
Rnf144b	0.0993321	0.205743	1
Sugp1	-0.0913751	0.205743	1
Taf6	0.110226	0.205743	1
Ddx56	-0.116198	0.206142	1
Mapk7	-0.12176	0.206142	1
Noa1	-0.122893	0.206142	1
Sun1	-0.125293	0.206142	1
Brox	0.143506	0.206282	1
Fer	0.140709	0.206282	1
Tmem70	0.139162	0.206282	1
Mfsd5	-0.14535	0.206399	1
3110056K07Rik	0.125547	0.206439	1
Snf8	0.148504	0.206516	1
Adipor2	0.137021	0.206836	1
Nolc1	-0.144358	0.206955	1
Snx30	-0.142724	0.206955	1
Mrps17	0.149659	0.207067	1
Dennd4a	-0.153572	0.207253	1
Birc2	-0.0996546	0.207451	1
Gsk3b	-0.149609	0.207533	1
Irf9	0.169951	0.207542	1
Ssbp1	0.160898	0.207574	1
Unc50	-0.135072	0.207581	1
Csf3r	-0.13555	0.208141	1
Fbxo11	-0.162457	0.208398	1
Nckap5l	-0.138681	0.208398	1
Lias	0.125017	0.208399	1
Mbd3	0.15917	0.208619	1
Lsm14a	0.122575	0.209071	1
Gm10138	0.139403	0.2091	1
Trap1	0.0942802	0.209345	1
Api5	0.164361	0.209451	1
Suclg1	-0.135194	0.209493	1
Crnkl1	-0.102603	0.209694	1
Elmsan1	-0.10921	0.209694	1
Afap1l1	0.128342	0.209696	1
Gm49336	0.111595	0.209696	1
Map2k5	0.106776	0.209696	1
Mtmr3	0.10008	0.209696	1
Pofut2	0.0956244	0.209696	1
Rbbp9	0.0979964	0.209696	1
Riox2	0.100293	0.209696	1
Tmem41b	0.10869	0.209696	1
Xab2	0.114556	0.209696	1
Foxp1	-0.156666	0.209822	1
Sipa1l2	-0.127426	0.209822	1
Itprid2	0.141834	0.209845	1
Ptpn1	-0.0707097	0.209891	1
Selenow	-0.152576	0.210017	1
Anp32e	0.147457	0.210056	1
Idh3g	0.141457	0.210087	1
Tsc22d3	-0.174465	0.210087	1
Sub1	0.13535	0.21029	1
Evi5	0.138737	0.210384	1
Rnaseh2c	0.14871	0.210384	1
Ifnar2	0.122733	0.210474	1
Mafb	-0.0513688	0.21144	1
Rdh11	0.0950957	0.211744	1
Zfp598	0.116901	0.211744	1
Ripk2	0.146566	0.211776	1
Pim1	-0.175118	0.212028	1
Sf1	-0.145355	0.21225	1
Gpx1	0.12657	0.212437	1
B9d2	0.12548	0.212535	1
Zcchc8	0.138139	0.212763	1
Mier1	0.103974	0.212778	1
Tnfaip8	-0.168556	0.212874	1
N4bp1	-0.143674	0.213088	1
Clns1a	0.136292	0.21317	1
Ppp6c	-0.141142	0.21317	1
Ppox	-0.114593	0.213178	1
Ypel5	-0.120437	0.213178	1
B3gat3	-0.140082	0.213218	1
Ccdc174	0.131167	0.213218	1
Klhdc8b	-0.107851	0.21329	1
Lztr1	-0.121822	0.21329	1
Stoml1	-0.108445	0.21329	1
Pspc1	-0.128567	0.213541	1
U2surp	0.146842	0.213861	1
Ltbr	-0.157562	0.213973	1
Usf2	-0.169743	0.214257	1
3222401L13Rik	0.155127	0.214407	1
Fau	0.0833357	0.214478	1
Ppp1r14a	-0.115188	0.214493	1
Nsrp1	-0.138692	0.214698	1
2810025M15Rik	-0.160269	0.214801	1
Pitpna	0.121588	0.215311	1
Pus1	0.0998857	0.21541	1
Bet1	0.140917	0.215507	1
Them4	0.122597	0.21617	1
Rbmx	0.0955191	0.216356	1
Camk1	0.0852379	0.216423	1
Sec62	-0.120689	0.216718	1
Cep152	0.141207	0.216931	1
Tspan7	0.134752	0.216992	1
Tpd52l2	-0.141867	0.217167	1
Ypel3	-0.0827371	0.217288	1
D030028A08Rik	0.121467	0.217766	1
Zfp846	0.102263	0.217766	1
Tra2a	-0.102878	0.218312	1
Psmb6	0.156531	0.218445	1
Mpst	0.121022	0.218649	1
Per3	0.0978921	0.218689	1
Pex16	0.0999732	0.218689	1
Dhx38	-0.111854	0.218748	1
Nrde2	-0.121328	0.218748	1
Parp3	-0.111539	0.218748	1
Gak	0.104206	0.218801	1
Sertad2	-0.124129	0.218801	1
Txndc5	0.107482	0.218801	1
Prkar1a	-0.161203	0.21899	1
Usp25	-0.131382	0.21901	1
Atrx	0.159034	0.219738	1
Wdr18	0.146091	0.220245	1
Gpr34	0.0536726	0.220642	1
Morn2	0.0920374	0.220662	1
Tmem167b	0.11235	0.220662	1
Zfp553	0.116929	0.220662	1
Plbd2	-0.131441	0.22097	1
Zfp862-ps	0.136893	0.221326	1
Ap1g1	0.0913527	0.221709	1
Spop	0.143463	0.221831	1
Dus2	0.0927818	0.221884	1
Isy1	0.10391	0.221884	1
Pde4a	0.0986929	0.221884	1
Tmem150a	0.0915105	0.221884	1
Yipf2	0.0958251	0.221884	1
Mrps5	-0.12394	0.221984	1
Eif3c	-0.107187	0.222113	1
Kdm5b	0.126432	0.222145	1
Hdgfl2	-0.155846	0.222519	1
Rnf187	-0.139652	0.222521	1
2610005L07Rik	-0.116865	0.223063	1
Mterf4	-0.115092	0.223063	1
Sbf1	-0.108898	0.223063	1
Trpm7	-0.13708	0.223206	1
Tnfrsf21	0.148463	0.223293	1
Heatr6	-0.157016	0.223511	1
Myo9a	0.160595	0.223511	1
Rbm7	0.152356	0.223516	1
Zfp148	0.152589	0.223516	1
Kdm2a	-0.144557	0.223767	1
D1Ertd622e	-0.132321	0.223915	1
5031425E22Rik	0.135862	0.224029	1
Ptprj	-0.124141	0.224029	1
Mkrn1	0.158739	0.22428	1
Rab2b	0.130528	0.224345	1
Smarce1	0.117925	0.224679	1
Cyhr1	-0.158745	0.224695	1
Slc12a2	0.163842	0.224773	1
Nsd2	0.108465	0.225199	1
Tpm4	-0.138897	0.225199	1
1700008J07Rik	0.0966434	0.22522	1
Crybg3	0.10356	0.22522	1
Ipo13	0.0961335	0.22522	1
Myg1	0.11373	0.22522	1
Rcor3	0.102378	0.22522	1
Wrap73	0.0994508	0.22522	1
Ctdsp1	0.104231	0.225426	1
Stx2	-0.17	0.225589	1
Ptrh2	-0.137676	0.22568	1
Tcf3	0.0923583	0.226057	1
Odf2	0.140626	0.226377	1
Bid	0.148617	0.226901	1
Mzt1	0.129164	0.226901	1
Luc7l3	0.0976725	0.22708	1
Tmem243	-0.149881	0.227112	1
Nudt18	-0.11241	0.227162	1
2900005J15Rik	-0.11501	0.227438	1
Ankib1	-0.110564	0.227438	1
Nfyc	-0.105824	0.227438	1
Nod1	-0.107321	0.227438	1
Pip4p2	-0.106706	0.227438	1
2210016F16Rik	-0.160791	0.227499	1
Zfp90	-0.144199	0.227654	1
Rbm5	-0.141978	0.227842	1
Gna11	0.140312	0.228039	1
Hpcal1	0.0977573	0.228448	1
Rars	0.117608	0.228448	1
Atp5f1	0.0625416	0.228958	1
Mfsd14b	0.123324	0.229256	1
Sppl2a	0.0863551	0.229369	1
Hnrnpa1	-0.114253	0.229635	1
Sowahc	-0.15728	0.229726	1
Armh3	0.0892195	0.229846	1
Lmln	0.0974896	0.229846	1
Rasal2	0.0911115	0.229846	1
Zdhhc21	0.0883418	0.229846	1
Celf1	-0.156074	0.230048	1
4931440P22Rik	0.091959	0.230285	1
Csrp1	0.0901262	0.230285	1
Dnaja3	0.10725	0.230285	1
Gab2	0.101327	0.230285	1
Gm44250	0.100104	0.230285	1
Atp9b	0.0951696	0.230324	1
Wbp4	0.138331	0.230367	1
Ddx6	0.161515	0.230788	1
Cryba4	0.139693	0.230816	1
Dcps	-0.135963	0.230859	1
Msi2	0.103922	0.230882	1
Pacsin2	0.124797	0.230973	1
Cct8	0.125112	0.231246	1
Oasl2	-0.148748	0.231455	1
Noc2l	-0.137037	0.23173	1
Ufd1	-0.121602	0.23173	1
Bysl	-0.1047	0.231875	1
Lncpint	-0.0942349	0.231875	1
Tirap	-0.0933076	0.231875	1
Tmem201	-0.105728	0.231875	1
Traf7	-0.1028	0.231875	1
Gpr107	0.156824	0.23227	1
Rinl	-0.133425	0.232444	1
Ufm1	0.117506	0.232725	1
Rmi1	0.141771	0.232872	1
Rasa4	0.149815	0.233229	1
Rps12	0.0633119	0.233341	1
Nr2f6	0.108547	0.233616	1
Rictor	0.116628	0.233616	1
Cd300a	0.129331	0.233849	1
Dusp12	-0.130937	0.234298	1
Pank3	-0.124715	0.234298	1
Alyref2	0.0952726	0.234539	1
Armc8	0.0980668	0.234539	1
Cep57l1	0.0718319	0.234539	1
Noc4l	0.078725	0.234539	1
Ppme1	0.0931557	0.234539	1
Rabepk	0.0909012	0.234539	1
Ric8b	0.0838663	0.234539	1
Zxdb	0.0905737	0.234539	1
Adck1	0.069255	0.23457	1
Sec61a2	0.0874457	0.23457	1
Zfp809	0.0946181	0.23457	1
Ppp1r14b	0.147378	0.234832	1
Gigyf1	0.124393	0.234881	1
Lysmd3	0.11948	0.234956	1
March6	0.118155	0.234956	1
Rps3	0.0620005	0.235508	1
Tbcb	0.145966	0.236301	1
H2afx	-0.090103	0.236372	1
Chsy1	0.121767	0.236528	1
Zeb1	0.124749	0.236528	1
Nsa2	-0.14724	0.236541	1
Cbx3	0.158559	0.23747	1
Rps13	0.0981952	0.237551	1
Mtln	-0.143591	0.237653	1
Rpl9	0.081062	0.237672	1
Pwwp2a	0.137146	0.23823	1
Capn15	-0.143248	0.238321	1
Izumo4	-0.13892	0.238321	1
Rnf19b	0.10949	0.238394	1
Dhx32	0.118378	0.238454	1
Lsm7	0.126746	0.238454	1
Cnpy3	-0.121497	0.23847	1
Gtpbp4	-0.147541	0.238488	1
Atp1b3	0.128835	0.238532	1
Mfap1a	0.0751809	0.238911	1
Sec24c	0.0825255	0.238911	1
Atp5k	-0.137185	0.239235	1
1500011B03Rik	0.0841147	0.239299	1
2610507I01Rik	0.095228	0.239299	1
Bri3bp	0.0847719	0.239299	1
Fam126a	0.106744	0.239299	1
Slc25a38	0.0936019	0.239299	1
Riox1	-0.112355	0.239423	1
Spag9	0.143763	0.239532	1
Zfp160	-0.0986006	0.239715	1
Lpcat2	-0.0236238	0.239883	1
Setd5	0.141043	0.23992	1
Armc5	-0.142329	0.240011	1
Gspt1	0.133787	0.240051	1
Cyp20a1	-0.13558	0.240061	1
Bmpr2	0.172663	0.240153	1
Plxdc1	-0.139708	0.240223	1
C4b	-0.173594	0.240225	1
Daam1	0.12199	0.240225	1
Map1lc3a	-0.157979	0.240306	1
Adar	0.129259	0.240607	1
Glmn	-0.101302	0.240931	1
Kdm5c	-0.11619	0.240931	1
Epc2	0.125534	0.240991	1
Ctcf	0.148853	0.241329	1
Usp12	0.133084	0.241329	1
Cdca7	-0.118452	0.241391	1
Gnpda2	0.116095	0.241561	1
Rb1cc1	0.123318	0.241579	1
Zgpat	-0.129693	0.241776	1
Mrps24	0.127004	0.241852	1
Aldh2	-0.129558	0.241951	1
Ubald1	0.113118	0.24199	1
Arl10	0.150018	0.24232	1
Traf2	0.0880453	0.242392	1
Snrpe	0.13887	0.242459	1
Ilk	-0.144331	0.242981	1
Tecr	-0.120594	0.243036	1
Cfdp1	0.127281	0.24317	1
Eftud2	0.0927274	0.243308	1
Lin9	0.0873727	0.243308	1
Stx8	0.140499	0.24348	1
Rhoq	0.117201	0.243746	1
Ube2q1	0.132932	0.243746	1
Sfmbt1	0.127476	0.243838	1
Dlat	0.110656	0.243962	1
Ppp2r3d	0.101368	0.243962	1
Trmt10a	-0.139549	0.243962	1
Eprs	0.146843	0.243979	1
2310022A10Rik	0.0873204	0.244127	1
Arfgap3	0.0755259	0.244127	1
Bloc1s3	0.0804481	0.244127	1
Fam241a	0.0852403	0.244127	1
Rbm34	0.0781054	0.244127	1
Rfc5	0.0903544	0.244127	1
Slc37a4	0.0964288	0.244127	1
Atp6v1b2	-0.12486	0.244293	1
Rps6	-0.0893257	0.244362	1
Eif2b5	0.125821	0.244423	1
Uchl5	0.111293	0.244423	1
Chst7	-0.11181	0.244689	1
Mrpl17	0.135057	0.244813	1
Ranbp3	-0.125856	0.245192	1
Rps7	0.103053	0.245293	1
Tmem63a	-0.141609	0.245394	1
Tfdp2	-0.0897644	0.245552	1
Inpp4a	0.105332	0.245561	1
Large1	0.13389	0.245584	1
Acbd3	0.148798	0.245967	1
Cep250	-0.141166	0.246253	1
Chic2	0.12403	0.246402	1
Pxk	0.117124	0.246805	1
Eng	-0.141357	0.247349	1
Casp3	0.111745	0.247672	1
Tceanc2	0.118994	0.247672	1
Ccdc50	0.125942	0.247705	1
Dnaja2	-0.137099	0.24773	1
Acvrl1	0.124543	0.24774	1
Dnlz	0.106805	0.24774	1
Spsb1	0.134897	0.247797	1
Tubb5	0.119843	0.247802	1
Nfix	-0.145453	0.248027	1
Commd2	0.099094	0.248641	1
Wdr70	-0.118106	0.248641	1
Ap3d1	0.128057	0.248694	1
Ammecr1l	0.080812	0.249023	1
Eepd1	0.0665359	0.249023	1
Rbm12b2	0.0823994	0.249023	1
Slc25a16	0.0766135	0.249023	1
Arid4a	0.115053	0.249178	1
Ola1	-0.144307	0.249285	1
Trim25	-0.121836	0.249416	1
Ubac2	0.123027	0.249626	1
Trappc6b	0.126478	0.249673	1
Znrf1	0.092551	0.249887	1
Rps29	0.0609232	0.249927	1
Slc12a6	-0.143705	0.249961	1
G6pc3	0.132043	0.250079	1
5730455P16Rik	-0.0979484	0.250234	1
Gm29488	-0.0959305	0.250234	1
Nln	-0.105323	0.250234	1
Mthfr	-0.125225	0.25068	1
Tmem251	-0.0985087	0.25068	1
Ubap1	-0.109997	0.25068	1
Mir99ahg	-0.125903	0.25079	1
Appbp2	0.119892	0.250894	1
Marf1	-0.151348	0.250894	1
Rps10-ps2	-0.144042	0.251111	1
Stx5a	-0.141364	0.25114	1
Atp5mpl	0.105969	0.251143	1
Trim12a	-0.124757	0.251175	1
Hax1	0.121396	0.251558	1
Nudt13	0.102512	0.251558	1
Dcp2	0.125921	0.251719	1
Gng12	-0.120243	0.251831	1
Otud5	0.120425	0.251831	1
Adam15	-0.106021	0.252005	1
Nrd1	-0.146718	0.252005	1
Pcsk7	0.102883	0.252124	1
Zmym4	0.0975079	0.252124	1
Thoc2	0.118385	0.252141	1
Ncf1	-0.119607	0.252188	1
Nap1l1	0.133039	0.252291	1
Cdk2ap2	-0.149129	0.252545	1
Znhit1	-0.14833	0.252607	1
Hook3	0.137021	0.253803	1
Fam89a	0.0702346	0.253987	1
Strap	0.114329	0.254641	1
Ano6	-0.10439	0.254898	1
CT010467.1	-0.119564	0.254898	1
Axl	-0.0963448	0.254978	1
Pogz	-0.098918	0.254978	1
Tbc1d12	-0.0912387	0.254978	1
Fam3a	0.141096	0.254995	1
Eef2kmt	-0.133624	0.255047	1
Dync1i2	0.120143	0.255258	1
Ppm1h	-0.155647	0.255626	1
Zbp1	-0.161029	0.255723	1
Creb3	-0.153915	0.255801	1
Csf1	0.139932	0.255812	1
Khnyn	0.102485	0.255812	1
Leo1	0.105239	0.255812	1
Ltv1	0.120328	0.255812	1
Marcksl1	0.140361	0.255812	1
Pigh	0.10507	0.255812	1
mt-Nd5	0.127736	0.255933	1
Rpp30	0.102118	0.256498	1
Iffo1	0.123059	0.25689	1
Slc8a1	0.135077	0.257879	1
Vsir	-0.0779497	0.257937	1
Pnp	-0.0806395	0.258555	1
Arhgap17	-0.105113	0.258834	1
Lnpep	-0.133352	0.258908	1
Ndufa10	0.150374	0.258908	1
E130308A19Rik	0.0826093	0.25902	1
Fkbpl	0.0717037	0.25902	1
Ptpn12	0.0623136	0.25902	1
Snx16	0.0680156	0.25902	1
Zfp513	-0.126898	0.259075	1
Stim2	-0.115245	0.259165	1
Cers5	0.103242	0.259318	1
Gcnt2	-0.122842	0.259318	1
Uimc1	0.112099	0.259318	1
Xpr1	0.0978477	0.259318	1
Ldlrad4	-0.142573	0.259467	1
Smim11	-0.13947	0.259716	1
Man1b1	-0.0868171	0.259785	1
Zfp930	-0.0815339	0.259785	1
Fnip1	-0.136272	0.259858	1
Mrps26	-0.119577	0.260143	1
Ctnna1	0.119705	0.260218	1
Rab11b	0.117745	0.260416	1
Dcaf17	-0.131284	0.261407	1
Rpl41	0.0538987	0.261436	1
Mmgt2	-0.132351	0.261712	1
Nab2	-0.148152	0.261834	1
Srp72	-0.161864	0.261847	1
Tmem106b	0.0907048	0.262778	1
Ralbp1	0.146788	0.263343	1
Trappc3	0.111914	0.263433	1
1700012D14Rik	-0.118942	0.263481	1
Nkiras1	-0.104323	0.263481	1
R74862	-0.107991	0.263481	1
Rpp21	-0.119374	0.263481	1
Csnk1e	0.156179	0.264077	1
Fahd1	0.0984421	0.264136	1
Nrp1	0.139782	0.264512	1
Ccdc86	0.132722	0.264863	1
Phf11d	0.10382	0.264863	1
Pts	0.117408	0.265084	1
Ten1	-0.142943	0.265176	1
Gm3448	-0.114783	0.26543	1
Magoh	-0.122475	0.26543	1
Ptdss2	-0.110708	0.26543	1
Yy1	-0.141712	0.266021	1
Sult1a1	-0.10482	0.266416	1
Mrpl38	0.108487	0.266904	1
Pmm2	-0.128471	0.266904	1
Nktr	0.164458	0.266955	1
Hadha	0.121907	0.266957	1
Mrps18b	-0.127781	0.267089	1
Tceal9	-0.132503	0.267089	1
Cstf1	0.0959428	0.267242	1
Ndufaf4	-0.122192	0.267242	1
Vps4a	0.103317	0.267242	1
Irf7	-0.119974	0.267282	1
Aimp1	0.133897	0.26737	1
Tubb2b	0.107241	0.26737	1
Zfp512	-0.133323	0.267764	1
Fbxo6	-0.103504	0.267846	1
Gm43462	-0.103452	0.267846	1
Bri3	-0.0703306	0.268202	1
Nelfb	-0.135893	0.268364	1
[truncated: 4,429 more rows]

## Sheet: DEGs Hom miR132OE
gene	avg_log2FC	p_val	p_val_adj
Ubb	-0.15682	1.65e-23	2.61e-19
Cmtm8	-0.37443	9.54e-22	1.51e-17
Rpl24	0.263469	1.19e-17	1.88e-13
Rpl23a	0.2396	1.78e-16	2.81e-12
Spint1	-0.27299	2.02e-16	3.2e-12
Rpl29	0.156235	2.32e-16	3.68e-12
Ftl1	0.113208	3.64e-16	5.77e-12
Rps10	0.244214	1.45e-15	2.29e-11
Rps19	0.170293	1.71e-15	2.71e-11
Hspa8	-0.14726	3.13e-14	4.96e-10
Selplg	-0.09503	8.36e-14	1.32e-09
Rps2	0.110688	4.81e-13	7.62e-09
Rpl41	0.100428	5.64e-13	8.94e-09
Rps13	0.116113	7.66e-13	1.21e-08
Cd9	0.132161	4.17e-12	6.6e-08
F11r	-0.15233	8.94e-11	1.42e-06
Ctsz	0.071183	5.7e-10	9.03e-06
Ly6e	-0.05754	5.83e-10	9.24e-06
Csf1r	-0.05486	6.86e-10	1.09e-05
Tmem173	-0.18914	9.03e-10	1.43e-05
Rpl23	0.085693	1.53e-09	2.42e-05
Ctsb	0.083462	1.54e-09	2.44e-05
Ctsd	0.05206	1.58e-09	2.5e-05
Rps12	0.074085	1.99e-09	3.16e-05
Rpl10a	0.126542	2.05e-09	3.24e-05
Nav3	-0.21537	2.59e-09	4.1e-05
Ifngr1	-0.1183	2.7e-09	4.27e-05
Rpl12	0.114786	4.13e-09	6.54e-05
Ptpn1	-0.16269	1.68e-08	0.000265
Cmtm7	-0.14649	1.82e-08	0.000288
Ly86	-0.04772	2.52e-08	0.0004
Cfh	-0.15114	2.76e-08	0.000436
Cd68	0.10562	3.81e-08	0.000603
Ddx5	-0.10402	3.83e-08	0.000606
Rps24	0.075843	3.9e-08	0.000617
Rps26	0.107337	4.15e-08	0.000657
Fcgr1	-0.09335	5.63e-08	0.000892
Syngr1	0.143495	5.92e-08	0.000938
Rpl11	0.085567	5.95e-08	0.000943
Rpl32	0.081075	6.91e-08	0.001095
Rpl19	0.070015	7.01e-08	0.001111
Rps16	0.080652	7.32e-08	0.00116
Plaur	0.11698	7.58e-08	0.001201
Fyb	-0.12306	8.17e-08	0.001295
Rpl31	0.165436	8.77e-08	0.001389
Pou2f2	-0.16979	1.06e-07	0.001676
Gabarap	0.123516	1.41e-07	0.002235
Naaa	-0.1887	1.76e-07	0.002786
Cd63	0.175974	1.78e-07	0.002822
Rnaset2a	0.175577	1.99e-07	0.003148
Gbp7	-0.18486	2.07e-07	0.003273
Hsp90ab1	-0.09663	2.3e-07	0.003649
Zfhx3	-0.15171	2.61e-07	0.004136
Rbm3	0.15547	3.18e-07	0.005035
Itgam	-0.11922	3.46e-07	0.005477
Serinc3	-0.07384	5.52e-07	0.008751
Siglech	-0.08255	5.66e-07	0.00896
Bin2	-0.13683	7.08e-07	0.01122
Rpsa	0.093871	7.21e-07	0.011422
H2-K1	0.096116	7.39e-07	0.011709
Olfml3	-0.06317	9.6e-07	0.015209
Pnp	-0.12789	1.07e-06	0.016906
Ssh2	-0.15806	1.25e-06	0.019791
Pros1	-0.14911	1.32e-06	0.020963
Il4ra	-0.1686	1.33e-06	0.021029
Unc93b1	-0.06425	1.42e-06	0.022559
Marcks	-0.05414	1.55e-06	0.024516
Frmd4a	-0.14391	1.6e-06	0.025337
Rps15a	0.076673	1.62e-06	0.02571
Atp6v0c	0.092354	1.68e-06	0.026611
Ccr5	-0.14044	1.76e-06	0.02784
Eif1	0.091283	2.01e-06	0.031841
Tmem119	-0.07015	2.3e-06	0.036487
Gm10076	-0.16018	2.8e-06	0.044375
Naca	0.097621	2.99e-06	0.047428
Rnf149	-0.13064	3.03e-06	0.047992
Cyth4	-0.09094	3.92e-06	0.062113
Rpl27a	-0.10049	4.08e-06	0.06456
Rps28	0.134721	4.32e-06	0.068455
Comt	-0.11856	4.75e-06	0.075226
Rpl3	0.077102	5.05e-06	0.080009
Tmem176a	-0.13964	5.18e-06	0.082127
Trim30a	-0.14441	5.46e-06	0.086519
Rps18	0.071949	5.48e-06	0.086847
Ctc1	-0.15256	5.88e-06	0.093153
Vsir	-0.09866	7.56e-06	0.119747
Csad	-0.15166	8.55e-06	0.135399
Col27a1	-0.16198	8.6e-06	0.136304
Slco2b1	-0.12764	9.16e-06	0.145081
Cyba	0.050551	9.3e-06	0.147266
mt-Cytb	0.05691	1.09e-05	0.172013
Ikzf2	-0.11597	1.09e-05	0.172873
Slc29a3	-0.12908	1.13e-05	0.178977
Tmbim6	-0.06515	1.34e-05	0.211972
Rab3il1	-0.14857	1.6e-05	0.252751
Ccl12	-0.14566	1.88e-05	0.298593
C130089K02Rik	-0.13476	1.94e-05	0.307245
Rps5	0.071892	2e-05	0.317537
Fcgr3	-0.0804	2.23e-05	0.353696
Adar	-0.12658	2.36e-05	0.373591
mt-Nd1	0.069212	2.37e-05	0.374796
Rps9	0.057072	2.44e-05	0.386456
Il17ra	-0.15509	2.55e-05	0.404202
Dusp6	-0.14924	2.61e-05	0.412994
Btf3	0.087375	2.7e-05	0.427678
Itgb5	-0.0581	2.7e-05	0.428125
Dleu2	-0.15064	2.88e-05	0.456464
E230029C05Rik	-0.14407	3.13e-05	0.495472
Rapgef5	-0.15398	3.32e-05	0.525952
Rpl36al	0.148693	3.44e-05	0.545421
mt-Atp6	0.118971	3.48e-05	0.551841
Uap1l1	0.129542	3.88e-05	0.614457
Rps27a	0.067722	4.02e-05	0.636856
Ahsa1	-0.13239	4.34e-05	0.68736
Pld3	0.148527	4.53e-05	0.718213
Xaf1	-0.13845	4.92e-05	0.779616
Snx8	0.078783	5.04e-05	0.798396
Selenof	0.087917	5.12e-05	0.811102
Npm1	0.0992	5.17e-05	0.81977
Got1	0.12241	5.64e-05	0.892831
Ifi204	-0.1479	6.33e-05	1
Prkca	-0.12631	6.57e-05	1
Adgrg1	-0.12698	6.6e-05	1
Gm44860	-0.15156	6.92e-05	1
Rps17	0.093694	7.11e-05	1
Rack1	0.06329	7.17e-05	1
Ifi30	-0.12048	7.26e-05	1
Rpl36a	0.091819	7.51e-05	1
Ier3	0.085742	7.51e-05	1
Zfp36l2	-0.13332	7.57e-05	1
Myl12b	0.145293	7.6e-05	1
Snta1	-0.12885	7.64e-05	1
Tmem176b	-0.10066	7.78e-05	1
Bag1	0.135792	7.91e-05	1
Pfdn5	0.095135	8.49e-05	1
Tmem129	-0.08342	9.2e-05	1
Rps7	0.082574	9.69e-05	1
Fth1	0.034427	9.69e-05	1
Synrg	-0.13211	9.81e-05	1
Actg1	0.070813	0.0001	1
Rtp4	-0.12798	0.0001	1
Lpl	0.132107	0.000107	1
Tanc2	-0.12468	0.000112	1
Rnpep	-0.13431	0.000113	1
Plek	0.120991	0.000115	1
Phf14	-0.13628	0.000117	1
Itm2c	-0.07777	0.000118	1
Fau	0.058877	0.000121	1
Ccl6	0.155204	0.000125	1
Tyrobp	0.043652	0.000128	1
Camk1	0.074816	0.000139	1
Rps8	0.060378	0.000139	1
Mlxipl	-0.13176	0.000143	1
Gnas	0.070966	0.000146	1
Dapp1	-0.12616	0.000149	1
Tmem59	-0.08185	0.00015	1
Rplp1	0.040956	0.00015	1
Arhgap45	-0.13105	0.000153	1
Npc2	0.053524	0.000154	1
Picalm	-0.13138	0.000159	1
Sparc	-0.03401	0.000164	1
Ltc4s	0.100435	0.000164	1
Igtp	-0.12807	0.000165	1
Capn3	-0.12674	0.000165	1
Sec62	-0.11354	0.000168	1
Uqcr11	0.126551	0.00017	1
Axl	0.094513	0.000181	1
Rps11	0.053498	0.000189	1
Kctd12	-0.09095	0.000195	1
Cbfa2t3	-0.10383	0.000197	1
Prkcd	-0.12487	0.000206	1
Tpm4	0.115139	0.000213	1
Akirin2	-0.13098	0.000216	1
Rpl26	0.068121	0.00022	1
Eif2ak2	-0.13185	0.000225	1
Sult1a1	-0.10664	0.000226	1
Ifitm3	-0.11887	0.000227	1
Rps14	0.071022	0.000246	1
Rpl5	0.083223	0.000247	1
Sgce	-0.12372	0.000253	1
Apod	-0.10568	0.000259	1
Rps20	0.069393	0.00026	1
Phf6	-0.07813	0.000271	1
Rplp2	0.061805	0.000287	1
Mif	0.185113	0.000288	1
Tsc22d3	-0.08286	0.000302	1
Rps3	0.052371	0.000306	1
Ifi209	-0.13374	0.000322	1
Ndufc1	0.134434	0.000331	1
Nme1	0.151265	0.000334	1
Rps3a1	0.04113	0.000344	1
Chst1	0.110126	0.000371	1
Ptprc	-0.12015	0.000371	1
P4ha1	-0.12492	0.000387	1
Fcgr2b	-0.11546	0.000391	1
Rpl15	-0.10743	0.000393	1
Fgd2	-0.12228	0.000393	1
Zswim6	-0.11673	0.000399	1
Atp6v0a2	-0.12579	0.000406	1
Atp5j2	0.110652	0.000408	1
Timp2	0.077303	0.000413	1
Dpp7	0.103508	0.000428	1
Ctsc	-0.06042	0.000437	1
Ptms	0.095816	0.000439	1
Psen1	-0.10654	0.00044	1
Emp3	0.103217	0.00044	1
Myo1b	-0.1036	0.000445	1
mt-Rnr1	0.103687	0.000455	1
Gstp1	-0.08156	0.000456	1
Ldhb	0.081032	0.000458	1
Rpl34	0.069278	0.00046	1
Rps4l	-0.11063	0.000466	1
Cd47	-0.10964	0.000466	1
Dock10	-0.12306	0.000466	1
Gsap	-0.10796	0.000479	1
Ccl2	-0.13345	0.000491	1
Lsp1	0.113534	0.000499	1
Pik3r6	-0.0949	0.000513	1
Lcp2	-0.12426	0.000515	1
Atp5g1	0.116845	0.000527	1
Hint1	0.100553	0.000539	1
Bri3	0.086973	0.000552	1
Eif3f	0.099502	0.000554	1
Zfp992	0.063948	0.000556	1
Stat1	-0.12288	0.000559	1
Rpl39	0.056716	0.000569	1
Rpl37	0.054115	0.000576	1
Rab35	-0.10759	0.0006	1
Capg	0.121411	0.000609	1
Rbm39	-0.09318	0.000625	1
Il21r	-0.1141	0.000642	1
Eif1ax	0.120626	0.000643	1
Rps4x	0.068973	0.000654	1
Cldnd1	-0.11243	0.00066	1
Cmtm6	-0.08255	0.000661	1
Commd8	-0.1135	0.000663	1
9930111J21Rik2	-0.11092	0.000664	1
Timm8b	0.111287	0.000677	1
Slfn5	-0.13126	0.000678	1
Rps6	-0.09406	0.000696	1
Leprot	-0.11559	0.000702	1
Rps23	0.056019	0.000702	1
Dock4	-0.12707	0.000731	1
Srsf2	-0.11762	0.000732	1
Rpl6	0.05257	0.000751	1
Atp5mpl	0.121923	0.00077	1
Slc25a5	0.091044	0.000783	1
C1qb	-0.0112	0.000787	1
Ncl	0.110223	0.000807	1
Snhg6	0.092357	0.000808	1
Cept1	-0.1156	0.000836	1
Lamtor4	0.089956	0.000839	1
Stx5a	-0.11701	0.00084	1
Pggt1b	-0.10777	0.000876	1
Sart3	-0.0833	0.000881	1
Celf2	-0.10158	0.000891	1
Arpc4	0.100412	0.000911	1
Ctsa	0.065169	0.00096	1
Tm9sf2	-0.12047	0.000998	1
Dennd4a	-0.12459	0.000999	1
Fxyd5	0.069414	0.001007	1
C3ar1	0.130342	0.001029	1
Rpl18a	0.051314	0.001032	1
Cebpd	-0.1244	0.001063	1
Rpl21	0.048955	0.001065	1
Mon2	-0.10465	0.001068	1
Fkbp4	-0.11017	0.001071	1
Akap8l	-0.12144	0.001076	1
Trim30d	-0.11664	0.001099	1
Hsp90aa1	-0.12238	0.001129	1
Clta	0.053891	0.001138	1
Mbnl2	-0.1183	0.001141	1
Dnajc19	0.118722	0.001151	1
Atp2a2	-0.11438	0.001158	1
H2-D1	0.049863	0.001162	1
Pmp22	0.112868	0.001167	1
Tor2a	-0.11055	0.001185	1
Rpl8	0.057586	0.001201	1
Foxn3	-0.11176	0.00125	1
Tmem86a	0.08385	0.001254	1
Parp9	-0.11024	0.001256	1
Pag1	-0.11262	0.001283	1
Eif3c	0.101709	0.001327	1
Irgm1	-0.11084	0.00137	1
Atp6v1g1	0.074262	0.001389	1
Stat2	-0.11616	0.001398	1
Utp15	0.074445	0.00145	1
Cox7c	0.095102	0.001482	1
Trim12a	-0.11478	0.00152	1
Gpr146	-0.10452	0.001533	1
Elk4	-0.08667	0.001538	1
Cst3	-0.01619	0.001556	1
P2rx7	-0.10899	0.001557	1
Gm4951	-0.12415	0.001558	1
Rplp0	0.052011	0.001564	1
Galnt12	-0.10573	0.001568	1
Arhgap31	-0.11798	0.001573	1
Gm8430	0.071707	0.001577	1
Pim1	-0.07756	0.001602	1
Hprt	-0.11361	0.001613	1
Fbxl20	-0.08081	0.001627	1
Bmp2k	-0.10026	0.001644	1
Rpl14	0.060882	0.001653	1
Arpc1b	0.055381	0.001664	1
Isg15	-0.10407	0.00168	1
Oasl2	-0.11392	0.00173	1
Atrx	-0.1218	0.001741	1
Ppm1d	0.081069	0.001743	1
Cx3cr1	-0.05955	0.001744	1
Sat1	0.067814	0.00175	1
Odc1	0.07106	0.001764	1
Dynll1	-0.1062	0.001813	1
Arpc3	0.076272	0.001826	1
Pdia3	-0.05752	0.001878	1
Limk1	-0.08768	0.001883	1
Cebpb	-0.10682	0.00189	1
Aim2	0.104368	0.001901	1
Fxr2	-0.07874	0.001903	1
Cox7a2	0.1001	0.001905	1
Dbnl	-0.11643	0.00195	1
Npm3	0.091967	0.002001	1
Gng5	0.067796	0.002015	1
Slc22a17	0.082781	0.002018	1
Znrf1	-0.10884	0.002026	1
Cdk2ap1	0.107054	0.002051	1
Slc25a45	-0.10078	0.002056	1
Tent5a	-0.11162	0.002148	1
Rp2	-0.10544	0.00215	1
Ms4a6b	-0.10117	0.00218	1
Mrps21	0.106872	0.002192	1
Srgap2	-0.10589	0.002207	1
Bst2	-0.06809	0.002315	1
Rpl28	0.047399	0.002316	1
Ddx17	-0.11729	0.002323	1
Ggt5	-0.08679	0.002407	1
Rpl37rt	0.088696	0.002407	1
Tnfaip8l2	-0.08766	0.002409	1
Rps10-ps2	-0.1011	0.00245	1
Dusp3	0.077612	0.002455	1
Mier1	-0.09945	0.002491	1
Hspa5	-0.06889	0.002493	1
Tsen34	-0.09353	0.0025	1
Kif21b	0.109227	0.00253	1
Evl	-0.10407	0.002532	1
Cog4	-0.07693	0.002563	1
Pdhx	-0.06784	0.002577	1
Irf9	-0.10624	0.002628	1
Gm14303	0.088142	0.002695	1
Stx16	-0.10742	0.002724	1
Rpl9	0.049786	0.00276	1
Zfpm1	-0.0744	0.002815	1
Rps15	0.068841	0.002859	1
Pik3ap1	-0.10871	0.002902	1
Tbca	0.094578	0.002928	1
Zfp740	-0.0878	0.002939	1
Ptp4a3	0.104168	0.002944	1
Snrpf	0.105609	0.003026	1
Eif2s2	0.099979	0.003032	1
Malat1	-0.0887	0.003102	1
Fcho2	-0.10559	0.003133	1
Grn	0.022928	0.003135	1
Mt1	0.11963	0.003163	1
Samhd1	-0.1093	0.003175	1
Tut7	-0.10806	0.003203	1
Kcnk12	-0.07353	0.003217	1
Ndufa12	0.096618	0.003222	1
Prrc2b	-0.07467	0.003226	1
Eef1a1	0.042572	0.003235	1
Mir6236	-0.10912	0.003237	1
1810013L24Rik	-0.06018	0.003241	1
Calr	-0.06396	0.003242	1
Sfxn1	0.076382	0.003255	1
Lair1	-0.08252	0.003325	1
Slc4a7	-0.10978	0.003328	1
Cd14	-0.09505	0.003331	1
Mapk14	-0.08739	0.00348	1
Msi2	-0.06366	0.003522	1
Arf4	0.095356	0.003597	1
Acp2	-0.0988	0.003613	1
Haghl	0.082265	0.003666	1
Capzb	0.07847	0.003737	1
Csf3r	-0.10633	0.00374	1
Mertk	-0.10313	0.003775	1
Kdm7a	-0.10193	0.003789	1
Nsa2	0.103005	0.003796	1
Ptpre	-0.11081	0.003805	1
Skap2	-0.09676	0.003842	1
Cops9	0.10274	0.003846	1
Chpf2	0.07287	0.003869	1
Adprh	-0.09204	0.003883	1
Gm8730	0.067297	0.003896	1
Ppa2	0.073527	0.003999	1
Daxx	-0.08198	0.004008	1
Atp5f1	0.080038	0.004012	1
Uhrf2	-0.10218	0.004035	1
Trappc12	-0.07409	0.004083	1
Akap9	-0.10631	0.004111	1
Trim12c	-0.09495	0.004121	1
Pot1b	-0.08631	0.004153	1
Gna15	-0.08668	0.004182	1
Rfc2	-0.1	0.004198	1
Dtymk	0.07821	0.004227	1
Laptm5	-0.02059	0.004255	1
Pfkfb4	-0.08151	0.004272	1
Tsg101	-0.09542	0.004309	1
Zfp950	-0.10835	0.004326	1
Lyar	0.083945	0.004369	1
Cacna1d	0.095088	0.004597	1
Pcmtd2	-0.08146	0.004614	1
Cybc1	-0.09446	0.004622	1
Syvn1	-0.06528	0.004623	1
Wwp2	0.071091	0.004689	1
mt-Co1	0.071461	0.004718	1
Tmcc3	-0.0932	0.004722	1
Pdlim2	0.083726	0.004778	1
Zfand6	-0.0936	0.004778	1
Gramd1a	-0.093	0.004818	1
Spg7	-0.07418	0.004819	1
Dock8	-0.09758	0.004868	1
Glmp	0.084996	0.004927	1
Bccip	0.074512	0.005033	1
Lsm2	-0.10128	0.005079	1
Med12l	-0.06995	0.005105	1
Tspan13	-0.09626	0.005106	1
H2-Q7	0.100223	0.005133	1
Slc25a4	0.085039	0.005271	1
Micos13	0.094243	0.005281	1
Yae1d1	0.091412	0.005295	1
Cd300c2	0.054032	0.005314	1
Usf1	-0.09543	0.005334	1
Rps23-ps1	0.053507	0.005358	1
Parg	-0.08081	0.005361	1
Rpl7a	0.062072	0.005419	1
Tomm5	0.087415	0.005428	1
Acin1	-0.0965	0.005503	1
Hif1a	0.100285	0.005534	1
Rapsn	0.083304	0.005631	1
Plod1	-0.0914	0.005718	1
Ssr4	0.050585	0.005723	1
Chmp2b	0.084411	0.005758	1
Hnrnpab	0.105815	0.005782	1
2410006H16Rik	0.108738	0.005782	1
Tank	-0.07674	0.005798	1
Nmt1	0.089666	0.00586	1
Psat1	0.072418	0.005896	1
Stip1	-0.07788	0.005966	1
Hp1bp3	-0.09418	0.005967	1
Eef1b2	0.06272	0.006096	1
Snx18	-0.08915	0.006111	1
Ran	0.094631	0.006125	1
Tor1a	-0.08714	0.006148	1
Phf20l1	-0.0899	0.006227	1
Ppil4	-0.08024	0.006231	1
Madd	-0.09108	0.006261	1
Sh3glb1	0.048854	0.006293	1
Apobec3	-0.09833	0.006308	1
Slc31a2	-0.08895	0.006317	1
Cysltr1	-0.09778	0.006327	1
Prdx1	0.082138	0.006346	1
Erh	-0.08136	0.006364	1
Uqcrh	0.078136	0.006372	1
Xbp1	-0.09768	0.006375	1
Lamp1	0.044054	0.0064	1
Vdac2	0.070148	0.006413	1
Rpl37a	0.055515	0.006449	1
Ifnar1	-0.10027	0.006528	1
Gtpbp2	-0.09296	0.006551	1
Phb2	0.091995	0.006624	1
Rpl36	0.04418	0.006699	1
Psmb2	0.081472	0.006722	1
Git2	-0.09633	0.006793	1
Ypel3	-0.09741	0.006797	1
Tmem268	-0.07467	0.006875	1
Usp14	0.090521	0.006877	1
Hpgds	-0.07115	0.006879	1
Arhgap27	-0.08693	0.006968	1
Nf1	-0.07907	0.007109	1
Sbno2	-0.07801	0.007165	1
P2ry6	-0.09015	0.007204	1
Ppp1r12a	-0.08306	0.007226	1
Supt5	-0.07696	0.007244	1
Rpl35a	0.052934	0.007275	1
Nrip1	-0.08134	0.007361	1
Pgrmc2	-0.07124	0.007445	1
Cmtm3	0.092196	0.007489	1
Parp14	-0.09293	0.007537	1
Mcl1	-0.09101	0.00759	1
Fbrsl1	-0.09581	0.007606	1
Cd164	-0.09323	0.007647	1
Uspl1	-0.0594	0.00765	1
Zbp1	-0.09114	0.00771	1
Nampt	-0.08303	0.007719	1
Xrn1	-0.1011	0.007749	1
Eps15l1	-0.074	0.007886	1
Tpcn1	-0.07607	0.007887	1
Zeb2	-0.08617	0.007905	1
Ndufv1	-0.07077	0.008066	1
Smad4	-0.08473	0.008069	1
Fam217b	-0.08065	0.008103	1
Zbtb7a	-0.09987	0.008143	1
Pnpt1	-0.07353	0.008215	1
Hfe	-0.09212	0.008243	1
Tnrc18	-0.09398	0.008346	1
Ogfrl1	-0.0871	0.008411	1
40422	-0.06144	0.008443	1
Camk2d	-0.09653	0.0086	1
Plac8	-0.06844	0.008647	1
Rps21	0.045131	0.008651	1
Glrx3	0.097004	0.008661	1
Psmg4	0.090103	0.008714	1
Luc7l3	-0.09546	0.008781	1
Rpl27	0.079967	0.008839	1
Inpp5d	-0.08741	0.00885	1
Tpt1	0.0472	0.008855	1
Sec61b	0.074442	0.008973	1
Chst7	-0.08683	0.009044	1
Nrp2	0.058352	0.009099	1
Lpcat2	-0.05143	0.009104	1
Adgre1	0.091134	0.00911	1
Tmc6	0.059704	0.009238	1
Ppfia4	-0.08367	0.00945	1
Prex1	-0.09585	0.00946	1
Snu13	0.092286	0.009462	1
Iffo2	-0.05985	0.009473	1
Trim56	-0.09044	0.009486	1
Pnisr	-0.09266	0.00954	1
Gm10033	-0.07891	0.009708	1
Ddx39	0.077157	0.009715	1
Slc16a7	-0.06071	0.009749	1
Slc25a37	-0.08648	0.009754	1
Erich1	-0.06607	0.009764	1
Dhx58	-0.0843	0.009839	1
Metap2	0.081189	0.009873	1
0610040J01Rik	-0.08884	0.009929	1
Cox6c	0.079285	0.00994	1
Rpl22l1	0.080428	0.009969	1
Nek6	0.08064	0.010037	1
Ralgps2	-0.08158	0.010108	1
Fkbp15	-0.09572	0.010116	1
Rps27rt	0.072917	0.010186	1
Ube2d3	0.074012	0.010206	1
Eif3a	0.092224	0.010281	1
Rrbp1	-0.04208	0.010302	1
Runx1	-0.08934	0.010363	1
Ppt2	-0.08832	0.010403	1
Nipbl	-0.0894	0.010434	1
Zfp36	-0.09455	0.010472	1
Gm15500	-0.06196	0.010507	1
Mgat1	-0.09177	0.010546	1
Slc8a1	-0.0891	0.010587	1
Ubxn1	0.073126	0.010615	1
Cln8	0.088607	0.010624	1
Prxl2b	0.084593	0.010667	1
Tomm22	0.077527	0.01075	1
Filip1l	-0.06498	0.010767	1
Fermt3	-0.07746	0.010816	1
Sec11a	-0.0866	0.010817	1
Grina	0.075578	0.010844	1
1810037I17Rik	-0.08747	0.010873	1
Mrpl17	0.089931	0.011109	1
Snx29	-0.0829	0.011163	1
Slc2a1	-0.06299	0.011212	1
Eif4ebp2	-0.08513	0.011213	1
C1qc	-0.00932	0.011264	1
Sbds	-0.06992	0.011266	1
Tnrc6b	-0.09361	0.011332	1
P2ry12	-0.05672	0.01135	1
Upf1	-0.06278	0.011359	1
Apoe	-0.1115	0.011384	1
Sec14l1	-0.08956	0.011437	1
Hsd17b12	0.089498	0.011437	1
Mgme1	-0.05681	0.011512	1
Ddx1	0.089206	0.011694	1
Serbp1	0.071185	0.011869	1
Tef	-0.05875	0.011882	1
Fam110a	-0.08146	0.011917	1
Atp5h	0.081517	0.011936	1
Hmgn2	-0.09201	0.011962	1
Vamp5	-0.07667	0.012071	1
Tle3	-0.07787	0.012082	1
Zfp710	-0.09413	0.012147	1
Cr1l	-0.08208	0.012188	1
Susd3	-0.08581	0.0122	1
Tcf7l2	-0.07552	0.012276	1
Lpcat1	-0.0956	0.012278	1
Mafb	-0.05817	0.012356	1
Tmem68	-0.05891	0.012359	1
Zup1	-0.08659	0.01241	1
Kcnq1ot1	-0.09447	0.012514	1
Cdk8	-0.07738	0.012643	1
Rexo4	-0.06301	0.012721	1
Ank	0.073046	0.012817	1
Usp18	-0.09132	0.012846	1
Rasgrp3	0.084841	0.012854	1
Lgals3bp	-0.06718	0.01296	1
Ntpcr	-0.0777	0.01301	1
Eif4a1	0.059644	0.013014	1
Gm7536	0.052557	0.013054	1
Tcn2	-0.07335	0.01306	1
Phactr2	-0.07923	0.013062	1
Atp5c1	0.074164	0.01308	1
Bcl9l	-0.0752	0.013129	1
Capns1	0.080754	0.01316	1
4833411C07Rik	-0.07017	0.013207	1
H2-Q4	-0.08627	0.013294	1
Rnaset2b	0.08724	0.013361	1
Ms4a6d	-0.0925	0.0134	1
Wdr12	0.067228	0.01341	1
Slc36a1	-0.07852	0.013412	1
H2-T22	0.089683	0.013434	1
Elovl1	-0.08118	0.013494	1
Cnnm3	-0.05939	0.013532	1
Man1a	-0.07797	0.013565	1
Pi4k2a	-0.07878	0.013642	1
Gtf2h5	0.081945	0.013692	1
Uqcrc2	0.085089	0.013882	1
Nt5m	-0.05911	0.01395	1
Dexi	-0.0583	0.013967	1
Dnaja1	-0.07979	0.013976	1
Fcrls	-0.04826	0.014052	1
Btg2	-0.09016	0.014141	1
Fads1	-0.06097	0.014144	1
Immp1l	0.071158	0.014239	1
Trpc4ap	-0.08497	0.014319	1
Zfyve19	-0.07666	0.014354	1
Arsb	0.091057	0.014363	1
Nudt16	-0.05725	0.014368	1
Speg	0.056404	0.01439	1
Hdac5	0.05699	0.014427	1
Nsmce1	-0.07529	0.014559	1
Lfng	-0.07999	0.014639	1
Kmt2a	-0.07766	0.014707	1
Ppia	0.044149	0.01476	1
Ncf1	-0.0844	0.014835	1
Mrps25	0.067625	0.014938	1
Txndc17	0.086948	0.01497	1
Smurf2	-0.05692	0.015011	1
Alox5ap	-0.05881	0.015031	1
Ms4a6c	-0.09614	0.015042	1
Oma1	-0.06675	0.015186	1
Eefsec	-0.07067	0.015216	1
Letm2	-0.07028	0.015272	1
Stx4a	-0.08238	0.015292	1
Alas1	-0.07328	0.015334	1
Herpud2	-0.07515	0.015338	1
Uba52	-0.08623	0.015422	1
Tlr2	0.100453	0.015426	1
Stard3	-0.07813	0.01549	1
Cep83	0.055717	0.015494	1
Sfpq	-0.08638	0.015568	1
Tmem33	-0.08852	0.015685	1
Cdkn1b	-0.07196	0.015687	1
Gapdh	0.066479	0.015728	1
Gm26917	-0.09726	0.015729	1
Mov10	-0.05245	0.015736	1
Aspscr1	0.065897	0.015784	1
Slc29a1	-0.07977	0.015795	1
Atp13a1	-0.05884	0.015821	1
Ramp1	0.083669	0.015843	1
Ndufa6	0.078599	0.015936	1
Atf3	0.070879	0.01595	1
Zbtb11	-0.0582	0.016003	1
Hadhb	-0.08294	0.016021	1
Mtus1	-0.08826	0.01609	1
Bet1	0.08216	0.016229	1
Ppdpf	0.077624	0.016261	1
Dzip3	-0.05833	0.016323	1
Gbp9	-0.05686	0.016386	1
Il10ra	-0.07974	0.016402	1
Fbh1	-0.06082	0.016593	1
Ttyh3	-0.0744	0.016622	1
Pip4p1	-0.08706	0.016633	1
Eif2s3y	0.074663	0.016658	1
Chd9	-0.09442	0.016827	1
Snhg3	0.081928	0.016845	1
Clpp	0.064804	0.016853	1
Pdia6	-0.06596	0.01688	1
Prorsd1	-0.06858	0.017046	1
Pex3	-0.05321	0.017146	1
Ankrd11	-0.08205	0.017249	1
Tmed4	-0.08658	0.017367	1
Hpgd	-0.0623	0.017413	1
Rpain	-0.04726	0.017456	1
Map2k5	-0.05464	0.017483	1
Tor3a	-0.08283	0.017616	1
Fam91a1	-0.08199	0.017676	1
Fbxl17	-0.06549	0.017769	1
Ccpg1	-0.06066	0.017925	1
Eif3j1	-0.08394	0.017958	1
Ptpro	-0.08448	0.018061	1
Fam49b	-0.05345	0.018146	1
Cryab	-0.06919	0.018275	1
Lgmn	-0.01538	0.018294	1
Pak1	-0.08134	0.018303	1
Agps	-0.07308	0.018358	1
Rnf215	-0.08717	0.018397	1
Hsp90b1	-0.0488	0.018513	1
Arhgdib	-0.05173	0.018523	1
Aldoa	0.078012	0.018606	1
Tomm20	0.081747	0.018676	1
Pip4k2a	-0.0777	0.018707	1
Ang	0.075809	0.018846	1
Cacybp	-0.08116	0.018921	1
Gng12	0.079315	0.019008	1
Cox4i1	0.042196	0.019053	1
Nrp1	-0.08068	0.01918	1
Ptgs1	-0.04726	0.019246	1
Sall1	-0.08072	0.019386	1
Pld1	-0.07081	0.019394	1
Rpl10	0.038877	0.019398	1
Rabl6	-0.07131	0.019457	1
Zmat2	0.0792	0.019596	1
Siva1	0.077396	0.019642	1
Ttc7	-0.06838	0.019645	1
Sgk3	-0.07332	0.01978	1
Socs3	-0.08411	0.019799	1
Pip5k1a	-0.04411	0.019957	1
Cenpb	0.077655	0.02001	1
Atox1	0.075705	0.020016	1
Lmo2	0.058353	0.020127	1
H2-T23	-0.07572	0.02015	1
Tiam1	-0.05321	0.020361	1
Clcc1	-0.0752	0.020396	1
Apbb2	0.061745	0.020403	1
Lactb	-0.08358	0.02055	1
Lmo4	0.068567	0.020616	1
Tuba1b	0.0625	0.020619	1
Sf3a2	0.075254	0.020665	1
Usp19	-0.07861	0.020732	1
Ctsl	-0.02278	0.020949	1
Anxa5	0.069813	0.020954	1
Higd2a	0.076236	0.020958	1
Map7d1	-0.08001	0.021095	1
Dstn	0.076805	0.021153	1
Golga1	-0.0704	0.021299	1
Cd53	-0.04762	0.021311	1
Gusb	0.068806	0.021311	1
Gpr155	-0.07623	0.021342	1
Fnbp1l	-0.06034	0.021385	1
Eif5a	0.063313	0.021429	1
Cul1	-0.0798	0.02145	1
Zdhhc16	-0.04874	0.021548	1
Gm37376	-0.04349	0.021622	1
Pbx3	-0.05571	0.021691	1
Pacsin2	-0.07968	0.021747	1
Sugt1	0.083184	0.021829	1
Cotl1	0.055623	0.021855	1
Dap	0.074255	0.021869	1
Slc39a3	-0.05481	0.021878	1
Slfn2	-0.07838	0.021939	1
Bcat2	-0.05967	0.021962	1
Pdik1l	-0.05495	0.021978	1
Ncoa4	-0.06083	0.022149	1
Rhoc	0.055548	0.02216	1
Atp8a1	-0.07799	0.022284	1
mt-Nd2	0.035785	0.022448	1
C1galt1c1	-0.06477	0.02252	1
Plin2	0.086551	0.022524	1
Gm45640	-0.08501	0.022636	1
Numb	-0.08751	0.02281	1
Cebpa	-0.08516	0.02282	1
Il6ra	-0.08276	0.022971	1
Gmeb1	-0.0632	0.022989	1
Tial1	-0.07039	0.023164	1
Nktr	-0.08295	0.02319	1
Adam17	-0.08362	0.023278	1
Amdhd2	0.059882	0.023294	1
Dram2	-0.06664	0.023402	1
Cnpy2	0.075006	0.023483	1
Npc1	0.072487	0.02354	1
Arl2bp	0.044634	0.023578	1
Zfp292	-0.08061	0.023672	1
Rlim	-0.05586	0.023681	1
Rhoh	-0.08333	0.023703	1
Parp8	-0.0654	0.02384	1
Ndufb8	0.074801	0.023966	1
Canx	-0.05898	0.024005	1
Flna	0.044534	0.024171	1
Tmed7	-0.07584	0.024246	1
Cstb	0.10054	0.024249	1
Irf1	-0.08851	0.024402	1
Clp1	-0.03896	0.024464	1
Vegfb	0.082116	0.024539	1
Cyc1	-0.07863	0.024634	1
Polr2e	0.075716	0.024639	1
Cic	-0.07384	0.024756	1
Chordc1	-0.07996	0.024756	1
Ggh	0.076041	0.024779	1
Nt5c	0.077209	0.025018	1
Smad1	-0.07412	0.02506	1
Arrb2	-0.07869	0.025063	1
Lcorl	0.06822	0.025225	1
Cd180	0.06194	0.02524	1
Ehd4	-0.07548	0.025261	1
Slc12a9	-0.08057	0.025427	1
Ikzf1	-0.08645	0.02545	1
Pdlim4	-0.07171	0.025564	1
Gpr137b-ps	0.074157	0.02561	1
Rbx1	0.065619	0.025632	1
Gnai2	-0.02519	0.02565	1
Ier5	-0.07835	0.02568	1
Smim8	0.057216	0.025701	1
Jarid2	-0.06791	0.025974	1
Plcb3	-0.0682	0.026091	1
Ccdc25	-0.04556	0.026158	1
Lst1	0.083289	0.026244	1
Ywhah	-0.04243	0.026492	1
Exoc6b	-0.05685	0.026534	1
Scpep1	0.069392	0.026607	1
Psmc2	0.084074	0.026732	1
Tspan18	-0.0462	0.026777	1
Tmem170b	-0.05442	0.026995	1
Cox8a	0.042687	0.027049	1
Tcof1	0.077642	0.027116	1
Mpv17	0.05549	0.027156	1
Gsto1	0.06763	0.027228	1
Trafd1	-0.06747	0.02735	1
Cdc42bpb	-0.05028	0.027514	1
Kat6a	-0.08591	0.027521	1
Csmd3	-0.07993	0.027564	1
Dap3	0.065152	0.027567	1
Kctd13	0.055163	0.027645	1
Lpar6	-0.07789	0.027689	1
Tent2	0.055678	0.027773	1
Timm10	0.060617	0.027821	1
Plekha2	-0.06744	0.027988	1
Atp6v0e	0.059942	0.028009	1
Renbp	0.082178	0.028049	1
Pla2g16	-0.04857	0.028059	1
Specc1	-0.07641	0.028063	1
Sfswap	-0.06042	0.028104	1
Ndufa10	0.081923	0.028214	1
1700021F05Rik	-0.06001	0.028224	1
Itpripl1	-0.06655	0.028286	1
Tspan33	-0.08547	0.028293	1
Celf1	-0.07699	0.028423	1
Cabin1	-0.07621	0.028443	1
Eed	-0.07545	0.028519	1
Mrps23	0.052465	0.028553	1
Pet100	-0.07964	0.028747	1
Dtnbp1	0.080374	0.028784	1
Crebrf	-0.06424	0.028887	1
Psmd8	0.074022	0.028895	1
Mtdh	0.045063	0.028949	1
Aprt	0.08437	0.028961	1
Ipo5	0.057228	0.028992	1
Dcun1d1	-0.05832	0.029028	1
Rpl18	0.034633	0.029041	1
Akt1	0.072635	0.029045	1
Rreb1	-0.07529	0.029114	1
Zscan29	-0.06192	0.02925	1
Hps4	-0.08513	0.029593	1
Rps27l	0.083461	0.029714	1
Eloa	-0.06726	0.0298	1
Eif5	0.076982	0.029875	1
Bola2	0.078369	0.029969	1
Efcab14	-0.06098	0.030271	1
Gosr2	-0.05736	0.030303	1
Tent5c	0.078994	0.030374	1
Arid5a	-0.04704	0.030877	1
Abi1	-0.05365	0.030972	1
H3f3b	0.021817	0.031026	1
Usp40	-0.06106	0.031103	1
Hist1h1e	-0.07867	0.031351	1
Rab24	-0.0675	0.031398	1
S100a1	-0.05331	0.031499	1
Commd4	0.08583	0.031501	1
Laptm4a	-0.02472	0.031613	1
Slc25a3	0.039266	0.03165	1
R3hdm1	-0.07501	0.031705	1
Washc4	-0.07571	0.031747	1
Scd2	0.066314	0.032256	1
Creb1	-0.07521	0.032499	1
Slc52a2	0.052301	0.032525	1
Tram1	-0.07447	0.032751	1
Eif4g3	-0.07142	0.032785	1
Ptgds	0.080285	0.032906	1
Slc6a6	0.079864	0.032935	1
Snx1	-0.06115	0.033004	1
Scfd1	-0.08324	0.033094	1
Bin3	0.065628	0.033138	1
Mettl7a1	-0.06502	0.033152	1
Mylip	-0.07572	0.03322	1
Dstyk	-0.04414	0.033319	1
Cpsf6	-0.07541	0.033346	1
Rbm6	-0.05926	0.033387	1
2210016F16Rik	0.077162	0.033388	1
Bola1	0.057481	0.033444	1
Znfx1	-0.08013	0.033476	1
Arfip1	-0.05504	0.033502	1
Cds2	-0.07142	0.033515	1
Klc4	0.060351	0.033633	1
Tm9sf4	0.054166	0.033654	1
Lamtor1	0.060161	0.033737	1
Eno1	-0.07384	0.033845	1
Slfn8	-0.0772	0.033867	1
Atp6v1f	0.058813	0.034057	1
Ifi35	-0.07593	0.034095	1
Abtb1	-0.04889	0.034154	1
Dhx32	0.048268	0.034193	1
Pkd1	-0.04685	0.034325	1
Slc50a1	-0.07691	0.034527	1
2810025M15Rik	-0.06199	0.034569	1
Atpif1	-0.07833	0.03462	1
Gm9843	-0.06458	0.034686	1
Cxxc5	-0.07245	0.034832	1
Tkt	0.070902	0.034918	1
Mrpl22	0.048496	0.034967	1
Mpp1	0.051047	0.035501	1
Pepd	-0.06352	0.035571	1
Cdk12	-0.0727	0.035774	1
Hist1h1c	-0.06151	0.035804	1
Mitf	-0.05945	0.035874	1
Grk2	-0.07922	0.035876	1
Slc45a4	-0.05153	0.035982	1
Map11	-0.07494	0.036247	1
Hikeshi	-0.0525	0.036316	1
Trim27	0.062491	0.036472	1
Vgll4	-0.07491	0.036494	1
Ndufb6	0.070788	0.036529	1
Cpne3	-0.06375	0.03662	1
Hspa13	-0.06989	0.03662	1
Jrkl	-0.05224	0.036664	1
Ruvbl2	0.056206	0.036892	1
Trmt1	0.065774	0.037038	1
Usp1	0.073672	0.037085	1
Cib2	-0.05006	0.037095	1
Vps13c	0.069193	0.037513	1
D030028A08Rik	-0.0456	0.03752	1
Coro1a	-0.02747	0.037527	1
mt-Nd4	0.040721	0.037733	1
Rnmt	0.060299	0.037745	1
Gcc2	-0.07611	0.037778	1
Rbm17	0.07507	0.037798	1
Ipmk	-0.03842	0.037806	1
Cpsf7	-0.06638	0.037946	1
Cep295	-0.05332	0.038014	1
Uqcrq	0.071365	0.038082	1
Supt6	0.066859	0.03809	1
Zfp830	-0.06156	0.038212	1
Ube2v2	0.068427	0.038215	1
Cwf19l2	-0.0807	0.038305	1
Sirt2	0.070896	0.038327	1
Arpp19	0.074334	0.038528	1
Akip1	-0.04815	0.038701	1
Mttp	-0.04648	0.038718	1
Abcb1b	0.059355	0.038737	1
1700012D14Rik	-0.04393	0.039102	1
Peak1	0.063361	0.039103	1
Pcmt1	-0.06598	0.039136	1
Rab21	-0.05513	0.039201	1
Safb2	-0.05882	0.039212	1
Unc50	-0.0718	0.03924	1
Lrch3	-0.07	0.039486	1
Cyb5r1	0.056345	0.039655	1
Rtn3	-0.0725	0.039661	1
Tmem106b	-0.05796	0.039676	1
Shb	0.060682	0.039697	1
Idh1	0.051874	0.039762	1
Pdk1	-0.0737	0.039765	1
Ccnh	-0.0555	0.039962	1
Eif3i	0.078854	0.039965	1
Gcn1l1	-0.07173	0.039992	1
Ube2d1	-0.06636	0.040001	1
Zfp217	-0.0451	0.040158	1
Cebpg	-0.07122	0.040193	1
Gbp3	-0.05695	0.040342	1
Pkn1	-0.07417	0.040344	1
Ube2j2	-0.05507	0.040492	1
Zfpl1	-0.06132	0.04085	1
Rpl22	0.040185	0.040956	1
Tapbpl	-0.06618	0.040982	1
Mast3	-0.06995	0.040983	1
Dhx29	0.044716	0.041031	1
Aff1	-0.03796	0.04105	1
Bmyc	-0.06677	0.041079	1
Dynlt1f	-0.04087	0.041133	1
Tet3	-0.06152	0.041169	1
Atp8a2	-0.05588	0.041417	1
Tubb5	0.058452	0.041517	1
Tgif1	0.048964	0.041642	1
Fut11	-0.06083	0.041693	1
Pcf11	-0.05646	0.041769	1
Cox7b	0.071049	0.041876	1
Mrps15	-0.06387	0.041892	1
Orc4	-0.05262	0.041949	1
Cul2	-0.05109	0.042045	1
Dync1i2	0.069506	0.042056	1
Vav1	-0.06783	0.042288	1
Snx15	-0.0533	0.042379	1
Wsb1	-0.06973	0.042389	1
Prdx2	0.070645	0.042401	1
Abracl	0.071124	0.042403	1
Nufip1	0.052878	0.04253	1
Adap2	-0.07365	0.042704	1
Srsf1	-0.06377	0.042874	1
Slk	-0.04431	0.042893	1
Acaa2	0.052465	0.042973	1
Banf1	0.067089	0.043029	1
Gapvd1	-0.06669	0.043114	1
Klf3	-0.06925	0.04312	1
Fmnl2	0.054937	0.043277	1
Tpi1	0.116409	0.043323	1
Vezf1	-0.05907	0.043552	1
Dnajc8	-0.06398	0.044022	1
Ubac2	-0.05669	0.044229	1
Ndufa9	0.06887	0.044335	1
Eng	-0.05716	0.044496	1
Rbm33	-0.04664	0.044523	1
Map4	-0.06872	0.044524	1
Alyref	-0.05864	0.044836	1
Pfkfb3	-0.06612	0.045408	1
Paip2	-0.06884	0.045434	1
Rnf138	0.063943	0.045486	1
Fry	-0.04722	0.045614	1
Zcchc7	-0.07977	0.045657	1
Epn1	-0.07438	0.045721	1
Smpdl3a	0.057892	0.045796	1
Mtmr3	-0.04477	0.045888	1
Ifnar2	0.062084	0.04601	1
Ddx23	-0.0657	0.04645	1
Dyrk1a	-0.05071	0.046541	1
Ccnd3	-0.06815	0.046949	1
Rpl38	-0.03361	0.047084	1
Gpr107	-0.06138	0.047281	1
Eif3k	0.058471	0.047355	1
Ncapd3	-0.06377	0.047435	1
0610030E20Rik	-0.07271	0.047442	1
Thrap3	-0.07173	0.047443	1
Hmgn1	0.067104	0.047519	1
Slc15a4	-0.05753	0.047607	1
Tpt1-ps3	-0.05077	0.047773	1
Map1lc3b	0.058854	0.047846	1
Phf21a	-0.04866	0.047939	1
Zfp658	-0.04989	0.048317	1
Pigx	-0.06257	0.048325	1
Man2c1	0.046361	0.048377	1
Mrpl30	0.064233	0.048447	1
Herc6	-0.06446	0.048456	1
Ophn1	-0.07199	0.048467	1
Slc38a9	-0.06064	0.048535	1
Brwd1	0.054107	0.048587	1
Dnlz	0.057237	0.048717	1
Crebbp	-0.07432	0.048778	1
Top1	-0.06493	0.048781	1
Atp5e	0.047571	0.048787	1
Asxl1	-0.06946	0.049012	1
Hsd17b10	0.066083	0.049216	1
Polr1d	0.060032	0.049397	1
Atp7a	0.062403	0.04945	1
Agpat1	-0.0334	0.04951	1
Cct2	0.058092	0.049639	1
Ppfibp2	-0.05969	0.04973	1
Tubb4b	-0.06499	0.049832	1
Ddx49	0.037568	0.049932	1
Larp1	-0.05362	0.049993	1
Coq8b	-0.03575	0.050085	1
Agmo	-0.05708	0.050194	1
Psmd7	-0.06009	0.050458	1
Maco1	-0.05146	0.050755	1
Slc48a1	0.058853	0.050869	1
Stk17b	-0.04689	0.050887	1
Zbtb4	0.051078	0.050968	1
Sp3	-0.06466	0.05101	1
Snap23	-0.06711	0.051015	1
Tubb2b	0.071728	0.051087	1
Pabpn1	-0.06855	0.051131	1
Atp1b3	0.066291	0.051141	1
Snhg12	0.054139	0.051264	1
Phf12	-0.0595	0.051276	1
Med15	-0.04013	0.051446	1
Nifk	0.053779	0.051453	1
Eif4h	-0.06628	0.051542	1
Nxt2	-0.0534	0.051557	1
Mysm1	-0.05076	0.051604	1
Smad7	-0.07128	0.05164	1
Etv6	-0.0538	0.051643	1
Pttg1ip	-0.0658	0.051671	1
Sharpin	-0.06218	0.051797	1
Hat1	0.0509	0.051817	1
Irf2bpl	-0.07325	0.052013	1
Zfp120	-0.0532	0.052081	1
Asf1a	-0.02907	0.052094	1
Nipsnap3b	0.061962	0.052228	1
Glul	-0.05192	0.052232	1
Golga5	-0.05234	0.05239	1
Ppp1r14b	0.044107	0.052427	1
Gm26724	-0.05107	0.052805	1
Saraf	-0.05544	0.052854	1
Foxp1	-0.06559	0.053003	1
Itch	-0.06792	0.053065	1
Gm6545	-0.04076	0.053084	1
Dpysl2	-0.06192	0.053142	1
Dok1	-0.067	0.053211	1
Rap2c	-0.05858	0.053221	1
Rgs2	-0.06417	0.053418	1
Zfp706	0.051929	0.053436	1
Abhd17a	0.071177	0.053596	1
Ppp1cc	-0.06725	0.053624	1
Ivns1abp	-0.06608	0.053809	1
Prkaca	-0.0487	0.05408	1
Arhgef1	-0.06722	0.054133	1
Rbl1	-0.05543	0.054348	1
Abcd4	-0.052	0.054463	1
Oxr1	-0.05613	0.054531	1
Stxbp3	-0.05095	0.054569	1
Nars	-0.06895	0.05458	1
Adora3	-0.06943	0.054596	1
Plxdc2	-0.04054	0.054645	1
Prcp	-0.0651	0.054703	1
Ube4a	-0.05412	0.054918	1
Pdcl3	-0.05461	0.055128	1
Cggbp1	-0.06558	0.055229	1
Pcmtd1	-0.05092	0.05523	1
Srrm2	-0.04667	0.055242	1
Zfand5	-0.06453	0.055353	1
Ndufb5	0.069309	0.055523	1
BC005537	0.072452	0.055551	1
Tmem256	0.06548	0.0557	1
Guk1	0.057017	0.055713	1
Dnaja3	-0.04821	0.056304	1
Ilkap	0.049456	0.056319	1
Nceh1	0.042326	0.056328	1
Slx1b	-0.04555	0.056333	1
Nrros	-0.06322	0.056575	1
Dcp2	-0.05157	0.056605	1
Trip11	-0.05928	0.056693	1
Psmd3	0.059409	0.056785	1
Max	0.052723	0.056797	1
Tmem87a	0.053826	0.056937	1
Pgs1	0.056491	0.057114	1
Cdk5r1	-0.05528	0.05736	1
Fam192a	-0.05188	0.057657	1
Etnk1	-0.06775	0.057764	1
Gabpb2	-0.05407	0.057924	1
Taf1	-0.04911	0.05809	1
Stau1	0.05843	0.058547	1
Txndc5	0.06916	0.058552	1
Nhp2	0.071613	0.058732	1
Bbip1	0.074229	0.058967	1
Trib1	-0.05575	0.05906	1
Ano6	-0.03411	0.059111	1
Cdkn2aipnl	0.037117	0.059194	1
2810013P06Rik	-0.06291	0.059862	1
Psmd10	0.053608	0.059973	1
Sec61g	-0.04713	0.059996	1
Nagpa	-0.06566	0.060061	1
Ifit3	-0.06197	0.060128	1
Psmd11	-0.0689	0.060193	1
Zfp638	-0.07499	0.060335	1
Lrp1	0.055228	0.060625	1
Tm7sf3	0.062062	0.060768	1
Baz2b	-0.06636	0.060928	1
Wapl	-0.06263	0.061092	1
Polr2c	-0.05493	0.061101	1
Fus	-0.06188	0.061106	1
Atxn7	-0.0527	0.061135	1
Fubp3	0.044834	0.061232	1
Gigyf1	-0.05467	0.06144	1
Gnl3	0.061098	0.061468	1
Rab12	-0.05478	0.061563	1
Rgl1	-0.04875	0.06168	1
Polr3d	-0.03875	0.061795	1
Meis3	0.039293	0.061821	1
Asna1	0.051298	0.061824	1
Serp1	-0.0688	0.062002	1
Sec24b	-0.04566	0.062098	1
Itga6	-0.0662	0.062386	1
Msl1	-0.07178	0.062442	1
Nisch	-0.06615	0.062522	1
D1Ertd622e	-0.05182	0.062598	1
Mcrip1	0.064155	0.062609	1
Rala	-0.06651	0.062702	1
H2-M3	0.055618	0.062892	1
Pde6d	-0.05145	0.062915	1
Mau2	-0.05336	0.062918	1
Pgm3	0.050417	0.06292	1
Vps37a	-0.05673	0.063003	1
Drap1	0.062704	0.063185	1
Sh3glb2	0.042997	0.063322	1
Myd88	-0.04716	0.063504	1
Oaz1	0.036247	0.063605	1
Cndp2	0.064652	0.063786	1
Hnrnph3	-0.05563	0.063787	1
Traf2	-0.03145	0.06379	1
Hexa	0.032484	0.063824	1
Tceal9	0.073641	0.063872	1
Dnajb4	-0.05597	0.064	1
Yif1a	-0.05979	0.064031	1
Exoc5	0.050168	0.064247	1
Hectd1	-0.06501	0.064633	1
Shisa5	-0.05538	0.06472	1
Wwc2	-0.06057	0.064733	1
Cript	-0.05497	0.064793	1
C1qa	-0.00497	0.065053	1
Ppp1r18	-0.06811	0.065093	1
Brd8	-0.06016	0.065131	1
Hnrnpk	0.047781	0.065535	1
Aftph	-0.06943	0.06564	1
Sh3kbp1	-0.06865	0.065667	1
Gmpr2	-0.07303	0.065695	1
Polr2b	-0.05206	0.065744	1
Cadm1	0.060974	0.065956	1
Tmf1	-0.05845	0.066072	1
Nudc	0.061709	0.066148	1
Dnase2a	0.074586	0.066184	1
Sh3bgrl3	0.045517	0.066362	1
Cdk4	0.063632	0.066474	1
Rnft1	-0.04599	0.066538	1
Bdp1	0.053481	0.067003	1
Atp5g3	0.067014	0.06724	1
Mknk1	-0.05597	0.06743	1
Twistnb	0.065132	0.067431	1
Atg5	-0.05811	0.0676	1
Stk24	-0.05296	0.067775	1
Ash1l	-0.06515	0.067779	1
Paxbp1	-0.06102	0.067868	1
Trem2	0.01903	0.068008	1
Nfam1	-0.0631	0.068347	1
Hacd2	-0.04899	0.068365	1
Psme1	-0.03587	0.068436	1
Dclre1c	-0.04584	0.068455	1
Mrpl12	0.062793	0.068745	1
Hnrnpul1	0.0605	0.068884	1
Heca	-0.06041	0.068974	1
Ncor2	-0.05573	0.068992	1
Creg1	0.050362	0.069011	1
Fbxl6	-0.05156	0.069143	1
Mdh2	0.069459	0.069237	1
Ddx47	0.055924	0.069288	1
Plekhm2	0.04068	0.069794	1
Sh3bp5	0.033439	0.069795	1
Cnpy3	-0.06405	0.069836	1
Mir99ahg	-0.06215	0.069896	1
Sorl1	-0.04265	0.069966	1
Tmem167	0.064053	0.070015	1
Med10	-0.04825	0.070054	1
Ubl5	0.053538	0.070064	1
Acot13	0.060494	0.070147	1
Tspan31	-0.05258	0.070232	1
Etv3	-0.0582	0.070317	1
Trnau1ap	0.043025	0.07051	1
Mrpl32	0.053614	0.070583	1
Xrcc4	-0.04054	0.070607	1
Clcn3	-0.06419	0.070704	1
Chmp1a	-0.04843	0.070778	1
Pik3cd	-0.05203	0.070943	1
Ndufa13	0.046928	0.07113	1
Ep400	-0.06102	0.071336	1
Dtx3l	-0.0498	0.071455	1
Ap2a1	-0.04222	0.071628	1
Spsb1	-0.04948	0.07163	1
Casd1	-0.05185	0.071808	1
Rab5a	-0.05901	0.071846	1
Reep4	-0.04716	0.072061	1
Ddx58	-0.05674	0.072158	1
Ctsf	-0.0593	0.072244	1
Lrmda	0.052286	0.07227	1
Myl6	0.04425	0.07231	1
Ctss	-0.01715	0.072317	1
Slc23a2	0.0355	0.072468	1
Rab6b	0.056103	0.072521	1
Ireb2	-0.04565	0.072597	1
Lrba	-0.06487	0.072675	1
Sem1	0.058905	0.072723	1
Ankrd40	-0.05177	0.072785	1
Nsmaf	-0.04967	0.073019	1
Cab39l	-0.04638	0.073318	1
Srek1	-0.06311	0.073565	1
Esyt1	-0.05103	0.073707	1
Sarnp	-0.05813	0.074009	1
Anapc5	-0.06688	0.074077	1
Raly	-0.0657	0.074531	1
Tor1aip2	-0.04994	0.074628	1
Trappc6b	0.066781	0.074713	1
Parp12	-0.05624	0.074749	1
Gnpda1	0.052554	0.07487	1
Taf11	0.046065	0.074977	1
Idh3b	0.05377	0.075094	1
Atat1	-0.04068	0.075225	1
Acvrl1	0.055402	0.075237	1
1110059G10Rik	-0.041	0.07535	1
Naa35	0.064134	0.075411	1
Elf1	-0.06513	0.075641	1
Fchsd2	-0.07706	0.07609	1
Cdip1	-0.04734	0.076346	1
Ankrd10	-0.04253	0.076403	1
Myg1	-0.04327	0.076417	1
Ndufb9	0.059871	0.076539	1
Ahcyl1	0.043585	0.076902	1
Ppox	-0.0471	0.077027	1
Ndufb1-ps	-0.06077	0.077106	1
Apobec1	-0.05765	0.077456	1
Hypk	0.053471	0.077695	1
Ndufs6	0.068401	0.077966	1
Gpm6b	-0.03869	0.078111	1
Bcl2a1b	0.056648	0.078198	1
Aldh2	0.063074	0.078284	1
Tpst2	-0.06393	0.078297	1
Cfap74	-0.04325	0.078532	1
Rmdn3	-0.03863	0.078567	1
Mycbp2	-0.0591	0.079166	1
Vwa5a	-0.04596	0.079315	1
Fzr1	-0.05347	0.07962	1
Irf2bp2	-0.06502	0.07966	1
Camta2	-0.04382	0.079783	1
Pde4dip	-0.04178	0.079797	1
Gipc1	0.053084	0.079993	1
Snrpa1	0.062304	0.080038	1
Ccdc124	0.052002	0.080198	1
Thap11	-0.03934	0.08022	1
Rtn4rl1	-0.06381	0.080354	1
Snrk	-0.04942	0.080426	1
Fiz1	-0.04272	0.0805	1
H2-DMb1	-0.05762	0.08057	1
Prmt2	0.049187	0.080613	1
Atad2b	-0.06053	0.081083	1
Lman2l	-0.05652	0.081103	1
Ctps2	-0.04545	0.081105	1
Kctd20	0.043217	0.081165	1
Acer3	-0.06133	0.08119	1
Anapc4	-0.0371	0.081419	1
Rab1b	-0.04686	0.081427	1
Thada	0.040898	0.081495	1
Arhgef40	-0.05584	0.081786	1
Slc41a3	0.033829	0.081854	1
Atpsckmt	-0.04603	0.081974	1
4931406P16Rik	-0.05492	0.082036	1
Ubr2	-0.05094	0.082045	1
Primpol	-0.03349	0.08205	1
Rel	-0.0726	0.08215	1
Mlec	-0.06834	0.082202	1
Ppp4c	-0.06177	0.08223	1
Stat3	-0.0523	0.082345	1
Scand1	0.053767	0.082568	1
Nop2	0.050166	0.082605	1
Gemin7	-0.05697	0.08265	1
Gm42418	-0.0218	0.082706	1
Map3k11	-0.0253	0.082819	1
Rgs19	-0.06248	0.082886	1
Gpatch2l	-0.0448	0.083493	1
Maip1	0.044828	0.083608	1
Ufd1	0.050301	0.083672	1
Zfp592	-0.04492	0.083765	1
Man2a2	-0.03761	0.083987	1
Parp3	-0.05318	0.084215	1
Shld1	-0.04177	0.084625	1
Far1	-0.0577	0.084756	1
Crebzf	-0.03998	0.085016	1
Thap2	-0.05148	0.085196	1
Got2	0.052138	0.085244	1
5330438D12Rik	-0.04609	0.085508	1
Eef1d	0.044696	0.085514	1
Ap1m1	0.035406	0.08576	1
mt-Nd3	-0.05275	0.08583	1
Wipf1	0.055476	0.085963	1
Ssr3	-0.05646	0.086086	1
Eif1ad	0.054691	0.086218	1
Bmpr1a	-0.03674	0.086259	1
Bola3	0.051337	0.086305	1
Derl2	-0.05426	0.086414	1
Gm37494	-0.0523	0.086642	1
Cpeb4	-0.05374	0.086741	1
Tm6sf1	-0.06075	0.086771	1
Skp1a	-0.05555	0.086828	1
Vrk2	-0.04121	0.087168	1
Nfic	0.065254	0.087204	1
Chchd1	-0.05652	0.087347	1
Ncbp2	0.051612	0.087477	1
Zfc3h1	-0.05982	0.087768	1
Cyb5r4	-0.03924	0.087779	1
Prrc2a	-0.05422	0.087876	1
Fmo5	-0.03438	0.087933	1
Cyren	0.04726	0.088089	1
Sap30bp	0.037925	0.088242	1
Pla2g15	-0.05755	0.088275	1
B3galt4	-0.04312	0.08843	1
Sel1l	-0.059	0.088514	1
Atp5d	0.052618	0.088525	1
Psen2	0.050381	0.088599	1
Mrps11	-0.04376	0.088766	1
Nmi	-0.05642	0.089278	1
Sae1	0.046221	0.089882	1
Rsl24d1	0.053709	0.089933	1
Fgfr1op	-0.03728	0.089982	1
Lcmt1	-0.03495	0.090168	1
Fbl	0.056255	0.090411	1
Ptrhd1	0.066795	0.090739	1
Oxa1l	-0.06289	0.090806	1
Khnyn	-0.04326	0.090833	1
Pxk	-0.05758	0.090874	1
Nr2f6	-0.05047	0.090992	1
Rnf114	-0.06283	0.091226	1
Coq5	0.03603	0.091278	1
Mef2a	-0.0554	0.091505	1
Ctnnb1	-0.05096	0.09153	1
mt-Rnr2	0.015681	0.091547	1
Rassf4	-0.05499	0.091725	1
Las1l	-0.03426	0.091998	1
Ccnd1	-0.05545	0.092017	1
Mat2a	-0.06274	0.092163	1
Dhrs3	-0.05949	0.092331	1
Npnt	0.047161	0.092597	1
Sdhd	-0.0561	0.092995	1
Taz	-0.06368	0.09343	1
Cbx3	0.064577	0.09372	1
Pla2g4a	-0.0489	0.093775	1
Tmem19	-0.04434	0.09378	1
Slamf9	0.064858	0.093789	1
Srpk1	-0.05769	0.093791	1
Slc1a2	-0.04151	0.09399	1
Dgcr6	0.061158	0.094502	1
Taf10	0.066329	0.094596	1
Wdr46	0.047724	0.094725	1
Rfc1	-0.05868	0.094799	1
Edf1	0.049854	0.094916	1
Ranbp10	-0.05264	0.094946	1
Il13ra1	-0.05458	0.095093	1
Rnf145	-0.04759	0.095107	1
Nop10	0.065498	0.095621	1
Caap1	-0.04991	0.095684	1
Apmap	-0.0554	0.095768	1
Tgfa	0.040739	0.095962	1
Atic	0.047091	0.095992	1
Arhgap4	-0.04859	0.096312	1
Mrps34	0.05712	0.096344	1
Gamt	0.052796	0.096382	1
Set	-0.06027	0.096651	1
Cdk2ap2	-0.05359	0.09675	1
Wdr89	0.049163	0.096886	1
Ybx1	0.039227	0.096923	1
Lipe	-0.03724	0.097159	1
Rpl4	0.037407	0.097253	1
1110038B12Rik	0.045088	0.097346	1
Ssbp2	-0.05657	0.097378	1
Otulinl	-0.05033	0.097414	1
Cdc40	-0.05114	0.098045	1
Nrf1	-0.04525	0.098055	1
Cd302	-0.05599	0.09811	1
Ccnl2	-0.05399	0.098326	1
Fabp5	-0.0443	0.098745	1
Suco	-0.04163	0.098883	1
Pigh	-0.021	0.098942	1
Gmip	-0.05495	0.099089	1
Cnot8	-0.05315	0.099156	1
Ccdc85b	0.055585	0.099176	1
Btg1	-0.0528	0.099215	1
Lemd2	-0.05532	0.099225	1
Wdr26	-0.05776	0.099261	1
Zhx1	-0.04822	0.099337	1
Lage3	0.051084	0.099385	1
Fnbp1	-0.05325	0.0995	1
Fes	-0.06036	0.099777	1
Pgp	0.053572	0.099951	1
Hjurp	-0.05727	0.100027	1
Zmym5	-0.04494	0.100318	1
Srrt	-0.05148	0.100581	1
Papss1	0.057288	0.100673	1
Lsm3	-0.05692	0.100712	1
Rin2	-0.05475	0.10101	1
Rex1bd	0.06192	0.101079	1
Rpl7	-0.02436	0.10109	1
Ddost	0.046557	0.101131	1
Cep250	-0.05339	0.101138	1
39508	-0.04949	0.101195	1
Ints3	-0.03523	0.101295	1
Cln5	0.055866	0.101407	1
Txnrd2	0.045654	0.101541	1
Ints14	-0.04669	0.101697	1
Zmat5	0.045991	0.101729	1
Gatad2b	0.056312	0.101839	1
Plekho1	-0.03902	0.101962	1
Ate1	-0.05849	0.102028	1
Mrpl58	0.055171	0.102103	1
Ost4	0.054882	0.102124	1
Spata13	-0.05059	0.102287	1
36951	-0.05317	0.102308	1
Thap3	-0.0531	0.102414	1
Ube2w	0.050354	0.102424	1
Dynll2	-0.05154	0.102645	1
Mbtd1	-0.04083	0.10267	1
Mxi1	-0.04644	0.102732	1
0610012G03Rik	0.056357	0.103403	1
Eif4e	0.055607	0.103436	1
Aph1a	-0.05562	0.103467	1
Pigp	0.048422	0.103606	1
Aifm1	-0.0501	0.103865	1
Otulin	0.057287	0.103885	1
Phpt1	0.037236	0.104074	1
Mettl21a	-0.03125	0.104546	1
Pik3r2	-0.03565	0.104606	1
Ppid	0.059753	0.104685	1
Golga4	-0.06426	0.104753	1
Clec4a2	-0.05248	0.104794	1
Tgfbi	-0.05088	0.105524	1
Clec4a3	-0.04915	0.105622	1
Tfam	-0.02917	0.105657	1
Arsk	-0.03817	0.105831	1
Strn4	-0.04999	0.105835	1
Zfp84	0.03898	0.105877	1
Ago2	-0.05297	0.105891	1
Mfsd11	0.04726	0.106112	1
2410004B18Rik	-0.03032	0.10667	1
Tmem109	-0.05468	0.106739	1
Plcl1	-0.03395	0.106879	1
Gm3791	-0.05129	0.107025	1
Kmt2c	-0.06789	0.107033	1
Atxn3	-0.0367	0.107132	1
Pafah1b3	-0.05343	0.107436	1
Esd	0.045062	0.107466	1
Arap3	-0.05303	0.107845	1
Ints6l	-0.06287	0.108082	1
Zfp560	-0.03576	0.108145	1
Nudt9	-0.05772	0.108208	1
Abt1	0.034672	0.108297	1
2610507B11Rik	-0.02866	0.108394	1
Anks3	0.037048	0.108651	1
Hs6st1	-0.04895	0.108801	1
Vbp1	-0.04679	0.108847	1
Aff4	-0.04058	0.108942	1
Zfand2b	-0.03137	0.108948	1
Rad21	-0.04755	0.109013	1
Alg1	-0.05588	0.109136	1
Cpsf3	-0.04886	0.109153	1
Slc25a28	-0.04462	0.109201	1
2510039O18Rik	-0.05259	0.109258	1
Fam207a	0.033112	0.109293	1
Rrp1b	-0.04018	0.109334	1
Tapbp	-0.05313	0.109367	1
Slc39a10	-0.05072	0.109441	1
Dhps	0.059492	0.109695	1
Snrpb	0.050311	0.109982	1
Dph6	0.033389	0.110382	1
Rwdd1	0.057047	0.110484	1
6030458C11Rik	-0.05461	0.110594	1
Atg3	-0.04837	0.110656	1
Cars2	-0.03869	0.110796	1
Cox6b1	0.041111	0.111219	1
Osbpl1a	-0.03357	0.111227	1
Vps35	0.060423	0.11134	1
Tfeb	-0.04162	0.111672	1
Bcap31	-0.05722	0.111719	1
Tnfrsf11a	0.044801	0.11172	1
Hyou1	-0.03859	0.111931	1
Lsg1	-0.04954	0.112101	1
Uvrag	-0.05491	0.112129	1
St6galnac4	-0.0562	0.112394	1
Zfp512	-0.04067	0.112401	1
Gm44667	-0.04146	0.11266	1
Lrwd1	-0.03648	0.112667	1
Gpank1	0.046644	0.112732	1
Csk	-0.05564	0.112838	1
Thoc6	-0.04075	0.113018	1
Il6st	0.048816	0.113068	1
Kmt2b	-0.04001	0.113167	1
Car2	-0.03504	0.113731	1
Galnt7	0.035303	0.113739	1
Grsf1	-0.04875	0.113843	1
Hspa4	0.055198	0.113898	1
Sdf2l1	-0.04424	0.113899	1
Il18	-0.04576	0.113902	1
Rrp36	-0.04855	0.113947	1
Mapkapk2	0.0589	0.114026	1
Mfap1a	-0.03954	0.114059	1
Fuca1	0.037663	0.114175	1
Psmd13	0.059462	0.11418	1
Mettl5	-0.05231	0.114248	1
Cisd2	-0.06219	0.114302	1
Rars	0.049556	0.114336	1
Mgat2	-0.0594	0.114342	1
Ap2a2	-0.05631	0.114449	1
Kif1bp	0.060979	0.114498	1
Naa50	0.050009	0.114663	1
Upf2	-0.06552	0.114664	1
Cfdp1	0.06292	0.114668	1
Srm	0.053317	0.114758	1
Vps50	-0.04353	0.114849	1
Avl9	-0.04422	0.115278	1
Pex14	-0.04927	0.115318	1
Cryzl2	0.037608	0.115372	1
Acadm	-0.05852	0.11545	1
Frmd4b	-0.05143	0.115503	1
Armc1	-0.03825	0.115586	1
Daglb	-0.04532	0.116035	1
Lrch1	-0.04116	0.11612	1
Smchd1	-0.06132	0.116268	1
Mlh3	-0.04193	0.116374	1
Mkln1	-0.05508	0.116558	1
Cttnbp2nl	-0.05359	0.116596	1
Scaf1	-0.04454	0.116854	1
Iigp1	0.05972	0.116985	1
Mcmbp	-0.05779	0.117083	1
Ndufs4	0.054755	0.117104	1
Tbc1d9b	-0.05012	0.117364	1
Krtcap2	0.040712	0.117424	1
Ppp1r12c	-0.04802	0.117597	1
Clptm1	-0.05777	0.117977	1
Gmfg	0.059243	0.118079	1
Tbc1d5	0.042757	0.118204	1
Ythdc1	-0.05094	0.118281	1
Gpi1	0.050591	0.118369	1
Syt11	0.037089	0.118657	1
Zfp207	-0.054	0.118899	1
Soga1	-0.0488	0.119116	1
P4hb	-0.05794	0.119406	1
Mthfsl	0.037439	0.119552	1
Asb13	-0.0434	0.119821	1
Slc15a3	0.057801	0.119957	1
Man2b2	0.0458	0.120078	1
Vamp8	0.042478	0.120113	1
Pkn2	-0.06198	0.120432	1
Asah1	-0.04269	0.120493	1
Tbcc	-0.04926	0.120563	1
Stim1	0.041716	0.120715	1
Il16	-0.05248	0.120891	1
Limd2	-0.04527	0.121147	1
Dnajc30	-0.04985	0.121153	1
Mrpl15	0.044223	0.121178	1
Tcf25	-0.0612	0.121309	1
Poglut1	-0.04373	0.121715	1
Cpox	-0.03159	0.121877	1
Hnrnpa0	-0.04859	0.121923	1
Egln1	-0.04128	0.122041	1
Rbm22	0.046897	0.122118	1
Fam111a	-0.06579	0.122228	1
Mtif2	-0.05523	0.122315	1
Ncln	0.051199	0.122365	1
Ppp4r3a	-0.05374	0.122838	1
Sec22b	-0.04513	0.122939	1
Smc3	-0.05748	0.122977	1
Stimate	0.030512	0.123061	1
Washc2	-0.04931	0.123251	1
4632415L05Rik	-0.04376	0.123281	1
Tmem159	0.055997	0.123329	1
Chmp2a	0.057944	0.12333	1
I830077J02Rik	-0.04219	0.123454	1
37316	-0.04904	0.123554	1
Sec11c	0.036883	0.123911	1
Rdh14	-0.04413	0.124057	1
Rsrc2	-0.0465	0.124063	1
Adipor2	-0.04514	0.124088	1
Tra2a	-0.05738	0.124216	1
Igbp1	0.042376	0.124297	1
Vps11	-0.0506	0.124352	1
Hbp1	-0.05467	0.124908	1
Sms	-0.02828	0.124982	1
Wdr53	0.041549	0.124984	1
Cir1	-0.03408	0.125097	1
Mdm4	-0.0583	0.125357	1
Tor1aip1	-0.04684	0.125554	1
Atad3a	0.035853	0.125565	1
Casp1	-0.04669	0.125606	1
Hacd4	0.042625	0.125646	1
AW549877	0.031433	0.125817	1
Gnb2	0.038332	0.126148	1
Pts	0.05419	0.126255	1
Scarb2	-0.05429	0.126297	1
4933434E20Rik	-0.05388	0.126329	1
Gm17018	-0.04434	0.126382	1
Ywhae	0.037291	0.1264	1
Eea1	0.043285	0.126513	1
Tmem50b	-0.0422	0.12655	1
Abcc5	-0.04602	0.126688	1
Acaa1a	0.056359	0.126723	1
Mapk1ip1l	-0.04136	0.126865	1
Kpna4	-0.05993	0.127071	1
Mterf4	-0.02931	0.127075	1
Rangap1	-0.05864	0.127122	1
Slc46a1	-0.04735	0.127458	1
Glipr1	0.038695	0.127509	1
Klhl24	-0.04936	0.127596	1
Acot9	0.034521	0.127597	1
B2m	-0.01056	0.127665	1
Nolc1	0.054898	0.127853	1
Endod1	-0.03557	0.128058	1
Nup54	0.033562	0.128156	1
Rab10	-0.04529	0.128231	1
Ubald2	-0.04692	0.128351	1
Mrps35	0.040129	0.128747	1
Slc35a2	-0.04916	0.12894	1
Gprasp1	-0.04011	0.12896	1
Hspe1	0.045861	0.128987	1
Ahsa2	-0.04207	0.129054	1
Mrto4	0.04381	0.129331	1
Helz	-0.0364	0.129383	1
Nrm	-0.03418	0.129398	1
Csnk1g1	-0.03031	0.129448	1
Tmem248	0.04639	0.129494	1
Morf4l1	-0.0397	0.129577	1
Kdm5a	-0.03858	0.129619	1
Vps37b	-0.0458	0.129829	1
Ndufaf8	0.053427	0.129869	1
B4galt1	-0.05344	0.130187	1
Prrc1	-0.05585	0.130234	1
Mvp	0.047705	0.130307	1
Sh3bp1	-0.04647	0.130314	1
Comtd1	0.051908	0.130356	1
Rpn1	-0.05184	0.130437	1
Rpl7l1	0.054948	0.130608	1
Anks1	-0.03169	0.130751	1
Mapre1	-0.05418	0.130805	1
Prrc2c	-0.05668	0.13144	1
Gpbp1	-0.0461	0.131446	1
Anp32e	0.047371	0.131552	1
Ecd	-0.02416	0.131768	1
Actb	0.016687	0.131921	1
Sec31a	-0.04487	0.131932	1
Ccnt1	-0.03943	0.132061	1
Eri3	0.031121	0.132085	1
Wbp1l	-0.03594	0.132162	1
Lbr	-0.0393	0.13231	1
Cfl1	0.027388	0.132965	1
Trmt6	0.034223	0.133081	1
Ezh1	-0.03913	0.133108	1
Pa2g4	0.047636	0.133278	1
Kansl1l	-0.04849	0.133365	1
Parp10	-0.04819	0.13362	1
Med13l	-0.04922	0.133926	1
Ep300	-0.04078	0.133976	1
Pxn	-0.03344	0.134339	1
Tyk2	-0.03868	0.134381	1
Arl8a	0.05244	0.13445	1
Map2k2	0.048493	0.134516	1
Ankrd44	-0.05533	0.134555	1
37316	-0.05149	0.134742	1
Emc7	-0.05855	0.134794	1
B4galt4	-0.04454	0.13491	1
Polg	-0.03585	0.134996	1
Hbs1l	-0.0408	0.135404	1
Wipf2	-0.03368	0.135637	1
Gspt1	0.05197	0.135639	1
Eif6	0.053644	0.135674	1
Nol12	0.039911	0.135712	1
Birc6	-0.05226	0.135955	1
Zfp646	-0.04108	0.135982	1
Cdc5l	-0.04492	0.136047	1
Psmd9	0.046456	0.136314	1
Snrpd3	0.060508	0.136471	1
Macf1	-0.0584	0.13693	1
Cenpx	0.050572	0.137175	1
Wbp2	0.05411	0.137233	1
Uba5	-0.03384	0.137296	1
Cdk7	-0.04297	0.137305	1
Atp6ap1	0.043637	0.13741	1
Dpf2	-0.05122	0.137481	1
Blcap	-0.04343	0.137885	1
Erg28	-0.05142	0.137971	1
Gid8	0.043463	0.13807	1
Orai2	-0.02948	0.138082	1
Eif3m	0.048803	0.13813	1
Ddx3y	-0.0511	0.138214	1
BC005624	0.049848	0.138227	1
Osbpl8	-0.0367	0.138673	1
Kansl1	-0.05292	0.139004	1
Cox5a	0.043493	0.139122	1
Ifi27	0.05817	0.139326	1
Hpf1	0.057739	0.139337	1
Gm9993	0.041993	0.139411	1
Trim2	-0.02627	0.139419	1
Itm2b	0.011444	0.139443	1
Dbi	0.056614	0.139641	1
Smn1	-0.05201	0.139677	1
Arf3	-0.05199	0.140029	1
Kansl3	0.040458	0.140149	1
Fkrp	-0.03595	0.140196	1
Clpx	-0.04565	0.140582	1
Ylpm1	-0.04935	0.140585	1
Mprip	-0.05137	0.14062	1
Cnep1r1	-0.03913	0.140849	1
Pex16	-0.02831	0.140875	1
Bbs9	-0.03592	0.140894	1
Tars	0.042048	0.140962	1
Fbxo4	0.034208	0.140994	1
Hspb11	0.027738	0.141175	1
Ptprs	0.045557	0.141184	1
Mpeg1	0.024075	0.141187	1
Tspan14	-0.05462	0.141188	1
Pfn1	0.021758	0.141664	1
Mettl3	-0.03166	0.141665	1
Zfp36l1	-0.05153	0.141798	1
Ssu72	-0.05409	0.141868	1
Pdap1	0.045794	0.142393	1
2310039H08Rik	0.023842	0.14248	1
Eef1e1	0.058716	0.14261	1
Fyco1	-0.04162	0.14282	1
Dnmt1	-0.04341	0.142941	1
Nav2	-0.05045	0.143022	1
Eid2	-0.03235	0.143164	1
1700017B05Rik	-0.04464	0.143476	1
Orai1	-0.04747	0.143856	1
Ctnna1	-0.04162	0.143861	1
Ssrp1	-0.03317	0.144098	1
Ebpl	0.051167	0.144391	1
Tsfm	0.041841	0.144443	1
Mettl6	0.034915	0.14455	1
Ppil3	0.031819	0.144635	1
Pdcd11	0.031401	0.1449	1
Tecr	0.039805	0.145505	1
Smc1a	-0.05081	0.145676	1
Stt3b	-0.04205	0.145913	1
Msl3	-0.04581	0.146075	1
Rcbtb2	0.049484	0.146231	1
Ngrn	-0.03679	0.146258	1
Bcl7b	-0.04895	0.146357	1
Zfyve16	-0.04656	0.146379	1
Atp11b	-0.05227	0.146673	1
Phf1	-0.03753	0.146723	1
Coro1c	0.03437	0.146814	1
Smim12	0.038177	0.146846	1
Tmx3	-0.04986	0.147068	1
Plin3	0.029518	0.147083	1
Wasf2	-0.02708	0.147719	1
Anapc7	0.051352	0.147922	1
Prpf18	-0.03197	0.147968	1
Gm45223	-0.03315	0.147984	1
Gm43305	-0.01982	0.148017	1
Kdm3a	-0.0409	0.148081	1
Rhog	-0.05163	0.148436	1
Sirt7	-0.04875	0.148476	1
Acly	-0.03794	0.148965	1
Mpst	0.046231	0.149434	1
Mindy2	-0.03976	0.14949	1
Dnm1l	-0.05329	0.14959	1
Ctso	-0.04553	0.149599	1
Ssr2	0.045592	0.149604	1
E4f1	-0.03482	0.149789	1
Adam15	-0.0483	0.149997	1
Hps5	-0.03292	0.150333	1
Syf2	0.052048	0.150445	1
Psmb1	0.046706	0.150524	1
Hmgcl	-0.04243	0.150825	1
Arl10	-0.04663	0.150846	1
Ubap1	-0.02688	0.150856	1
Apbb1ip	-0.04703	0.150872	1
Chic2	0.049655	0.150938	1
Slc38a10	-0.05037	0.151046	1
Sbf2	-0.05253	0.151115	1
Selenop	-0.02781	0.15129	1
Cyb561d2	0.043015	0.151291	1
Atp6v1c1	0.057581	0.151357	1
Zfp955b	-0.0283	0.151388	1
Cdc42se2	-0.04212	0.1515	1
Ctbp1	-0.05349	0.151549	1
Nfia	-0.05508	0.152174	1
Use1	0.054742	0.15221	1
Fmc1	0.031343	0.152569	1
Pinx1	-0.03688	0.152592	1
Rictor	-0.04699	0.15265	1
Ash2l	-0.04019	0.152662	1
Brip1os	-0.05641	0.152808	1
Spg20	0.05208	0.153114	1
Rft1	-0.03303	0.153333	1
Sptlc2	-0.05296	0.153351	1
Itpripl2	-0.04014	0.153611	1
Trmt1l	-0.03947	0.153988	1
Gar1	0.038655	0.154103	1
Abcb4	0.043225	0.154198	1
Phka2	0.03412	0.154534	1
Tbc1d9	-0.05287	0.154575	1
Eef2kmt	0.036704	0.154588	1
Bsg	0.02056	0.154725	1
Hnmt	-0.03853	0.154908	1
Ncbp3	-0.04464	0.154961	1
Stxbp2	0.033832	0.155003	1
Nckap1l	-0.04973	0.15511	1
Prr5l	-0.04982	0.155139	1
Rnf2	0.034692	0.155151	1
Dcaf12	-0.04107	0.155221	1
Spns2	-0.02418	0.15526	1
Riox1	-0.04308	0.155342	1
Stag2	0.049584	0.155398	1
Sdhaf1	0.044224	0.155552	1
Nudt13	-0.04104	0.15556	1
Pias1	-0.04321	0.155807	1
Snx6	-0.05063	0.155818	1
Atp6v0a1	-0.03449	0.155836	1
Tmem101	0.045567	0.155859	1
Ndufb3	0.057156	0.156419	1
Kmt5a	0.046263	0.156568	1
Psmc6	0.047159	0.156648	1
Crlf3	-0.04773	0.156719	1
Cpd	0.050201	0.156839	1
Ddx18	0.055251	0.157528	1
Ppp1r15a	-0.03858	0.157598	1
Ppp3r1	-0.04697	0.157881	1
Bzw1	0.044959	0.158156	1
Pink1	0.039886	0.158238	1
Washc3	0.046228	0.15834	1
Dnajc4	-0.04491	0.158421	1
Kctd2	-0.04497	0.158815	1
Nfkbie	-0.02784	0.159383	1
39142	-0.03857	0.159476	1
Txndc15	-0.04747	0.159557	1
Rps6ka5	-0.0377	0.159775	1
Arhgef2	-0.05079	0.159993	1
Rb1	-0.03534	0.160186	1
Hdac3	-0.02948	0.160427	1
Sf3b2	-0.04674	0.160681	1
Me2	-0.03673	0.161174	1
0610010K14Rik	-0.04643	0.161298	1
Cars	-0.02741	0.161387	1
Gpx1	0.040672	0.161416	1
Slc35e1	-0.03426	0.161487	1
Araf	-0.04629	0.161495	1
Igsf6	-0.04082	0.161673	1
Emc8	0.052554	0.161711	1
Tma7	0.049004	0.161974	1
Phkb	-0.03369	0.162046	1
Cast	0.037249	0.162131	1
Tasor	-0.05444	0.162196	1
Ndufaf4	0.035106	0.162523	1
Fuca2	0.042616	0.162634	1
Med21	-0.04222	0.163002	1
Sox4	-0.04878	0.163454	1
Cltc	0.036558	0.163768	1
Rab11a	0.048233	0.163977	1
Rgl2	-0.04576	0.164002	1
Chsy1	-0.02968	0.164026	1
Cmas	-0.04117	0.164053	1
Cpsf4	0.036827	0.164287	1
Snx5	0.036164	0.165187	1
Rbm5	-0.04866	0.165556	1
Itpr2	-0.04227	0.16559	1
Poldip3	-0.04376	0.165641	1
Kdm3b	-0.05704	0.165662	1
Nol8	0.029454	0.165776	1
Derl1	-0.04346	0.166122	1
Eif2ak1	-0.04211	0.166403	1
Bclaf1	-0.0473	0.166582	1
Ppm1g	0.054026	0.166756	1
Ncoa7	-0.03521	0.166788	1
Copg1	-0.02739	0.166959	1
Ncf2	-0.05446	0.16774	1
Stat6	-0.03183	0.167748	1
Sod2	0.051155	0.168048	1
AI506816	-0.02698	0.168184	1
Herc2	-0.05056	0.168524	1
Nudcd3	-0.05171	0.168752	1
Cdc16	-0.03238	0.168865	1
Rnf5	-0.03567	0.169024	1
Rnf31	-0.02917	0.169132	1
Snrpg	0.043964	0.169224	1
Tmem183a	0.017911	0.16923	1
Rpap2	0.027669	0.16932	1
Jtb	0.039222	0.169453	1
Usp5	-0.02419	0.169732	1
Nudcd2	0.036077	0.169951	1
Inppl1	-0.03355	0.170279	1
Tifa	-0.04774	0.170351	1
Psmc1	0.04991	0.170381	1
Pold3	-0.0446	0.170531	1
Ndufa2	0.053388	0.170648	1
Slc35b3	0.0379	0.170665	1
Rps6ka1	-0.04965	0.170861	1
Ifit1	-0.02822	0.170984	1
AI837181	-0.04039	0.171231	1
Adap1	-0.03586	0.171287	1
Actl6a	0.043866	0.17129	1
Napg	0.044753	0.171384	1
Hcfc1r1	0.040323	0.171846	1
Adam9	0.032864	0.17202	1
Prpf38b	-0.05182	0.172119	1
Ralgapa1	-0.02691	0.172173	1
Mllt11	-0.03422	0.172373	1
Esco1	-0.03785	0.172784	1
Fer	0.057608	0.173161	1
Lin37	-0.02726	0.173312	1
Elob	0.042491	0.173844	1
9430038I01Rik	0.032711	0.173936	1
Slc25a11	-0.05153	0.173961	1
Rcn1	-0.03803	0.174	1
Ulk2	0.046292	0.174249	1
1810058I24Rik	0.052199	0.174304	1
Sigmar1	-0.03909	0.174428	1
Pfkl	0.051442	0.175734	1
Nacc1	-0.03153	0.175904	1
Atp6v1a	0.047398	0.176283	1
Imp3	0.042246	0.176472	1
Arl6ip4	-0.04283	0.17687	1
Golga3	-0.0242	0.176924	1
Atf7	-0.04369	0.177057	1
Slc38a7	0.027612	0.177094	1
Ankrd17	-0.04243	0.177199	1
Usp16	0.034611	0.177286	1
Gnb1	0.041452	0.177602	1
Sft2d1	0.041608	0.177762	1
Exosc5	0.05431	0.177841	1
Tpr	-0.05398	0.177976	1
Atp5b	0.045376	0.178662	1
Map3k8	-0.03612	0.178924	1
Vti1a	0.036515	0.17893	1
Tubgcp2	0.022931	0.178953	1
Mrps26	0.05247	0.179026	1
Pnpla2	-0.03929	0.179267	1
Mpp6	0.03787	0.179643	1
Bmi1	-0.03408	0.179924	1
Narfl	-0.03775	0.180275	1
Bax	0.041392	0.180623	1
Mrgbp	-0.04958	0.180658	1
[truncated: 3,797 more rows]

## Sheet: DEGs Cycling miR132OE
gene	avg_log2FC	p_val	p_val_adj
Rpl24	0.302716	1.30357e-08	0.000206512
Sdf2l1	-0.304188	1.83983e-08	0.000291466
Rps10	0.275174	3.2449e-08	0.000514058
Rps13	0.150876	4.75134e-08	0.000752707
H2-K1	0.185903	6.52076e-08	0.00103302
Calr	-0.211772	1.70958e-07	0.00270831
Fcrls	-0.301097	4.49146e-07	0.00711538
Pdia3	-0.138802	6.02752e-07	0.00954879
Hspa5	-0.246733	9.67052e-07	0.01532
Rps11	0.101279	1.78158e-06	0.0282239
Pdia6	-0.242589	1.97478e-06	0.0312844
Rpl29	0.141093	3.98952e-06	0.063202
Rpl23a	0.230753	4.65772e-06	0.0737876
Fscn1	-0.299563	5.11237e-06	0.0809902
Ly6a	0.266903	5.35046e-06	0.084762
Rps19	0.113018	5.69486e-06	0.0902179
Xbp1	-0.297653	7.79288e-06	0.123455
Rpl23	0.0925476	8.99814e-06	0.142549
Fau	0.0814483	9.39585e-06	0.148849
H2-Q7	0.319458	1.02331e-05	0.162113
Tipin	-0.305143	1.16864e-05	0.185136
Rpn1	-0.296469	1.31308e-05	0.208018
Rps24	0.0903628	1.7567e-05	0.278297
Gm10076	-0.279084	2.11279e-05	0.334708
Ifi47	0.307221	2.631e-05	0.416803
Erh	-0.279541	2.93437e-05	0.464863
Tcirg1	-0.272203	3.09297e-05	0.489988
Stip1	-0.272125	4.62857e-05	0.733258
Cd52	0.158148	4.828e-05	0.764852
Rps9	0.0919664	4.94934e-05	0.784074
Psmb8	0.11941	5.03878e-05	0.798244
Cul1	-0.246294	6.22105e-05	0.985539
Hsp90aa1	-0.206511	6.26725e-05	0.992857
Rps7	0.144047	6.54792e-05	1
Dnajc21	-0.231705	6.61664e-05	1
Pla2g15	-0.259957	6.89556e-05	1
Susd3	-0.281965	8.05965e-05	1
Hsp90ab1	-0.107343	8.27717e-05	1
Creld2	-0.287684	8.82875e-05	1
Ubb	-0.103463	9.07482e-05	1
Gpx1	0.161166	9.8332e-05	1
Cpsf6	-0.256709	9.94461e-05	1
Fus	-0.26209	0.000111856	1
Fkbp4	-0.274982	0.000117354	1
Zw10	-0.188125	0.000120922	1
Rps26	0.128473	0.000124749	1
Ago2	-0.219463	0.000127818	1
Colgalt1	-0.258647	0.000128274	1
Cbfa2t3	-0.186163	0.000136815	1
Rnaseh2c	0.240626	0.000141087	1
Brip1os	-0.238939	0.00014827	1
Psip1	-0.275266	0.000157531	1
Rpl18a	0.0989625	0.00016235	1
Mbtps2	-0.13299	0.000162888	1
Canx	-0.206475	0.000166817	1
Prim1	-0.221657	0.000167074	1
Scrib	-0.137729	0.000179913	1
Pole4	-0.256724	0.000192093	1
Smc6	-0.257867	0.000193042	1
Rps15a	0.0997551	0.00020397	1
Pts	-0.216202	0.000217716	1
Tcn2	-0.249266	0.000217904	1
Zfp950	-0.191503	0.000225801	1
1700017B05Rik	-0.226715	0.000229537	1
Ubash3b	-0.246479	0.000233985	1
Syce2	-0.231224	0.000241567	1
Cdc45	-0.189226	0.00026183	1
Hsp90b1	-0.136552	0.000263899	1
Psmb10	0.203067	0.00027219	1
Rpl27a	-0.161189	0.000275864	1
Abhd12	-0.173218	0.000280156	1
Csf1r	-0.139311	0.000285417	1
Hist1h4h	-0.177641	0.00029635	1
Elavl1	-0.243769	0.000297687	1
Abca1	-0.228217	0.00032618	1
Syngr2	-0.231621	0.00035576	1
Brca1	-0.237721	0.000361695	1
B2m	0.0734378	0.000361876	1
Nap1l4	-0.233394	0.000373874	1
Gatd1	0.234937	0.00038853	1
Ezh2	-0.254727	0.000396346	1
Ddx49	-0.167134	0.00040291	1
Cxxc5	-0.254527	0.000435999	1
Ifi27l2a	0.168116	0.000446206	1
Hax1	0.210107	0.000452234	1
Parp12	-0.229876	0.000458772	1
Shprh	-0.153934	0.000463695	1
Hspa8	-0.129835	0.000465845	1
Tram1	-0.218542	0.00051781	1
Yipf1	-0.224299	0.000534054	1
Samsn1	-0.244402	0.000539322	1
Eef1a1	0.0670026	0.000543741	1
Creg1	-0.214042	0.000544407	1
Rbm3	0.126783	0.000545779	1
Aif1	0.104621	0.00056859	1
H2-D1	0.0953678	0.000574841	1
Rpl41	0.0768555	0.000574919	1
Smad1	-0.18631	0.000577141	1
Nme7	-0.131985	0.000613939	1
Nkx6-2	0.114835	0.000629139	1
Actg1	0.0760218	0.000638945	1
Ano8	-0.125053	0.000661057	1
Cd164	-0.225216	0.000665656	1
Rplp2	0.0833418	0.000666375	1
Rpl37a	0.0806417	0.00069127	1
Cbx6	-0.116499	0.000705872	1
Ppid	-0.229853	0.000709834	1
Atad2	-0.264458	0.000743726	1
Gm26917	-0.377065	0.000767606	1
Gatb	-0.129469	0.000768642	1
Pdia4	-0.199948	0.000786464	1
Hexb	-0.0788031	0.000789424	1
Tuba1b	0.107596	0.000822731	1
Rpl19	0.0730845	0.000824931	1
Sh3bgrl3	0.0930755	0.000837703	1
2810006K23Rik	-0.218014	0.000880824	1
Eif3f	0.15219	0.0008825	1
Rbm43	-0.179171	0.00100166	1
Cmtm6	-0.231557	0.00101226	1
Clcn4	-0.177203	0.00102221	1
Vgll4	-0.204945	0.00103848	1
B4galt3	-0.154479	0.00106957	1
Rps27a	0.0663064	0.00107908	1
AI506816	-0.212598	0.00108032	1
Uhrf1	-0.206611	0.00110106	1
mt-Nd3	-0.236262	0.00111221	1
Nup205	0.162917	0.00111637	1
Hsd17b12	-0.215746	0.00111807	1
Gna11	-0.187091	0.00112111	1
Cfh	-0.229202	0.00115509	1
Npc2	0.0875212	0.00118456	1
Nup155	-0.136599	0.00121279	1
Clcc1	-0.217369	0.00124117	1
Eif4ebp2	-0.163345	0.00125932	1
Aen	-0.161458	0.00126065	1
R3hdm2	-0.171187	0.00126854	1
Pon2	-0.207277	0.00129182	1
Hpgd	-0.233925	0.00130228	1
Tusc3	-0.208229	0.00133511	1
Zfp212	-0.10215	0.00136629	1
Mir99ahg	-0.171951	0.00137764	1
Dicer1	-0.187019	0.00139534	1
Med25	-0.144323	0.00143509	1
Ube2h	-0.175384	0.00144071	1
Pmp22	-0.243707	0.00145379	1
Adprhl2	-0.165083	0.00146519	1
Safb	-0.208963	0.00147244	1
Col27a1	-0.145077	0.00149111	1
Hspd1	-0.224945	0.00150988	1
Pla2g16	0.246435	0.00152192	1
Cnep1r1	-0.17706	0.00153829	1
Ash1l	-0.224308	0.00155057	1
Fbrsl1	-0.20182	0.00156976	1
Mafg	-0.212728	0.00158429	1
Slc44a2	-0.156871	0.00164722	1
Lsp1	0.174127	0.00170101	1
Tspo	0.0976378	0.00173474	1
Wdfy3	-0.151746	0.00178783	1
Gstp1	-0.16273	0.00182817	1
Fkbp5	-0.194804	0.00184206	1
Rps20	0.0660306	0.0018485	1
Ankzf1	-0.108962	0.00186473	1
Nrros	-0.21721	0.00187376	1
Cnpy3	-0.206693	0.00190935	1
Hnrnpa2b1	-0.134847	0.00191035	1
Bcor	-0.119481	0.00191192	1
Mcm7	-0.200435	0.00196334	1
Ucp2	0.161199	0.00200791	1
Eml4	-0.200496	0.00202292	1
Cotl1	0.110883	0.00202468	1
Donson	-0.121168	0.00202698	1
Slc16a3	-0.206797	0.00208157	1
Asap1	-0.211489	0.00209452	1
Uhrf1bp1l	0.100411	0.00210992	1
Etfb	0.204659	0.00211709	1
Cct4	-0.187837	0.00216789	1
Ccl9	-0.175344	0.00218903	1
Cst3	-0.0707863	0.00219369	1
Selenow	0.234768	0.00219894	1
Tssc4	-0.179303	0.00220891	1
Galnt1	-0.206447	0.00221123	1
Tmem33	-0.204848	0.00222725	1
Pgp	-0.208383	0.00223526	1
Rpl22	0.0871246	0.00224127	1
Tmsb4x	0.0433213	0.00226296	1
Spns1	-0.167043	0.00226517	1
Tmem176a	-0.219924	0.00227966	1
Cox5b	0.114397	0.00229735	1
Ift74	-0.123515	0.0023075	1
Socs1	0.258091	0.00231603	1
Ado	-0.166704	0.00237945	1
Sema4c	-0.164191	0.00240028	1
Selplg	-0.108939	0.00243014	1
Ccne1	-0.189991	0.00243104	1
Rpl34	0.0878083	0.00243626	1
Acat2	-0.152181	0.00244468	1
D5Ertd579e	-0.159389	0.0024867	1
Dnajc3	-0.206847	0.00248766	1
Sec62	-0.207642	0.00251236	1
Ndufb10	0.191771	0.00253544	1
Calu	-0.172487	0.00253966	1
Rapgef5	-0.200117	0.0025427	1
Atp2a2	-0.198507	0.00256503	1
Dctd	-0.0947243	0.00260331	1
Mrpl12	-0.195448	0.00262247	1
Srsf2	-0.203709	0.00263688	1
Yipf6	-0.14584	0.00265573	1
Fen1	-0.208089	0.00267948	1
Srsf3	-0.130581	0.00268628	1
Epsti1	0.178501	0.00268714	1
Mast2	-0.0859971	0.00269298	1
Dnajc9	-0.221231	0.0027305	1
Cables1	-0.158676	0.00273232	1
Man1a	-0.151719	0.0027337	1
Prpf4b	-0.228714	0.00279254	1
Psmb9	0.126916	0.00281477	1
Rps16	0.0764897	0.00283315	1
Slc35e1	-0.131226	0.00284281	1
Ctdspl	-0.115742	0.0028438	1
Rbbp4	-0.194824	0.00287128	1
Manf	-0.139943	0.00287746	1
Pold1	-0.12085	0.00287985	1
Slc29a1	-0.216427	0.00291232	1
Ankrd16	-0.119102	0.00295412	1
Ptms	0.130568	0.00296967	1
Prmt5	-0.13026	0.00298216	1
Usp48	-0.159911	0.00301477	1
Fancd2	-0.126495	0.00309946	1
Gpatch8	-0.152233	0.00312136	1
Rpl11	0.0640346	0.00312473	1
Rps14	0.0710514	0.00316121	1
Pcna	-0.211094	0.0031641	1
Ankrd10	-0.180476	0.00318436	1
Rps6	-0.131096	0.00318535	1
Ppm1h	-0.160448	0.00318541	1
Selenon	-0.10064	0.00318571	1
Kctd12	-0.23056	0.00322624	1
Brd4	-0.185584	0.00326614	1
Mecr	-0.117271	0.0032716	1
Uap1l1	0.205076	0.00329695	1
Hnrnpl	-0.201909	0.00329823	1
Rps21	0.0553002	0.00330349	1
Ccdc50	-0.196023	0.00334652	1
Hist1h2ap	-0.261763	0.00338197	1
Itgb5	-0.123511	0.00338299	1
Rps5	0.068559	0.00338846	1
Snta1	-0.176929	0.00341148	1
Rpl32	0.0673777	0.00344356	1
Senp2	-0.198811	0.0034748	1
Actr8	-0.116578	0.00350848	1
Nanos1	-0.0945797	0.00351277	1
Snx3	-0.206535	0.0035185	1
Paip1	-0.174085	0.00354104	1
Rrp7a	-0.189292	0.00354809	1
Rpl26	0.0672775	0.0035644	1
Coro1a	0.0749837	0.00360205	1
Capns1	0.185131	0.00366756	1
Lcp2	-0.192161	0.00369424	1
H2-DMa	0.179624	0.00372388	1
Atp2c1	-0.194623	0.00374115	1
Rad54l	-0.152023	0.00383551	1
Ncbp2	-0.166403	0.00388974	1
Tifa	-0.176256	0.00394924	1
Stab1	-0.150468	0.00396862	1
Tyms	-0.219596	0.00401559	1
Pdlim4	-0.170589	0.00403136	1
Ap2a2	-0.110545	0.00405533	1
Cdk5r1	-0.118562	0.0040605	1
Smad2	-0.182373	0.00409955	1
Bhlhe41	-0.210604	0.00410095	1
Csmd3	-0.16117	0.00413855	1
Leprot	-0.185685	0.00419509	1
Armc1	-0.190389	0.00425661	1
Galnt12	-0.16161	0.00425661	1
Eefsec	-0.193741	0.00426605	1
Scamp2	-0.17661	0.00430911	1
Pwwp3a	-0.12144	0.00431859	1
Khdrbs3	-0.170624	0.00434485	1
Hs2st1	-0.157934	0.00435722	1
Sfpq	-0.191086	0.00437714	1
Sirpa	-0.195589	0.0044265	1
Ptprj	-0.152115	0.00444188	1
Psmb5	0.166384	0.00445058	1
Zfhx3	-0.223553	0.00447048	1
Limd2	0.160876	0.00448325	1
Etv6	-0.153671	0.00449628	1
Rpsa-ps10	0.125504	0.00456847	1
Tspan4	-0.174256	0.00460792	1
Gpaa1	-0.183597	0.0046259	1
Zbtb12	-0.10539	0.00462941	1
Slc12a4	-0.0858444	0.00463342	1
Gm21926	-0.118688	0.00464587	1
Bzw1	-0.186778	0.00467446	1
Srm	-0.17829	0.00475194	1
Srsf7	-0.182163	0.00477699	1
Sap130	-0.122152	0.00479512	1
Sgk1	-0.236839	0.00491005	1
Prkar2a	-0.119817	0.00491913	1
Pnpla8	-0.156763	0.00495691	1
Ccnq	-0.162459	0.00498814	1
Cbfb	-0.160204	0.0050211	1
Ptgs1	-0.176549	0.00504905	1
Selenop	-0.165309	0.005052	1
1110038B12Rik	0.202266	0.00506927	1
Gemin7	-0.142973	0.00507286	1
Mrpl34	-0.187311	0.00510481	1
Hmg20b	-0.20125	0.00510602	1
Cep131	-0.0933637	0.00511454	1
Mcm6	-0.210853	0.00513435	1
Smc4	-0.195609	0.00524668	1
Supt16	-0.192681	0.00525252	1
H2-T22	0.204088	0.0053254	1
Dut	-0.21259	0.0053372	1
Prkcsh	-0.16459	0.00537051	1
Pla2g4a	-0.19163	0.00537862	1
Rptor	-0.121778	0.00541927	1
Kdm7a	-0.108543	0.00546228	1
Zfp869	-0.13295	0.00547359	1
Cebpzos	-0.177592	0.00551084	1
Tgfb1	-0.191181	0.00557095	1
Trim27	-0.186485	0.00559783	1
Aatf	-0.157686	0.00560482	1
Uck1	-0.147408	0.00562556	1
Ube2e3	-0.167967	0.00563425	1
Ddx46	-0.187004	0.00564136	1
Ptpra	-0.199569	0.00575699	1
Sparc	-0.133194	0.00575979	1
Dnaja1	-0.180508	0.00584997	1
Rpl39	0.0713277	0.00587739	1
Slco2b1	-0.193905	0.00590324	1
Nav2	-0.190754	0.00593412	1
Hist1h2be	0.125904	0.00597922	1
Snx12	-0.121326	0.00604352	1
Tasor2	-0.118139	0.00604895	1
Nrp1	-0.207858	0.00605359	1
P2ry14	0.123901	0.00605867	1
Taf1d	-0.211298	0.00605954	1
Vsir	-0.188599	0.00607743	1
Lrrc59	-0.168733	0.00608279	1
Slc40a1	-0.148024	0.0061044	1
Kdm2b	-0.175122	0.00612049	1
Nufip1	-0.123267	0.00615089	1
Pgs1	-0.170938	0.00617989	1
Phrf1	-0.142524	0.00623487	1
Rpl10a	0.0674028	0.00630142	1
Kmt5a	-0.181047	0.00635308	1
Rps27	0.0799197	0.00635381	1
Hbp1	-0.113907	0.00636165	1
Rps18	0.0764326	0.00637137	1
Ncapd3	-0.213731	0.00640912	1
Bcap31	-0.184021	0.0064352	1
Phf11b	0.144427	0.00644489	1
Rfc3	-0.197352	0.00648923	1
Lsm3	0.200606	0.00650388	1
Ctsa	-0.190193	0.00652502	1
Nfatc2	-0.113468	0.00653463	1
Cklf	-0.148295	0.00670719	1
Pdia5	-0.162632	0.00676974	1
Klf2	0.154474	0.00679521	1
Epb41	-0.132112	0.00681428	1
Hat1	-0.208982	0.00681668	1
A630089N07Rik	-0.11534	0.00683873	1
Tmem206	-0.136968	0.00688491	1
Dnajc1	-0.173213	0.00691357	1
Tgs1	-0.196786	0.00692235	1
Ccl25	-0.10286	0.00696199	1
Pbdc1	-0.138783	0.00699664	1
Nav3	-0.223605	0.0070145	1
G3bp1	-0.180966	0.00701582	1
Dock2	0.197742	0.00704239	1
Galc	-0.1154	0.0070553	1
Cryl1	-0.196101	0.00708587	1
Knl1	-0.22136	0.00723031	1
Ncf2	-0.162919	0.00723866	1
Il6ra	-0.199294	0.00725631	1
Tmed2	-0.138061	0.00725687	1
Smg1	-0.151108	0.00725823	1
Itgam	-0.187716	0.00726365	1
Itpripl1	-0.142951	0.00733682	1
Ep400	-0.148669	0.00733987	1
Atl3	-0.0954632	0.00734146	1
Ttyh3	-0.117098	0.00738662	1
Smc1a	-0.191784	0.00741427	1
Hjurp	-0.216987	0.00742719	1
Tnfrsf21	-0.173764	0.00751982	1
Triobp	-0.125167	0.00753827	1
Dnmt3a	-0.17057	0.00758969	1
AU022252	-0.0782427	0.00764588	1
Yes1	-0.0877172	0.00764588	1
Ago3	-0.0970969	0.0077578	1
Nfia	-0.142335	0.00793217	1
Gbp3	0.210008	0.00794107	1
Snx7	-0.111868	0.00795724	1
Pip5k1a	-0.125447	0.00797883	1
Iigp1	0.311198	0.00802727	1
Rpa2	-0.158716	0.0080433	1
Pi4k2a	-0.138794	0.00812456	1
Pim1	0.205287	0.00812597	1
Zkscan6	0.0897236	0.00818868	1
Zfp934	-0.102199	0.00826201	1
G530011O06Rik	-0.141732	0.00827485	1
Zfp862-ps	-0.123089	0.00828608	1
Arhgap22	-0.115775	0.00831991	1
Mgst3	-0.138174	0.00831991	1
Cse1l	-0.128216	0.00832232	1
Alg8	-0.152293	0.00835046	1
Sirt3	-0.108581	0.00835946	1
Slc2a1	-0.110457	0.0083723	1
Bnip1	-0.106568	0.00844584	1
Tpd52	-0.171006	0.00847128	1
Tm9sf3	-0.176195	0.00850053	1
Chuk	-0.134793	0.00852594	1
Rpl35a	0.0669026	0.00856004	1
Tubg1	-0.159768	0.00857207	1
Emc10	-0.16303	0.00861768	1
Ppp3cb	-0.146724	0.00865738	1
Asf1b	-0.189944	0.00865911	1
Slc35a2	-0.1378	0.00867797	1
Slc39a9	-0.0900501	0.00869634	1
Myo1f	-0.164592	0.00874381	1
Tyw1	-0.144603	0.00879409	1
Med13	-0.130063	0.00888298	1
Npat	-0.10703	0.00889109	1
Phf6	-0.0903811	0.00889519	1
Sclt1	-0.155952	0.00893113	1
Magt1	-0.177878	0.00912107	1
Cbx5	-0.182423	0.00912901	1
Ctps2	-0.143984	0.00917358	1
Cebpd	-0.167167	0.00918543	1
Tmf1	-0.172033	0.00921363	1
Slc25a1	-0.115578	0.00928409	1
Mrps27	0.130522	0.00936672	1
Rpl3	0.088408	0.00938712	1
Rps12	0.0508564	0.00942671	1
Cenpa	0.193628	0.00946347	1
Apbb1ip	-0.184079	0.00946433	1
Bicd2	-0.147113	0.00956187	1
Dse	-0.0831048	0.00960971	1
Jmjd1c	-0.18104	0.0096343	1
Rnmt	-0.0959887	0.00966112	1
Abhd17c	-0.124265	0.00967127	1
Rbmxl1	-0.182311	0.00982669	1
Ehd4	-0.174988	0.00984903	1
Specc1	-0.19269	0.00987512	1
Ccng2	-0.150969	0.00988265	1
Pcsk7	-0.142303	0.00989516	1
Spsb2	-0.112246	0.00989537	1
Ints6l	-0.16551	0.0099106	1
Trim24	-0.137432	0.00995258	1
Tradd	-0.111072	0.00997576	1
Erp29	-0.104294	0.010009	1
Gpr34	-0.187416	0.0100338	1
Cmtm8	-0.169999	0.0100448	1
Foxn2	0.0901182	0.0100616	1
Rad51	-0.166641	0.0100686	1
Npepps	-0.172852	0.0100951	1
Kcnk13	-0.163613	0.0101737	1
Brms1l	-0.0938041	0.0101991	1
Cox6c	0.119881	0.0102842	1
Isg15	0.104042	0.0102846	1
Rps4l	-0.163267	0.0102928	1
Zwilch	-0.139066	0.0103324	1
Kcnk12	-0.149556	0.0104239	1
Mcm5	-0.191792	0.0104726	1
Mpc1	-0.146497	0.0105099	1
Fignl1	-0.150468	0.0105352	1
Prdx2	0.165895	0.0105553	1
Chaf1a	-0.146353	0.0106076	1
Rai1	-0.100281	0.0106475	1
Rpl18	0.0462796	0.0106742	1
5730409E04Rik	-0.103132	0.0107019	1
Apod	-0.119179	0.0107531	1
Spice1	-0.0838977	0.0107978	1
Ints10	-0.0807533	0.0108122	1
Nudt5	-0.154082	0.0108539	1
Pld1	-0.150505	0.010867	1
Olfml3	-0.0941976	0.01087	1
Oaz1	0.0518198	0.0108958	1
Rad54b	-0.100313	0.0109057	1
Pole2	-0.0950483	0.0109781	1
Nosip	0.152374	0.0109828	1
Nudt3	-0.167199	0.010996	1
Morf4l2	-0.173311	0.0110684	1
Slc38a7	-0.0940899	0.0110808	1
Pcnx3	-0.102683	0.0110898	1
Erg28	-0.162886	0.0111306	1
Ctcf	-0.203351	0.0111626	1
Cdt1	-0.147933	0.0112075	1
Ap1m1	-0.111071	0.0112279	1
Zfp422	-0.102964	0.01124	1
B930036N10Rik	-0.0976401	0.0112574	1
Wapl	-0.182206	0.0112977	1
Tra2b	-0.189457	0.011321	1
Endod1	-0.131852	0.0113735	1
Zfp608	-0.10593	0.0114787	1
Fbxo45	-0.108736	0.0115185	1
Sf3b1	-0.155339	0.0115222	1
Hhex	-0.174311	0.0116681	1
Gm4204	-0.0994371	0.0116769	1
Cenpk	-0.161255	0.0117039	1
Sel1l	-0.140764	0.011726	1
Actl6a	-0.162059	0.0117574	1
Rap1b	0.106734	0.0117781	1
Nfkbia	-0.172323	0.0117836	1
Nr2f6	-0.116773	0.0118359	1
Lrrcc1	-0.14041	0.0118798	1
Cep192	-0.167519	0.0119045	1
Fxr1	-0.153804	0.011918	1
Mphosph8	-0.174471	0.0119993	1
Gapvd1	-0.141709	0.0120504	1
Polr1d	0.154327	0.0121117	1
Acox1	-0.0879241	0.0121852	1
Tmem63a	-0.142127	0.0122306	1
Fam102b	-0.179665	0.0122789	1
Tmx4	-0.142778	0.0122948	1
Hirip3	-0.161602	0.0123338	1
Wipi2	-0.0783823	0.0125011	1
Sart1	-0.152778	0.0125165	1
Zdhhc3	-0.115592	0.0125241	1
Zranb3	-0.0813546	0.0125475	1
Ctsf	-0.162433	0.012571	1
Sphk2	-0.100896	0.012643	1
Dync1h1	-0.144421	0.0127196	1
Rngtt	-0.115599	0.0128067	1
Scoc	-0.153246	0.012816	1
Arhgdib	0.121279	0.0128358	1
Apbb2	-0.0977333	0.0129779	1
Ghdc	-0.0832827	0.0129779	1
Stag1	-0.182209	0.0129867	1
Agmo	-0.0982303	0.0130752	1
2510039O18Rik	-0.132492	0.0130756	1
Mgme1	-0.122369	0.0131348	1
Rassf1	-0.15205	0.0131486	1
4632415L05Rik	-0.121301	0.0131566	1
Ilf3	-0.167984	0.0132083	1
Cspp1	-0.156669	0.0132199	1
Ccnl2	-0.151378	0.0132539	1
Slc30a5	-0.120532	0.0132564	1
Cox6b1	0.0712922	0.0133294	1
Etv1	-0.106925	0.0134262	1
Thap12	-0.115908	0.0134859	1
Dyrk2	-0.0902045	0.0134907	1
Tspan7	-0.159174	0.0135804	1
Ppp2r5c	-0.134407	0.013608	1
Ascc2	-0.0699764	0.013617	1
Tedc1	-0.0906265	0.0137021	1
Nfx1	-0.122749	0.0137718	1
Fchsd2	-0.175533	0.0138165	1
Ebp	-0.164134	0.0138564	1
Rin2	-0.136988	0.0138765	1
Mdn1	-0.0967303	0.0138874	1
Ppp1r21	-0.138629	0.0139353	1
Eif4a1	-0.0950955	0.0139546	1
Cdc6	-0.100253	0.0140839	1
Pa2g4	-0.164733	0.0142472	1
March1	-0.146651	0.0142789	1
Zfp644	-0.162167	0.0142883	1
St13	-0.163194	0.0143221	1
Akr1b10	-0.130118	0.0143979	1
Cep57	-0.163748	0.0144407	1
Ncapg2	-0.135487	0.0144925	1
Uhmk1	-0.103749	0.0144975	1
Top2a	-0.192773	0.0145799	1
Lpcat1	-0.140362	0.0146155	1
Large1	-0.0853762	0.0146531	1
Stoml2	-0.155744	0.014668	1
Romo1	-0.165237	0.014679	1
Zfp367	-0.109209	0.0147186	1
Casp8ap2	-0.164678	0.0147757	1
Arhgdia	-0.116148	0.014796	1
Irf5	-0.169919	0.0148224	1
Nsd2	-0.177737	0.01484	1
P4hb	-0.159223	0.0148569	1
Zfp444	-0.0705079	0.0148926	1
Unk	-0.0999937	0.0148934	1
Cyba	0.0464894	0.0149234	1
Casp7	-0.114549	0.0149394	1
Nupl2	-0.0953668	0.0149702	1
Emd	-0.141732	0.0150382	1
Adam10	-0.166472	0.0150866	1
Slfn5	0.184306	0.0150927	1
B3galnt1	-0.112211	0.0151179	1
Pros1	-0.148318	0.0151454	1
Aurkb	-0.175348	0.0152499	1
Txndc15	-0.161975	0.0153534	1
Chst7	-0.151306	0.0154382	1
Rab35	-0.138402	0.0154519	1
Ccnf	-0.166618	0.0154772	1
Ndufb9	0.135691	0.0154793	1
Clptm1	-0.169657	0.0155145	1
Fbxo28	-0.127548	0.0155694	1
Ppp1r15b	-0.130424	0.0155854	1
Slc48a1	-0.0939021	0.0156268	1
Phf21a	-0.0784484	0.0156465	1
Hint2	-0.126652	0.015877	1
Ltc4s	-0.177909	0.015976	1
Enkd1	-0.100203	0.0160576	1
Slc33a1	-0.0888546	0.0160702	1
N4bp2l1	-0.0672438	0.0160737	1
Tmpo	-0.149593	0.0161055	1
Ncbp1	-0.134954	0.0161125	1
Samd9l	0.119901	0.0162146	1
Cttnbp2nl	-0.165117	0.0163223	1
Poc1b	-0.123975	0.0163821	1
Tgfbr1	-0.172086	0.0163879	1
Ywhah	-0.104294	0.0164214	1
Nolc1	-0.148816	0.0165455	1
Inafm1	-0.0824982	0.0165904	1
Atad1	-0.126619	0.0165976	1
Slc1a3	-0.156815	0.0166322	1
Gm47283	-0.197859	0.0166618	1
Nupr1	0.197115	0.0167068	1
Ctsl	-0.127701	0.0167704	1
Rtn1	-0.129273	0.0168324	1
Tial1	-0.155787	0.0168426	1
Gm26520	-0.0843014	0.01691	1
Rbm10	-0.12049	0.0169913	1
Usp40	-0.0813426	0.0169923	1
Srek1	-0.169332	0.0170099	1
Ahsa1	-0.157471	0.0170301	1
Xpr1	-0.0870703	0.017224	1
Sec23b	-0.11067	0.0172325	1
Dcun1d1	-0.110195	0.0172484	1
Creb1	-0.121272	0.0172619	1
Hipk2	-0.136039	0.0172827	1
Ppif	-0.114338	0.0173049	1
Rdx	-0.165102	0.0173516	1
Trmt2a	-0.0983707	0.0173594	1
Flcn	-0.0878344	0.0173895	1
Rpl36	0.0637562	0.0174563	1
Nfkbie	-0.0927487	0.0175033	1
Naglu	-0.136362	0.0175512	1
Ptges2	-0.0802273	0.0175601	1
Fkbp9	-0.0647735	0.0175856	1
Nabp2	-0.132946	0.0175936	1
Slc25a46	-0.0955902	0.0176192	1
Timm17a	-0.156937	0.0176454	1
Atad2b	-0.142498	0.0176509	1
Pcm1	-0.156152	0.0176653	1
Chn2	-0.0934857	0.0178995	1
Pja2	-0.100388	0.0178995	1
Mcm4	-0.142894	0.017932	1
Ywhag	-0.138337	0.0179325	1
Rasal2	-0.0827559	0.0179602	1
Spata5	-0.0904862	0.0179605	1
AW554918	-0.0875732	0.0179907	1
Rap1gds1	-0.115606	0.017998	1
Vamp5	-0.130538	0.018013	1
Egln1	-0.118669	0.0180998	1
Mfsd12	-0.127872	0.0181228	1
Mid1ip1	-0.142963	0.018141	1
Dhx30	-0.108759	0.0181696	1
Ralgapb	-0.101678	0.0182066	1
Dennd4a	-0.150055	0.0182232	1
Ftsj3	-0.133857	0.0182236	1
Cdkn3	0.183863	0.0182249	1
Ccnd1	-0.161686	0.0182556	1
Cep128	-0.11978	0.0182945	1
Akna	-0.122455	0.0183695	1
Nop10	-0.142622	0.018382	1
Leng1	0.116196	0.0183935	1
Txndc5	-0.115933	0.0184682	1
Thrsp	-0.153812	0.0185051	1
Zmat2	-0.157347	0.0185122	1
Chka	-0.125123	0.0185996	1
Lemd2	-0.140181	0.0186243	1
Taf12	-0.1593	0.0186356	1
Rnpc3	-0.0807742	0.0186626	1
Asah1	-0.176843	0.018686	1
Orc2	-0.143222	0.0187231	1
0610010F05Rik	-0.0914378	0.0187699	1
Map3k10	-0.0945298	0.0187715	1
Hk2	-0.161793	0.0188585	1
Gpsm3	0.164749	0.0188654	1
Psmb7	0.175495	0.0189877	1
Pgls	0.147501	0.0190321	1
Tsg101	-0.136051	0.0190739	1
Dusp19	0.0822966	0.0191844	1
Polr2d	-0.09876	0.0191995	1
Lpar6	-0.160868	0.0192479	1
Senp8	-0.0905209	0.0192681	1
Tut7	-0.164477	0.0192803	1
Blvrb	-0.13898	0.0193334	1
Dnajb9	-0.134123	0.0193867	1
Maml3	-0.125088	0.0195478	1
Klhl23	-0.0728631	0.0195593	1
Myl12b	0.161777	0.019713	1
2410006H16Rik	0.205987	0.0197312	1
Otud4	-0.107331	0.0198132	1
Rpl30	0.06874	0.0199022	1
Rbm27	-0.118333	0.0199049	1
Atp11c	-0.0766437	0.0199422	1
Golm1	-0.156748	0.0199898	1
Rhog	0.12089	0.0200065	1
Usp22	-0.130876	0.0200675	1
Cdca7	-0.12212	0.020126	1
Ddx18	-0.148228	0.0201369	1
Gm11808	0.0920585	0.0202852	1
Man2b1	-0.167587	0.0203243	1
Ogfod3	-0.117833	0.0203722	1
Vdac3	-0.156565	0.0204131	1
Pkdcc	-0.0710803	0.0204468	1
1810037I17Rik	-0.156005	0.0204561	1
Stub1	-0.163271	0.0205308	1
Etaa1	-0.13	0.0206113	1
Tex30	-0.116418	0.0206122	1
Sdhc	-0.12441	0.0206452	1
Mcm3	-0.169433	0.0207	1
P4ha1	-0.157373	0.020701	1
Fbxl3	-0.136676	0.0207489	1
Zmynd8	-0.138121	0.0208014	1
Gna15	-0.154593	0.0208221	1
Tmem115	-0.124747	0.0209674	1
Irf3	-0.109675	0.020988	1
Tmem109	-0.162123	0.0210631	1
Pank1	-0.0759385	0.0211036	1
Rnf227	-0.100971	0.0211216	1
Zdhhc12	-0.0852457	0.021133	1
Dynll1	0.0972396	0.0211363	1
Rab7	0.165574	0.0211522	1
Oser1	-0.128685	0.0212328	1
Plk3	-0.0999435	0.0212888	1
Sec61g	-0.144635	0.0213291	1
Stk11	-0.162735	0.0213835	1
Rpl37	0.0509163	0.0214755	1
Syt11	0.179708	0.0215298	1
Retreg1	-0.164023	0.0215317	1
Syf2	-0.143276	0.0216147	1
Plek	-0.16219	0.0216593	1
Scrn3	0.0969338	0.0217015	1
Nudt4	-0.147017	0.0217103	1
Strap	-0.158128	0.0218022	1
Nktr	-0.173921	0.0218349	1
4930579G24Rik	-0.122125	0.0218514	1
Ddx27	-0.133477	0.0218805	1
Os9	-0.16033	0.0219017	1
Msrb1	0.160155	0.0219045	1
Rpsa	0.055524	0.0219269	1
Rbl2	-0.0626076	0.0220141	1
Hnrnpu	-0.139586	0.0220451	1
Ptges3	-0.143994	0.0221197	1
Cox14	0.161859	0.0221315	1
Kmt5c	-0.0916362	0.0224302	1
Mob3a	-0.0827507	0.0225389	1
Selenoh	0.131241	0.0226285	1
Naa35	-0.121267	0.0226504	1
Rb1	-0.114485	0.0226661	1
Lsm11	-0.087377	0.0227098	1
Cnot9	-0.0811548	0.0227393	1
Lrba	-0.132264	0.0227663	1
Tada1	-0.123878	0.0227978	1
Srgap2	-0.175172	0.0227996	1
Sgk3	-0.130096	0.0228001	1
Msn	0.111904	0.0229147	1
Mapk1ip1l	-0.110389	0.0229204	1
Dnajc7	0.161486	0.0229244	1
Cnnm3	-0.0897384	0.0229694	1
Traf7	-0.107841	0.023002	1
Mrpl57	0.185074	0.0230232	1
Cd84	-0.164958	0.0230665	1
Mgll	-0.106764	0.0231353	1
Mir6236	-0.158567	0.0231601	1
Dek	-0.101931	0.0231818	1
Calhm2	-0.144179	0.0231944	1
Pggt1b	-0.100426	0.023326	1
Lemd3	-0.07515	0.0233425	1
Ppih	-0.113281	0.0234398	1
Tbc1d9b	-0.0784301	0.0234658	1
Exoc4	-0.100824	0.0235401	1
Zfp398	-0.0853708	0.0235552	1
Rnf144b	-0.0626672	0.0236758	1
Recql	-0.106468	0.0236807	1
Cgas	-0.151235	0.0237491	1
Tubgcp4	-0.0925437	0.023769	1
Ap1s2	-0.0937723	0.0238236	1
Pttg1	0.178148	0.0238445	1
Uba2	-0.148406	0.0238964	1
Lrrc58	-0.127112	0.0240034	1
Dtymk	-0.135876	0.0240774	1
Krit1	-0.13595	0.0241049	1
Mrpl30	0.167802	0.0241148	1
Snx30	-0.0734268	0.0241204	1
Agpat5	-0.145022	0.0241683	1
Nf1	-0.0935136	0.0241969	1
Cebpa	-0.11738	0.0242143	1
Gm42047	-0.209617	0.0242969	1
Siglech	-0.149007	0.024358	1
Ssbp2	-0.135949	0.0244771	1
Vps26b	0.100608	0.024582	1
Irf7	0.1085	0.0247033	1
Dnm1l	-0.118325	0.0247062	1
Pbx3	-0.137678	0.0247215	1
Nmral1	-0.121308	0.0247287	1
Gsn	0.147976	0.0249049	1
Ykt6	-0.135613	0.025017	1
Rplp1	0.0352042	0.0251351	1
Aes	0.125217	0.0251923	1
Rab3gap1	-0.0984231	0.0252044	1
Tnfrsf1a	-0.135019	0.0252538	1
Telo2	-0.0743198	0.0253147	1
Erp44	-0.148654	0.0253411	1
Metap1	-0.0813299	0.0255177	1
Pik3ca	-0.0853384	0.0255299	1
Skp2	-0.111886	0.0255459	1
H2-T23	0.0949258	0.0258425	1
Qrich1	-0.113432	0.0258824	1
Mrpl13	-0.135878	0.0259215	1
Coq2	-0.138213	0.0259468	1
Nsmaf	-0.0988563	0.0259701	1
Fcgr3	-0.124463	0.0259847	1
Mycbp2	-0.168227	0.0260144	1
Slc35b1	-0.145103	0.0260706	1
Kif1b	-0.127046	0.0260949	1
Mmadhc	-0.101125	0.0261582	1
As3mt	-0.137011	0.0263776	1
Haus3	-0.127363	0.0264175	1
Disc1	-0.0765798	0.0264471	1
Zfp329	-0.0991052	0.0264604	1
AI413582	0.118967	0.0266878	1
Tmem44	-0.0800821	0.0266892	1
Ypel5	0.0773422	0.0267909	1
Fam241a	0.120316	0.0268062	1
Rgs12	-0.0830973	0.0268217	1
Mrgbp	-0.0983253	0.0268253	1
Wdfy2	-0.104752	0.0268317	1
Sec22b	-0.104531	0.0268339	1
Wasl	-0.106288	0.0268422	1
Med9	-0.129694	0.0269229	1
Psmg1	-0.129353	0.0269293	1
Pygo2	-0.0790279	0.0269455	1
Lonrf3	-0.0809321	0.0269613	1
Slc35a4	-0.0861791	0.0270004	1
Nt5dc2	-0.143824	0.0270545	1
Rbm14	-0.105988	0.0270905	1
Tspan18	-0.0895329	0.0271089	1
Abhd17a	0.152264	0.0272028	1
Mlxipl	-0.131762	0.027275	1
Gm1821	0.110028	0.0273209	1
Eed	-0.12282	0.0273219	1
Esco1	-0.10214	0.0274411	1
Nos1ap	-0.0794158	0.0274935	1
Slc35f5	-0.0887196	0.0274935	1
Slc38a10	-0.15226	0.0276346	1
Cenps	-0.114381	0.0277837	1
S100a13	0.16045	0.0278052	1
Jpt2	-0.126921	0.0279361	1
Sbno2	-0.13554	0.0280125	1
Tmx2	-0.129569	0.0280828	1
Fam91a1	-0.122351	0.0281926	1
Pigyl	-0.0912292	0.0282054	1
Mogs	-0.137214	0.02826	1
Wdr45b	-0.106646	0.0284276	1
Dock10	-0.143404	0.0285407	1
Dleu2	-0.171302	0.0285921	1
Hypk	0.168941	0.0286947	1
Pdgfa	-0.129465	0.0287139	1
Tmem176b	-0.171924	0.0288215	1
Sptlc1	-0.0935158	0.0288447	1
Noc2l	-0.123402	0.0288646	1
Sdhaf4	-0.0962519	0.0289327	1
Ctsd	-0.0752458	0.02895	1
Rad51b	-0.071554	0.0289903	1
Gmfb	-0.123308	0.0291035	1
Bub3	0.137341	0.0291611	1
Etfdh	-0.0895568	0.0292465	1
2810408I11Rik	-0.10657	0.0292759	1
Nup54	-0.103209	0.0293778	1
Pcnp	-0.129671	0.0294632	1
Psmd12	-0.139134	0.029509	1
Dhrs4	-0.128007	0.0295625	1
St6galnac6	-0.105195	0.0295808	1
Ipo9	-0.122117	0.029583	1
Mgat2	-0.150933	0.0296612	1
Igbp1	0.145464	0.0297589	1
Jagn1	-0.111258	0.0297765	1
Mitf	-0.0730311	0.0297804	1
Tmem106c	-0.118889	0.0298278	1
Rere	-0.130788	0.0299149	1
Helz	-0.117634	0.0299352	1
Chfr	-0.119355	0.030057	1
Haus4	-0.119378	0.0300976	1
Pcyox1l	-0.0680989	0.0301521	1
Clptm1l	-0.134196	0.0301815	1
Ivns1abp	-0.165805	0.0301955	1
Sh2b2	-0.0889295	0.030214	1
Iffo1	-0.16099	0.0303463	1
Ssrp1	-0.147512	0.0303841	1
Ninj1	-0.12806	0.030436	1
Ssh2	-0.166434	0.0305206	1
Rnf219	-0.106626	0.0305959	1
Tox4	-0.145779	0.0306045	1
Srsf4	-0.124906	0.0309118	1
Pml	-0.11272	0.030999	1
Rpl37rt	0.160751	0.0310529	1
Mis18a	-0.0808582	0.0311154	1
Safb2	-0.155235	0.0312834	1
Srrt	-0.149042	0.0312852	1
Pkmyt1	-0.0942793	0.031404	1
Med10	0.153172	0.031511	1
Lrch3	-0.149506	0.0315991	1
Enpp4	-0.127508	0.0316202	1
Mkln1	-0.138956	0.0316825	1
Smyd4	-0.0769499	0.0317222	1
mt-Cytb	0.0638027	0.0317456	1
Clec2d	-0.138733	0.0318916	1
Cpsf7	-0.0929463	0.031913	1
Ndfip2	-0.137609	0.0319287	1
Clasp2	-0.0859658	0.0319322	1
Ctdspl2	-0.139031	0.0319782	1
Map2k3	-0.11551	0.0320068	1
Rad51ap1	-0.147487	0.0320875	1
Acot13	-0.129636	0.0322471	1
Rpl10	0.042328	0.0322608	1
Slc25a45	-0.134104	0.0323173	1
Ints2	-0.0631095	0.0323601	1
Ddx56	-0.0772424	0.0323706	1
Rpl5	0.0861996	0.0323947	1
Slc45a4	-0.0800806	0.0324593	1
Mrpl39	0.165556	0.0325335	1
Ctnnbl1	-0.103084	0.0326122	1
Tbxas1	-0.157063	0.0326342	1
Man1a2	-0.154262	0.0326722	1
Dapp1	-0.134415	0.0326965	1
4931406C07Rik	-0.10613	0.0327385	1
Runx1	-0.156739	0.0327397	1
Exosc1	-0.135722	0.0327658	1
Tmem119	-0.0941074	0.0327866	1
Clip2	-0.0700088	0.0327942	1
Irak2	-0.0926523	0.0328171	1
Pdcd6ip	-0.11346	0.0328845	1
Nfkbib	-0.120387	0.0329777	1
Sbf2	-0.050605	0.0330402	1
Fnbp4	-0.136085	0.0330674	1
St3gal2	-0.0905563	0.0330904	1
0610030E20Rik	-0.125999	0.0332396	1
Smim1	-0.124386	0.0333087	1
Olfml2b	-0.077528	0.0335113	1
Samd1	-0.115689	0.0335546	1
Znhit2	-0.0961965	0.0335961	1
Pafah1b2	-0.104624	0.0336793	1
Mapre2	-0.100636	0.0338144	1
Rrbp1	-0.149871	0.033887	1
Tmem87b	-0.0764246	0.0339359	1
Shmt1	-0.0838959	0.0340073	1
Myo1b	-0.0940089	0.0340301	1
Abcg2	-0.113922	0.0340738	1
Mfsd11	-0.109443	0.0341038	1
Sec14l1	-0.112019	0.0342648	1
Eftud2	-0.124081	0.0343259	1
Lig1	-0.152258	0.0343796	1
Nrm	-0.156815	0.0343896	1
Phf11d	0.126009	0.0343987	1
Prrc2b	-0.0833365	0.0344141	1
Dele1	-0.0763151	0.0344451	1
Spopl	-0.0834449	0.0345046	1
Atn1	-0.0715248	0.0345738	1
Nsa2	0.144077	0.0345826	1
Mga	-0.072321	0.0346513	1
Jtb	-0.120191	0.0347726	1
Srrm2	-0.137258	0.0347804	1
Tmsb10	0.117927	0.0348004	1
Mxd4	0.120202	0.0348443	1
Chchd3	-0.110392	0.0348558	1
Uty	-0.0734709	0.0348816	1
Rnf149	-0.102465	0.0349037	1
Cntrob	-0.0575302	0.0349917	1
Mbd1	-0.0798567	0.034995	1
Rpl15	-0.129754	0.0350056	1
Napa	0.164159	0.0350379	1
Plpp1	-0.110255	0.0350682	1
Polg	-0.102661	0.0350881	1
Dnajb11	-0.149017	0.0351204	1
Chd9	-0.136629	0.0351212	1
Ybx3	-0.123094	0.0351581	1
Hivep3	-0.113107	0.0352244	1
Prpf3	-0.101074	0.0352608	1
Btf3	0.0513368	0.035312	1
Bola1	-0.105182	0.0353682	1
Slbp	-0.144369	0.0354048	1
Jam2	-0.10414	0.0356856	1
Hfe	-0.135061	0.0356958	1
Tbl1x	-0.134439	0.0357108	1
Rasa1	-0.12655	0.035775	1
Tgif1	-0.120746	0.035991	1
Tsn	-0.137528	0.0360697	1
Tmcc3	-0.166406	0.0360756	1
Kdm2a	-0.13193	0.0360999	1
Plcb3	-0.0934187	0.0361884	1
Pfdn5	0.0763625	0.036192	1
Tomm6	-0.0804932	0.0363187	1
Tent2	-0.108132	0.0363759	1
Hvcn1	-0.0973112	0.0364942	1
1810013L24Rik	-0.0917303	0.0365623	1
Zfp511	-0.103059	0.0366129	1
Tcf3	-0.117964	0.0366617	1
Ubap2l	-0.139762	0.0367324	1
Asf1a	-0.0970794	0.0367429	1
Ccdc167	-0.0643558	0.036759	1
Chst12	-0.11528	0.0368942	1
Nup62	-0.107496	0.0368942	1
Ntpcr	0.130776	0.0369082	1
9130401M01Rik	-0.136745	0.0369233	1
Hdac2	-0.0946914	0.0369534	1
Meaf6	-0.125946	0.0369534	1
Eef1akmt2	-0.09694	0.0369787	1
Ints6	-0.0793694	0.0370291	1
Ccnb2	0.149105	0.0371904	1
Rnh1	0.125899	0.0372235	1
Crnkl1	0.114098	0.0373392	1
Strada	-0.0941408	0.0374672	1
Gm17092	-0.0897313	0.0376608	1
Lap3	0.0836282	0.0377312	1
Slc15a4	-0.111087	0.0377901	1
Fam126a	-0.0739363	0.0378076	1
Cdc7	-0.0975856	0.0378163	1
Rcc1	-0.12974	0.0379155	1
Pou2f2	-0.153458	0.0379443	1
Kpna4	-0.131458	0.0380007	1
Nfya	-0.0868604	0.038117	1
Fmnl3	-0.101941	0.038219	1
Il16	-0.110147	0.0382469	1
Slc6a6	-0.127887	0.0384015	1
Hspe1-rs1	-0.05868	0.0384362	1
Tfeb	-0.0765917	0.0384599	1
Eif3h	0.113725	0.0385527	1
Psmd2	-0.133353	0.0385708	1
Fam114a2	-0.129299	0.0386421	1
Trrap	-0.0746712	0.038675	1
Thoc3	-0.0854784	0.0387394	1
Tfb2m	-0.0652687	0.0387428	1
Mertk	-0.135053	0.0387665	1
Fam53a	-0.0957328	0.0388399	1
Prpf31	-0.139371	0.0388473	1
Kcnq1ot1	-0.183773	0.0388644	1
Tmub2	-0.0839094	0.0389163	1
Icosl	-0.123392	0.0389287	1
Tut4	-0.105244	0.038957	1
Cep85	-0.0707588	0.0391339	1
Cct6a	-0.1284	0.0391379	1
Stx16	-0.13107	0.0392498	1
Brwd3	-0.0759742	0.0392649	1
Taok1	-0.119159	0.0393108	1
Usp5	-0.0939719	0.0395001	1
Slfn8	-0.148884	0.0395013	1
Derl1	-0.136944	0.0395596	1
Lpin2	-0.127685	0.0395826	1
Mon2	-0.0556172	0.0396871	1
Isoc1	-0.108823	0.0397224	1
Nans	-0.113418	0.0397585	1
Lzic	0.140265	0.0397706	1
Msl3	0.124089	0.0399042	1
Mpeg1	0.0586884	0.0399529	1
Umps	-0.120758	0.0399897	1
Trim56	-0.132666	0.0400088	1
Il10ra	-0.144843	0.0400764	1
2310040G24Rik	0.110432	0.0400815	1
Snx29	-0.107684	0.0401227	1
Traf3	-0.0667114	0.0401619	1
Mrpl49	-0.110999	0.0401641	1
Luc7l2	-0.165318	0.0401842	1
Orc3	-0.0987428	0.0402436	1
Parp9	0.145086	0.0405533	1
Tesk1	-0.102814	0.0405898	1
Mdm2	-0.0994114	0.0406971	1
Cfl1	0.0414971	0.0407717	1
Nufip2	-0.128085	0.040815	1
Bag4	-0.0777078	0.0408354	1
Nfatc3	-0.0808548	0.0409029	1
Sugp2	-0.0855851	0.0409491	1
Clock	-0.0992649	0.0410716	1
Mtrex	-0.096964	0.0411073	1
Mettl1	-0.113729	0.0411273	1
Stim1	-0.112563	0.0411705	1
Krtcap2	-0.1307	0.041184	1
Baz1b	-0.139024	0.0411941	1
Vcpip1	-0.114837	0.0412543	1
Rpl28	0.0282285	0.0412675	1
Xrn2	-0.134379	0.0412839	1
Rpl12	0.0648437	0.0413362	1
Ppia	0.0373818	0.0414107	1
Tmem250-ps	-0.0662183	0.0414429	1
Yeats2	-0.0573932	0.0415559	1
Slc29a3	-0.151865	0.0415741	1
Fam210a	-0.0902772	0.0416112	1
Taf15	-0.141598	0.0416279	1
Washc4	-0.105599	0.041671	1
Lin9	-0.117798	0.0416792	1
Acd	-0.088022	0.0416965	1
Ap3d1	-0.109173	0.0417936	1
Gin1	-0.103136	0.0419747	1
Scand1	0.120222	0.0420445	1
Rrm1	-0.161233	0.0421126	1
Sdf4	-0.145981	0.0421671	1
Lmf1	-0.0785981	0.042239	1
Tk1	-0.14596	0.0423459	1
Dglucy	-0.114352	0.0424521	1
Eea1	-0.132282	0.042486	1
Rnf169	-0.0826161	0.0425071	1
Ubqln2	-0.0794641	0.0425116	1
Tex9	-0.0936546	0.0425277	1
Qk	-0.121568	0.0426613	1
Rnf10	-0.14308	0.0426637	1
mt-Atp8	-0.108227	0.0426906	1
Ltn1	-0.083935	0.0427048	1
Elovl1	-0.136593	0.0427396	1
Tor1aip2	-0.101594	0.042747	1
Mapk14	-0.097838	0.0427746	1
Pfn1	0.0680754	0.0427872	1
Rpl21	0.0445416	0.0427875	1
Cx3cr1	-0.128988	0.0427919	1
Uri1	-0.0943576	0.0428071	1
Csnk2a1	-0.107797	0.0428079	1
Ckap4	-0.106534	0.042851	1
Znhit3	-0.107035	0.0428624	1
Tnpo1	-0.115847	0.0428699	1
Clspn	-0.135062	0.0428964	1
Ccdc90b	-0.0767122	0.0429184	1
Mettl4	-0.0487228	0.042958	1
Slc44a1	-0.0967912	0.0430375	1
Tmed7	-0.132195	0.0430609	1
Pigf	-0.133649	0.043127	1
Naca	0.083171	0.0432085	1
Ccdc127	-0.0941535	0.0432322	1
Ppp1cc	-0.123319	0.0433287	1
Zdhhc8	-0.0511406	0.0433461	1
Tcerg1	-0.13231	0.0433771	1
Ppp3ca	-0.14523	0.0434306	1
Naaa	-0.134828	0.0434648	1
Sdad1	-0.108066	0.0434936	1
Dnajb1	-0.133497	0.0435095	1
N4bp1	-0.119341	0.0437376	1
Cdk2	-0.0751811	0.0438435	1
Lat2	0.098893	0.04419	1
Impa1	-0.0722817	0.0442226	1
Nfic	-0.133521	0.0442406	1
Flna	-0.0858728	0.044428	1
Tanc2	-0.142413	0.0444942	1
Smarcal1	-0.059293	0.0445755	1
Ints4	-0.0571048	0.0445954	1
Sp4	0.0734085	0.0446219	1
Eif1ad	-0.0941135	0.0446244	1
Ano10	-0.0720869	0.0446623	1
Eif3j1	-0.12965	0.0447517	1
Rbm25	-0.141581	0.0449241	1
Gtf2a2	-0.123163	0.0450275	1
Foxj3	-0.0844753	0.0450671	1
Htra2	-0.116576	0.0450674	1
Pknox1	-0.080578	0.0450995	1
Nr3c1	-0.147943	0.0451153	1
Smarca5	-0.144006	0.0452794	1
Fam3c	-0.114206	0.0453211	1
Nusap1	-0.15222	0.0453686	1
Itch	-0.117402	0.0454876	1
Zfp30	0.0918514	0.0455799	1
Herpud1	-0.137051	0.0457864	1
Srsf6	-0.12984	0.0458277	1
Spag5	-0.0982005	0.0459286	1
Mrps25	-0.0914206	0.0459524	1
Man2a2	-0.0764514	0.0460555	1
Nme1	-0.129724	0.0461721	1
Dck	-0.112936	0.0462096	1
Rnpep	-0.131311	0.0462653	1
Osbpl9	-0.118696	0.0462964	1
Srpk2	-0.118528	0.0464519	1
Mlec	-0.130512	0.0466008	1
Cyld	-0.0941887	0.0466028	1
Msh6	-0.0952563	0.0466222	1
Primpol	-0.0998094	0.0466602	1
Zfp703	-0.081987	0.04667	1
Trim37	-0.0882112	0.0466989	1
Cnot3	-0.0929798	0.0467404	1
Rps4x	0.0545599	0.0467546	1
Atp1a1	-0.118481	0.04678	1
Ktn1	-0.128072	0.0467859	1
Zbtb22	-0.097654	0.0467893	1
Terf2ip	-0.0430153	0.0467976	1
Atf7	-0.105258	0.0468482	1
Hmgcl	-0.123411	0.046892	1
Rbpj	-0.10726	0.0469841	1
Prdm2	-0.0858179	0.0469975	1
Pald1	-0.135444	0.0470354	1
Ube2t	-0.113624	0.0470667	1
Mmut	-0.0897845	0.0470687	1
Cadm1	-0.0869604	0.0470828	1
Hprt	-0.117284	0.0471124	1
Mfhas1	-0.101565	0.0471334	1
Mrpl24	-0.118126	0.0472816	1
Atp6ap1	-0.129649	0.0473518	1
Ctdsp2	-0.0747179	0.0473754	1
Snx1	-0.114722	0.0474034	1
Med23	0.0708327	0.0474539	1
Prim2	-0.0919815	0.0474793	1
Rasa2	-0.0538616	0.0476337	1
Bbc3	-0.075287	0.0477332	1
Rprd1a	-0.0641486	0.0477755	1
Nme6	-0.0478115	0.0478635	1
Svbp	0.132522	0.047899	1
Pgam1	-0.122595	0.0479245	1
Slc35a5	-0.0972629	0.0479268	1
Foxk2	-0.0722895	0.0480673	1
Retreg2	-0.133861	0.0481059	1
Itgav	-0.117518	0.0481215	1
Entr1	-0.0773289	0.0482736	1
Smim11	-0.117391	0.0483627	1
Fnbp1l	-0.098775	0.0484233	1
Uimc1	-0.113377	0.048513	1
Rpl27	0.0861714	0.0486223	1
Crybg3	-0.0956887	0.0486272	1
Hook3	-0.125139	0.0486364	1
Acss1	-0.0687498	0.0486508	1
Zgpat	-0.0925646	0.0486561	1
Orc4	-0.108719	0.0487907	1
Epb41l2	-0.138168	0.0489572	1
Uqcrh	0.0829922	0.0490201	1
Phka2	-0.0941858	0.0490211	1
Serinc3	-0.0925967	0.0490323	1
Sdf2	-0.116009	0.0490355	1
Tuba1c	0.175753	0.049051	1
Mphosph10	-0.124676	0.0490882	1
Xaf1	0.122072	0.0492105	1
Avl9	-0.0608862	0.0492474	1
Tigd2	-0.123109	0.0492514	1
Nmt1	-0.131811	0.0492658	1
Frmd4a	-0.154034	0.0493845	1
Rbm38	-0.0673975	0.0494506	1
Setd5	-0.126035	0.0495001	1
Hps1	-0.0724025	0.0495515	1
Fam133b	-0.0985866	0.0495934	1
Rfc1	-0.12796	0.0496353	1
Arl3	-0.100409	0.0497046	1
Tor1b	-0.132374	0.0497359	1
Fmc1	0.147729	0.0497917	1
Smarcc1	-0.119364	0.049809	1
Ddx1	-0.133139	0.0499034	1
Ube2e1	0.142303	0.0499627	1
Faim	-0.123839	0.0500001	1
Dnajc17	0.0939906	0.0500173	1
P2ry12	-0.142695	0.0500824	1
Akr1a1	0.0819135	0.0501464	1
Spc25	-0.129892	0.0501873	1
Cinp	-0.0895983	0.0502419	1
Tra2a	-0.128302	0.0502435	1
Adgre1	-0.129216	0.0502827	1
Ptcd3	-0.0766834	0.0502935	1
Chchd6	-0.0894688	0.0502952	1
Itm2b	0.0224617	0.050349	1
Smg9	-0.0501554	0.0504225	1
Bcl2	-0.0688457	0.0504858	1
Derl2	-0.129893	0.050489	1
Taf11	-0.114862	0.0505251	1
Ddx28	-0.0744983	0.0505446	1
Plekhm2	0.0873841	0.0506016	1
Alg6	-0.0860513	0.0506942	1
Ankrd11	-0.144142	0.0507263	1
Trap1	-0.0868515	0.0507672	1
Wipf2	-0.0682571	0.0508793	1
Macf1	-0.147487	0.051017	1
Mrpl23	-0.0744845	0.0510397	1
Pfkl	-0.120506	0.051119	1
Faf1	-0.129934	0.0511492	1
Zfp637	-0.0973787	0.0511726	1
Zbtb18	-0.10805	0.0511945	1
Lsm12	0.144546	0.051334	1
Ylpm1	-0.117231	0.0513923	1
Hnrnpll	-0.104131	0.0513967	1
Pmepa1	-0.126264	0.0514191	1
Ocel1	0.0986533	0.0514859	1
Rbm39	-0.142746	0.0517658	1
Smad3	-0.0569659	0.0518173	1
Pclaf	-0.122268	0.0518289	1
Zfpl1	-0.0878339	0.051855	1
Zfyve21	-0.0794863	0.0521486	1
Nsfl1c	-0.105798	0.0522454	1
Cdkn2aip	-0.0811437	0.0523278	1
Cpsf2	-0.100485	0.052334	1
Chek2	-0.108066	0.0523355	1
Nelfcd	-0.0971059	0.0523814	1
Atp2b1	-0.122877	0.0523844	1
Mrpl3	-0.114744	0.0524617	1
Rab40c	-0.0659487	0.0525808	1
Sesn1	-0.0605572	0.0526279	1
Hps4	-0.125071	0.0527047	1
Icam1	-0.14766	0.0527192	1
Ermp1	0.0796881	0.05273	1
Afap1l1	0.0678984	0.0528758	1
Ssr1	-0.116593	0.0529027	1
Efemp2	-0.0764799	0.0529267	1
Atp6v0a1	-0.0993258	0.0531259	1
Eif3e	0.13372	0.0532491	1
Git2	-0.146056	0.0532759	1
Auh	-0.0822845	0.0532916	1
Akap9	-0.138671	0.0533702	1
Khk	-0.0990334	0.0533702	1
Heatr6	-0.103539	0.0535268	1
Fance	-0.103025	0.0535643	1
Gins3	-0.0788218	0.053581	1
Sdhb	0.124559	0.0536846	1
Rtraf	0.0923591	0.0537016	1
Orc6	-0.123307	0.0537512	1
Plgrkt	-0.120373	0.0538875	1
Hdac11	-0.0717442	0.0539823	1
Ralgps1	-0.0580358	0.0539823	1
Cpne3	-0.133305	0.0540133	1
Fam45a	0.135725	0.0540478	1
Anapc7	-0.103482	0.0540729	1
Atp5j	0.045764	0.0541377	1
Rrm2	-0.137195	0.0542344	1
Rfc2	-0.14589	0.0542602	1
Ndufa8	-0.127691	0.0542999	1
Vac14	-0.0876604	0.0543076	1
Kdm5c	-0.0918216	0.0543794	1
Ech1	0.150044	0.0545203	1
Ldhb	0.0756384	0.0545633	1
Sf3b3	-0.112744	0.054609	1
Tmem159	-0.0929545	0.0546314	1
Ptpn12	0.0647864	0.0546572	1
Rps28	0.0756833	0.0547543	1
Eif3l	-0.117907	0.054819	1
Btf3l4	-0.084603	0.0549066	1
Rnf8	-0.074937	0.0551734	1
Mcph1	-0.0637694	0.0552046	1
Siah1a	-0.0914073	0.0553839	1
Gapdh	0.0401919	0.0554382	1
Ppard	-0.0696243	0.0554824	1
4930430F08Rik	-0.0701732	0.0554877	1
Btbd6	-0.0657442	0.0554877	1
Rtca	0.10338	0.0555111	1
Supt6	-0.109023	0.0557112	1
Ankhd1	-0.0831754	0.0557234	1
Taf3	-0.0953085	0.0557251	1
Ids	-0.0681569	0.0557633	1
Dhx38	-0.0977117	0.0557843	1
Smarce1	-0.120585	0.0558515	1
Tmco3	-0.0821573	0.0562761	1
Gtf3c6	0.121328	0.0563258	1
Numb	-0.132668	0.0567466	1
Nip7	-0.127603	0.0570349	1
Cfap20	-0.0796464	0.0573028	1
B4galt4	-0.111845	0.0574679	1
Malsu1	-0.0983406	0.0575135	1
Mier1	-0.122253	0.0575355	1
P2ry6	-0.140183	0.0575389	1
Siva1	-0.121218	0.0577268	1
Cenpt	-0.0702892	0.0577714	1
Pebp1	-0.137946	0.057863	1
Zfp706	-0.12851	0.057884	1
Slc9a3r1	-0.109844	0.0578965	1
Aifm1	-0.0984895	0.0579182	1
Abhd17b	-0.104026	0.0579457	1
Rida	-0.0818833	0.0580636	1
Speg	-0.0973232	0.0581101	1
Emc3	-0.114046	0.0581478	1
Rft1	-0.0866365	0.0583904	1
Ptbp2	-0.0896669	0.0584148	1
Zbp1	0.0955686	0.0585393	1
Slc39a10	-0.1037	0.0586242	1
Erlin2	-0.0841292	0.0587057	1
Etv3	-0.108736	0.058802	1
Nxt2	-0.122284	0.0588126	1
Clec4a2	-0.0989458	0.0588916	1
Slc25a39	-0.114543	0.0589596	1
Kctd9	-0.0490531	0.0590031	1
Nudcd1	-0.0816376	0.0590484	1
Rrp1b	-0.0652205	0.0590484	1
Nup43	-0.0666011	0.0590586	1
Copz1	-0.0983779	0.0592428	1
Peli1	-0.138769	0.0592505	1
Mob2	-0.0599098	0.0592616	1
Pdzd8	-0.06569	0.0593159	1
Hgs	-0.093438	0.0593797	1
Tubgcp3	-0.0817079	0.0593986	1
Pdcd10	-0.122231	0.0594113	1
Ubald2	0.125626	0.0596482	1
Lair1	-0.0983349	0.0596483	1
Stx12	-0.107982	0.0601181	1
Atg16l1	-0.0670695	0.0601628	1
Pole	-0.0794036	0.0601628	1
Lst1	0.163033	0.0602707	1
Rbbp8	-0.11811	0.0603185	1
Nedd8	-0.106579	0.0603456	1
Wdr83os	-0.114776	0.0605624	1
Acbd6	-0.100053	0.0605932	1
Trim26	-0.107597	0.0606712	1
Drap1	0.0990388	0.0607278	1
Gtpbp8	-0.0719424	0.0609346	1
Zbtb1	-0.0924121	0.0609954	1
Clpp	-0.105792	0.0610342	1
Zfp955b	-0.0579207	0.0610347	1
1700037H04Rik	-0.0959219	0.0610511	1
Ubap2	-0.101452	0.0612604	1
Immt	-0.120097	0.0614421	1
Sptlc2	-0.106969	0.0616182	1
Pigh	-0.0613224	0.0616612	1
Copa	-0.10986	0.0616898	1
1700020I14Rik	-0.12273	0.061699	1
Cacybp	-0.127304	0.061738	1
Pwwp2a	-0.140982	0.0617619	1
Hnrnpab	-0.118619	0.0617633	1
Evi2a	0.126806	0.061813	1
Wdr76	-0.117696	0.0618372	1
Slc25a10	-0.0815895	0.0619681	1
Ldah	-0.0799182	0.0620849	1
Wsb2	-0.0828264	0.0621218	1
Orai3	-0.121822	0.0621487	1
Slc7a8	-0.140895	0.0621883	1
Arap3	-0.103155	0.0621995	1
Nrp2	-0.0420451	0.0622812	1
Ireb2	-0.0748243	0.0623706	1
Tubb4b	0.0785745	0.0623819	1
Yme1l1	-0.118851	0.062502	1
Dag1	-0.0977122	0.0626045	1
Kmt2d	-0.0832594	0.0626665	1
Slc39a8	-0.0743775	0.0626865	1
Naa80	-0.0393568	0.0627014	1
Dhps	-0.104524	0.0629458	1
Eif3a	-0.141249	0.0632025	1
Trim8	-0.105409	0.06326	1
Dctpp1	-0.131746	0.0633669	1
Golph3	-0.0725959	0.0634769	1
Rtn4rl1	-0.112478	0.0634956	1
Lrif1	-0.108372	0.0635088	1
1810043G02Rik	-0.0713402	0.0635716	1
Mplkip	-0.0854128	0.0636257	1
Dnmt1	-0.11235	0.0636595	1
Rnf19b	-0.0954094	0.063722	1
Gatm	-0.112423	0.0637913	1
Fbxl6	-0.0980194	0.0638028	1
Rpgrip1l	-0.0689365	0.0639862	1
Golgb1	-0.120791	0.0642024	1
Polr2i	-0.104049	0.0642636	1
Ppp4r3b	-0.0791702	0.0644291	1
Nfatc2ip	-0.0946322	0.0644825	1
Sord	-0.0943925	0.0645345	1
Dhrs7b	-0.0960716	0.0645412	1
Cstf2	-0.0734577	0.0645615	1
Aph1a	0.137348	0.0646029	1
Rpl4	-0.10203	0.0646476	1
Tpp1	-0.121844	0.0647773	1
Rasa3	-0.10531	0.064865	1
Rpl22l1	0.0651374	0.0650121	1
Lman1	-0.125329	0.0650795	1
Sapcd2	-0.0572775	0.0651136	1
9930021J03Rik	-0.0855672	0.0651299	1
Pdcl3	-0.120864	0.0651382	1
Vps35l	-0.071864	0.0651977	1
Sms	-0.128872	0.0652274	1
Zbtb7b	0.0706236	0.0652359	1
Mdh1	0.0967122	0.0653278	1
Crebzf	-0.106405	0.0653827	1
Necap2	0.12986	0.0656494	1
Matk	-0.0469185	0.0657086	1
Clasrp	-0.0540931	0.0657868	1
Gm14303	0.140952	0.0658559	1
Zc3h18	-0.140692	0.0659837	1
Nap1l1	-0.119451	0.0660327	1
Pafah1b1	-0.119042	0.0661077	1
Cd302	-0.115672	0.0661336	1
Mlf2	-0.107057	0.0662876	1
Tdrd7	-0.0793125	0.0663716	1
Serpine2	-0.123127	0.0665148	1
Tbc1d7	0.118045	0.0665557	1
Gfm1	-0.0920285	0.0668547	1
Sec63	-0.105843	0.0668901	1
Cdkn1b	-0.0965801	0.0669704	1
Arl6ip6	-0.113266	0.0669902	1
R3hdm1	-0.1098	0.067083	1
Ppp2r5d	-0.0821751	0.0672723	1
Notch2	-0.0753117	0.0673533	1
Mbd4	-0.0677829	0.0673845	1
Pag1	-0.134865	0.0676099	1
Rfwd3	-0.106376	0.067716	1
Dgcr8	-0.0627574	0.0677258	1
BC004004	-0.11046	0.0681446	1
Ggh	-0.101024	0.0681472	1
Arpc1a	0.156507	0.0681477	1
Bloc1s6	0.10395	0.0681764	1
Coq9	-0.0785685	0.0681764	1
Wdr77	-0.0639572	0.0681764	1
Mphosph9	-0.0617569	0.0682095	1
Slc30a7	-0.0655137	0.0684508	1
Glod4	-0.118144	0.0686672	1
Lbr	-0.0959373	0.0688611	1
Cmc2	-0.120953	0.0688822	1
Zfp639	-0.094535	0.0689793	1
Nup93	-0.071264	0.0690821	1
Wee1	-0.10866	0.0692894	1
Rnf111	-0.0970279	0.0694153	1
Rbbp7	-0.121411	0.0694468	1
Lsm14b	-0.0590779	0.0694625	1
Tnrc6c	-0.128788	0.0694813	1
Secisbp2	-0.113827	0.0695014	1
Gdi1	-0.0641125	0.0696387	1
Chtf18	-0.0684748	0.0697323	1
Naa20	-0.113192	0.0698347	1
Ankrd46	-0.0731893	0.0698775	1
Taldo1	0.0721434	0.0701055	1
Gla	-0.0721212	0.0703083	1
Pik3r6	0.0789517	0.0703968	1
Usp1	-0.103512	0.0704228	1
Xrcc6	-0.109991	0.0704321	1
Cmtm4	-0.0778761	0.07044	1
Pigt	-0.121053	0.0704851	1
Gm44250	-0.0687608	0.0704894	1
Vps18	-0.0928069	0.0705777	1
Higd2a	-0.115696	0.0705804	1
Rcbtb2	-0.119269	0.0707434	1
Map11	-0.101963	0.0707784	1
Hgsnat	-0.107985	0.0708421	1
Zfand3	-0.0986632	0.0708439	1
Pfas	-0.0550607	0.0708842	1
Vipas39	0.0746294	0.0710761	1
Scarb1	-0.0866004	0.0712105	1
Casp4	0.126072	0.0712909	1
Mif4gd	-0.114549	0.0713319	1
Basp1	-0.070188	0.0713804	1
Rnf121	-0.0838746	0.0714568	1
Nipsnap3b	-0.106113	0.0714575	1
Casp6	0.0999516	0.0715292	1
Ndufaf7	-0.0829086	0.0715326	1
Cd53	-0.105945	0.0715659	1
Aktip	0.0969598	0.0716065	1
Gabarap	0.0800221	0.0716072	1
Dock4	-0.113199	0.0717531	1
Bicral	-0.071167	0.0717877	1
Ubn2	-0.110935	0.0718368	1
Atic	-0.077803	0.0719373	1
Usp14	-0.112355	0.0720765	1
Arfgap1	-0.0989452	0.0720866	1
Clp1	-0.100625	0.0720866	1
Rheb	-0.105284	0.0721509	1
Ccz1	0.146725	0.0721612	1
Lhfpl2	-0.0828958	0.0723008	1
Imp4	-0.0966779	0.0723017	1
Arl6ip1	0.0679341	0.0724115	1
Vrk2	-0.0940978	0.0724123	1
Prkcb	-0.0962111	0.0724603	1
Phf20	-0.109801	0.0725164	1
Ppan	-0.0716146	0.0725187	1
Ttc3	-0.0807011	0.0725658	1
Tbc1d9	-0.097898	0.0726777	1
Eri3	-0.0606643	0.0726812	1
Arfrp1	-0.10603	0.0727008	1
Rps29	0.0356836	0.0733351	1
Ints3	-0.0809796	0.0735181	1
Dnajc14	-0.0911592	0.0735339	1
C130089K02Rik	-0.0893434	0.0736025	1
Timm9	-0.129179	0.0736125	1
Pofut1	-0.0841525	0.0737046	1
Cetn4	0.0866611	0.0737193	1
Angel2	-0.0752984	0.0738589	1
Letmd1	-0.0949272	0.0739197	1
Copb1	-0.115568	0.0739528	1
Tmem87a	-0.098081	0.0740234	1
Anks3	-0.0690177	0.0742114	1
Champ1	-0.0571239	0.0742114	1
Rhbdd3	-0.0543026	0.0742114	1
Tgoln1	-0.111665	0.0745271	1
Cradd	-0.0359337	0.0745552	1
Nop2	-0.0934761	0.0745665	1
H2afj	-0.108794	0.0745988	1
Gps1	-0.117472	0.0745988	1
Rc3h1	-0.0956741	0.0746047	1
Ormdl2	-0.120956	0.0746109	1
Brd8	-0.121055	0.0746729	1
Limd1	-0.0822047	0.0747242	1
Polr3d	-0.0826888	0.0747498	1
Mau2	-0.0990451	0.0748727	1
Tmx1	-0.0958988	0.0749912	1
Dad1	-0.0888354	0.0750457	1
Pdcd6	0.133365	0.0751555	1
Ero1lb	-0.0605913	0.0752037	1
Eif1b	-0.1205	0.0752457	1
Acsl1	-0.0762585	0.0752989	1
Hagh	-0.0864367	0.0753116	1
Snx11	-0.0553864	0.0754968	1
Isca1	-0.111064	0.0755174	1
Larp1	-0.11018	0.0755551	1
Mettl3	-0.064152	0.0756005	1
Acadm	-0.0964044	0.075654	1
Tmem177	0.0844419	0.0757039	1
Rbm15	-0.0966289	0.0757886	1
Abcb1b	-0.0816286	0.0758497	1
Fcgrt	-0.121622	0.0762572	1
Mylip	-0.114687	0.0763094	1
Ccng1	0.108515	0.0765019	1
Sfr1	-0.123084	0.076567	1
Gm9385	-0.0540903	0.0767125	1
Nemf	-0.0799411	0.0767591	1
Nrip1	-0.129162	0.0767636	1
Junb	-0.120315	0.0768459	1
Papola	-0.11697	0.0769627	1
Topbp1	-0.10527	0.0769959	1
Atp6v0c	0.0726054	0.0771264	1
C330007P06Rik	-0.0928484	0.0771796	1
Kif11	-0.143787	0.0773309	1
Tlr3	-0.090874	0.0773414	1
Atp7a	-0.0820624	0.0773999	1
Mbtps1	-0.0822065	0.0774081	1
Fancm	-0.0464661	0.0774092	1
Kif3b	-0.0422264	0.0774268	1
Fcer1g	0.0160383	0.0774526	1
Lrrc3	-0.115679	0.0775578	1
Ube2f	0.121477	0.0776665	1
Aspscr1	-0.113043	0.0776812	1
Tmbim4	-0.116491	0.0777117	1
Foxn3	-0.125294	0.0777808	1
Cd86	0.113807	0.0779062	1
4933406I18Rik	-0.0839925	0.0780494	1
Rnf145	-0.0809545	0.0781173	1
Ifi35	0.0925181	0.0781984	1
B3glct	-0.0584385	0.0782459	1
Harbi1	-0.0566532	0.0782459	1
Tsen2	-0.0652303	0.0782784	1
Tpr	-0.130729	0.0783291	1
Ifngr1	-0.121142	0.078435	1
Ndufab1	-0.101511	0.0784642	1
Cap1	-0.124037	0.0785863	1
Cdc25a	-0.0606881	0.0786619	1
Tfrc	-0.0761131	0.0787618	1
Rilpl1	-0.106246	0.0788836	1
Rps10-ps1	0.135294	0.0788836	1
Maco1	-0.0686791	0.078979	1
Ptpn1	-0.102354	0.07904	1
Cd320	-0.0713989	0.0792367	1
Rtn3	-0.127608	0.0793019	1
Spcs2	-0.103339	0.0795969	1
Vps8	-0.0538566	0.0798041	1
Map2k2	-0.113599	0.0800667	1
Snrpa	-0.124336	0.0800985	1
Sox4	-0.0774535	0.0801792	1
Inka1	-0.0887334	0.0801802	1
Polr2g	-0.11339	0.080198	1
Rps3	0.0254152	0.0802599	1
Rangrf	0.0623059	0.0802845	1
Galt	-0.0485816	0.0803291	1
Qrsl1	-0.0735552	0.0804567	1
Jpx	0.0805479	0.0804894	1
Lta4h	-0.0760836	0.0806116	1
Shisa5	-0.0859831	0.0806867	1
Eno3	-0.0594364	0.0808569	1
Pdik1l	-0.0846611	0.0809599	1
Scamp1	-0.0524986	0.0809715	1
Slc52a2	-0.0601152	0.0812495	1
Tmco1	-0.123596	0.0813133	1
Mfsd10	-0.111236	0.0813498	1
Stxbp5	-0.0842247	0.0813518	1
Ifit3	0.128055	0.0814405	1
Fam168a	-0.117422	0.0814628	1
Mpv17l2	-0.109227	0.0814654	1
Ighm	0.0936403	0.0814788	1
Sf3a2	-0.0932049	0.081498	1
Abcd3	-0.0809528	0.0817873	1
Rhobtb1	-0.0562782	0.0818004	1
E2f1	-0.123873	0.0818686	1
Nuf2	-0.114076	0.0819077	1
Rbmx	-0.0935673	0.0819148	1
Ninl	-0.0774978	0.0821351	1
Lxn	0.0920182	0.0821372	1
Epc1	-0.0869628	0.0821521	1
Npm1	0.0447999	0.0822237	1
Rrnad1	-0.0753403	0.0826264	1
Sco2	-0.0861848	0.0827755	1
Zfp652	-0.118903	0.0827843	1
Rpa3	-0.0910062	0.0827888	1
Ppp1r9a	-0.0771856	0.0828337	1
Gng5	0.0474599	0.0828865	1
Gcn1l1	-0.0732175	0.0829085	1
Tecr	-0.112294	0.0829117	1
Smim7	-0.102078	0.083096	1
Ubald1	-0.0757878	0.0832178	1
Btbd9	-0.0691665	0.0833934	1
Mrfap1	-0.0748517	0.0838309	1
Bud23	-0.0589138	0.083917	1
Prdx3	-0.0897537	0.0840535	1
Ube2c	0.12042	0.0840966	1
1600014C10Rik	0.147466	0.0842072	1
Zmym4	-0.0852616	0.0843351	1
Fgfr1op	-0.0564431	0.0843352	1
Ube2d2a	-0.121402	0.084383	1
Ccnt2	-0.0952524	0.0844157	1
Stx6	-0.0954609	0.0844976	1
Rpl9	0.0484259	0.0845608	1
Ccnd3	-0.0967028	0.0845868	1
Kxd1	0.159407	0.0846813	1
Pbk	-0.124863	0.0846889	1
Uba5	-0.0837534	0.0848044	1
Smpd1	-0.0882719	0.085052	1
Snhg6	0.118135	0.0850978	1
Itfg2	-0.0672093	0.0851188	1
0610009B22Rik	-0.078571	0.0851362	1
Minpp1	-0.11574	0.0851797	1
Map4k5	-0.0437566	0.0851812	1
Slc4a2	-0.0554454	0.085226	1
Fads1	-0.0465642	0.085272	1
Srfbp1	-0.0846975	0.0853181	1
Gspt1	-0.106809	0.0853472	1
Golga4	-0.0975835	0.0854172	1
Prps2	-0.0651435	0.0854172	1
Faf2	-0.101573	0.0855109	1
Plcl2	-0.0885632	0.085526	1
Chsy1	-0.0596522	0.0855524	1
1700025G04Rik	-0.101838	0.0857061	1
Hdgfl2	-0.0745629	0.0858413	1
Anxa7	0.0979677	0.0859584	1
Tmem161a	-0.0736925	0.0860225	1
Acin1	-0.132669	0.0860398	1
Rac2	0.0820815	0.0860814	1
Dock8	-0.119435	0.0860824	1
Tmem19	-0.102439	0.0860909	1
Luzp1	-0.0822048	0.0862142	1
Tdp2	-0.107135	0.0862966	1
Bst2	0.0452791	0.0866483	1
Ccdc22	-0.0703677	0.0866673	1
Caap1	-0.0960459	0.0866717	1
Agfg2	-0.0630475	0.0869251	1
U2surp	-0.105196	0.0870445	1
Cenpl	-0.0892063	0.0870998	1
Prpf18	-0.073902	0.087285	1
Vma21	-0.0934106	0.087687	1
Map3k11	0.0723859	0.0876952	1
Txnl1	-0.09609	0.0877058	1
Ccdc34	-0.125537	0.0877261	1
Nelfb	-0.0810186	0.0877639	1
Psmg3	-0.0844108	0.0879381	1
Atad5	-0.129603	0.0880074	1
Cops7a	0.146606	0.0881097	1
Rif1	-0.121992	0.0881249	1
Dennd4b	-0.0831332	0.0881264	1
Ints13	-0.0654574	0.0881264	1
Ska3	-0.0723476	0.0881549	1
Slc25a38	-0.0530931	0.0881916	1
Micos13	-0.114598	0.0883326	1
Rit1	-0.070108	0.088379	1
Srgn	0.112948	0.0885122	1
Twsg1	-0.0647987	0.0886739	1
Strn	-0.0606393	0.0886758	1
Nr2c2ap	-0.0974427	0.0887338	1
Mri1	-0.0887698	0.0887547	1
Adprh	-0.102908	0.0887691	1
Strbp	-0.06946	0.0892329	1
Mzt2	-0.118315	0.0893914	1
Utp18	-0.0901964	0.089399	1
Bin1	-0.0559692	0.0895747	1
Ubr7	-0.0778216	0.0896221	1
Slc16a7	-0.0669056	0.0897582	1
2310011J03Rik	-0.0879444	0.0900083	1
Dapk3	-0.0759289	0.0900102	1
Tmem234	0.0866803	0.0900226	1
Atp13a3	-0.0902003	0.0902216	1
Sec24b	-0.0779044	0.0903339	1
Rad50	-0.100736	0.09051	1
Tbca	0.114705	0.0905393	1
Abcg1	-0.0667804	0.0906387	1
Ruvbl2	-0.113481	0.0907366	1
Cox7a2l	0.0943499	0.0909638	1
Tpp2	-0.0995016	0.0911602	1
Dnaja2	0.121688	0.0912028	1
Sart3	-0.110569	0.0912045	1
Cdk19	0.11518	0.0912428	1
Afg3l2	-0.0628826	0.0915111	1
Naa40	-0.0988755	0.0915111	1
Yars2	-0.0916934	0.091727	1
Pdxdc1	-0.0856154	0.0919314	1
Mrpl17	-0.107306	0.0920292	1
Adap2	-0.0844833	0.0920349	1
Gm44860	-0.0873435	0.0922135	1
Vegfb	-0.101835	0.0922288	1
Phf5a	-0.0851974	0.0923243	1
Ndufb1-ps	0.0752723	0.0923959	1
Dis3l	-0.0506693	0.0924224	1
Cirbp	-0.0988525	0.0925032	1
Nmt2	-0.0527705	0.0927482	1
Dennd5a	-0.0726281	0.0928281	1
Bysl	-0.0574632	0.0931052	1
Taf5	-0.0848677	0.0934109	1
Mesd	-0.107025	0.0934149	1
Tmem170b	-0.0690387	0.0935777	1
Trim47	-0.075585	0.0937851	1
Mfap1b	-0.0591797	0.0938674	1
Aftph	-0.10809	0.0938759	1
Edem2	-0.113035	0.0939117	1
Cenpm	-0.0862469	0.0942725	1
Vars	0.101367	0.0943303	1
Socs4	-0.0750272	0.0943702	1
Fyb	-0.122083	0.0944403	1
Slc16a10	-0.101456	0.094459	1
Gpr137b	-0.0820315	0.094515	1
Trmt1l	-0.0589706	0.0945241	1
Nfe2l2	-0.107792	0.0945697	1
Chek1	-0.0628871	0.0948503	1
Klhl9	-0.0601317	0.0948617	1
Plk4	-0.106822	0.0950366	1
Cpt1a	-0.0707144	0.0950484	1
Rpf1	-0.0765741	0.0952618	1
Ddrgk1	-0.10815	0.0953667	1
Cep162	-0.0916902	0.0954061	1
Mrto4	-0.0937326	0.0954417	1
Cstf3	-0.0832352	0.0955363	1
Aim2	0.13786	0.0956448	1
Hnrnpf	-0.0420906	0.0958218	1
Smim12	-0.0811527	0.0959307	1
Carnmt1	-0.0826455	0.0959355	1
Rbl1	-0.105615	0.0959513	1
Chd1	-0.104785	0.096013	1
Pde3b	-0.104259	0.0960282	1
Ung	-0.093691	0.0960745	1
Grwd1	-0.0726372	0.0961224	1
Rrn3	-0.0743623	0.0961224	1
Gpx4-ps2	-0.0560058	0.0961467	1
Fnip1	-0.105013	0.0962225	1
Prcp	-0.093564	0.0962832	1
Gm37954	-0.101634	0.0965793	1
Eif4enif1	-0.0718454	0.096585	1
Pde12	-0.0969354	0.0969163	1
Klf7	-0.0824262	0.0970796	1
Impa2	-0.0925331	0.0970861	1
Gm11478	0.128798	0.09711	1
Zfas1	0.15249	0.0971124	1
Snrnp200	0.0992816	0.097273	1
Sumf1	-0.04595	0.0974527	1
Hist1h2ae	-0.157697	0.0980921	1
2310033P09Rik	-0.103988	0.0982885	1
Mllt1	-0.0495713	0.0984079	1
Prune2	-0.0736696	0.0986365	1
Rhoq	-0.0779177	0.0986893	1
Rabggtb	0.105013	0.0987449	1
Kdelc2	-0.0418649	0.0987477	1
Rb1cc1	-0.0740989	0.0989653	1
Wwc2	-0.0886839	0.0990636	1
Tmem135	-0.0736718	0.0990701	1
Hmbox1	-0.0446582	0.0991155	1
Csnk2a2	-0.0885859	0.0992392	1
Secisbp2l	-0.0737561	0.0993317	1
Ccl6	0.122733	0.099534	1
Zfp385a	-0.0749933	0.0996593	1
4632427E13Rik	-0.107901	0.0996967	1
Ddx3x	-0.0822622	0.099701	1
Wdr36	-0.0679711	0.0997601	1
Vps11	-0.0846122	0.0997855	1
Gripap1	-0.0842506	0.0997926	1
Brd2	-0.0926695	0.0998784	1
Psmb3	0.0971595	0.100061	1
Vps72	-0.0856876	0.100228	1
Rnf216	-0.0956349	0.100261	1
Dusp22	-0.0600844	0.10048	1
Sgce	-0.0639147	0.100641	1
Tomm5	-0.0858725	0.100682	1
Ilrun	0.1154	0.100738	1
Rffl	-0.0551592	0.100818	1
Dus1l	0.125062	0.100818	1
Itm2c	-0.0547994	0.10094	1
Aurkaip1	-0.107232	0.10097	1
Cep83	-0.108052	0.101037	1
Pdk1	-0.0946969	0.101056	1
Degs1	-0.0904274	0.101152	1
Ccdc124	-0.0735871	0.101312	1
Klf13	-0.0746376	0.101386	1
Kin	-0.103563	0.10143	1
Kctd20	-0.0682741	0.101496	1
Gpr137b-ps	-0.0750398	0.101629	1
Kifc5b	-0.0737394	0.101639	1
Fam111a	-0.108773	0.101745	1
Birc2	-0.102736	0.101783	1
Lyrm2	-0.0814952	0.101928	1
Stard3	-0.109288	0.102178	1
Myg1	-0.0989202	0.102315	1
Ufm1	-0.0711229	0.102335	1
Cysltr1	-0.113527	0.102417	1
Rgmb	-0.0989873	0.10253	1
Tars2	-0.0840514	0.102534	1
Malat1	-0.142817	0.102919	1
Gins4	-0.094106	0.102935	1
Sarnp	-0.102928	0.102935	1
Mast3	-0.0659381	0.102936	1
Calm3	0.0849904	0.102953	1
P2ry13	-0.108667	0.103094	1
mt-Atp6	0.135789	0.1031	1
Aagab	-0.079129	0.103201	1
Exosc5	-0.101239	0.103247	1
Ccny	-0.0776266	0.103264	1
Mib2	-0.059972	0.10342	1
mt-Nd4l	-0.0925388	0.10349	1
Igfbp4	0.0909019	0.103588	1
Ifitm3	0.0365352	0.103658	1
Kpna1	-0.0618647	0.103838	1
Wdr43	-0.101286	0.103873	1
Pkd1	-0.0564616	0.103896	1
Wdr11	-0.0397098	0.103896	1
Trnt1	-0.0540809	0.103912	1
Oaz2	-0.0605137	0.104463	1
Fhad1	-0.0525218	0.104521	1
Tab2	-0.0739567	0.104573	1
March7	-0.0788196	0.104692	1
Nsd3	-0.127276	0.104784	1
Uqcrfs1	0.10942	0.104805	1
Tnrc6b	-0.0811785	0.104824	1
Cpsf3	-0.0823136	0.104897	1
Eps15l1	-0.0638716	0.105068	1
Mbd6	-0.0577156	0.105068	1
Hnrnpc	0.121426	0.10514	1
Med19	-0.0842683	0.105884	1
Anapc2	-0.0799477	0.105921	1
Snx24	-0.0556259	0.106157	1
Ulk2	-0.0879409	0.106424	1
Wdr91	-0.0728105	0.106452	1
Ctnna1	-0.0600088	0.106557	1
Rpp25l	-0.084934	0.106574	1
Pxmp4	-0.0882528	0.10663	1
Gon7	-0.0849494	0.106659	1
Ddx58	0.111119	0.106848	1
Mrps31	-0.0761184	0.106893	1
Grcc10	-0.0917939	0.106948	1
Fdx1	-0.0706825	0.106983	1
Psmd9	-0.0751634	0.107184	1
Samhd1	0.111383	0.107206	1
Cep290	-0.0780923	0.107242	1
Nup160	-0.0536582	0.107255	1
Efcab14	-0.0791752	0.107388	1
Med6	-0.0709234	0.107396	1
Ruvbl1	-0.0906368	0.107466	1
Crebbp	-0.0854562	0.107787	1
Dcaf12	-0.0437179	0.107905	1
Tor2a	-0.102901	0.107951	1
BC005537	0.119984	0.107975	1
Reep5	-0.0857983	0.108084	1
Cpeb4	-0.0722215	0.108176	1
Ergic3	-0.112984	0.10824	1
Srsf10	-0.121463	0.108739	1
Gnas	0.0612978	0.108765	1
F11r	-0.0949982	0.108772	1
Epc2	-0.087688	0.108852	1
Yod1	-0.069246	0.108928	1
Gm10138	-0.0408752	0.108977	1
Arsk	-0.049394	0.10898	1
Lypla1	-0.087102	0.108984	1
Homer3	-0.0596595	0.109184	1
Bard1	-0.0536153	0.109284	1
Gmppb	0.105621	0.109302	1
C2cd5	-0.0683945	0.109343	1
Accs	-0.0548677	0.109354	1
Evi5	-0.0841415	0.10945	1
Tmed5	-0.097266	0.109692	1
2700049A03Rik	-0.0242536	0.109766	1
Akap10	-0.0837662	0.109909	1
Cant1	-0.0675684	0.109917	1
Trafd1	0.103381	0.109954	1
Fancl	-0.0781615	0.109978	1
Gps2	-0.109714	0.110312	1
Eri1	-0.0743433	0.110419	1
Pvt1	-0.07452	0.110499	1
Dip2b	-0.114542	0.110733	1
Camk2d	-0.104406	0.110975	1
Wdr61	-0.0747463	0.110986	1
Ndufs5	0.125907	0.111053	1
Arhgap31	-0.0845539	0.111093	1
Timm50	-0.0931878	0.11112	1
Exosc2	-0.0777408	0.111151	1
Ppp1r12a	-0.0757835	0.111342	1
Mphosph6	-0.0855158	0.111383	1
Tm2d1	-0.0983369	0.111529	1
Fam98a	-0.0345364	0.111634	1
Tex264	-0.0348444	0.11174	1
Usp19	-0.0848298	0.111894	1
Dscc1	-0.0767888	0.111986	1
Chordc1	-0.0920176	0.112062	1
Rnf40	-0.0523436	0.112136	1
Ier3	-0.069767	0.112201	1
Pms2	-0.0765179	0.112529	1
Igsf8	-0.0981044	0.112624	1
Tmem14c	-0.0846011	0.112689	1
Psma2	0.0664545	0.112697	1
Rev1	-0.0647006	0.112812	1
Blvra	-0.0697916	0.112898	1
Gnl3l	-0.0386453	0.112915	1
Calhm6	0.103275	0.112923	1
Selenom	0.0784312	0.112923	1
Snx18	-0.104514	0.113129	1
Cldnd1	-0.089394	0.113394	1
Zdhhc6	-0.129893	0.113442	1
Cdc25c	0.0935864	0.113477	1
Impad1	-0.0869893	0.113549	1
Pds5b	-0.0699771	0.113691	1
Ythdf2	-0.100659	0.113735	1
Ndufa1	0.100405	0.113753	1
Sidt2	-0.0809174	0.113853	1
Tfdp1	-0.0952601	0.113861	1
Ints7	0.0394895	0.113901	1
Oxct1	-0.0978373	0.114384	1
1810030O07Rik	-0.0634869	0.114395	1
Zbtb38	-0.0662088	0.11446	1
Ifi211	0.140038	0.114469	1
Ostm1	0.0801591	0.114591	1
Ncln	-0.0738601	0.114605	1
Pot1a	-0.0651349	0.114667	1
Spint1	-0.110954	0.114723	1
Slc39a13	-0.0681366	0.114826	1
Jkamp	-0.0716057	0.114893	1
Swt1	-0.0994608	0.115044	1
Myo1c	-0.0390926	0.115165	1
[truncated: 5,019 more rows]

## Sheet: Enriched genes miR132KD
avg_log2FC	p_val	p_val_adj	cluster	gene
0.914456	1.4036e-144	2.12e-140	Homeostatic	P2ry12
0.79358	3.41666e-122	5.16052e-118	Homeostatic	Selplg
0.451625	1.97452e-96	2.98232e-92	Homeostatic	Cst3
0.777152	2.13944e-92	3.23141e-88	Homeostatic	Tmem119
0.536125	3.12225e-89	4.71585e-85	Homeostatic	Csf1r
0.646349	3.98332e-84	6.01641e-80	Homeostatic	Olfml3
0.701554	9.18795e-78	1.38775e-73	Homeostatic	Vsir
0.614218	2.63705e-76	3.983e-72	Homeostatic	Cx3cr1
0.578699	3.13837e-74	4.7402e-70	Homeostatic	Fcrls
0.593186	1.92113e-65	2.90168e-61	Homeostatic	Malat1
0.426407	2.62078e-62	3.95843e-58	Homeostatic	Sparc
0.326074	3.38979e-60	5.11994e-56	Homeostatic	Hexb
0.57084	3.77285e-59	5.69851e-55	Homeostatic	Ifngr1
0.581151	1.32023e-50	1.99408e-46	Homeostatic	Arhgap5
0.474138	3.11486e-50	4.70469e-46	Homeostatic	Lpcat2
0.37026	7.91834e-50	1.19599e-45	Homeostatic	Laptm5
0.740328	1.12175e-47	1.6943e-43	Homeostatic	Nrip1
0.591034	1.64327e-46	2.482e-42	Homeostatic	Golm1
0.70633	9.34512e-46	1.41149e-41	Homeostatic	Crybb1
0.724338	1.09529e-45	1.65432e-41	Homeostatic	Ecscr
0.660773	8.94723e-45	1.35139e-40	Homeostatic	Entpd1
0.639366	1.72824e-44	2.61034e-40	Homeostatic	Srgap2
0.610251	1.10593e-43	1.67039e-39	Homeostatic	Ptgs1
0.471071	3.17747e-42	4.79925e-38	Homeostatic	Mef2c
0.547115	1.06342e-39	1.6062e-35	Homeostatic	Ltc4s
0.547411	1.06575e-39	1.6097e-35	Homeostatic	Rnase4
0.571108	2.5162e-38	3.80047e-34	Homeostatic	Scoc
0.464023	6.71243e-38	1.01385e-33	Homeostatic	Ckb
0.320588	1.38405e-37	2.09046e-33	Homeostatic	Lgmn
0.506985	4.38323e-37	6.62043e-33	Homeostatic	Tgfbr1
0.595113	6.82605e-36	1.03101e-31	Homeostatic	Zfhx3
0.492339	1.41902e-34	2.14329e-30	Homeostatic	Cyth4
0.57598	1.84791e-34	2.79108e-30	Homeostatic	Ssh2
0.481287	3.27697e-32	4.94954e-28	Homeostatic	Plxdc2
0.490484	8.67762e-32	1.31067e-27	Homeostatic	Otulinl
0.413567	4.20054e-31	6.3445e-27	Homeostatic	Calm2
0.319253	2.58478e-30	3.90405e-26	Homeostatic	Selenop
0.669698	2.17683e-29	3.28788e-25	Homeostatic	Cd164
0.456803	5.94342e-29	8.97694e-25	Homeostatic	Apbb1ip
0.661081	1.90547e-28	2.87801e-24	Homeostatic	Numb
0.420302	2.40366e-28	3.63049e-24	Homeostatic	Epb41l2
0.671203	2.46503e-28	3.72318e-24	Homeostatic	Nav2
0.546466	3.30009e-28	4.98446e-24	Homeostatic	Susd3
0.409954	4.67279e-28	7.05778e-24	Homeostatic	Srrm2
0.472085	5.24401e-28	7.92055e-24	Homeostatic	Rbm39
0.561078	6.74615e-28	1.01894e-23	Homeostatic	Mycbp2
0.407414	1.17076e-27	1.76832e-23	Homeostatic	Cyfip1
0.432444	2.41445e-27	3.64679e-23	Homeostatic	Scamp2
0.469941	3.5679e-27	5.38895e-23	Homeostatic	Alox5ap
0.523255	4.35932e-27	6.58432e-23	Homeostatic	Maf
0.392342	5.6614e-27	8.55098e-23	Homeostatic	Ywhah
0.345764	5.79884e-27	8.75858e-23	Homeostatic	Bin1
0.535185	1.55958e-26	2.3556e-22	Homeostatic	Cmtm6
0.517234	1.08421e-25	1.63759e-21	Homeostatic	Rsrp1
0.574506	1.28181e-25	1.93605e-21	Homeostatic	Elmo1
0.500377	1.47796e-25	2.23232e-21	Homeostatic	Mbnl1
0.527251	2.87933e-25	4.34894e-21	Homeostatic	Ivns1abp
0.614698	8.1051e-25	1.22419e-20	Homeostatic	Fchsd2
0.457305	2.02339e-24	3.05613e-20	Homeostatic	Mef2a
0.400982	2.44889e-24	3.6988e-20	Homeostatic	Hpgd
0.438805	2.6743e-24	4.03927e-20	Homeostatic	Wasf2
0.391657	3.1554e-24	4.76592e-20	Homeostatic	Serinc3
0.57681	5.05824e-24	7.63997e-20	Homeostatic	Adgrg1
0.53909	2.0789e-23	3.13998e-19	Homeostatic	St3gal6
0.517955	4.09363e-23	6.18302e-19	Homeostatic	Il6ra
0.592273	6.09783e-23	9.21016e-19	Homeostatic	Dock4
0.628808	1.08486e-22	1.63858e-18	Homeostatic	Nav3
0.397527	1.09896e-22	1.65987e-18	Homeostatic	Fam49b
0.25277	4.20455e-22	6.35055e-18	Homeostatic	Rgs10
0.340743	1.22576e-21	1.85139e-17	Homeostatic	Mtdh
0.627551	1.26789e-21	1.91502e-17	Homeostatic	Csmd3
0.568641	2.11029e-21	3.18738e-17	Homeostatic	Tanc2
0.295365	2.67747e-21	4.04405e-17	Homeostatic	Marcks
0.524718	3.72585e-21	5.62753e-17	Homeostatic	Qk
0.266678	4.52497e-21	6.83452e-17	Homeostatic	Rhob
0.374669	4.87347e-21	7.36088e-17	Homeostatic	Cfh
0.454253	8.56229e-21	1.29325e-16	Homeostatic	Fscn1
0.467953	1.93396e-20	2.92106e-16	Homeostatic	Frmd4a
0.514603	2.66962e-20	4.03219e-16	Homeostatic	Arglu1
0.559496	4.21633e-20	6.36835e-16	Homeostatic	Chd9
0.524394	6.35569e-20	9.59963e-16	Homeostatic	Rapgef5
0.38257	7.10081e-20	1.07251e-15	Homeostatic	F11r
0.50841	1.20311e-19	1.81718e-15	Homeostatic	Tmem173
0.377182	1.7838e-19	2.69425e-15	Homeostatic	Pnp
0.390758	2.14372e-19	3.23788e-15	Homeostatic	Glul
0.496711	2.76913e-19	4.18249e-15	Homeostatic	March1
0.427511	2.97169e-19	4.48845e-15	Homeostatic	Hpgds
0.538265	4.70907e-19	7.11258e-15	Homeostatic	Phf14
0.531329	4.86758e-19	7.35199e-15	Homeostatic	Dock10
0.412215	6.41736e-19	9.69278e-15	Homeostatic	Cmtm7
0.436104	6.82198e-19	1.03039e-14	Homeostatic	Cttnbp2nl
0.522038	9.49197e-19	1.43367e-14	Homeostatic	Slco2b1
0.34807	1.01109e-18	1.52715e-14	Homeostatic	Sirpa
0.314901	1.27712e-18	1.92896e-14	Homeostatic	Smap2
0.29376	2.24015e-18	3.38352e-14	Homeostatic	Tmbim6
0.520064	4.47768e-18	6.76309e-14	Homeostatic	Dip2b
0.510167	9.24363e-18	1.39616e-13	Homeostatic	Lpar6
0.50438	2.26066e-17	3.41451e-13	Homeostatic	Pde3b
0.426561	8.67331e-17	1.31002e-12	Homeostatic	Man1a2
0.461834	2.79539e-16	4.22215e-12	Homeostatic	Ophn1
0.487416	3.06373e-16	4.62746e-12	Homeostatic	Fam102b
0.417625	3.07193e-16	4.63984e-12	Homeostatic	Bmp2k
0.387292	5.30184e-16	8.00789e-12	Homeostatic	Itgam
0.443382	5.39024e-16	8.14142e-12	Homeostatic	Sall1
0.28021	7.21675e-16	1.09002e-11	Homeostatic	Kctd12
0.383786	7.7491e-16	1.17042e-11	Homeostatic	Son
0.401902	1.13015e-15	1.70697e-11	Homeostatic	Commd8
0.463274	1.58507e-15	2.3941e-11	Homeostatic	Tpst2
0.417689	1.80886e-15	2.7321e-11	Homeostatic	Tm6sf1
0.440932	2.8375e-15	4.28576e-11	Homeostatic	Fus
0.451989	4.94899e-15	7.47496e-11	Homeostatic	Cd2ap
0.522795	5.59882e-15	8.45646e-11	Homeostatic	4632427E13Rik
0.476273	6.73738e-15	1.01761e-10	Homeostatic	Tjp1
0.43737	9.98479e-15	1.5081e-10	Homeostatic	Pip4p1
0.413498	1.04274e-14	1.57495e-10	Homeostatic	Picalm
0.435719	1.52479e-14	2.30304e-10	Homeostatic	Snrnp70
0.428913	1.77938e-14	2.68758e-10	Homeostatic	Lrba
0.39686	1.94708e-14	2.94086e-10	Homeostatic	Rnf13
0.348437	2.59127e-14	3.91386e-10	Homeostatic	Pou2f2
0.38412	3.03213e-14	4.57973e-10	Homeostatic	Adap2
0.447337	5.10506e-14	7.71069e-10	Homeostatic	Itga6
0.433873	7.66441e-14	1.15763e-09	Homeostatic	Macf1
0.41075	1.05286e-13	1.59024e-09	Homeostatic	Gm45640
0.401964	2.54152e-13	3.83871e-09	Homeostatic	Sft2d1
0.314723	3.87729e-13	5.85626e-09	Homeostatic	Lyn
0.46273	4.65299e-13	7.02787e-09	Homeostatic	Gtf2h2
0.438217	5.00473e-13	7.55914e-09	Homeostatic	Gpr155
0.296038	5.97709e-13	9.0278e-09	Homeostatic	Cd53
0.492873	7.72768e-13	1.16719e-08	Homeostatic	Ankrd44
0.359635	1.16985e-12	1.76694e-08	Homeostatic	Slc29a3
0.411918	1.57005e-12	2.37141e-08	Homeostatic	Pag1
0.4541	1.97369e-12	2.98105e-08	Homeostatic	Pwwp2a
0.365848	2.61711e-12	3.95288e-08	Homeostatic	Sox4
0.411825	3.32941e-12	5.02875e-08	Homeostatic	Pnisr
0.398288	3.44336e-12	5.20085e-08	Homeostatic	Rock2
0.443911	3.51945e-12	5.31578e-08	Homeostatic	Atp6v0a2
0.401908	4.67953e-12	7.06796e-08	Homeostatic	Foxn3
0.404886	5.23787e-12	7.91127e-08	Homeostatic	Arhgef40
0.369889	7.06711e-12	1.06742e-07	Homeostatic	Map4k4
0.274781	7.18711e-12	1.08554e-07	Homeostatic	Gdi2
0.543057	1.27299e-11	1.92272e-07	Homeostatic	Pmepa1
0.360114	1.67295e-11	2.52682e-07	Homeostatic	Fermt3
0.258572	1.82439e-11	2.75556e-07	Homeostatic	Laptm4a
0.426861	1.84237e-11	2.78272e-07	Homeostatic	Dleu2
0.379957	2.13786e-11	3.22902e-07	Homeostatic	Adam10
0.368571	2.21236e-11	3.34154e-07	Homeostatic	Tacc1
0.367991	2.81958e-11	4.25869e-07	Homeostatic	Camk2n1
0.372598	2.99883e-11	4.52943e-07	Homeostatic	St3gal5
0.251846	3.12811e-11	4.7247e-07	Homeostatic	Ldhb
0.388239	3.46549e-11	5.23428e-07	Homeostatic	Pip4k2a
0.368929	3.93749e-11	5.94719e-07	Homeostatic	Snta1
0.293935	4.89857e-11	7.39881e-07	Homeostatic	Camk1
0.391942	5.54234e-11	8.37115e-07	Homeostatic	Luc7l2
0.386652	6.73375e-11	1.01707e-06	Homeostatic	Tmcc3
0.415316	6.73968e-11	1.01796e-06	Homeostatic	Git2
0.40347	7.92831e-11	1.19749e-06	Homeostatic	Slc16a6
0.346268	1.44428e-10	2.18144e-06	Homeostatic	Klf3
0.43236	1.46621e-10	2.21456e-06	Homeostatic	Slc40a1
0.503499	1.52964e-10	2.31036e-06	Homeostatic	Mir99ahg
0.400169	1.83496e-10	2.77152e-06	Homeostatic	Herc2
0.360437	1.88185e-10	2.84235e-06	Homeostatic	Fez2
0.426537	2.14794e-10	3.24424e-06	Homeostatic	Mertk
0.437577	2.20431e-10	3.32939e-06	Homeostatic	Taz
0.407663	2.25667e-10	3.40848e-06	Homeostatic	Atp2c1
0.405239	2.4658e-10	3.72434e-06	Homeostatic	Prex1
0.393231	2.68867e-10	4.06096e-06	Homeostatic	Ogt
0.362283	2.99669e-10	4.5262e-06	Homeostatic	Pla2g15
0.36002	4.06001e-10	6.13224e-06	Homeostatic	Snx18
0.320382	4.21303e-10	6.36336e-06	Homeostatic	Sf3b1
0.366151	5.05385e-10	7.63333e-06	Homeostatic	Rtn4rl1
0.308145	5.09965e-10	7.70251e-06	Homeostatic	P4ha1
0.429973	6.27696e-10	9.48072e-06	Homeostatic	Pid1
0.353367	8.08873e-10	1.22172e-05	Homeostatic	Tsc22d4
0.409407	8.1911e-10	1.23718e-05	Homeostatic	Thrsp
0.365528	8.78006e-10	1.32614e-05	Homeostatic	Dnm2
0.365224	1.02374e-09	1.54626e-05	Homeostatic	Hfe
0.357573	1.35086e-09	2.04033e-05	Homeostatic	Crlf3
0.401314	2.59095e-09	3.91337e-05	Homeostatic	Pten
0.368158	3.53901e-09	5.34532e-05	Homeostatic	Hp1bp3
0.384259	3.92248e-09	5.92451e-05	Homeostatic	Rbm5
0.382951	3.95396e-09	5.97206e-05	Homeostatic	Nr3c1
0.32335	3.95419e-09	5.9724e-05	Homeostatic	Akirin2
0.314621	5.08217e-09	7.67611e-05	Homeostatic	Usp2
0.336508	5.38771e-09	8.1376e-05	Homeostatic	Pik3r1
0.362818	5.60102e-09	8.45979e-05	Homeostatic	Arsb
0.352464	6.12458e-09	9.25057e-05	Homeostatic	Ptpre
0.31999	7.06549e-09	0.000106717	Homeostatic	Sla
0.399565	8.34002e-09	0.000125968	Homeostatic	Kat6a
0.367397	8.67747e-09	0.000131064	Homeostatic	Lactb
0.378982	9.97077e-09	0.000150599	Homeostatic	Ppp1r9a
0.326136	1.14062e-08	0.000172279	Homeostatic	Sipa1
0.379497	1.15534e-08	0.000174503	Homeostatic	Rcsd1
0.378576	1.19873e-08	0.000181056	Homeostatic	Plcl2
0.308089	1.47438e-08	0.00022269	Homeostatic	0610040J01Rik
0.328657	1.51066e-08	0.00022817	Homeostatic	Cxxc5
0.335786	1.58465e-08	0.000239345	Homeostatic	Celf2
0.326255	1.73497e-08	0.00026205	Homeostatic	Rab6b
0.348159	1.80897e-08	0.000273227	Homeostatic	B4galt4
0.372405	1.84235e-08	0.000278268	Homeostatic	Ubash3b
0.365424	1.91487e-08	0.000289222	Homeostatic	Tm9sf2
0.316343	1.92983e-08	0.000291481	Homeostatic	Pdlim4
0.293056	2.00161e-08	0.000302323	Homeostatic	Csnk1e
0.269006	2.6313e-08	0.000397431	Homeostatic	Tgfb1
0.344458	2.78388e-08	0.000420477	Homeostatic	Acap2
0.334573	2.92897e-08	0.000442391	Homeostatic	Tmem100
0.322035	3.25297e-08	0.000491328	Homeostatic	Snn
0.395241	3.98933e-08	0.000602549	Homeostatic	Ttc14
0.347283	4.32293e-08	0.000652935	Homeostatic	Idh2
0.293739	4.48342e-08	0.000677176	Homeostatic	Eef2k
0.362211	4.50822e-08	0.000680922	Homeostatic	Pak1
0.398987	4.92231e-08	0.000743465	Homeostatic	Mfap3
0.325598	7.32467e-08	0.00110632	Homeostatic	Mfng
0.376737	7.671e-08	0.00115863	Homeostatic	Specc1
0.325343	8.20465e-08	0.00123923	Homeostatic	Pros1
0.31031	8.77099e-08	0.00132477	Homeostatic	Dapp1
0.310455	9.485e-08	0.00143261	Homeostatic	Rab3il1
0.305814	1.02708e-07	0.0015513	Homeostatic	Ctsf
0.284793	1.03085e-07	0.00155699	Homeostatic	Fgd2
0.321052	1.10041e-07	0.00166205	Homeostatic	Zfp710
0.390499	1.29191e-07	0.00195131	Homeostatic	Slc1a3
0.283092	1.47504e-07	0.0022279	Homeostatic	Ctc1
0.315884	1.48201e-07	0.00223843	Homeostatic	Rps6ka1
0.322223	1.63287e-07	0.00246629	Homeostatic	Zfp652
0.359185	1.87168e-07	0.00282699	Homeostatic	Akap8l
0.347931	2.06289e-07	0.00311579	Homeostatic	Tubgcp5
0.305624	2.16622e-07	0.00327186	Homeostatic	Dusp7
0.366222	2.30999e-07	0.00348901	Homeostatic	Nisch
0.406867	3.06015e-07	0.00462205	Homeostatic	Stab1
0.352706	4.06451e-07	0.00613904	Homeostatic	Il6st
0.362232	4.09742e-07	0.00618874	Homeostatic	Col27a1
0.283865	4.60053e-07	0.00694864	Homeostatic	Tcn2
0.300056	4.66322e-07	0.00704333	Homeostatic	Cryl1
0.296953	4.7222e-07	0.00713241	Homeostatic	Serinc1
0.31623	5.31306e-07	0.00802484	Homeostatic	Wnk1
0.369417	6.04126e-07	0.00912471	Homeostatic	Ints6l
0.386414	6.33143e-07	0.00956299	Homeostatic	Slc8a1
0.312946	6.8714e-07	0.0103786	Homeostatic	Srsf11
0.352355	7.49e-07	0.0113129	Homeostatic	Slc7a8
0.302278	8.37071e-07	0.0126431	Homeostatic	Lrp1
0.349866	8.64196e-07	0.0130528	Homeostatic	Pacsin2
0.35511	9.6106e-07	0.0145159	Homeostatic	Dennd4a
0.383173	9.63647e-07	0.0145549	Homeostatic	Hps3
0.377125	1.00354e-06	0.0151574	Homeostatic	Srsf7
0.353193	1.01377e-06	0.015312	Homeostatic	Mgll
0.343808	1.0408e-06	0.0157202	Homeostatic	Ppcdc
0.271873	1.05788e-06	0.0159783	Homeostatic	Lyl1
0.347962	1.12981e-06	0.0170646	Homeostatic	Frmd4b
0.352114	1.25514e-06	0.0189576	Homeostatic	Ets1
0.281013	1.2613e-06	0.0190507	Homeostatic	Jak1
0.419078	1.27091e-06	0.0191958	Homeostatic	Zcchc7
0.334637	1.49553e-06	0.0225884	Homeostatic	Plod1
0.306054	1.52144e-06	0.0229798	Homeostatic	Tra2a
0.360219	1.52465e-06	0.0230283	Homeostatic	E230029C05Rik
0.320332	1.54291e-06	0.0233041	Homeostatic	Fli1
0.27852	1.93351e-06	0.0292038	Homeostatic	Irf2bpl
0.317978	1.96145e-06	0.0296257	Homeostatic	Prpf4b
0.322883	2.31866e-06	0.0350211	Homeostatic	Bach1
0.332566	2.33137e-06	0.0352131	Homeostatic	Mtus1
0.308807	2.40412e-06	0.0363119	Homeostatic	B230219D22Rik
0.312904	2.46135e-06	0.0371762	Homeostatic	Gas6
0.278252	2.64344e-06	0.0399265	Homeostatic	Cd302
0.297226	2.90312e-06	0.0438487	Homeostatic	Srrm1
0.342065	3.02465e-06	0.0456843	Homeostatic	Nsd1
0.326962	3.08767e-06	0.0466362	Homeostatic	Gtpbp2
0.258707	3.20222e-06	0.0483664	Homeostatic	Saraf
2.18852	2.61685e-123	3.9525e-119	CRM	Fos
1.8251	7.75236e-115	1.17092e-110	CRM	Jun
1.65793	1.06853e-110	1.61391e-106	CRM	Egr1
1.56356	6.14741e-98	9.28504e-94	CRM	Btg2
1.56599	1.02178e-94	1.54329e-90	CRM	Klf2
1.53794	4.83211e-89	7.29842e-85	CRM	Zfp36
1.52981	9.15552e-81	1.38285e-76	CRM	Ier2
1.41523	4.72223e-75	7.13245e-71	CRM	Junb
0.949995	6.98361e-69	1.0548e-64	CRM	Fosb
1.36513	1.83971e-67	2.7787e-63	CRM	Dusp1
1.12061	1.08246e-59	1.63495e-55	CRM	Ppp1r15a
1.22176	1.98414e-59	2.99684e-55	CRM	Jund
1.09563	2.97826e-56	4.49837e-52	CRM	Socs3
1.09864	6.42077e-53	9.69792e-49	CRM	Ier5
0.912582	3.08334e-38	4.65707e-34	CRM	2810013P06Rik
0.720526	3.39083e-36	5.1215e-32	CRM	Rhob
0.708739	1.49476e-35	2.25769e-31	CRM	H3f3b
0.931286	7.4913e-31	1.13149e-26	CRM	Hist1h1e
0.774857	7.38537e-30	1.11549e-25	CRM	Txnip
0.9802	2.94836e-28	4.4532e-24	CRM	Cited2
0.520002	6.85329e-22	1.03512e-17	CRM	Mafb
0.657848	1.22356e-21	1.84807e-17	CRM	Gm10138
0.795856	1.36235e-21	2.0577e-17	CRM	Klf6
0.707982	1.49613e-21	2.25975e-17	CRM	Tsc22d3
0.837845	6.8258e-20	1.03097e-15	CRM	Nfkbia
0.699681	1.77306e-19	2.67803e-15	CRM	Rgs2
0.615753	2.39866e-17	3.62294e-13	CRM	Arl4c
0.717146	4.06354e-17	6.13757e-13	CRM	Neat1
0.568357	4.35645e-17	6.57998e-13	CRM	Btg1
0.901283	1.18279e-16	1.78648e-12	CRM	Tmx4
0.605064	1.66275e-16	2.51142e-12	CRM	Zfp36l2
0.643061	1.80734e-16	2.7298e-12	CRM	Hist1h1c
0.582364	2.71488e-16	4.10056e-12	CRM	Dusp6
0.616892	3.87289e-16	5.84962e-12	CRM	Zfp36l1
0.457387	6.28217e-15	9.48859e-11	CRM	Smad7
0.575154	1.08993e-14	1.64623e-10	CRM	Cebpd
0.435829	2.22198e-14	3.35607e-10	CRM	Sat1
0.402189	1.49936e-12	2.26464e-08	CRM	Ddx5
0.469187	2.20788e-12	3.33479e-08	CRM	Kctd12
0.46344	3.56799e-12	5.38909e-08	CRM	Mcl1
0.535856	4.34325e-12	6.56004e-08	CRM	Ppp1r10
0.384755	3.28782e-10	4.96592e-06	CRM	Nufip2
0.402977	6.3724e-09	9.62487e-05	CRM	Vps37b
0.376821	2.16183e-08	0.000326522	CRM	Pou2f2
0.348214	4.78962e-08	0.000723424	CRM	Ubc
0.362364	5.42818e-08	0.000819873	CRM	Mylip
0.382122	9.1679e-08	0.00138472	CRM	Arhgap17
0.341615	1.31449e-07	0.00198541	CRM	Vgll4
0.320613	1.70142e-07	0.00256982	CRM	Pnrc1
0.355551	2.15965e-07	0.00326194	CRM	1700017B05Rik
0.376508	4.04362e-07	0.00610749	CRM	Srsf5
0.32389	6.95305e-07	0.0105019	CRM	Rcsd1
0.298579	7.15321e-07	0.0108042	CRM	Clk1
0.260465	7.39212e-07	0.0111651	CRM	Il4ra
0.334535	8.59108e-07	0.012976	CRM	Tent5a
0.324437	1.56573e-06	0.0236488	CRM	Cdkn1b
0.317063	1.6697e-06	0.0252191	CRM	Gtpbp4
0.255246	2.57918e-06	0.0389559	CRM	Jmjd1c
2.10649	1.85848e-283	2.80704e-279	DAM	Lgals3
1.80503	1.72275e-226	2.60204e-222	DAM	Ftl1
1.69495	2.95759e-216	4.46714e-212	DAM	Fth1
3.22183	6.81531e-179	1.02938e-174	DAM	Apoe
1.909	4.78871e-176	7.23287e-172	DAM	Cd63
2.31077	1.33318e-162	2.01364e-158	DAM	Lpl
2.42049	4.15437e-154	6.27477e-150	DAM	Lyz2
1.29797	3.64265e-149	5.50186e-145	DAM	Rpl41
2.0185	3.0468e-137	4.60188e-133	DAM	Cd52
1.02013	7.72818e-135	1.16726e-130	DAM	Tyrobp
1.33121	9.30507e-135	1.40544e-130	DAM	Ctsb
1.10154	4.2505e-134	6.41995e-130	DAM	Rps2
1.10909	9.20795e-132	1.39077e-127	DAM	Rpl23
0.763335	3.00498e-127	4.53873e-123	DAM	Axl
1.27219	8.52582e-127	1.28774e-122	DAM	B2m
1.35726	1.75596e-124	2.6522e-120	DAM	Anxa5
0.827966	7.51239e-120	1.13467e-115	DAM	Fxyd5
1.09285	4.91734e-115	7.42714e-111	DAM	Npc2
1.0532	3.84519e-114	5.80778e-110	DAM	Rps20
1.00201	2.59321e-113	3.91678e-109	DAM	Rps8
0.966871	3.20764e-112	4.84482e-108	DAM	Chst2
2.24731	5.2518e-111	7.93233e-107	DAM	Fabp5
1.0397	3.92732e-109	5.93182e-105	DAM	Rplp0
0.911103	2.55729e-108	3.86253e-104	DAM	Rpl19
1.04456	4.01704e-108	6.06734e-104	DAM	Rps5
1.26481	1.73871e-107	2.62615e-103	DAM	Rps26
0.986841	3.17742e-106	4.79918e-102	DAM	Rps16
0.968186	1.39268e-104	2.10351e-100	DAM	Rpsa
1.46626	1.4297e-104	2.15942e-100	DAM	Mt1
0.919803	4.21883e-104	6.37212e-100	DAM	Fau
1.29097	1.83448e-103	2.7708e-99	DAM	Capg
1.17199	5.0672e-103	7.6535e-99	DAM	Atp6v0c
1.03579	1.24032e-101	1.87337e-97	DAM	Rpl32
0.901622	3.55562e-101	5.37041e-97	DAM	Rps27a
1.12604	4.96475e-100	7.49875e-96	DAM	Rps12
1.16669	2.55637e-99	3.86115e-95	DAM	Rpl10a
1.51572	5.83275e-99	8.80979e-95	DAM	Cstb
0.829573	4.85281e-97	7.32968e-93	DAM	Rps24
0.920771	5.53756e-94	8.36393e-90	DAM	Ctsz
0.982306	5.62004e-90	8.4885e-86	DAM	Rplp2
1.44879	1.32645e-88	2.00348e-84	DAM	Ifi27l2a
1.41268	1.69859e-88	2.56555e-84	DAM	Mif
1.171	3.77423e-86	5.7006e-82	DAM	Timp2
1.17654	1.77653e-84	2.68327e-80	DAM	Cd9
1.10605	8.37481e-83	1.26493e-78	DAM	H2-D1
0.763337	2.14879e-80	3.24552e-76	DAM	Eef1a1
1.01543	2.33117e-80	3.52101e-76	DAM	Rps15a
0.940145	9.72813e-80	1.46934e-75	DAM	Gabarap
0.746619	2.02391e-79	3.05692e-75	DAM	Rpl21
0.793998	2.69337e-79	4.06807e-75	DAM	Rpl11
0.98321	5.24984e-78	7.92936e-74	DAM	Rpl39
0.83692	1.45645e-77	2.19982e-73	DAM	Rpl13
0.91192	1.72415e-77	2.60416e-73	DAM	Rpl34
1.06898	3.32708e-77	5.02523e-73	DAM	Gapdh
0.911516	1.09276e-76	1.65051e-72	DAM	Tpt1
1.0471	8.58961e-76	1.29737e-71	DAM	Gnas
0.87825	1.53279e-75	2.31513e-71	DAM	Rpl6
1.06277	6.07335e-73	9.17318e-69	DAM	Rpl36a
0.790977	8.21764e-73	1.24119e-68	DAM	Rps11
1.14584	1.02648e-72	1.55039e-68	DAM	Rpl37a
0.945631	1.35808e-72	2.05124e-68	DAM	Rps21
0.847509	1.72797e-72	2.60993e-68	DAM	Rpl7a
0.997604	7.20485e-72	1.08822e-67	DAM	Rpl36
1.12188	2.22601e-71	3.36216e-67	DAM	Rpl35
0.906931	2.7298e-70	4.12309e-66	DAM	Rpl22
0.860211	4.61624e-70	6.97237e-66	DAM	Rpl28
0.895596	4.41138e-69	6.66294e-65	DAM	Gng5
0.966746	5.83049e-69	8.80638e-65	DAM	Rpl26
1.07496	5.02173e-67	7.58482e-63	DAM	Rpl38
1.05097	5.35271e-67	8.08474e-63	DAM	Rpl12
0.744369	8.84294e-67	1.33564e-62	DAM	Cyba
0.967156	1.50396e-66	2.27158e-62	DAM	Rps18
1.19267	2.23385e-66	3.37401e-62	DAM	Pld3
0.823715	6.43137e-66	9.71394e-62	DAM	Cox4i1
0.683096	1.96511e-65	2.9681e-61	DAM	Rpl9
1.03988	3.932e-65	5.93889e-61	DAM	Rps19
0.756887	8.77219e-65	1.32495e-60	DAM	Rpl18a
0.892311	1.2296e-63	1.85718e-59	DAM	Rpl3
0.694412	1.73502e-62	2.62057e-58	DAM	Rps4x
0.892127	3.54357e-62	5.3522e-58	DAM	Rps14
0.888096	2.69659e-61	4.07293e-57	DAM	Rpl10
0.823198	3.78095e-61	5.71074e-57	DAM	Rps9
0.788723	2.45606e-60	3.70963e-56	DAM	Rpl35a
0.804374	5.16151e-60	7.79595e-56	DAM	Rpl29
0.772015	1.66315e-59	2.51202e-55	DAM	Rps7
0.794247	1.9963e-59	3.01521e-55	DAM	Rpl37
0.589539	2.51839e-59	3.80378e-55	DAM	Tmsb4x
0.918823	1.26673e-58	1.91327e-54	DAM	Selenow
0.778581	1.46635e-58	2.21478e-54	DAM	Rps13
0.912641	4.00382e-57	6.04737e-53	DAM	Rpl17
0.66214	2.86854e-56	4.33264e-52	DAM	Rps3a1
0.859355	4.81667e-56	7.2751e-52	DAM	Cox8a
0.851417	6.90048e-55	1.04225e-50	DAM	Rack1
0.733434	1.11834e-54	1.68914e-50	DAM	Rpl18
1.05688	3.98719e-54	6.02225e-50	DAM	Tpi1
0.783248	7.98323e-54	1.20579e-49	DAM	Rpl30
0.781313	1.50022e-53	2.26593e-49	DAM	Sh3bgrl3
1.01983	1.6161e-53	2.44095e-49	DAM	Syngr1
0.705725	3.06088e-53	4.62315e-49	DAM	Rplp1
0.627808	4.07212e-53	6.15052e-49	DAM	Rpl8
0.865381	1.45476e-52	2.19727e-48	DAM	Ifitm3
1.00369	1.96392e-52	2.9663e-48	DAM	Aldoa
1.01689	2.34868e-52	3.54744e-48	DAM	Rps25
1.00689	4.55709e-52	6.88302e-48	DAM	Rps28
0.836971	8.20552e-52	1.23936e-47	DAM	Rps23
0.959993	4.37431e-51	6.60695e-47	DAM	Atox1
0.82965	1.15461e-50	1.74392e-46	DAM	Uqcrh
0.611622	1.818e-50	2.74591e-46	DAM	Rps3
0.997583	4.13274e-50	6.24209e-46	DAM	Lgals3bp
0.959972	1.59587e-48	2.4104e-44	DAM	Rps29
0.859133	1.61603e-48	2.44086e-44	DAM	Npm1
0.914446	3.13449e-48	4.73433e-44	DAM	Ank
0.838124	1.54701e-47	2.33661e-43	DAM	Akr1a1
1.08836	6.76109e-47	1.02119e-42	DAM	Prdx1
0.823717	6.05552e-46	9.14626e-42	DAM	Rps15
0.872913	9.34281e-46	1.41114e-41	DAM	Rpl27a
0.679403	2.23369e-45	3.37376e-41	DAM	Ptma
0.949304	4.18358e-45	6.31887e-41	DAM	Rps27
0.478035	7.55518e-45	1.14113e-40	DAM	Fcer1g
0.723445	1.26828e-44	1.91561e-40	DAM	Rpl14
0.714233	8.91749e-44	1.3469e-39	DAM	1110038B12Rik
0.847052	5.10233e-43	7.70655e-39	DAM	Rpl22l1
0.536652	1.01817e-42	1.53785e-38	DAM	Lamp1
0.758668	1.66301e-42	2.51181e-38	DAM	Ctsd
0.823951	2.04666e-41	3.09128e-37	DAM	Rps17
0.796368	7.7564e-41	1.17153e-36	DAM	Atp6v1f
0.497078	9.25058e-41	1.39721e-36	DAM	Dpp7
0.758787	3.78352e-40	5.71463e-36	DAM	Rhoc
0.538672	1.87094e-39	2.82586e-35	DAM	Ppia
0.972339	5.00186e-39	7.55482e-35	DAM	Pkm
0.797705	1.77778e-38	2.68515e-34	DAM	Rpl24
0.834478	2.8792e-38	4.34874e-34	DAM	Gm10076
0.760457	3.58075e-38	5.40837e-34	DAM	Hspe1
0.757513	3.97519e-38	6.00413e-34	DAM	Rps10
0.743899	7.00981e-38	1.05876e-33	DAM	H2-K1
0.779477	1.44351e-37	2.18028e-33	DAM	Ndufa1
0.781774	1.4982e-37	2.26289e-33	DAM	Atp5e
0.800033	3.37176e-37	5.0927e-33	DAM	Rpl27
0.760509	3.57211e-37	5.39532e-33	DAM	Pgk1
0.822446	3.01261e-36	4.55025e-32	DAM	Atp5mpl
0.690585	4.89345e-35	7.39107e-31	DAM	Bri3
0.725445	5.83579e-34	8.81437e-30	DAM	mt-Rnr2
0.636357	1.08378e-33	1.63693e-29	DAM	Dtnbp1
0.661459	1.69692e-33	2.56303e-29	DAM	Eef1b2
0.718829	2.87032e-33	4.33533e-29	DAM	Tpd52
0.624201	2.15474e-32	3.25451e-28	DAM	Emp3
0.517063	6.17227e-32	9.3226e-28	DAM	Fundc2
0.565831	9.23852e-32	1.39539e-27	DAM	Arpc1b
0.601627	3.60229e-31	5.4409e-27	DAM	Naca
0.785112	4.0359e-31	6.09583e-27	DAM	Bcl2a1b
0.629058	4.36629e-31	6.59485e-27	DAM	Pfdn5
0.63955	8.86138e-31	1.33842e-26	DAM	Cox6b1
0.738349	1.6921e-30	2.55574e-26	DAM	Ndufb1-ps
0.760923	2.2999e-30	3.47376e-26	DAM	Rpl23a
0.724152	2.17258e-29	3.28146e-25	DAM	Rpl31
0.684291	2.4782e-29	3.74307e-25	DAM	Myl6
0.700022	2.99202e-29	4.51914e-25	DAM	Ptms
0.711783	5.68064e-29	8.58004e-25	DAM	Cotl1
0.633054	2.14687e-28	3.24263e-24	DAM	Cox7a2
0.571585	1.04488e-27	1.57819e-23	DAM	Hebp1
0.597648	1.04713e-27	1.58158e-23	DAM	Mapkapk2
0.652079	1.0596e-27	1.60041e-23	DAM	Gpx1
0.674795	2.92914e-27	4.42418e-23	DAM	Ndufa2
0.510707	3.71946e-27	5.61788e-23	DAM	mt-Cytb
0.717097	3.78715e-27	5.72012e-23	DAM	Rpl5
0.523258	3.11708e-26	4.70803e-22	DAM	Tpm4
1.00741	3.45598e-26	5.21992e-22	DAM	Cd83
0.612861	8.95733e-26	1.35292e-21	DAM	Aplp2
0.568367	1.46075e-25	2.20631e-21	DAM	Slc25a3
0.687833	1.78349e-25	2.69379e-21	DAM	Tspo
0.638891	1.99312e-25	3.0104e-21	DAM	Hint1
0.671572	2.05747e-25	3.1076e-21	DAM	Cox6c
0.635222	2.57185e-25	3.88453e-21	DAM	Anp32b
0.604755	2.97827e-25	4.49838e-21	DAM	Gpi1
0.571837	4.132e-25	6.24098e-21	DAM	mt-Nd4
0.510816	7.21747e-25	1.09013e-20	DAM	Pabpc1
0.501252	7.40863e-25	1.119e-20	DAM	Pdgfa
0.526821	1.39747e-24	2.11073e-20	DAM	Ssr4
0.5791	3.26167e-24	4.92643e-20	DAM	Bola2
0.644648	3.41704e-24	5.16109e-20	DAM	Cox7b
0.565358	1.0078e-23	1.52218e-19	DAM	Rpl4
0.712285	1.18311e-23	1.78698e-19	DAM	Hif1a
0.710351	2.75926e-23	4.16759e-19	DAM	Ldha
0.577521	3.59472e-23	5.42947e-19	DAM	Cox5b
0.550532	4.81697e-23	7.27555e-19	DAM	Pea15a
0.42901	1.0129e-22	1.52988e-18	DAM	AU020206
0.536712	1.05973e-22	1.60062e-18	DAM	Creg1
0.513923	1.24749e-22	1.88421e-18	DAM	Cfl1
0.595249	2.4324e-22	3.6739e-18	DAM	Tmem256
0.530376	2.60544e-22	3.93526e-18	DAM	mt-Nd1
0.501072	2.63222e-22	3.9757e-18	DAM	Txn1
0.65557	7.64067e-22	1.15405e-17	DAM	Rps6
0.634269	7.6605e-22	1.15704e-17	DAM	Rpl13a
0.521654	1.07776e-21	1.62785e-17	DAM	Gng12
0.615437	1.11687e-21	1.68692e-17	DAM	Tomm7
0.6447	1.45719e-21	2.20094e-17	DAM	Nsa2
0.550347	1.56428e-21	2.36269e-17	DAM	Gltp
0.584249	1.57398e-21	2.37734e-17	DAM	Ndufb7
0.434086	1.95422e-21	2.95165e-17	DAM	Renbp
0.686631	2.18581e-21	3.30144e-17	DAM	Tmsb10
0.4969	2.21812e-21	3.35025e-17	DAM	Prelid1
0.516594	5.74195e-21	8.67265e-17	DAM	Eif3k
0.522997	6.89955e-21	1.04211e-16	DAM	Eif3f
0.453848	7.3182e-21	1.10534e-16	DAM	Uap1l1
0.544785	7.36153e-21	1.11189e-16	DAM	Uqcr10
0.529119	3.35018e-20	5.06011e-16	DAM	Atp5k
0.594517	5.99057e-20	9.04816e-16	DAM	Atp5g1
0.404811	6.11679e-20	9.2388e-16	DAM	Mrpl54
0.522016	6.63619e-20	1.00233e-15	DAM	Soat1
0.556205	7.577e-20	1.14443e-15	DAM	Cox6a1
0.5533	1.50077e-19	2.26677e-15	DAM	Nme1
0.727039	2.38492e-19	3.60219e-15	DAM	Gas5
0.545755	6.26903e-19	9.46874e-15	DAM	Rpl7
0.474742	7.22353e-19	1.09104e-14	DAM	Cd68
0.520031	8.33764e-19	1.25932e-14	DAM	Serf2
0.510962	9.07368e-19	1.37049e-14	DAM	Snrpe
0.565758	9.87443e-19	1.49143e-14	DAM	H2afz
0.495234	3.15278e-18	4.76195e-14	DAM	Cadm1
0.647199	3.44031e-18	5.19624e-14	DAM	Uba52
0.47777	3.54172e-18	5.34942e-14	DAM	Eif3i
0.513104	4.43943e-18	6.70531e-14	DAM	Cox7c
0.517847	4.91177e-18	7.41874e-14	DAM	Ndufa3
0.497827	6.14443e-18	9.28054e-14	DAM	Rps27l
0.536132	7.36252e-18	1.11203e-13	DAM	mt-Co1
0.464004	9.48011e-18	1.43188e-13	DAM	Rbm3
0.49486	1.49804e-17	2.26264e-13	DAM	Atp5j2
0.526915	1.96988e-17	2.97531e-13	DAM	Eef1g
0.774541	2.15612e-17	3.25661e-13	DAM	2410006H16Rik
0.48368	2.16683e-17	3.27279e-13	DAM	Atp6v0e
0.526077	2.18418e-17	3.29898e-13	DAM	Ndufb9
0.523082	2.45168e-17	3.70302e-13	DAM	Bst2
0.420474	3.39966e-17	5.13484e-13	DAM	Aprt
0.461628	3.44095e-17	5.19721e-13	DAM	Ndufb2
0.534757	5.41908e-17	8.18498e-13	DAM	mt-Rnr1
0.474262	5.54162e-17	8.37007e-13	DAM	Ndufa13
0.510234	6.10862e-17	9.22646e-13	DAM	Cops9
0.413013	8.18362e-17	1.23605e-12	DAM	Echs1
0.605035	9.1779e-17	1.38623e-12	DAM	Ifi30
0.462781	1.05466e-16	1.59296e-12	DAM	Atp5md
0.538866	1.21537e-16	1.83569e-12	DAM	Atp5h
0.366062	2.05104e-16	3.09789e-12	DAM	Psap
0.463325	2.70789e-16	4.09e-12	DAM	Atp5j
0.563112	2.93638e-16	4.43511e-12	DAM	Gm11478
0.475461	3.77615e-16	5.70349e-12	DAM	Vegfb
0.456055	3.81272e-16	5.75873e-12	DAM	Nop10
0.525921	4.16929e-16	6.2973e-12	DAM	Tbca
[truncated: 283 more rows]

## Sheet: DEGs DAM miR132KD
gene	avg_log2FC	p_val	p_val_adj
[truncated: 4,345 more rows]

[truncated: 5 more sheets: DEGs IRM miR132KD, DEGs CRM miR132KD, DEGs Hom miR132KD, ModuleScore, AD GWAS genes]
