# Supplementary material for: microRNA-132 regulates gene expression programs involved in microglial homeostasis
Source: iScience. 2023 May 6;26(6):106829. doi: 10.1016/j.isci.2023.106829 (PMC10213004; doi:10.1016/j.isci.2023.106829)
Supplement: Table S5: Enriched and differentially expressed genes in oligodendrocytic subpopulations upon miR-132 overexpression or knockdown. Related to STAR Methods and Figures S4 and S5 [file mmc6.xlsx]

## Sheet: Index Suppl Table 5
Tab title	Content
Enriched genes miR132OE	Significantly enriched genes per oligodendrocytic subpopulation, compared to all other oligodendrocytes from the miR132 OE experiment
DEGs reactive miR132OE	Differentially expressed genes upon differential expression analysis in the reactive subpopulation, comparing miR-132 OE to control cells
Enriched genes miR132KD	Significantly enriched genes per oligodendrocytic subpopulation, compared to all other oligodendrocytes from the miR132 KD experiment
DEGs reactive miR132KD	Differentially expressed genes upon differential expression analysis of the reactive subpopulation, comparing miR-132 KD to control cells
Module Score	List of genes used for identification of oligodendrocytic subpopulations, using the AddModuleScore function

## Sheet: Enriched genes miR132OE
avg_log2FC	p_val	p_val_adj	cluster	gene
5.50779	0	0	OPC	Cspg5
5.13601	0	0	OPC	Ptprz1
3.95937	0	0	OPC	C1ql1
3.75904	0	0	OPC	Lhfpl3
3.72916	0	0	OPC	Pdgfra
3.7143	0	0	OPC	Serpine2
3.61687	0	0	OPC	Ccnd1
3.37538	0	0	OPC	Gm45153
3.30771	0	0	OPC	Fabp7
3.27218	0	0	OPC	Ednrb
3.261	0	0	OPC	Nrxn1
3.20965	0	0	OPC	Basp1
3.10945	0	0	OPC	Sparcl1
3.02916	0	0	OPC	Tmem176b
3.01041	0	0	OPC	Cspg4
3.00194	0	0	OPC	Meg3
2.97692	0	0	OPC	Cacng4
2.91164	0	0	OPC	Tmem100
2.89453	0	0	OPC	Cntn1
2.87385	0	0	OPC	Gria2
2.86763	0	0	OPC	Nnat
2.85647	0	0	OPC	Marcks
2.79491	0	0	OPC	Ppp1r14b
2.79239	0	0	OPC	Bcan
2.78092	0	0	OPC	Nxph1
2.77852	0	0	OPC	Gpr37l1
2.76531	0	0	OPC	Gpm6a
2.74455	0	0	OPC	Matn4
2.74231	0	0	OPC	Rgcc
2.71452	0	0	OPC	Atp1a2
2.69035	0	0	OPC	Rtn1
2.67189	0	0	OPC	Olfm2
2.65892	0	0	OPC	Ramp1
2.63948	0	0	OPC	Lrp1
2.62678	0	0	OPC	Fxyd6
2.62471	0	0	OPC	Ly6h
2.61613	0	0	OPC	Vcan
2.61549	0	0	OPC	Scrg1
2.61097	0	0	OPC	Xylt1
2.58315	0	0	OPC	Luzp2
2.52184	0	0	OPC	Arhgap31
2.46685	0	0	OPC	Tmem176a
2.45055	0	0	OPC	Hes5
2.42919	0	0	OPC	Zfp36l1
2.4218	0	0	OPC	Tnr
2.40708	0	0	OPC	Pid1
2.36111	0	0	OPC	Ntrk2
2.34662	0	0	OPC	Gng3
2.34443	0	0	OPC	Lsamp
2.33898	0	0	OPC	Opcml
2.33365	0	0	OPC	Kcnip3
2.31296	0	0	OPC	Gm3764
2.30725	0	0	OPC	Dlgap1
2.29419	0	0	OPC	Zeb1
2.25466	0	0	OPC	Traf4
2.2535	0	0	OPC	Cdo1
2.25269	0	0	OPC	Tsc22d1
2.24601	0	0	OPC	Stmn3
2.21794	0	0	OPC	Sdc3
2.21749	0	0	OPC	Rlbp1
2.18042	0	0	OPC	Pcdh15
2.17195	0	0	OPC	Epha5
2.15688	0	0	OPC	Dpp6
2.09192	0	0	OPC	Brinp3
2.07731	0	0	OPC	Ddah1
2.05023	0	0	OPC	Emid1
2.0013	0	0	OPC	Id2
1.97847	0	0	OPC	Tubb2a
1.97439	0	0	OPC	Sox6
1.9576	0	0	OPC	Armh4
1.94979	0	0	OPC	Ntm
1.92827	0	0	OPC	Spon1
1.91516	0	0	OPC	Gria3
1.91224	0	0	OPC	Nsg1
1.87836	0	0	OPC	Midn
1.87183	0	0	OPC	Podxl2
1.86926	0	0	OPC	Gpc5
1.8468	0	0	OPC	Sox4
1.82224	0	0	OPC	Mtss1l
1.81838	0	0	OPC	Ascl1
1.81767	0	0	OPC	Tmem121
1.80595	0	0	OPC	Chl1
1.80202	0	0	OPC	Kcnk2
1.79095	0	0	OPC	Gm1673
1.78969	0	0	OPC	Csmd1
1.78945	0	0	OPC	Neu4
1.77533	0	0	OPC	Ctnnd2
1.76962	0	0	OPC	Ncan
1.76427	0	0	OPC	Tril
1.7624	0	0	OPC	Lrrtm3
1.75993	0	0	OPC	Adgrl3
1.75492	0	0	OPC	Gpr17
1.74603	0	0	OPC	Fchsd2
1.74476	0	0	OPC	Tspan13
1.72864	0	0	OPC	Mdk
1.72489	0	0	OPC	Vxn
1.69721	0	0	OPC	Dpysl3
1.69682	0	0	OPC	Ctxn1
1.6942	0	0	OPC	Rprm
1.68024	0	0	OPC	C1ql3
1.67917	0	0	OPC	Brinp1
1.67215	0	0	OPC	Ppfibp1
1.66657	0	0	OPC	Ppp1r14c
1.66326	0	0	OPC	Mmp15
1.64872	0	0	OPC	Mmd2
1.6354	0	0	OPC	Tmem179
1.62534	0	0	OPC	Tubb2b
1.61032	0	0	OPC	Snx22
1.60948	0	0	OPC	Abhd2
1.59399	0	0	OPC	Mir9-3hg
1.59002	0	0	OPC	Grin3a
1.58727	0	0	OPC	Bex2
1.57496	0	0	OPC	Plppr5
1.56945	0	0	OPC	Grm5
1.56774	0	0	OPC	Arpp21
1.55143	0	0	OPC	Kbtbd11
1.5484	0	0	OPC	Pxdc1
1.52028	0	0	OPC	Myo10
1.4948	0	0	OPC	Chst11
1.48705	0	0	OPC	Gap43
1.4868	0	0	OPC	Celf2
1.48491	0	0	OPC	Fam181b
1.48315	0	0	OPC	Dscam
1.47698	0	0	OPC	Caskin1
1.4716	0	0	OPC	Ntrk3
1.45321	0	0	OPC	Mpp6
1.43479	0	0	OPC	Sox5
1.43399	0	0	OPC	Ppp2r2b
1.42613	0	0	OPC	Nrxn3
1.42554	0	0	OPC	Caly
1.42383	0	0	OPC	Arxes2
1.4227	0	0	OPC	6330403K07Rik
1.42113	0	0	OPC	Ramp2
1.41682	0	0	OPC	Timp4
1.41111	0	0	OPC	Kcnmb4
1.40467	0	0	OPC	Mmp16
1.4021	0	0	OPC	Cd302
1.40137	0	0	OPC	Lnx1
1.40078	0	0	OPC	Tacc2
1.39871	0	0	OPC	1700086L19Rik
1.38938	0	0	OPC	Sh3bp4
1.38893	0	0	OPC	Megf11
1.37042	0	0	OPC	Pdzd2
1.36567	0	0	OPC	Rcn1
1.34543	0	0	OPC	C1qtnf4
1.34432	0	0	OPC	Spry4
1.34392	0	0	OPC	Cav2
1.34369	0	0	OPC	Nav3
1.33907	0	0	OPC	Cit
1.33611	0	0	OPC	Slc35f1
1.33377	0	0	OPC	B3gat2
1.33246	0	0	OPC	Khdrbs2
1.33146	0	0	OPC	Kcnd2
1.32117	0	0	OPC	F3
1.3155	0	0	OPC	Fzd9
1.30874	0	0	OPC	Syn2
1.30576	0	0	OPC	Pou3f2
1.2986	0	0	OPC	Plppr1
1.29204	0	0	OPC	Fam89a
1.28993	0	0	OPC	Tshz2
1.28713	0	0	OPC	Ampd3
1.28292	0	0	OPC	Atp1b1
1.28141	0	0	OPC	Spock2
1.27668	0	0	OPC	Sox11
1.27318	0	0	OPC	AW047730
1.26351	0	0	OPC	Sapcd2
1.25951	0	0	OPC	Trib2
1.2556	0	0	OPC	Prrx1
1.25225	0	0	OPC	Zdhhc2
1.23722	0	0	OPC	Tox3
1.23563	0	0	OPC	Plpp4
1.23417	0	0	OPC	Angptl1
1.23084	0	0	OPC	Dipk1b
1.21732	0	0	OPC	Vstm2b
1.21261	0	0	OPC	Stk32a
1.20167	0	0	OPC	Gas1
1.20064	0	0	OPC	Lrrfip1
1.19601	0	0	OPC	Car8
1.19545	0	0	OPC	Tagln3
1.19176	0	0	OPC	Rnf180
1.18259	0	0	OPC	Lingo1
1.17678	0	0	OPC	Kcnk1
1.16966	0	0	OPC	Trnp1
1.16935	0	0	OPC	Calcrl
1.16492	0	0	OPC	Arxes1
1.14486	0	0	OPC	Nkain4
1.13994	0	0	OPC	Tenm1
1.13942	0	0	OPC	Flrt1
1.13171	0	0	OPC	Tmem255b
1.12798	0	0	OPC	Slitrk2
1.12615	0	0	OPC	Elavl4
1.124	0	0	OPC	Astn1
1.10305	0	0	OPC	Igsf21
1.09752	0	0	OPC	E130114P18Rik
1.09503	0	0	OPC	Minar2
1.09447	0	0	OPC	Pdzrn4
1.07841	0	0	OPC	Nell2
1.07034	0	0	OPC	Neto1
1.06952	0	0	OPC	Gpr162
1.0515	0	0	OPC	Dbpht2
1.04334	0	0	OPC	Etv4
1.04267	0	0	OPC	Dcaf12l1
1.03022	0	0	OPC	Rgs7bp
1.02589	0	0	OPC	Dll3
1.02579	0	0	OPC	Tafa1
0.998506	0	0	OPC	Eef1a2
1.02739	1.51752e-307	2.40406e-303	OPC	Cp
1.04759	1.29176e-306	2.04641e-302	OPC	Susd5
1.15677	1.64082e-304	2.59939e-300	OPC	Enc1
1.50318	8.78535e-304	1.39177e-299	OPC	Mpped2
1.25754	2.18733e-303	3.46517e-299	OPC	Fut9
1.05807	3.78416e-302	5.99487e-298	OPC	Cbr3
2.31081	1.27408e-300	2.0184e-296	OPC	Tpm1
0.930971	2.69532e-300	4.26993e-296	OPC	Pianp
1.01719	2.0579e-299	3.26012e-295	OPC	Sorbs2
1.187	2.438e-299	3.86228e-295	OPC	Cdh13
0.928882	4.40148e-298	6.97282e-294	OPC	Kcnk10
1.56616	1.548e-297	2.45235e-293	OPC	Ugdh
1.04796	3.12244e-297	4.94656e-293	OPC	Galnt13
1.07953	2.38138e-296	3.77258e-292	OPC	Sfxn1
1.9432	2.67468e-296	4.23722e-292	OPC	Mt3
1.04409	7.03013e-296	1.11371e-291	OPC	Lrrn2
1.04475	9.84534e-294	1.5597e-289	OPC	Map3k1
1.04124	2.23534e-293	3.54123e-289	OPC	Mro
1.44218	4.18864e-292	6.63564e-288	OPC	Nlgn3
1.61193	5.87844e-292	9.31262e-288	OPC	Olig1
2.10785	6.8456e-292	1.08448e-287	OPC	Nrxn2
1.45019	7.73564e-292	1.22548e-287	OPC	Pcp4
1.09356	2.70763e-290	4.28942e-286	OPC	Ptprg
1.67511	7.22431e-290	1.14448e-285	OPC	Orai1
1.79751	1.50509e-289	2.38436e-285	OPC	Epn2
1.24428	1.83751e-289	2.91099e-285	OPC	Lgalsl
0.963513	2.58291e-286	4.09184e-282	OPC	Slitrk1
1.09528	5.27371e-286	8.35461e-282	OPC	Hes1
0.986267	1.7841e-282	2.82637e-278	OPC	Fnbp1l
2.18683	3.73788e-282	5.92155e-278	OPC	Olig2
1.66998	1.38281e-281	2.19065e-277	OPC	Spry1
0.990234	2.7862e-281	4.4139e-277	OPC	Cav1
1.23554	2.83341e-281	4.48869e-277	OPC	Timp3
0.909753	3.61116e-281	5.7208e-277	OPC	Cthrc1
1.25662	1.14794e-280	1.81857e-276	OPC	Nrcam
1.92388	2.97695e-280	4.71608e-276	OPC	Slc1a2
1.02996	3.22414e-280	5.10768e-276	OPC	Lmcd1
1.08721	2.934e-279	4.64804e-275	OPC	Adarb2
0.951662	5.18348e-279	8.21168e-275	OPC	Sox3
0.91063	3.03622e-277	4.80998e-273	OPC	Syt16
0.871007	6.73067e-276	1.06627e-271	OPC	Lmo1
1.13591	6.78902e-275	1.07552e-270	OPC	Eps8
1.91974	1.8118e-274	2.87025e-270	OPC	Qpct
0.883123	9.62602e-274	1.52495e-269	OPC	Fam171a2
1.83046	2.52588e-273	4.0015e-269	OPC	Cpe
0.905753	3.59044e-273	5.68797e-269	OPC	Col11a1
1.19584	3.62472e-273	5.74229e-269	OPC	Dmd
0.840108	1.51173e-272	2.39488e-268	OPC	Bmp7
1.30153	1.95667e-272	3.09976e-268	OPC	Rap1gap
1.32317	4.16724e-271	6.60175e-267	OPC	Atp1b2
0.826143	7.94842e-271	1.25919e-266	OPC	Chst7
1.77196	1.22227e-270	1.93631e-266	OPC	Dclk1
0.847051	6.75845e-269	1.07067e-264	OPC	Srrm3
1.30416	3.253e-267	5.1534e-263	OPC	Cpq
0.898823	3.50768e-265	5.55686e-261	OPC	Nebl
1.12915	2.4615e-264	3.8995e-260	OPC	Plcb1
0.995905	6.55509e-264	1.03846e-259	OPC	Chgb
0.934985	7.68124e-264	1.21686e-259	OPC	Scn3a
1.84571	3.25765e-263	5.16076e-259	OPC	Rpl13
1.09791	6.37724e-263	1.01028e-258	OPC	Cpne2
1.44162	1.51985e-262	2.40774e-258	OPC	Lmo4
1.07489	5.65986e-262	8.96635e-258	OPC	Lpcat1
0.802164	1.03076e-260	1.63293e-256	OPC	Gmpr
0.820952	1.40628e-260	2.22783e-256	OPC	Pcdh20
1.04241	4.18722e-260	6.63339e-256	OPC	Slc1a1
1.09572	1.8432e-259	2.92e-255	OPC	Tro
1.04796	6.22622e-258	9.86357e-254	OPC	Afap1l2
1.01402	6.5754e-258	1.04168e-253	OPC	Pafah1b3
0.781018	6.63463e-258	1.05106e-253	OPC	Tceal6
1.08264	7.42232e-258	1.17584e-253	OPC	Trio
0.925054	4.12849e-257	6.54035e-253	OPC	Gm42583
1.70172	6.00317e-257	9.51022e-253	OPC	Pcsk1n
0.841735	6.73519e-257	1.06699e-252	OPC	C1ql2
1.31154	2.51679e-254	3.98711e-250	OPC	Dner
0.993025	4.97724e-253	7.88494e-249	OPC	Bex1
1.54166	9.04386e-253	1.43273e-248	OPC	Map2
1.26551	5.6764e-252	8.99255e-248	OPC	Itpr2
0.819468	6.03749e-252	9.56459e-248	OPC	Lrrtm1
1.12787	1.82473e-251	2.89073e-247	OPC	Tmem59l
0.877922	4.47649e-250	7.09166e-246	OPC	Cntn4
0.888366	6.77658e-249	1.07355e-244	OPC	Cpne8
0.965991	8.33511e-249	1.32045e-244	OPC	Nim1k
0.953015	3.28115e-248	5.198e-244	OPC	Adcyap1r1
1.62521	2.53479e-247	4.01562e-243	OPC	Cst3
1.77127	1.09327e-246	1.73197e-242	OPC	Ncald
0.773928	2.10775e-246	3.3391e-242	OPC	Krt1
1.08263	4.30007e-246	6.81218e-242	OPC	Tspan6
0.874607	4.95061e-246	7.84276e-242	OPC	Eya1
0.940179	7.13433e-246	1.13022e-241	OPC	Lrrtm4
0.902918	1.53013e-245	2.42403e-241	OPC	Bhlhb9
0.953056	1.75225e-245	2.77591e-241	OPC	Sdc2
1.90161	3.14208e-245	4.97768e-241	OPC	Phlda1
1.14843	6.39965e-245	1.01383e-240	OPC	Ssbp4
1.30939	1.33447e-244	2.11407e-240	OPC	Kank1
1.86242	2.14616e-244	3.39995e-240	OPC	Gm2a
0.772508	3.32204e-244	5.26278e-240	OPC	Rfx4
0.820344	2.90025e-243	4.59457e-239	OPC	Fam110b
0.888536	4.3952e-243	6.96287e-239	OPC	Etv5
0.711554	5.26718e-243	8.34427e-239	OPC	Sstr1
1.72161	2.7138e-242	4.2992e-238	OPC	G0s2
0.835402	5.48195e-242	8.6845e-238	OPC	Chd5
1.20715	2.84908e-241	4.51351e-237	OPC	Notch1
0.857375	3.82235e-241	6.05536e-237	OPC	Pkia
1.44534	3.99027e-241	6.32139e-237	OPC	Usp24
0.922177	3.28676e-240	5.20689e-236	OPC	Epb41
1.53291	5.40559e-240	8.56353e-236	OPC	Rev3l
0.835286	2.76218e-239	4.37585e-235	OPC	Dbx2
0.822441	3.81897e-239	6.05001e-235	OPC	Il17d
0.94635	4.10155e-239	6.49767e-235	OPC	Unc13c
1.11193	2.813e-238	4.45636e-234	OPC	Nr2f1
1.36621	2.41807e-237	3.83071e-233	OPC	S100b
1.51551	3.2522e-237	5.15213e-233	OPC	Snhg11
0.910139	1.04825e-236	1.66064e-232	OPC	Reep1
0.707367	2.90285e-236	4.5987e-232	OPC	Cxadr
0.89468	3.64122e-236	5.76842e-232	OPC	Myt1
0.98901	3.92743e-236	6.22184e-232	OPC	Bex4
0.812682	7.70658e-236	1.22088e-231	OPC	Arhgef26
0.755327	1.22801e-235	1.94542e-231	OPC	Tmem35a
1.44952	7.12937e-235	1.12944e-230	OPC	Khdrbs3
0.807657	8.7585e-235	1.38752e-230	OPC	Tceal5
0.844824	1.96523e-233	3.11332e-229	OPC	Adgra1
1.03043	4.15821e-233	6.58744e-229	OPC	Ralgps2
1.51159	7.68816e-233	1.21796e-228	OPC	Ptprs
0.758795	2.89938e-232	4.5932e-228	OPC	Cpxm1
1.46771	9.15383e-232	1.45015e-227	OPC	Scg3
0.804349	2.05804e-231	3.26035e-227	OPC	Adora2b
1.02752	1.66633e-230	2.6398e-226	OPC	Shc4
1.27563	6.59691e-230	1.04508e-225	OPC	Fam3c
1.26158	2.50373e-229	3.9664e-225	OPC	Mgll
1.58138	3.54382e-229	5.61412e-225	OPC	Alcam
1.02851	1.38428e-228	2.19298e-224	OPC	Pde10a
0.742948	3.47828e-228	5.5103e-224	OPC	Elfn1
0.91782	4.07432e-228	6.45454e-224	OPC	Adgrb3
0.760716	5.38191e-228	8.52602e-224	OPC	Kcnd3
0.746333	7.27809e-228	1.15299e-223	OPC	Shisa7
1.00318	1.71708e-227	2.72021e-223	OPC	Cacna1a
0.761758	2.20666e-227	3.49579e-223	OPC	Gabrb3
1.22171	5.33652e-226	8.45411e-222	OPC	Nlgn1
0.793897	2.98938e-224	4.73577e-220	OPC	Dcx
0.953861	1.1352e-223	1.79839e-219	OPC	Zfp219
1.55435	1.27215e-223	2.01534e-219	OPC	Cask
0.773521	2.9924e-222	4.74055e-218	OPC	Nectin2
0.901537	4.52839e-222	7.17387e-218	OPC	Asic1
1.41924	4.93702e-222	7.82123e-218	OPC	Polg
0.678882	5.11845e-222	8.10865e-218	OPC	Rit2
0.836123	7.30632e-222	1.15747e-217	OPC	Sox21
1.20453	1.35233e-220	2.14236e-216	OPC	Cers4
0.984917	3.23635e-220	5.12702e-216	OPC	Sept3
1.70548	6.30399e-220	9.98678e-216	OPC	Pmepa1
0.736573	1.38101e-219	2.18779e-215	OPC	Nmnat2
0.890011	5.67205e-219	8.98566e-215	OPC	Gprasp2
0.819709	7.9503e-219	1.25949e-214	OPC	Pitpnc1
1.46708	5.5523e-218	8.79596e-214	OPC	Casc4
0.715334	5.71699e-218	9.05685e-214	OPC	Gabbr2
1.38079	1.30954e-217	2.07458e-213	OPC	Chadl
0.71819	3.36202e-217	5.32611e-213	OPC	Slc38a3
0.812714	4.5849e-217	7.2634e-213	OPC	Mir124-2hg
0.885955	5.85354e-217	9.27317e-213	OPC	2900037B21Rik
0.947293	9.00814e-217	1.42707e-212	OPC	Cxcl14
1.47596	3.12391e-216	4.94889e-212	OPC	Aldoc
0.921944	1.41733e-215	2.24533e-211	OPC	Frrs1l
0.788295	4.38913e-215	6.95326e-211	OPC	C230004F18Rik
1.05232	5.07044e-215	8.0326e-211	OPC	Jam2
0.692978	6.92103e-215	1.09643e-210	OPC	Ntn1
0.815564	7.26025e-215	1.15017e-210	OPC	Rasl11a
1.01771	9.83886e-215	1.55867e-210	OPC	H2afy2
1.51797	6.38369e-214	1.0113e-209	OPC	Ldhb
0.719077	3.0416e-213	4.8185e-209	OPC	Gm11650
0.839965	3.25582e-213	5.15787e-209	OPC	Plekho1
1.5631	7.0563e-213	1.11786e-208	OPC	Eno1
0.922537	6.26888e-212	9.93117e-208	OPC	Fads2
0.683755	3.68252e-211	5.83386e-207	OPC	Vwc2
0.806191	1.01981e-210	1.61559e-206	OPC	Rac3
0.815499	1.63306e-210	2.58709e-206	OPC	Susd4
1.53384	2.44895e-210	3.87962e-206	OPC	Ostf1
0.995414	3.02247e-210	4.7882e-206	OPC	Pla2g7
1.8889	5.05854e-210	8.01374e-206	OPC	S100a1
1.31395	9.4933e-210	1.50393e-205	OPC	Pbx1
0.812377	2.5667e-209	4.06616e-205	OPC	Sipa1l1
0.876773	2.70271e-209	4.28164e-205	OPC	Foxg1
0.664509	3.84575e-209	6.09244e-205	OPC	Igfbp3
0.726075	1.11874e-208	1.7723e-204	OPC	Ifitm10
0.671542	1.26816e-208	2.00901e-204	OPC	Dab2
1.26465	2.63251e-208	4.17043e-204	OPC	Ppib
0.715287	4.56719e-208	7.23535e-204	OPC	Nsg2
0.77283	7.1423e-208	1.13148e-203	OPC	Chst5
1.38425	8.47334e-207	1.34235e-202	OPC	Bsg
1.33439	1.29805e-206	2.05637e-202	OPC	Tspan3
1.22272	8.4389e-206	1.33689e-201	OPC	Jpt1
1.20963	3.82686e-205	6.06251e-201	OPC	Sema3d
0.749291	1.07458e-204	1.70235e-200	OPC	Lrp3
0.802999	5.76664e-204	9.13551e-200	OPC	Grid1
0.702338	2.94471e-203	4.665e-199	OPC	Dusp6
0.685547	2.41675e-202	3.82861e-198	OPC	Iglon5
0.660162	2.99943e-202	4.7517e-198	OPC	Vsnl1
1.48871	3.58137e-202	5.67361e-198	OPC	Enho
1.32955	9.58871e-202	1.51904e-197	OPC	Enah
1.02065	7.22172e-201	1.14407e-196	OPC	Tmem86a
1.11561	1.58565e-200	2.51199e-196	OPC	Gpcpd1
0.782034	2.89769e-200	4.59052e-196	OPC	Sntg1
1.3383	5.69176e-200	9.01689e-196	OPC	Ptpre
0.994499	7.71864e-199	1.22279e-194	OPC	Rab34
0.933575	1.22569e-197	1.94174e-193	OPC	Gpld1
0.931665	1.55323e-196	2.46063e-192	OPC	Camk2n2
0.854324	3.00723e-196	4.76406e-192	OPC	Apba2
0.681786	3.45229e-196	5.46911e-192	OPC	Brinp2
0.784061	8.61081e-196	1.36412e-191	OPC	Chga
1.04427	1.19946e-195	1.90019e-191	OPC	Eid2
0.819147	2.51652e-195	3.98668e-191	OPC	Plk2
0.799747	3.1341e-195	4.96504e-191	OPC	Gsdme
0.946064	4.1586e-195	6.58805e-191	OPC	Fndc4
0.74123	3.03725e-194	4.81161e-190	OPC	Ralyl
0.833924	1.37878e-193	2.18426e-189	OPC	Amz1
1.32713	5.26642e-193	8.34306e-189	OPC	Lima1
0.679758	5.80855e-193	9.2019e-189	OPC	Plppr4
1.28644	1.07297e-192	1.6998e-188	OPC	Tagln2
0.66925	3.8898e-192	6.16223e-188	OPC	Trim9
0.726508	1.2338e-191	1.95459e-187	OPC	Myt1l
1.32083	1.86469e-191	2.95405e-187	OPC	Mageh1
0.726629	2.4284e-191	3.84707e-187	OPC	Cacna1d
0.695129	4.59207e-191	7.27475e-187	OPC	Inpp4b
0.741175	1.16592e-190	1.84706e-186	OPC	Galnt10
1.49059	2.45078e-190	3.88253e-186	OPC	Fip1l1
0.581942	3.75015e-190	5.94099e-186	OPC	Rnf165
0.641526	1.3879e-189	2.19871e-185	OPC	Prkg2
1.09699	3.14975e-189	4.98983e-185	OPC	Isoc1
0.827782	4.35775e-188	6.90354e-184	OPC	Sez6l
1.22641	9.30987e-188	1.47487e-183	OPC	Mfsd2a
1.35001	1.00307e-187	1.58906e-183	OPC	Pcdh10
0.605181	1.25926e-187	1.99492e-183	OPC	Fndc5
0.658423	1.7116e-187	2.71152e-183	OPC	St8sia1
1.09937	2.21668e-187	3.51166e-183	OPC	Elfn2
1.31193	2.60512e-187	4.12704e-183	OPC	Chst2
1.39784	5.37546e-187	8.5158e-183	OPC	Nav1
0.595507	5.62314e-187	8.90818e-183	OPC	Rnf182
1.01716	5.96956e-187	9.45698e-183	OPC	Ccnd2
0.731287	7.5907e-187	1.20252e-182	OPC	Ttc9b
0.859595	1.46747e-186	2.32476e-182	OPC	Gm47591
0.707925	4.0453e-186	6.40857e-182	OPC	Unc80
0.690795	6.68065e-186	1.05835e-181	OPC	Kcnh8
0.621885	2.0157e-185	3.19328e-181	OPC	Tmem255a
0.621773	8.83931e-185	1.40032e-180	OPC	Ackr3
1.35955	1.15701e-184	1.83293e-180	OPC	Ndrg2
0.645733	1.56034e-184	2.4719e-180	OPC	Mmp14
0.594651	1.85876e-184	2.94464e-180	OPC	Nkain3
0.926685	2.26334e-184	3.58558e-180	OPC	Cmtm4
1.04973	8.15487e-184	1.2919e-179	OPC	Ccdc107
1.06548	1.53412e-183	2.43035e-179	OPC	Rims2
0.774047	3.36782e-183	5.3353e-179	OPC	Gpc6
0.600148	4.07878e-182	6.4616e-178	OPC	Rab27b
0.773064	4.29674e-182	6.80689e-178	OPC	Inava
0.694552	4.63848e-182	7.34829e-178	OPC	Gm37629
0.711952	1.0841e-181	1.71743e-177	OPC	Tub
0.592565	1.99356e-181	3.1582e-177	OPC	Clstn3
0.578033	1.15388e-180	1.82797e-176	OPC	Vstm2a
0.778032	4.25681e-180	6.74363e-176	OPC	Gm21846
0.698339	9.30781e-180	1.47454e-175	OPC	Dbn1
0.914703	1.45953e-179	2.31219e-175	OPC	2900011O08Rik
0.793793	2.16656e-179	3.43227e-175	OPC	0610040J01Rik
0.659756	2.86247e-179	4.53473e-175	OPC	Tac1
1.35769	4.00142e-179	6.33905e-175	OPC	Ankrd11
0.833611	5.40752e-179	8.56659e-175	OPC	Tnfrsf21
0.698892	5.90992e-179	9.36249e-175	OPC	Nrarp
0.846805	6.51993e-179	1.03289e-174	OPC	Ier3
0.66758	8.20168e-179	1.29931e-174	OPC	Shisa9
0.741905	1.69891e-178	2.69141e-174	OPC	Rgs17
1.04121	2.19039e-178	3.47001e-174	OPC	4430402I18Rik
0.604444	2.80975e-178	4.45121e-174	OPC	Pth1r
0.610688	4.41363e-178	6.99208e-174	OPC	Gng2
1.11678	1.46833e-177	2.32612e-173	OPC	Spats2l
1.05415	6.21024e-177	9.83827e-173	OPC	Pcdh7
1.41375	9.9129e-177	1.5704e-172	OPC	Bex3
1.04489	1.66407e-176	2.63623e-172	OPC	Serf1
0.832791	2.61905e-176	4.14909e-172	OPC	Gucy1a1
0.702623	3.10652e-176	4.92135e-172	OPC	Atp2b2
0.71303	3.55627e-176	5.63385e-172	OPC	Baalc
0.618201	3.86163e-176	6.1176e-172	OPC	Inhbb
0.993917	9.14224e-176	1.44831e-171	OPC	Chic2
0.79632	1.53406e-175	2.43027e-171	OPC	Lrrc7
1.12693	2.1016e-175	3.32935e-171	OPC	Inka2
0.599109	2.45378e-175	3.88728e-171	OPC	St8sia3
0.553894	3.73506e-175	5.91709e-171	OPC	Wnt7b
0.64959	1.75265e-174	2.77655e-170	OPC	Vcam1
1.51822	1.77354e-174	2.80964e-170	OPC	Clu
1.34134	1.82528e-174	2.89161e-170	OPC	Ttc3
0.895018	3.76412e-174	5.96312e-170	OPC	Sema5a
0.714097	6.48811e-174	1.02785e-169	OPC	Calb2
0.687834	9.05315e-174	1.4342e-169	OPC	Fam114a1
0.747132	1.16459e-173	1.84494e-169	OPC	Cxxc4
0.606439	3.21632e-173	5.0953e-169	OPC	Cacna2d2
0.717174	3.40197e-173	5.3894e-169	OPC	Tmem158
0.864422	6.9128e-173	1.09513e-168	OPC	Trib1
1.42503	1.39392e-172	2.20825e-168	OPC	Tmsb10
1.068	1.40805e-172	2.23064e-168	OPC	Fry
0.642997	3.83014e-172	6.06771e-168	OPC	Cbarp
0.653617	7.80816e-172	1.23697e-167	OPC	Lasp1
1.08322	9.72521e-172	1.54067e-167	OPC	Zfp428
0.803192	2.35827e-171	3.73597e-167	OPC	Ckap4
0.528821	6.78656e-171	1.07513e-166	OPC	Rgs7
0.777921	3.11324e-170	4.93199e-166	OPC	Mapk10
1.16116	5.75622e-170	9.119e-166	OPC	Ddah2
0.798577	3.42451e-169	5.4251e-165	OPC	Dpyd
0.798742	3.93247e-169	6.22981e-165	OPC	Tnfsf12
0.61546	8.32694e-169	1.31915e-164	OPC	Rab3c
0.554431	2.45436e-168	3.8882e-164	OPC	Fam155a
0.7815	5.0982e-168	8.07658e-164	OPC	Ccdc88c
1.30326	1.10549e-167	1.75132e-163	OPC	Acp1
1.12811	1.12381e-167	1.78035e-163	OPC	Zfp462
0.664201	1.79467e-167	2.84312e-163	OPC	Myh10
1.24017	2.88554e-167	4.57128e-163	OPC	Cadm2
0.575374	3.14752e-167	4.9863e-163	OPC	Ina
1.13453	3.31576e-167	5.25282e-163	OPC	Zcchc18
0.732641	1.8769e-166	2.97339e-162	OPC	Gm20371
0.740882	2.36106e-166	3.74039e-162	OPC	Neto2
0.763884	2.51937e-166	3.99118e-162	OPC	Slitrk3
1.02391	1.13846e-165	1.80354e-161	OPC	Lpcat2
0.674966	2.70171e-165	4.28005e-161	OPC	2900022M07Rik
0.675327	8.55807e-165	1.35577e-160	OPC	Snap25
0.930119	9.30705e-165	1.47442e-160	OPC	Ptn
0.670559	1.80987e-164	2.8672e-160	OPC	Kcnb1
1.35416	2.56873e-164	4.06939e-160	OPC	Pcdh11x
0.55548	2.5983e-164	4.11623e-160	OPC	Dpp10
0.633382	5.24012e-164	8.30141e-160	OPC	Tox
1.01304	1.48912e-163	2.35907e-159	OPC	Prune2
0.601749	1.82207e-163	2.88653e-159	OPC	Gm10125
0.683667	5.22873e-163	8.28335e-159	OPC	Cnih2
0.779336	7.97085e-163	1.26274e-158	OPC	Slc4a3
0.731808	7.33595e-162	1.16216e-157	OPC	Shd
0.566721	8.25501e-162	1.30776e-157	OPC	Mfap2
0.600307	8.25513e-162	1.30778e-157	OPC	Hlf
0.897551	9.85418e-162	1.5611e-157	OPC	Uchl1
1.13948	6.68887e-161	1.05965e-156	OPC	Lrrc4c
1.25583	3.56331e-160	5.645e-156	OPC	Atp6v0e
1.05988	9.75733e-160	1.54576e-155	OPC	Igsf9b
0.887466	1.04396e-159	1.65384e-155	OPC	Sorcs3
1.19097	2.79391e-159	4.42612e-155	OPC	Asrgl1
1.04617	3.79127e-159	6.00613e-155	OPC	Klhl5
0.680077	1.02045e-158	1.61659e-154	OPC	Tspan12
0.647415	6.52782e-158	1.03414e-153	OPC	Cryl1
0.64238	6.84368e-158	1.08418e-153	OPC	Tlcd1
0.778967	1.19189e-157	1.88818e-153	OPC	Ppp1r18
1.20376	1.42836e-157	2.26281e-153	OPC	Slc22a17
0.568016	3.61536e-157	5.72745e-153	OPC	Ica1
0.848674	4.04641e-157	6.41032e-153	OPC	Klhl13
0.557819	5.07472e-157	8.03937e-153	OPC	Gpx8
0.640272	1.54978e-156	2.45515e-152	OPC	Sema5b
1.29344	8.14943e-156	1.29103e-151	OPC	Arl2bp
0.573832	1.94919e-155	3.0879e-151	OPC	Gsap
1.3057	2.91757e-155	4.62201e-151	OPC	Csmd3
0.639743	8.7315e-155	1.38324e-150	OPC	Smarca1
1.19124	2.20441e-154	3.49222e-150	OPC	Slc6a1
1.11469	5.29864e-154	8.39411e-150	OPC	Nlgn2
1.04395	7.12674e-154	1.12902e-149	OPC	Ehd3
0.944809	7.73518e-154	1.22541e-149	OPC	Pcsk2
0.514747	1.51942e-153	2.40707e-149	OPC	Pnck
1.14084	1.52773e-153	2.42023e-149	OPC	Pnmal2
0.597173	7.03107e-153	1.11386e-148	OPC	Clec2l
0.546552	2.47607e-152	3.92259e-148	OPC	Cntn6
0.746269	3.11416e-152	4.93345e-148	OPC	Fgf12
1.1824	3.03211e-151	4.80346e-147	OPC	S100a16
0.83025	1.28954e-150	2.04288e-146	OPC	Arhgef40
0.587892	3.7851e-150	5.99635e-146	OPC	Rims1
1.21732	1.93336e-149	3.06282e-145	OPC	Sulf2
0.588137	3.31641e-149	5.25386e-145	OPC	Acan
0.867871	4.3845e-149	6.94593e-145	OPC	Nova1
0.758013	1.38703e-148	2.19733e-144	OPC	Arhgap20
0.647709	1.86352e-148	2.95219e-144	OPC	Scn2a
1.0683	2.87786e-148	4.5591e-144	OPC	Laptm4a
0.790419	6.17318e-148	9.77956e-144	OPC	Lypd1
0.708418	7.87439e-148	1.24746e-143	OPC	Unc119
0.601763	1.1642e-147	1.84433e-143	OPC	Ptp4a3
0.585167	9.32023e-147	1.47651e-142	OPC	C530008M17Rik
1.18951	1.64056e-146	2.59898e-142	OPC	Pcdh17
0.598166	8.44907e-146	1.3385e-141	OPC	Slc7a10
1.16211	2.47355e-145	3.9186e-141	OPC	Grid2
1.18339	2.90027e-145	4.59461e-141	OPC	Hmgn1
1.23041	8.36471e-145	1.32514e-140	OPC	Camk1
0.619646	1.12307e-144	1.77916e-140	OPC	Anxa6
0.640889	1.20873e-144	1.91487e-140	OPC	Ptprt
0.557465	1.35563e-144	2.14758e-140	OPC	Abcb4
1.21292	5.55064e-144	8.79333e-140	OPC	Maged1
0.584463	8.56602e-144	1.35703e-139	OPC	S1pr2
0.892425	8.84137e-144	1.40065e-139	OPC	Maged2
1.30997	1.37637e-143	2.18045e-139	OPC	Slc1a3
0.658393	1.38693e-143	2.19717e-139	OPC	Shisal1
0.982675	2.31723e-143	3.67096e-139	OPC	Ndfip1
0.592965	2.34711e-143	3.7183e-139	OPC	Arl4c
0.72077	2.83545e-143	4.49192e-139	OPC	Slc16a2
0.607981	8.75278e-143	1.38662e-138	OPC	Grtp1
1.32425	1.14552e-142	1.81473e-138	OPC	Plpp3
0.631971	2.12265e-142	3.36271e-138	OPC	Lrp8
1.24973	6.35354e-142	1.00653e-137	OPC	Marc2
1.24351	8.97765e-142	1.42224e-137	OPC	Tspan7
1.20702	1.0157e-141	1.60908e-137	OPC	Agpat5
0.720741	6.26959e-141	9.93229e-137	OPC	Tnfrsf1a
1.16186	1.81583e-140	2.87664e-136	OPC	Sox2
1.14993	2.70842e-140	4.29067e-136	OPC	Zfp36l2
0.658331	2.94407e-140	4.66399e-136	OPC	Kcnc3
1.06293	2.95548e-139	4.68207e-135	OPC	Zbtb20
0.713904	4.96452e-139	7.86479e-135	OPC	Nrn1
0.846637	2.11031e-138	3.34315e-134	OPC	Svil
1.08804	4.81486e-138	7.6277e-134	OPC	March1
1.0719	9.7715e-138	1.548e-133	OPC	Ndn
0.882865	1.14734e-137	1.81761e-133	OPC	Tln2
0.868602	5.3555e-136	8.48419e-132	OPC	Tmem9
0.514203	9.46085e-136	1.49879e-131	OPC	Samd14
1.16355	1.63626e-135	2.59216e-131	OPC	1700025G04Rik
0.942198	5.20093e-135	8.23931e-131	OPC	Rap2b
0.696685	6.42683e-135	1.01814e-130	OPC	Ophn1
0.665849	7.14419e-134	1.13178e-129	OPC	Gabrb1
0.56651	1.67128e-133	2.64765e-129	OPC	B4galt6
0.981826	7.85269e-133	1.24402e-128	OPC	Caskin2
0.597804	3.36051e-132	5.32372e-128	OPC	Hddc2
1.09195	7.62754e-132	1.20835e-127	OPC	Tceal3
0.589669	8.7749e-132	1.39012e-127	OPC	Nhsl1
1.06387	2.92494e-131	4.6337e-127	OPC	Lrp1b
1.13609	4.02787e-131	6.38096e-127	OPC	Chpt1
0.946236	1.30148e-130	2.06181e-126	OPC	Sumo2
0.65579	1.90603e-130	3.01953e-126	OPC	Sms
0.683623	2.93556e-130	4.65052e-126	OPC	Spred3
0.975101	3.25817e-130	5.1616e-126	OPC	Cenpv
0.738058	3.30638e-130	5.23797e-126	OPC	Cyp2j9
0.561947	1.41035e-129	2.23428e-125	OPC	Scn1b
0.593159	1.36177e-128	2.15732e-124	OPC	B4galt4
0.881143	2.57577e-128	4.08054e-124	OPC	Xpr1
0.585233	6.95524e-128	1.10185e-123	OPC	B4galnt1
1.07712	1.17627e-127	1.86345e-123	OPC	Lims2
1.12375	1.18304e-127	1.87418e-123	OPC	Atpif1
1.47041	3.04712e-127	4.82725e-123	OPC	Kcnq1ot1
1.01181	4.88215e-127	7.73431e-123	OPC	Dag1
0.712108	5.04547e-127	7.99304e-123	OPC	Dhrs13
1.03935	6.91724e-127	1.09583e-122	OPC	Eif1b
0.647694	7.81039e-126	1.23732e-121	OPC	Fmn2
0.968589	4.04742e-125	6.41192e-121	OPC	Ndufa4
0.745319	1.84603e-124	2.92448e-120	OPC	Akap13
1.03689	3.30822e-123	5.24088e-119	OPC	Fubp1
0.786904	4.55755e-123	7.22007e-119	OPC	Slitrk5
1.32587	5.21382e-123	8.25973e-119	OPC	Pou3f1
0.9974	1.40738e-122	2.22957e-118	OPC	Tnik
0.588025	2.27197e-122	3.59925e-118	OPC	Astn2
0.742899	4.20287e-122	6.65818e-118	OPC	Hap1
0.616428	1.09299e-121	1.73152e-117	OPC	Pdxp
0.731297	1.5103e-120	2.39262e-116	OPC	Gdap1
0.828859	1.90164e-120	3.01258e-116	OPC	Evi5
0.634152	1.95023e-120	3.08955e-116	OPC	Kcnma1
0.565717	2.72182e-120	4.31191e-116	OPC	Gpx7
0.989824	3.18724e-120	5.04922e-116	OPC	Npas3
0.944077	3.78954e-120	6.00338e-116	OPC	Arglu1
0.604448	2.02049e-119	3.20086e-115	OPC	Fgfr1
0.639332	3.325e-119	5.26746e-115	OPC	Bend7
1.0767	3.47624e-119	5.50706e-115	OPC	Asap1
0.559877	4.84289e-119	7.6721e-115	OPC	Pfkm
0.556715	7.80797e-119	1.23694e-114	OPC	Arfgef3
0.788882	1.19428e-117	1.89198e-113	OPC	Raph1
0.579979	1.60436e-117	2.54163e-113	OPC	Sap30
0.633254	6.36465e-117	1.00829e-112	OPC	Nexmif
0.895058	1.03202e-116	1.63493e-112	OPC	Gfra1
1.02398	2.1584e-116	3.41934e-112	OPC	Itm2c
0.300788	5.61817e-116	8.9003e-112	OPC	Fyn
1.00629	9.83512e-116	1.55808e-111	OPC	Ttc19
0.795533	1.03364e-115	1.6375e-111	OPC	Cadps
1.05022	2.95297e-115	4.67809e-111	OPC	Lbh
0.746569	3.63177e-115	5.75344e-111	OPC	Soat1
0.623233	4.77906e-115	7.57098e-111	OPC	Lix1l
0.88544	7.07811e-115	1.12131e-110	OPC	Ccnd3
1.08191	1.55744e-114	2.46729e-110	OPC	Ahi1
0.49169	2.46774e-114	3.90939e-110	OPC	Prkar2b
0.642344	3.07935e-114	4.8783e-110	OPC	Lpin2
1.00353	5.08316e-114	8.05274e-110	OPC	Pdia6
0.731015	5.55847e-114	8.80572e-110	OPC	Rbm39
0.859428	7.48821e-114	1.18628e-109	OPC	Sgip1
0.854415	4.19391e-113	6.64399e-109	OPC	Epdr1
0.837428	4.93057e-113	7.811e-109	OPC	Epas1
0.754216	2.55348e-112	4.04522e-108	OPC	Slc39a10
0.498142	6.00766e-112	9.51734e-108	OPC	Rragd
0.566563	2.92151e-111	4.62826e-107	OPC	Cdk5r1
0.531439	3.28931e-111	5.21092e-107	OPC	Ltbp1
0.863308	5.75179e-111	9.11198e-107	OPC	Myo5a
0.847577	1.12023e-110	1.77467e-106	OPC	Nckap5
0.686527	2.35145e-109	3.72517e-105	OPC	Dbi
1.01149	2.58922e-109	4.10184e-105	OPC	Tmx4
0.881909	6.88119e-108	1.09012e-103	OPC	Gm37731
0.876537	2.90956e-107	4.60933e-103	OPC	Mfge8
1.00439	6.74012e-107	1.06777e-102	OPC	Nav2
0.74297	1.12184e-105	1.77723e-101	OPC	Pgpep1
0.795092	2.59296e-105	4.10777e-101	OPC	Gpt2
0.668513	2.65637e-105	4.20822e-101	OPC	Tmem191c
0.967485	2.66546e-105	4.22261e-101	OPC	Phf14
0.829459	2.93988e-105	4.65736e-101	OPC	Arl4a
0.987946	1.07032e-104	1.6956e-100	OPC	Ly6e
0.81855	1.22018e-104	1.93301e-100	OPC	Prdx2
1.07934	1.39308e-104	2.20692e-100	OPC	Zcchc24
0.922816	1.59173e-104	2.52161e-100	OPC	Gria4
0.810211	2.67594e-104	4.23922e-100	OPC	Hmgb3
0.730198	4.43921e-104	7.0326e-100	OPC	Mras
0.847204	5.05706e-104	8.01139e-100	OPC	Arsb
0.800732	6.96431e-104	1.10329e-99	OPC	Cd200
0.682628	3.50069e-103	5.54579e-99	OPC	Efs
0.521147	5.49994e-103	8.713e-99	OPC	Abracl
0.570302	1.08335e-102	1.71625e-98	OPC	Slc13a5
0.568365	1.1055e-102	1.75134e-98	OPC	Wnk3
0.820085	4.14332e-102	6.56385e-98	OPC	Bzw2
1.04673	9.15341e-102	1.45008e-97	OPC	Tra2a
0.937034	1.04761e-101	1.65962e-97	OPC	Hnrnpa0
0.614645	5.27146e-101	8.35105e-97	OPC	Chd3
0.557428	5.29954e-101	8.39553e-97	OPC	Sirpa
0.74438	6.3454e-101	1.00524e-96	OPC	Eml4
0.980795	7.15538e-101	1.13356e-96	OPC	Gm13889
0.856159	7.73325e-101	1.2251e-96	OPC	Znhit6
0.610402	1.05008e-100	1.66354e-96	OPC	Klhl32
0.673551	4.24237e-100	6.72076e-96	OPC	Sobp
0.6671	5.22919e-100	8.28408e-96	OPC	Ttc28
0.621393	1.17445e-99	1.86057e-95	OPC	Atcay
0.830426	2.33114e-99	3.693e-95	OPC	Il1rapl1
1.02667	2.63019e-99	4.16675e-95	OPC	Scg5
0.678794	3.60921e-98	5.71772e-94	OPC	Actg1
0.558498	4.90769e-98	7.77476e-94	OPC	Ier2
0.8232	5.8379e-98	9.2484e-94	OPC	Adgrb1
0.847863	6.76986e-98	1.07248e-93	OPC	Pnisr
0.595893	9.94233e-98	1.57506e-93	OPC	Ifit3
0.995526	1.2024e-97	1.90484e-93	OPC	Tubb5
0.840824	1.4654e-97	2.32149e-93	OPC	Spry2
0.680257	1.74366e-97	2.7623e-93	OPC	Aldh2
0.745386	2.85031e-97	4.51547e-93	OPC	Ifit3b
0.725396	4.36701e-97	6.91822e-93	OPC	Per3
0.933631	1.17151e-96	1.85591e-92	OPC	Top1
0.687833	1.24496e-96	1.97226e-92	OPC	Lmnb1
0.725297	1.76585e-96	2.79746e-92	OPC	Creg2
0.676436	3.72357e-96	5.89889e-92	OPC	Ap3s1
0.630337	4.68497e-96	7.42194e-92	OPC	Rbfox2
0.578103	6.46756e-96	1.02459e-91	OPC	Ttyh3
0.929963	9.50074e-96	1.50511e-91	OPC	Ggh
0.939169	1.41431e-95	2.24055e-91	OPC	Rspry1
1.01038	2.31417e-95	3.66611e-91	OPC	Tia1
0.815804	1.51812e-94	2.40501e-90	OPC	Fndc3a
0.644194	1.55686e-94	2.46638e-90	OPC	Cotl1
0.521786	1.61061e-94	2.55154e-90	OPC	Snx25
0.573567	1.69016e-94	2.67755e-90	OPC	Tmem108
0.928572	2.3309e-94	3.69261e-90	OPC	Hnrnpd
0.889151	7.18269e-94	1.13788e-89	OPC	Carnmt1
0.914752	7.75017e-94	1.22778e-89	OPC	Rcn2
1.05407	2.95229e-93	4.67702e-89	OPC	Rtp4
0.743657	1.33115e-92	2.10881e-88	OPC	Ric3
0.555177	1.82716e-92	2.89459e-88	OPC	Lrrn3
0.958327	2.00508e-92	3.17645e-88	OPC	Itgb8
0.559648	2.70033e-92	4.27786e-88	OPC	Spats2
0.598423	7.84211e-92	1.24235e-87	OPC	Cdk14
0.88672	1.44205e-91	2.28449e-87	OPC	Ldha
0.667375	3.53059e-91	5.59317e-87	OPC	Srrm2
0.535652	6.68043e-91	1.05831e-86	OPC	Ptpro
0.566299	1.06062e-90	1.68024e-86	OPC	Phxr4
0.551525	1.53994e-90	2.43957e-86	OPC	Arhgap24
0.608327	1.65448e-90	2.62103e-86	OPC	Stau2
0.724595	2.0475e-90	3.24364e-86	OPC	Adgrl1
0.84085	2.2005e-90	3.48604e-86	OPC	Cnrip1
0.694888	7.59969e-90	1.20394e-85	OPC	Rnf219
0.692204	1.13103e-89	1.79178e-85	OPC	Mb21d2
0.694923	1.66186e-89	2.63272e-85	OPC	Csmd2
0.626004	3.47901e-89	5.51144e-85	OPC	Apc2
1.01341	5.4966e-89	8.70771e-85	OPC	Mir99ahg
0.862502	8.96471e-89	1.42019e-84	OPC	Lman1
0.560339	3.11016e-88	4.92712e-84	OPC	Ckb
0.858739	2.77381e-87	4.39427e-83	OPC	Hip1r
0.868425	5.86696e-87	9.29443e-83	OPC	Cobl
0.844178	7.13111e-87	1.12971e-82	OPC	Ifit1
0.826329	7.74096e-87	1.22632e-82	OPC	Gprasp1
0.561178	7.95594e-87	1.26038e-82	OPC	Nova2
0.915732	9.96956e-87	1.57938e-82	OPC	Itgav
0.841804	1.14282e-86	1.81046e-82	OPC	Cnpy2
0.928093	4.88492e-86	7.73869e-82	OPC	Rhoc
0.43994	8.59541e-86	1.36169e-81	OPC	Panx1
0.882986	1.47931e-85	2.34353e-81	OPC	Setd5
0.905028	1.79859e-85	2.84932e-81	OPC	Zmiz1
0.777705	2.31935e-85	3.67432e-81	OPC	Fgfrl1
0.89747	9.70647e-85	1.5377e-80	OPC	Mrpl52
0.652722	1.22302e-84	1.93751e-80	OPC	Gnas
0.676977	1.67806e-84	2.65838e-80	OPC	Spcs2
0.828982	1.73353e-84	2.74626e-80	OPC	Marcksl1
0.540752	1.73452e-84	2.74782e-80	OPC	Atxn1
0.678441	1.81279e-84	2.87182e-80	OPC	B230354K17Rik
0.835716	1.99779e-84	3.1649e-80	OPC	Snrpd1
0.868688	2.71115e-84	4.295e-80	OPC	Nap1l5
0.81235	4.2468e-84	6.72778e-80	OPC	Akap7
0.754717	1.73446e-83	2.74773e-79	OPC	Cyp2j6
0.647571	3.45203e-83	5.46871e-79	OPC	Acap3
0.551955	3.55549e-83	5.6326e-79	OPC	Lmtk3
0.544973	3.76687e-83	5.96748e-79	OPC	Sall2
0.787881	4.15628e-83	6.58438e-79	OPC	Meis2
0.589218	4.8439e-83	7.67371e-79	OPC	Maml2
0.592371	1.14632e-82	1.816e-78	OPC	Smoc1
0.75988	1.19911e-82	1.89963e-78	OPC	C1galt1
0.821454	5.98868e-82	9.48727e-78	OPC	Desi2
0.685004	6.18583e-82	9.7996e-78	OPC	Irak1bp1
0.846664	9.06232e-82	1.43565e-77	OPC	Ostc
0.529988	1.17822e-81	1.86653e-77	OPC	Cyfip2
0.740973	1.46273e-81	2.31726e-77	OPC	Calr
0.619166	3.50812e-81	5.55757e-77	OPC	Lrrc8a
0.816949	4.6263e-81	7.32899e-77	OPC	H2afv
0.854919	1.90202e-80	3.01318e-76	OPC	Tmem63b
0.867154	2.46111e-79	3.8989e-75	OPC	Nfib
0.59155	5.28329e-79	8.36979e-75	OPC	Tram1l1
0.59526	5.30461e-79	8.40356e-75	OPC	Dab1
0.864671	6.32542e-79	1.00207e-74	OPC	Hip1
0.644522	7.46603e-79	1.18277e-74	OPC	Gmds
0.723336	2.28379e-78	3.61797e-74	OPC	Dlgap4
0.828114	4.12813e-78	6.53978e-74	OPC	Cdk4
0.658947	5.58005e-78	8.83991e-74	OPC	Helz
0.813342	1.613e-77	2.55531e-73	OPC	Plgrkt
0.537065	3.93236e-77	6.22964e-73	OPC	Tmem47
0.807097	5.55901e-77	8.80659e-73	OPC	Tm9sf4
0.833804	1.4621e-76	2.31626e-72	OPC	Mdga2
0.637388	3.38315e-76	5.35958e-72	OPC	Grik5
0.709384	7.37888e-76	1.16896e-71	OPC	Tusc3
0.893383	7.842e-76	1.24233e-71	OPC	Vegfa
0.782387	8.26983e-76	1.31011e-71	OPC	Kdm1a
0.695676	1.03677e-75	1.64246e-71	OPC	Lrrc4
0.725643	1.05204e-75	1.66665e-71	OPC	Strbp
0.759989	2.31239e-75	3.6633e-71	OPC	Sfpq
0.731957	3.50648e-75	5.55496e-71	OPC	Mettl9
0.705484	8.4521e-75	1.33898e-70	OPC	Gm44235
0.677399	1.20008e-74	1.90116e-70	OPC	Ptpn4
0.681523	1.48799e-74	2.35727e-70	OPC	Csf2ra
0.58205	2.59435e-74	4.10997e-70	OPC	Pde4d
0.575037	2.83589e-74	4.49261e-70	OPC	Fuca2
0.519884	4.98159e-74	7.89183e-70	OPC	Evl
0.802848	5.65148e-74	8.95307e-70	OPC	Os9
0.638316	7.67898e-74	1.2165e-69	OPC	Pigx
0.713223	1.16518e-73	1.84588e-69	OPC	Ccdc88a
0.658864	2.07855e-73	3.29285e-69	OPC	Sirt5
0.762495	2.7713e-73	4.39029e-69	OPC	Vangl2
0.788939	3.08096e-73	4.88086e-69	OPC	Cdk2ap1
0.535402	5.5503e-73	8.79278e-69	OPC	March9
0.57766	1.48767e-72	2.35677e-68	OPC	Slc4a7
0.522868	2.16087e-72	3.42324e-68	OPC	St7
0.872161	5.081e-72	8.04933e-68	OPC	Ifi27
0.780881	1.95783e-71	3.10159e-67	OPC	Tmem132b
0.478759	3.67372e-71	5.81991e-67	OPC	2700081O15Rik
0.552316	5.87374e-71	9.30519e-67	OPC	Col9a3
0.820187	9.59028e-71	1.51929e-66	OPC	Srsf10
0.704049	1.22357e-70	1.93838e-66	OPC	Arhgef9
0.502998	2.70555e-70	4.28612e-66	OPC	Cmtm3
0.710068	3.73592e-70	5.91845e-66	OPC	Ppa1
0.530215	4.38156e-69	6.94127e-65	OPC	Maneal
0.615483	6.21839e-69	9.85118e-65	OPC	Dennd2a
0.476893	7.01926e-69	1.11199e-64	OPC	Asns
0.679452	1.21686e-68	1.92775e-64	OPC	Pdia3
0.787141	1.59015e-68	2.51912e-64	OPC	Tut4
0.471845	1.73078e-68	2.7419e-64	OPC	Fjx1
0.660131	2.10448e-68	3.33392e-64	OPC	Zfp422
0.812097	2.92875e-68	4.63973e-64	OPC	Prxl2a
0.61681	1.09968e-67	1.74211e-63	OPC	Snrnp70
0.714439	1.26412e-67	2.00262e-63	OPC	Nme1
0.628548	1.37753e-67	2.18228e-63	OPC	Cdh2
0.564748	2.93315e-67	4.6467e-63	OPC	Hnrnpk
0.655418	4.03339e-67	6.38969e-63	OPC	Tanc2
0.78286	5.19336e-67	8.22732e-63	OPC	Tmco3
0.725222	5.96919e-67	9.4564e-63	OPC	6430590A07Rik
0.697887	6.14545e-67	9.73563e-63	OPC	Golim4
0.46072	7.59429e-67	1.20309e-62	OPC	Ier5
0.677238	1.26627e-66	2.00602e-62	OPC	Negr1
0.765422	1.39702e-66	2.21316e-62	OPC	Pnn
0.773985	1.41679e-66	2.24448e-62	OPC	Olfm1
0.79651	1.84091e-66	2.91637e-62	OPC	Clstn1
0.627034	2.19482e-66	3.47704e-62	OPC	Ccl25
0.66176	2.97734e-66	4.71671e-62	OPC	B3gat1
0.482526	4.79048e-66	7.58907e-62	OPC	Vps37b
0.712241	2.30246e-65	3.64755e-61	OPC	Abca1
0.647096	2.77351e-65	4.39379e-61	OPC	Rasa2
0.778383	3.23578e-65	5.12613e-61	OPC	Ptms
0.530358	9.67223e-65	1.53227e-60	OPC	Hunk
0.602549	1.80831e-64	2.86472e-60	OPC	Chchd6
0.55969	2.86159e-64	4.53334e-60	OPC	Dzip3
0.551824	3.80707e-64	6.03116e-60	OPC	Serp2
0.605806	4.16666e-64	6.60082e-60	OPC	Pdlim5
0.778437	4.44018e-64	7.03414e-60	OPC	Cpsf6
0.674114	1.14952e-63	1.82108e-59	OPC	Tmem167
0.69722	1.21083e-63	1.91819e-59	OPC	Mob4
0.493527	1.46802e-63	2.32564e-59	OPC	Stx1b
0.46253	3.07634e-63	4.87354e-59	OPC	Gas6
0.731014	3.64783e-63	5.77888e-59	OPC	Ddx50
0.606609	3.69643e-63	5.85588e-59	OPC	Adgrb2
0.485135	1.03926e-62	1.64639e-58	OPC	Zc2hc1a
0.770712	1.64232e-62	2.60177e-58	OPC	Nckap1
0.811443	1.78838e-62	2.83316e-58	OPC	Peg3
0.266428	3.68516e-62	5.83802e-58	OPC	Mycl
0.691006	5.33979e-62	8.4593e-58	OPC	Sesn3
0.709492	6.24355e-62	9.89104e-58	OPC	Wdr1
0.726518	7.62141e-62	1.20738e-57	OPC	Lrpap1
0.519402	1.90638e-61	3.02009e-57	OPC	Flrt3
0.584451	3.15702e-61	5.00134e-57	OPC	Mthfd2l
0.555715	3.27159e-61	5.18286e-57	OPC	Fbxl15
0.66702	3.36974e-61	5.33834e-57	OPC	Prkcb
0.722663	7.77999e-61	1.23251e-56	OPC	Tafa5
0.421892	1.33829e-60	2.12012e-56	OPC	Pfkp
0.798603	1.63294e-60	2.5869e-56	OPC	Zfp950
0.72794	1.86789e-60	2.95911e-56	OPC	Pabpn1
0.718365	2.0787e-60	3.29307e-56	OPC	Thoc7
0.681009	3.95517e-60	6.26578e-56	OPC	Dhx36
0.698971	9.66447e-60	1.53105e-55	OPC	Nptn
0.769025	1.1423e-59	1.80963e-55	OPC	Prex1
0.687409	1.97144e-59	3.12316e-55	OPC	Rheb
0.555035	2.03214e-59	3.21931e-55	OPC	Syngr1
0.685162	2.97542e-59	4.71366e-55	OPC	Srpk1
0.5067	4.02527e-59	6.37683e-55	OPC	Luzp1
0.360888	7.39238e-59	1.1711e-54	OPC	Malat1
0.747518	8.27962e-59	1.31166e-54	OPC	Ttyh1
0.649049	1.084e-58	1.71727e-54	OPC	Ptov1
0.523743	1.30322e-58	2.06456e-54	OPC	Sowaha
0.672991	1.81207e-58	2.87068e-54	OPC	Gm10033
0.499354	2.40558e-58	3.81093e-54	OPC	Dynll1
0.796976	2.77048e-58	4.389e-54	OPC	Ate1
0.764625	4.35347e-58	6.89677e-54	OPC	Srek1
0.529612	7.78902e-58	1.23394e-53	OPC	Tcf4
0.623649	8.67387e-58	1.37411e-53	OPC	Ccnq
0.630526	1.53588e-57	2.43314e-53	OPC	Erp29
0.675478	2.17021e-57	3.43805e-53	OPC	Smox
0.499668	3.31272e-57	5.24801e-53	OPC	P2rx7
0.510265	7.4707e-57	1.18351e-52	OPC	Agrn
0.689285	7.85303e-57	1.24408e-52	OPC	H2afy
0.676127	1.27152e-56	2.01435e-52	OPC	Arl6ip1
0.740165	1.62687e-56	2.57728e-52	OPC	Lrrc4b
0.502197	1.76661e-56	2.79866e-52	OPC	Dll1
0.74394	2.41374e-56	3.82385e-52	OPC	4632427E13Rik
0.639853	2.71906e-56	4.30753e-52	OPC	Zwint
0.755308	4.75878e-56	7.53886e-52	OPC	Srgap1
0.670711	5.36651e-56	8.50163e-52	OPC	Txndc15
0.68614	6.44193e-56	1.02053e-51	OPC	Nenf
0.542887	6.80092e-56	1.0774e-51	OPC	Nin
0.789571	1.01262e-55	1.6042e-51	OPC	Cald1
0.696448	1.12237e-55	1.77806e-51	OPC	Rbmx
0.587297	1.19239e-55	1.88899e-51	OPC	Pcgf5
0.574354	2.45715e-55	3.89262e-51	OPC	Apex1
0.655585	7.40174e-55	1.17258e-50	OPC	Rpp25l
0.652238	1.21334e-54	1.92217e-50	OPC	Cbr1
0.523129	1.80889e-54	2.86565e-50	OPC	Dlg4
0.585119	1.86128e-54	2.94865e-50	OPC	Dut
0.724711	2.10402e-54	3.33319e-50	OPC	Ccser2
0.626317	2.56221e-54	4.05905e-50	OPC	Cpne3
0.605302	2.62129e-54	4.15264e-50	OPC	Txn1
0.475974	3.00536e-54	4.7611e-50	OPC	Faap20
0.520951	3.06402e-54	4.85401e-50	OPC	Nr4a1
0.704406	1.67609e-53	2.65527e-49	OPC	Agfg1
0.513646	2.85436e-53	4.52188e-49	OPC	Gnb5
0.686377	3.09181e-53	4.89805e-49	OPC	Stk38
0.656354	3.5023e-53	5.54834e-49	OPC	Rab11a
0.582951	6.77432e-53	1.07319e-48	OPC	Usp3
0.736724	8.45659e-53	1.33969e-48	OPC	Camk2n1
0.738701	1.11966e-52	1.77376e-48	OPC	Cbx5
0.676587	1.86991e-52	2.9623e-48	OPC	Kifap3
0.514747	2.0206e-52	3.20104e-48	OPC	Setbp1
0.588086	3.54466e-52	5.61546e-48	OPC	Zfp30
0.686524	4.4677e-52	7.07772e-48	OPC	Hif1a
0.55967	5.49065e-52	8.69828e-48	OPC	Trim32
0.527874	6.49725e-52	1.02929e-47	OPC	Rfc3
0.658912	7.13623e-52	1.13052e-47	OPC	Hjurp
0.63586	7.98855e-52	1.26555e-47	OPC	Atxn10
0.630015	1.08272e-51	1.71525e-47	OPC	Pkm
0.645552	1.29956e-51	2.05876e-47	OPC	Snrpe
0.585316	1.45589e-51	2.30642e-47	OPC	Tceal8
0.681194	1.72624e-51	2.7347e-47	OPC	Gpr85
0.466603	5.14233e-51	8.14649e-47	OPC	Asb13
0.67023	5.59135e-51	8.85782e-47	OPC	Uchl3
0.661762	5.87454e-51	9.30645e-47	OPC	Ccnh
0.594841	7.00701e-51	1.11005e-46	OPC	Sec11a
0.547791	7.27231e-51	1.15208e-46	OPC	Cdh6
0.634206	7.34048e-51	1.16288e-46	OPC	Hs2st1
0.542157	1.28258e-50	2.03186e-46	OPC	Ybx1
0.44015	1.28525e-50	2.03609e-46	OPC	Ptpn9
0.551251	2.09134e-50	3.31311e-46	OPC	Aprt
0.660814	3.62499e-50	5.7427e-46	OPC	Kif3a
0.566089	4.26293e-50	6.75333e-46	OPC	Syne2
0.64578	7.4218e-50	1.17576e-45	OPC	Prdx5
0.61678	8.03282e-50	1.27256e-45	OPC	Tnpo1
0.664899	8.74425e-50	1.38526e-45	OPC	Rab12
0.634424	9.23847e-50	1.46356e-45	OPC	Ran
0.576445	1.01445e-49	1.60709e-45	OPC	Abcg2
0.520221	1.35849e-49	2.15211e-45	OPC	Cox6b1
0.726781	1.51857e-49	2.40572e-45	OPC	Thsd7a
0.607764	2.36573e-49	3.74779e-45	OPC	Sar1b
0.65755	8.94502e-49	1.41707e-44	OPC	Pgrmc1
0.571905	9.2385e-49	1.46356e-44	OPC	Prkar2a
0.453511	3.59998e-48	5.70309e-44	OPC	Cklf
0.653641	3.67406e-48	5.82045e-44	OPC	Ttc14
0.594517	4.62255e-48	7.32304e-44	OPC	Ttc4
0.561581	5.08022e-48	8.04808e-44	OPC	Tmem263
0.750237	7.04644e-48	1.1163e-43	OPC	Phactr3
0.509206	9.06035e-48	1.43534e-43	OPC	Src
0.449725	9.93389e-48	1.57373e-43	OPC	Chn1
0.656236	1.87669e-47	2.97305e-43	OPC	Pgls
0.438206	2.61481e-47	4.14238e-43	OPC	Col11a2
0.635163	2.67637e-47	4.23991e-43	OPC	Svbp
0.602109	2.92062e-47	4.62684e-43	OPC	Crlf3
0.593749	2.92649e-47	4.63615e-43	OPC	Scmh1
0.500142	4.27853e-47	6.77804e-43	OPC	Trp53
0.503586	4.31986e-47	6.84352e-43	OPC	Klhl7
0.576777	4.54047e-47	7.193e-43	OPC	Npdc1
0.523384	8.57792e-47	1.35891e-42	OPC	Cc2d2a
0.635436	1.09744e-46	1.73856e-42	OPC	Abhd12
0.611861	1.36127e-46	2.15652e-42	OPC	Vdac1
0.585768	1.82541e-46	2.89181e-42	OPC	Bscl2
0.480508	2.90734e-46	4.60581e-42	OPC	Hsp90b1
0.627306	3.51242e-46	5.56437e-42	OPC	Irf2bpl
0.667361	5.81422e-46	9.21089e-42	OPC	Top2b
0.612552	1.07228e-45	1.69871e-41	OPC	Asap2
0.619185	1.1324e-45	1.79396e-41	OPC	Uqcc2
0.665208	1.36412e-45	2.16104e-41	OPC	Sox8
0.66278	2.34354e-45	3.71264e-41	OPC	Rbm26
0.589225	3.7234e-45	5.89861e-41	OPC	Snrpa1
0.48632	4.53962e-45	7.19167e-41	OPC	2810001G20Rik
0.583358	5.35705e-45	8.48664e-41	OPC	Srpk2
0.640338	6.70928e-45	1.06288e-40	OPC	C130071C03Rik
0.631206	6.9515e-45	1.10126e-40	OPC	Ccnt2
0.679332	7.22733e-45	1.14495e-40	OPC	Cttnbp2
0.619048	7.79903e-45	1.23552e-40	OPC	Tm2d3
0.685815	8.06764e-45	1.27808e-40	OPC	Manf
0.607599	1.03629e-44	1.6417e-40	OPC	Ssb
0.435811	1.51508e-44	2.4002e-40	OPC	Pip4p2
0.500862	3.02131e-44	4.78636e-40	OPC	Mcur1
0.506527	4.05067e-44	6.41707e-40	OPC	Xkr6
0.556496	5.22878e-44	8.28343e-40	OPC	Eif4ebp2
0.486429	6.15867e-44	9.75656e-40	OPC	Nop58
0.432003	9.06936e-44	1.43677e-39	OPC	Socs1
0.655742	9.84795e-44	1.56011e-39	OPC	Evi5l
0.581336	9.90889e-44	1.56977e-39	OPC	Mrps5
0.469107	1.46303e-43	2.31774e-39	OPC	Camk2d
0.487039	4.06571e-43	6.4409e-39	OPC	Pgp
0.359995	4.31341e-43	6.8333e-39	OPC	Snx10
0.526502	4.62131e-43	7.32108e-39	OPC	Tmem132a
0.377592	4.69689e-43	7.44081e-39	OPC	1700019D03Rik
0.644829	6.22068e-43	9.8548e-39	OPC	Myef2
0.788974	6.56653e-43	1.04027e-38	OPC	S100a13
0.631507	9.21515e-43	1.45986e-38	OPC	Mycbp2
0.566581	9.27422e-43	1.46922e-38	OPC	Zranb2
0.530414	9.37687e-43	1.48548e-38	OPC	Ssr2
0.651794	7.50232e-42	1.18852e-37	OPC	S100a6
0.581071	8.17595e-42	1.29523e-37	OPC	Tceal1
0.556367	8.48341e-42	1.34394e-37	OPC	Purb
0.522466	8.80818e-42	1.39539e-37	OPC	Hnrnpa2b1
0.629957	9.6426e-42	1.52758e-37	OPC	Gt(ROSA)26Sor
0.559096	9.74413e-42	1.54367e-37	OPC	Srsf3
0.379719	1.05351e-41	1.66897e-37	OPC	Slc25a4
0.48134	1.25009e-41	1.98039e-37	OPC	Sh3bgrl
0.487395	2.39685e-41	3.79709e-37	OPC	Zkscan1
0.69978	2.89918e-41	4.59288e-37	OPC	H2afz
0.578917	3.23949e-41	5.13201e-37	OPC	Ogt
0.602308	3.52883e-41	5.59037e-37	OPC	Spred1
0.508035	4.32654e-41	6.85411e-37	OPC	Ndufc2
0.591304	7.63589e-41	1.20968e-36	OPC	Nae1
0.631702	8.36192e-41	1.3247e-36	OPC	Hnrnpr
0.541441	9.9745e-41	1.58016e-36	OPC	Eef1akmt1
0.514045	1.49575e-40	2.36956e-36	OPC	Lrrtm2
0.539562	1.73493e-40	2.74847e-36	OPC	Pigt
0.619685	1.79057e-40	2.83662e-36	OPC	Kif2a
0.398192	2.13397e-40	3.38063e-36	OPC	Ankmy2
0.61483	2.4134e-40	3.82331e-36	OPC	Tmx1
0.53988	2.51969e-40	3.9917e-36	OPC	Fzd3
0.551289	2.81221e-40	4.4551e-36	OPC	Sppl3
0.590088	4.08716e-40	6.47488e-36	OPC	Slc24a5
0.453918	4.6296e-40	7.33421e-36	OPC	Pak3
0.54271	4.73719e-40	7.50466e-36	OPC	Ergic3
0.537971	4.7796e-40	7.57185e-36	OPC	Ddost
0.463716	5.38714e-40	8.53431e-36	OPC	Clasp1
0.531791	7.34737e-40	1.16397e-35	OPC	Arhgap12
0.427949	7.35958e-40	1.1659e-35	OPC	Camk2g
0.542704	8.05813e-40	1.27657e-35	OPC	Mtpn
0.446652	9.88411e-40	1.56584e-35	OPC	Guf1
0.579729	1.10054e-39	1.74347e-35	OPC	Hnrnpa3
0.519063	1.40317e-39	2.22291e-35	OPC	Agl
0.513029	2.55038e-39	4.04031e-35	OPC	Snx3
0.612506	2.9087e-39	4.60796e-35	OPC	2810013P06Rik
0.509304	5.6223e-39	8.90685e-35	OPC	Telo2
0.537737	6.12996e-39	9.71109e-35	OPC	Dcun1d5
0.540562	6.62757e-39	1.04994e-34	OPC	Hspa5
0.62575	6.89339e-39	1.09205e-34	OPC	Sash1
0.499369	7.27758e-39	1.15291e-34	OPC	Nipa2
0.567557	9.47865e-39	1.50161e-34	OPC	Fam92a
0.4434	1.02388e-38	1.62204e-34	OPC	Sigmar1
0.62431	1.13711e-38	1.80141e-34	OPC	Ppp1r9a
0.502747	1.60812e-38	2.54759e-34	OPC	Spata7
0.537586	1.84041e-38	2.91558e-34	OPC	Satb1
0.534137	1.8448e-38	2.92254e-34	OPC	Rnf144a
0.557694	1.91101e-38	3.02743e-34	OPC	Sf3b6
0.658297	3.75113e-38	5.94254e-34	OPC	Gsk3b
0.564092	3.80384e-38	6.02604e-34	OPC	Cyfip1
0.462965	3.94296e-38	6.24644e-34	OPC	Large1
0.493337	5.41667e-38	8.58108e-34	OPC	Tmem29
0.530283	5.56914e-38	8.82263e-34	OPC	Mocs2
0.562662	6.1005e-38	9.66442e-34	OPC	Irf2bp1
0.517323	6.63446e-38	1.05103e-33	OPC	Smarcb1
0.604861	7.67755e-38	1.21628e-33	OPC	Hsd17b12
0.507785	1.13542e-37	1.79873e-33	OPC	Gm19938
0.415881	1.30218e-37	2.06292e-33	OPC	Adam23
0.561947	1.32671e-37	2.10178e-33	OPC	Rars
0.686579	1.35073e-37	2.13983e-33	OPC	Nasp
0.515597	1.70645e-37	2.70336e-33	OPC	Dock4
0.594031	2.4328e-37	3.85404e-33	OPC	Mrps7
0.428936	5.11556e-37	8.10407e-33	OPC	Vapa
0.516117	6.05323e-37	9.58953e-33	OPC	Uqcrb
0.427846	1.05599e-36	1.6729e-32	OPC	Lrrc49
0.553899	1.32449e-36	2.09825e-32	OPC	Zfp322a
0.56473	1.44469e-36	2.28867e-32	OPC	Nol11
0.49082	2.21121e-36	3.503e-32	OPC	Tmed9
0.54004	2.27597e-36	3.60559e-32	OPC	Cdh11
0.502124	2.80266e-36	4.43997e-32	OPC	Dipk1a
0.554009	2.91286e-36	4.61456e-32	OPC	Shisa5
0.636889	3.62405e-36	5.74121e-32	OPC	Bicd1
0.532716	5.48726e-36	8.69292e-32	OPC	Tbca
0.372643	6.31986e-36	1.00119e-31	OPC	Tsen15
0.453799	6.81023e-36	1.07888e-31	OPC	Car11
0.544904	7.13616e-36	1.13051e-31	OPC	Klhl9
0.520795	7.34182e-36	1.16309e-31	OPC	Snx1
0.46541	7.53042e-36	1.19297e-31	OPC	Zfp612
0.50788	8.23725e-36	1.30495e-31	OPC	Asah1
0.567183	9.05555e-36	1.43458e-31	OPC	Nalcn
0.578325	1.2017e-35	1.90373e-31	OPC	Stx16
0.581547	1.21905e-35	1.93122e-31	OPC	Snap47
0.533443	1.8373e-35	2.91066e-31	OPC	Krt10
0.420755	1.93639e-35	3.06763e-31	OPC	Dtnbp1
0.379352	2.10111e-35	3.32857e-31	OPC	Ergic1
0.428377	2.46678e-35	3.90788e-31	OPC	Kifc3
0.584263	2.76295e-35	4.37707e-31	OPC	Zfp157
0.583253	2.83113e-35	4.48507e-31	OPC	Cntln
0.502555	2.94717e-35	4.66891e-31	OPC	Acadsb
0.511839	3.25375e-35	5.15458e-31	OPC	Krtcap2
0.31666	4.70685e-35	7.4566e-31	OPC	Ddx5
0.457273	5.37516e-35	8.51533e-31	OPC	Cdk8
0.53527	5.73866e-35	9.09118e-31	OPC	Crtc3
0.472187	7.13228e-35	1.1299e-30	OPC	Stim2
0.560263	8.1843e-35	1.29656e-30	OPC	Nono
0.473948	8.39052e-35	1.32923e-30	OPC	Phf6
0.41969	9.58947e-35	1.51916e-30	OPC	Abtb2
0.44933	1.15549e-34	1.83053e-30	OPC	Cpt1c
0.444522	1.17803e-34	1.86623e-30	OPC	Gnb4
0.539067	1.19274e-34	1.88954e-30	OPC	Tnrc6c
0.498733	1.82499e-34	2.89116e-30	OPC	Sub1
0.559956	2.00613e-34	3.17812e-30	OPC	Maco1
0.551424	2.0266e-34	3.21053e-30	OPC	6820431F20Rik
0.570688	4.24822e-34	6.73003e-30	OPC	Zkscan3
0.512336	5.19683e-34	8.23281e-30	OPC	Thoc1
0.3954	1.0001e-33	1.58436e-29	OPC	Ptpn12
0.567914	1.04442e-33	1.65458e-29	OPC	Glud1
0.635781	1.04986e-33	1.66319e-29	OPC	Jun
0.397959	1.14967e-33	1.82131e-29	OPC	Alg2
0.555822	1.57468e-33	2.4946e-29	OPC	Rpl10a
0.611398	2.00619e-33	3.1782e-29	OPC	Taf15
0.489786	2.31921e-33	3.67409e-29	OPC	Fus
0.491581	2.55604e-33	4.04928e-29	OPC	Wasf1
0.354873	3.53163e-33	5.59481e-29	OPC	Cox8a
0.490694	4.7477e-33	7.5213e-29	OPC	Sdhaf4
0.47056	4.96532e-33	7.86606e-29	OPC	Mff
0.517007	5.87115e-33	9.30108e-29	OPC	Hpf1
0.48705	8.78963e-33	1.39245e-28	OPC	Abcd3
0.547113	9.34423e-33	1.48031e-28	OPC	Ranbp1
0.486024	1.36277e-32	2.15891e-28	OPC	Ssbp1
0.539611	1.64233e-32	2.60178e-28	OPC	Btbd7
0.35118	1.72963e-32	2.74008e-28	OPC	Rrp15
0.645243	1.96985e-32	3.12063e-28	OPC	Pcmtd2
0.521883	1.9891e-32	3.15114e-28	OPC	Zfp68
0.460412	2.27382e-32	3.60218e-28	OPC	Ddx58
0.489172	2.50193e-32	3.96355e-28	OPC	Erh
0.569563	3.48692e-32	5.52398e-28	OPC	Zfp329
0.49069	3.70423e-32	5.86824e-28	OPC	Rtn2
0.50726	5.28815e-32	8.37748e-28	OPC	Impad1
0.541489	5.47908e-32	8.67995e-28	OPC	Rpn2
0.446037	7.36576e-32	1.16688e-27	OPC	Rab8b
0.502711	7.97054e-32	1.26269e-27	OPC	5330434G04Rik
0.530986	8.69878e-32	1.37806e-27	OPC	2610037D02Rik
0.521288	9.8664e-32	1.56304e-27	OPC	Txnrd1
0.535006	1.02791e-31	1.62842e-27	OPC	Ccdc28b
0.527532	1.07925e-31	1.70974e-27	OPC	Macf1
0.54254	1.1996e-31	1.90041e-27	OPC	Zc3h14
0.468864	1.3521e-31	2.14199e-27	OPC	Tpm4
0.399713	1.76905e-31	2.80252e-27	OPC	Dcakd
0.564002	1.80205e-31	2.85482e-27	OPC	Bclaf1
0.512648	2.15339e-31	3.4114e-27	OPC	Sec61b
0.544027	3.34006e-31	5.29133e-27	OPC	Srsf1
0.4371	4.68334e-31	7.41935e-27	OPC	Psip1
0.461112	5.44308e-31	8.62294e-27	OPC	Ndufaf4
0.484214	9.89273e-31	1.56721e-26	OPC	Prkra
0.481552	1.03058e-30	1.63265e-26	OPC	Zfp397
0.522435	2.19858e-30	3.483e-26	OPC	Hdgfl3
0.456661	2.3041e-30	3.65015e-26	OPC	Rin2
0.505913	2.65405e-30	4.20455e-26	OPC	Ppm1l
0.413226	2.87429e-30	4.55346e-26	OPC	Srsf7
0.519385	3.60821e-30	5.71612e-26	OPC	Tceal9
0.519146	3.70918e-30	5.87608e-26	OPC	Hnrnph1
0.541604	4.34869e-30	6.8892e-26	OPC	Gtpbp2
0.498693	4.42996e-30	7.01794e-26	OPC	Prpf4b
0.49141	5.28362e-30	8.37032e-26	OPC	Mesd
0.547297	5.61639e-30	8.89749e-26	OPC	Xrn2
0.555803	5.69648e-30	9.02437e-26	OPC	Tmem246
0.478758	8.08108e-30	1.28021e-25	OPC	Luc7l3
0.536818	9.30926e-30	1.47477e-25	OPC	Usp14
0.551886	9.48491e-30	1.5026e-25	OPC	Zmym4
0.538205	9.96897e-30	1.57928e-25	OPC	Nceh1
0.49912	1.12364e-29	1.78007e-25	OPC	Cnot6
0.2988	1.22269e-29	1.93699e-25	OPC	Atp6v0c
0.483106	1.292e-29	2.04678e-25	OPC	Prmt2
0.497173	1.42474e-29	2.25708e-25	OPC	Med10
0.540528	1.7469e-29	2.76745e-25	OPC	Spire1
0.523362	1.89578e-29	3.0033e-25	OPC	Ube2s
0.533807	2.15298e-29	3.41075e-25	OPC	Vezf1
0.5054	2.85372e-29	4.52086e-25	OPC	Smim10l1
0.393945	3.11855e-29	4.94041e-25	OPC	Canx
0.458232	3.43285e-29	5.43833e-25	OPC	Arf5
0.368602	4.20081e-29	6.65493e-25	OPC	Arf4
0.47013	5.76102e-29	9.1266e-25	OPC	Mrpl16
0.527101	6.87615e-29	1.08932e-24	OPC	Chd6
0.486274	7.94606e-29	1.25881e-24	OPC	Adgrg1
0.464535	8.0997e-29	1.28315e-24	OPC	Extl2
0.586493	8.22821e-29	1.30351e-24	OPC	Tle4
0.50694	8.57061e-29	1.35776e-24	OPC	Hmgn3
0.484864	9.86589e-29	1.56295e-24	OPC	Yeats4
0.520189	1.0696e-28	1.69447e-24	OPC	Mtss1
0.46119	1.07297e-28	1.69981e-24	OPC	Psmb5
0.317187	1.21314e-28	1.92186e-24	OPC	Cd9
0.436439	1.25041e-28	1.9809e-24	OPC	Ndufa8
0.367958	1.28176e-28	2.03057e-24	OPC	Rcc2
0.279084	1.6532e-28	2.61899e-24	OPC	Irgm1
0.467961	1.84798e-28	2.92758e-24	OPC	Pnmal1
0.524873	1.87231e-28	2.96612e-24	OPC	BC005561
0.528136	1.90986e-28	3.0256e-24	OPC	Mindy2
0.541053	2.62228e-28	4.15422e-24	OPC	Unc5c
0.555385	3.84842e-28	6.09667e-24	OPC	Nsd2
0.543563	4.16875e-28	6.60414e-24	OPC	Chd9
0.453345	5.28307e-28	8.36944e-24	OPC	Pcyox1l
0.411187	6.1545e-28	9.74996e-24	OPC	Hexim1
0.443093	6.43122e-28	1.01883e-23	OPC	Slc25a3
0.455418	7.12584e-28	1.12888e-23	OPC	Nifk
0.467003	8.12468e-28	1.28711e-23	OPC	Arhgap35
0.427401	8.30037e-28	1.31494e-23	OPC	Mpv17
0.38871	8.61048e-28	1.36407e-23	OPC	Odc1
0.356164	1.10289e-27	1.74719e-23	OPC	Fbxo34
0.453845	1.21518e-27	1.92509e-23	OPC	Scand1
0.391196	1.24101e-27	1.96602e-23	OPC	Eid2b
0.494472	1.24676e-27	1.97511e-23	OPC	Rsu1
0.513647	1.49766e-27	2.37259e-23	OPC	Cnn3
0.409714	1.5217e-27	2.41067e-23	OPC	Sgpl1
0.517554	1.72645e-27	2.73505e-23	OPC	Cirbp
0.550467	1.84253e-27	2.91894e-23	OPC	Wdr33
0.4573	2.52415e-27	3.99876e-23	OPC	Akt1
0.432821	2.68733e-27	4.25728e-23	OPC	Sae1
0.449688	2.96845e-27	4.70261e-23	OPC	Cox20
0.460777	3.05815e-27	4.84472e-23	OPC	Tmem208
0.464617	3.10482e-27	4.91865e-23	OPC	Nectin3
0.46872	3.49656e-27	5.53925e-23	OPC	Slc25a5
0.480263	3.87186e-27	6.1338e-23	OPC	Nfia
0.460995	4.30875e-27	6.82592e-23	OPC	Ptbp3
0.497325	4.67941e-27	7.41312e-23	OPC	Hnrnpa1
0.45235	4.8244e-27	7.64282e-23	OPC	Ebpl
0.468251	5.01237e-27	7.94059e-23	OPC	Pam
0.455182	5.04533e-27	7.99281e-23	OPC	Wasf3
0.502052	5.69116e-27	9.01594e-23	OPC	Snrpf
0.405656	6.02805e-27	9.54963e-23	OPC	Mllt11
0.439507	7.12499e-27	1.12874e-22	OPC	Cd320
0.487556	8.40776e-27	1.33196e-22	OPC	P4ha1
0.48698	8.6245e-27	1.36629e-22	OPC	Elavl1
0.467649	8.91349e-27	1.41208e-22	OPC	Ccdc85b
0.440613	9.65531e-27	1.52959e-22	OPC	Rbm25
0.42128	1.03198e-26	1.63486e-22	OPC	Atp13a2
0.490784	1.06561e-26	1.68814e-22	OPC	Kidins220
0.487005	1.13905e-26	1.80448e-22	OPC	4833420G17Rik
0.494222	1.1827e-26	1.87363e-22	OPC	Acat1
0.481193	1.62963e-26	2.58167e-22	OPC	Fibp
0.493908	1.77951e-26	2.81911e-22	OPC	Vgll4
0.465758	1.80648e-26	2.86183e-22	OPC	Ube3a
0.451725	1.86634e-26	2.95666e-22	OPC	Phf20l1
0.526387	2.10142e-26	3.32908e-22	OPC	Ikzf2
0.492029	2.13832e-26	3.38753e-22	OPC	Rpl22l1
0.487675	2.88842e-26	4.57584e-22	OPC	Herc1
0.413868	2.97662e-26	4.71557e-22	OPC	Lrch3
0.567446	3.48041e-26	5.51366e-22	OPC	Zfp846
0.447525	4.38655e-26	6.94917e-22	OPC	Atp5md
0.4256	4.42566e-26	7.01113e-22	OPC	Cstf3
0.514181	4.57653e-26	7.25014e-22	OPC	Gpr137c
0.422514	4.59551e-26	7.28021e-22	OPC	Timm10
0.485937	4.68025e-26	7.41445e-22	OPC	Peli2
0.400989	4.71954e-26	7.4767e-22	OPC	Smad1
0.410584	5.12599e-26	8.12059e-22	OPC	Tnrc18
0.400657	5.24015e-26	8.30145e-22	OPC	Cacna2d1
0.441653	5.36099e-26	8.49289e-22	OPC	Ogfrl1
0.42908	6.13449e-26	9.71826e-22	OPC	Asphd2
0.464798	6.49262e-26	1.02856e-21	OPC	Hdac2
0.490175	6.65718e-26	1.05463e-21	OPC	Zc3h15
0.404709	7.13972e-26	1.13108e-21	OPC	Trim25
0.411615	7.97316e-26	1.26311e-21	OPC	Bri3bp
0.508967	9.40529e-26	1.48999e-21	OPC	Sppl2a
0.290013	1.01084e-25	1.60138e-21	OPC	Son
0.488024	1.07969e-25	1.71045e-21	OPC	Ssbp2
0.43652	1.39991e-25	2.21773e-21	OPC	Pfdn1
0.466176	1.65582e-25	2.62315e-21	OPC	Ncoa1
0.476883	1.85875e-25	2.94463e-21	OPC	Soga3
0.41583	2.15993e-25	3.42176e-21	OPC	Ube2v2
0.476329	2.30537e-25	3.65217e-21	OPC	Vezt
0.480108	2.42191e-25	3.83678e-21	OPC	Rnps1
0.413368	2.47606e-25	3.92257e-21	OPC	E130307A14Rik
0.504911	2.68613e-25	4.25537e-21	OPC	Scaper
0.471313	2.76249e-25	4.37634e-21	OPC	Rsrc2
0.453018	2.79427e-25	4.42669e-21	OPC	Ubap2l
0.503283	3.2313e-25	5.11903e-21	OPC	Golga1
0.347647	3.66291e-25	5.80278e-21	OPC	Gucy1b1
0.378575	4.06006e-25	6.43195e-21	OPC	Xrcc5
0.494804	4.59961e-25	7.2867e-21	OPC	Rbm4b
0.450898	4.71769e-25	7.47376e-21	OPC	Tbc1d12
0.447688	5.72815e-25	9.07453e-21	OPC	Fkbp2
0.524972	6.4891e-25	1.028e-20	OPC	Smchd1
0.392148	7.07406e-25	1.12067e-20	OPC	Npm3
0.461652	7.65092e-25	1.21206e-20	OPC	Sdcbp
0.447982	1.00521e-24	1.59246e-20	OPC	Zdhhc21
0.471905	1.03296e-24	1.63641e-20	OPC	Arl3
0.44484	1.03692e-24	1.64269e-20	OPC	Zfp398
0.420664	1.09276e-24	1.73115e-20	OPC	Tor2a
0.466566	1.32829e-24	2.10428e-20	OPC	1110004F10Rik
0.464807	1.52711e-24	2.41924e-20	OPC	Cnot4
0.367187	1.77586e-24	2.81332e-20	OPC	Trim27
0.448682	2.02068e-24	3.20117e-20	OPC	Syncrip
0.454267	2.87333e-24	4.55193e-20	OPC	Wasl
0.407521	2.88476e-24	4.57004e-20	OPC	Slc30a5
0.388571	2.94749e-24	4.66941e-20	OPC	Fam222b
0.436587	3.38438e-24	5.36153e-20	OPC	Psmg2
0.505062	3.90842e-24	6.19172e-20	OPC	Fut8
0.392795	4.0378e-24	6.39669e-20	OPC	Serbp1
0.360974	4.42662e-24	7.01266e-20	OPC	Nt5c3b
0.468864	4.75019e-24	7.52525e-20	OPC	Ythdf2
0.577421	5.71059e-24	9.04672e-20	OPC	Etnk1
0.49692	5.81072e-24	9.20534e-20	OPC	Sdf2
0.364129	6.19719e-24	9.81758e-20	OPC	Nit2
0.469819	7.13785e-24	1.13078e-19	OPC	Irf9
0.401792	7.4317e-24	1.17733e-19	OPC	AI506816
0.426808	7.78093e-24	1.23265e-19	OPC	Usp10
0.436777	8.74418e-24	1.38525e-19	OPC	Pclo
0.379622	1.11357e-23	1.76411e-19	OPC	Jakmip2
0.43952	1.23866e-23	1.96228e-19	OPC	Cbx3
0.466312	1.2653e-23	2.00449e-19	OPC	Bbip1
0.435587	1.3772e-23	2.18176e-19	OPC	Hist1h4d
0.437485	1.39884e-23	2.21604e-19	OPC	Kdelr1
0.44703	1.87112e-23	2.96423e-19	OPC	Dtd1
0.38187	2.06179e-23	3.26628e-19	OPC	Sem1
0.506097	2.06615e-23	3.27319e-19	OPC	Map7d2
0.460433	2.34558e-23	3.71587e-19	OPC	Rbm5
0.413272	2.39539e-23	3.79478e-19	OPC	Tram1
0.487181	2.45231e-23	3.88495e-19	OPC	Zfp451
0.424844	2.6106e-23	4.13571e-19	OPC	Srsf11
0.491845	2.82425e-23	4.47418e-19	OPC	Rbmxl1
0.331215	2.89779e-23	4.59068e-19	OPC	Cep57
0.300116	3.07347e-23	4.86899e-19	OPC	Ncam1
0.550543	3.18856e-23	5.05131e-19	OPC	Kmt2a
0.299347	3.36505e-23	5.33091e-19	OPC	Selenof
0.441093	3.69307e-23	5.85057e-19	OPC	Hnrnph3
0.465004	3.69577e-23	5.85483e-19	OPC	Ddx18
0.384165	4.49331e-23	7.1183e-19	OPC	Ints10
0.369302	6.14092e-23	9.72844e-19	OPC	Ddx17
0.44813	6.36861e-23	1.00892e-18	OPC	Crot
0.41405	8.08925e-23	1.2815e-18	OPC	Mettl26
0.374312	8.32159e-23	1.31831e-18	OPC	Med7
0.47425	9.01059e-23	1.42746e-18	OPC	Glg1
0.415266	1.00087e-22	1.58558e-18	OPC	Scamp2
0.410229	1.04078e-22	1.6488e-18	OPC	Ormdl3
0.432843	1.06859e-22	1.69287e-18	OPC	Tmed5
0.405155	1.12195e-22	1.77739e-18	OPC	Nrbp1
0.468949	1.1421e-22	1.80932e-18	OPC	Timm9
0.443435	1.15454e-22	1.82903e-18	OPC	Timm50
0.41675	1.16649e-22	1.84795e-18	OPC	Gpsm2
0.405277	1.22258e-22	1.93681e-18	OPC	Lamtor3
0.416857	1.38877e-22	2.20008e-18	OPC	Kpna4
0.453409	1.58901e-22	2.5173e-18	OPC	Pspc1
0.405569	1.68085e-22	2.6628e-18	OPC	Srsf6
0.448831	1.69975e-22	2.69274e-18	OPC	Tmco1
0.56515	1.73172e-22	2.74339e-18	OPC	Cspp1
0.431415	1.95958e-22	3.10437e-18	OPC	Rbbp6
0.4733	1.99552e-22	3.1613e-18	OPC	Ankra2
0.484649	2.02645e-22	3.2103e-18	OPC	Arid4a
0.464754	2.38612e-22	3.7801e-18	OPC	Mkln1
0.402483	2.59107e-22	4.10478e-18	OPC	Tspyl4
0.392347	2.73823e-22	4.33791e-18	OPC	Me1
0.431333	3.06712e-22	4.85893e-18	OPC	Npm1
0.493526	3.67964e-22	5.82928e-18	OPC	Ankrd12
0.452993	3.98785e-22	6.31754e-18	OPC	Nsf
0.354641	4.01242e-22	6.35648e-18	OPC	Coprs
0.442107	4.2172e-22	6.68089e-18	OPC	Ndufa1
0.368143	4.78846e-22	7.58588e-18	OPC	Stard9
0.415676	5.42079e-22	8.58761e-18	OPC	Tiparp
0.446019	5.62372e-22	8.90909e-18	OPC	Tcaf1
0.417963	6.41526e-22	1.01631e-17	OPC	Prmt1
0.476504	6.7409e-22	1.06789e-17	OPC	Syne1
0.430235	8.70662e-22	1.3793e-17	OPC	Ctdspl2
0.44912	1.00831e-21	1.59737e-17	OPC	Slc39a6
0.394126	1.02753e-21	1.62781e-17	OPC	H2afx
0.332835	1.07687e-21	1.70598e-17	OPC	St3gal5
0.401563	1.18543e-21	1.87795e-17	OPC	Nck1
0.455697	1.24408e-21	1.97086e-17	OPC	Ier3ip1
0.432961	1.58437e-21	2.50996e-17	OPC	Morf4l2
0.492699	2.072e-21	3.28247e-17	OPC	Fam133b
0.431095	2.17289e-21	3.44229e-17	OPC	Dtx3
0.448863	2.40538e-21	3.8106e-17	OPC	Wwc2
0.42997	2.49624e-21	3.95455e-17	OPC	Dnajc1
0.468857	2.51479e-21	3.98393e-17	OPC	Ranbp9
0.431484	2.69043e-21	4.26218e-17	OPC	Rfx7
0.453109	2.75421e-21	4.36322e-17	OPC	Sptan1
0.43294	3.30599e-21	5.23735e-17	OPC	Wdr12
0.419921	4.10278e-21	6.49963e-17	OPC	Mrps16
0.348762	4.25592e-21	6.74223e-17	OPC	Naca
0.460253	4.27506e-21	6.77255e-17	OPC	9330162G02Rik
0.470523	4.5484e-21	7.20558e-17	OPC	Ap2a2
0.418965	4.60203e-21	7.29054e-17	OPC	Cacng7
0.458181	5.8893e-21	9.32983e-17	OPC	Lsm6
0.403846	5.93516e-21	9.40249e-17	OPC	Celsr2
0.428244	5.97118e-21	9.45954e-17	OPC	C2cd5
0.380766	6.05264e-21	9.58859e-17	OPC	Osgin2
0.419057	6.23533e-21	9.87801e-17	OPC	Znrd1
0.405338	9.59446e-21	1.51995e-16	OPC	Cox7b
0.409236	1.0244e-20	1.62286e-16	OPC	G3bp1
0.326996	1.08813e-20	1.72382e-16	OPC	Tnfaip1
0.401682	1.39127e-20	2.20404e-16	OPC	Adprh
0.43398	1.4764e-20	2.33891e-16	OPC	Eif2ak2
0.39029	1.4827e-20	2.34889e-16	OPC	Cct3
0.370971	1.57711e-20	2.49846e-16	OPC	Thyn1
0.434774	1.68106e-20	2.66313e-16	OPC	Prdx4
0.443586	1.73563e-20	2.74958e-16	OPC	Tigd2
0.492048	1.90068e-20	3.01106e-16	OPC	Tgs1
0.413528	2.01805e-20	3.197e-16	OPC	Oxct1
0.393177	2.04862e-20	3.24542e-16	OPC	Ncor1
0.412471	2.28634e-20	3.62202e-16	OPC	Cplane1
0.379696	2.39841e-20	3.79957e-16	OPC	Ip6k2
0.404662	2.5663e-20	4.06553e-16	OPC	Lactb
0.460292	2.98164e-20	4.72352e-16	OPC	Ap4s1
0.420592	3.04854e-20	4.82949e-16	OPC	Abi2
0.442306	3.06842e-20	4.86098e-16	OPC	Zfp644
0.391982	3.43139e-20	5.436e-16	OPC	Castor2
0.398897	3.43443e-20	5.44083e-16	OPC	Mri1
0.424218	3.76742e-20	5.96835e-16	OPC	Zmpste24
0.388013	4.20626e-20	6.66356e-16	OPC	Zfp326
0.379308	4.40238e-20	6.97425e-16	OPC	Zfp821
0.361432	4.74697e-20	7.52015e-16	OPC	Capza2
0.366602	4.95969e-20	7.85714e-16	OPC	Parp2
0.368785	4.99021e-20	7.90549e-16	OPC	Rnf208
0.364613	6.2808e-20	9.95004e-16	OPC	Bcap29
0.310622	6.82731e-20	1.08158e-15	OPC	Cadm4
0.368462	6.9729e-20	1.10465e-15	OPC	Creg1
0.401084	7.95978e-20	1.26099e-15	OPC	Tdg
0.431662	8.60652e-20	1.36344e-15	OPC	Yaf2
0.445233	9.54859e-20	1.51269e-15	OPC	Gmps
0.382063	9.89608e-20	1.56774e-15	OPC	3110056K07Rik
0.433444	1.0339e-19	1.63791e-15	OPC	Tmem222
0.33195	1.04653e-19	1.65791e-15	OPC	Mfap3
0.431752	1.1362e-19	1.79997e-15	OPC	Ddx24
0.347337	1.1826e-19	1.87347e-15	OPC	Utp18
0.423196	1.29483e-19	2.05128e-15	OPC	Ctnna2
0.378507	1.31451e-19	2.08244e-15	OPC	Smn1
0.422654	1.38546e-19	2.19485e-15	OPC	Ccdc90b
0.417228	1.48121e-19	2.34654e-15	OPC	Atp2b1
0.379541	1.52917e-19	2.42252e-15	OPC	Rab11fip2
0.40956	1.71819e-19	2.72195e-15	OPC	Rab28
0.338044	1.71822e-19	2.72201e-15	OPC	Sox10
0.428702	1.78603e-19	2.82943e-15	OPC	Parp9
0.374722	1.8015e-19	2.85394e-15	OPC	Slbp
0.374957	2.13535e-19	3.38283e-15	OPC	Nhp2
0.426293	2.38318e-19	3.77543e-15	OPC	Psmd6
0.337737	2.41953e-19	3.83302e-15	OPC	Msi2
0.430488	2.91917e-19	4.62455e-15	OPC	Zup1
0.398558	3.00168e-19	4.75525e-15	OPC	Sppl2b
0.398554	3.11301e-19	4.93164e-15	OPC	Ago2
0.365897	3.29438e-19	5.21895e-15	OPC	Dancr
0.379238	3.61872e-19	5.73277e-15	OPC	Polr2i
0.461892	3.63412e-19	5.75717e-15	OPC	Hspa13
0.388399	3.65676e-19	5.79305e-15	OPC	Hint2
0.370134	3.69452e-19	5.85286e-15	OPC	Wsb1
0.420522	4.1443e-19	6.5654e-15	OPC	Hacd3
0.402229	4.84435e-19	7.67441e-15	OPC	Stt3b
0.314717	5.72168e-19	9.06428e-15	OPC	Tesk1
0.409376	5.77672e-19	9.15148e-15	OPC	Pten
0.397628	6.07181e-19	9.61897e-15	OPC	Mgat2
0.442981	6.14825e-19	9.74006e-15	OPC	Zfp260
0.415077	6.20696e-19	9.83307e-15	OPC	Aak1
0.300349	6.36676e-19	1.00862e-14	OPC	Abat
0.361585	6.44181e-19	1.02051e-14	OPC	Cct4
0.420304	6.89789e-19	1.09276e-14	OPC	Ndufs4
0.353875	7.68399e-19	1.2173e-14	OPC	Blcap
0.454018	7.77858e-19	1.23228e-14	OPC	Dhx30
0.457052	7.81943e-19	1.23875e-14	OPC	Galnt1
0.415075	7.89135e-19	1.25015e-14	OPC	Yae1d1
0.403884	8.01478e-19	1.2697e-14	OPC	Prrc2b
0.361994	9.21164e-19	1.45931e-14	OPC	Slc35a1
0.372791	9.64108e-19	1.52734e-14	OPC	Sdf2l1
0.361892	1.05808e-18	1.67621e-14	OPC	Cstf2
0.379391	1.12668e-18	1.78489e-14	OPC	Ift57
0.381184	1.31845e-18	2.08869e-14	OPC	Bax
0.395858	1.3217e-18	2.09384e-14	OPC	Cdc16
0.379559	1.38228e-18	2.1898e-14	OPC	Thap12
0.448219	1.59953e-18	2.53398e-14	OPC	Rad23b
0.462354	1.70346e-18	2.69862e-14	OPC	Lman2l
0.463533	1.98942e-18	3.15163e-14	OPC	Zfp266
0.410089	2.01316e-18	3.18924e-14	OPC	Pak1ip1
0.390903	2.06447e-18	3.27054e-14	OPC	Tsn
0.298565	2.07474e-18	3.2868e-14	OPC	Ralb
0.325303	2.83883e-18	4.49727e-14	OPC	Cox5a
0.484557	2.84413e-18	4.50567e-14	OPC	Metrn
0.317828	2.96109e-18	4.69096e-14	OPC	Osbpl8
0.387427	3.2313e-18	5.11903e-14	OPC	Naa35
0.323692	3.28463e-18	5.20352e-14	OPC	Ddx41
0.439736	3.53619e-18	5.60203e-14	OPC	Phb2
0.351736	3.62987e-18	5.75043e-14	OPC	Gin1
0.384377	3.81408e-18	6.04227e-14	OPC	Tmem147
0.454479	3.96371e-18	6.27932e-14	OPC	Smarcc1
0.504982	4.34906e-18	6.88978e-14	OPC	Mif4gd
0.479592	4.47101e-18	7.08298e-14	OPC	Rbm3
0.30953	4.57826e-18	7.25288e-14	OPC	Mtdh
0.399835	4.66324e-18	7.38751e-14	OPC	Rps27l
0.371216	5.14473e-18	8.15029e-14	OPC	Ezh2
0.408527	5.31228e-18	8.41571e-14	OPC	Dnm1l
0.32846	5.55129e-18	8.79436e-14	OPC	Decr1
0.395901	5.56264e-18	8.81234e-14	OPC	Romo1
0.370802	5.9732e-18	9.46274e-14	OPC	Mrps14
0.382029	6.56683e-18	1.04032e-13	OPC	U2surp
0.410265	6.64558e-18	1.05279e-13	OPC	Kif21b
0.357883	7.08186e-18	1.12191e-13	OPC	Vdac3
0.402874	7.10074e-18	1.1249e-13	OPC	Zfp938
0.440567	7.70393e-18	1.22046e-13	OPC	Gls
0.354985	8.42884e-18	1.3353e-13	OPC	Hspe1
0.340093	9.13504e-18	1.44717e-13	OPC	Kdm2b
0.338157	1.00079e-17	1.58545e-13	OPC	Tfdp1
0.338994	1.12391e-17	1.7805e-13	OPC	Magohb
0.322502	1.13521e-17	1.7984e-13	OPC	Mpc2
0.408714	1.17563e-17	1.86243e-13	OPC	Atp13a3
0.389308	1.24235e-17	1.96814e-13	OPC	Cct8
0.338405	1.25508e-17	1.9883e-13	OPC	Fads1
0.427436	1.38309e-17	2.19109e-13	OPC	Lsm7
0.395425	1.40333e-17	2.22316e-13	OPC	Kctd4
0.410159	1.45308e-17	2.30198e-13	OPC	Kdelr2
0.398341	1.63045e-17	2.58297e-13	OPC	Psma4
0.339762	1.65046e-17	2.61465e-13	OPC	Sh3d19
0.367595	1.71045e-17	2.70969e-13	OPC	Nmd3
0.293151	1.96969e-17	3.12039e-13	OPC	Spin1
0.396446	2.03393e-17	3.22216e-13	OPC	Zdhhc6
0.324563	2.18985e-17	3.46916e-13	OPC	Sf3b1
0.303159	2.31588e-17	3.66882e-13	OPC	Elovl4
0.253777	2.3429e-17	3.71162e-13	OPC	Atxn7l3b
0.444287	2.62666e-17	4.16115e-13	OPC	Epc2
0.30735	2.90535e-17	4.60266e-13	OPC	1700021F05Rik
0.352317	3.18765e-17	5.04987e-13	OPC	Suclg1
0.458689	3.28872e-17	5.20999e-13	OPC	Senp7
0.377996	3.51019e-17	5.56085e-13	OPC	Numb
0.408786	3.64412e-17	5.77301e-13	OPC	Smarca2
0.428009	3.88651e-17	6.157e-13	OPC	Cuedc1
0.399489	3.91427e-17	6.20098e-13	OPC	Eif3e
0.372245	4.01176e-17	6.35543e-13	OPC	Lrrn1
0.39066	4.02438e-17	6.37542e-13	OPC	Glrx3
0.40482	4.83416e-17	7.65828e-13	OPC	Mtch2
0.378519	4.87095e-17	7.71656e-13	OPC	Zfp318
0.399855	4.9514e-17	7.84401e-13	OPC	Atp5g3
0.395904	5.00362e-17	7.92673e-13	OPC	Mrpl50
0.428318	5.03934e-17	7.98331e-13	OPC	Pou3f3
0.407206	5.04934e-17	7.99916e-13	OPC	Ppp3cb
0.378145	5.09235e-17	8.0673e-13	OPC	Caml
0.558927	5.67288e-17	8.98697e-13	OPC	Gm26699
0.437241	6.37494e-17	1.00992e-12	OPC	Cbx1
0.431679	6.49464e-17	1.02888e-12	OPC	Uhrf2
0.332034	6.66518e-17	1.0559e-12	OPC	Maip1
0.392631	6.96638e-17	1.10361e-12	OPC	Brd3
0.373649	7.15719e-17	1.13384e-12	OPC	Man2b1
0.406305	7.50988e-17	1.18972e-12	OPC	Tsen34
0.375593	7.68154e-17	1.21691e-12	OPC	Ube3c
0.420662	8.91122e-17	1.41172e-12	OPC	Auts2
0.400575	9.01015e-17	1.42739e-12	OPC	Zfp386
0.326958	9.09173e-17	1.44031e-12	OPC	Kctd17
0.326064	9.54024e-17	1.51137e-12	OPC	Zfp770
0.423914	9.60367e-17	1.52141e-12	OPC	Celf1
0.363935	9.72807e-17	1.54112e-12	OPC	Mettl23
0.353002	1.03743e-16	1.6435e-12	OPC	Snx9
0.372338	1.08778e-16	1.72326e-12	OPC	Armcx3
0.374042	1.10638e-16	1.75273e-12	OPC	Exosc7
0.362872	1.21691e-16	1.92782e-12	OPC	Tra2b
0.401693	1.32483e-16	2.0988e-12	OPC	Calu
0.373111	1.44322e-16	2.28635e-12	OPC	2610008E11Rik
0.494747	1.5171e-16	2.40339e-12	OPC	R3hdm2
0.373932	1.534e-16	2.43016e-12	OPC	Usp34
0.381852	1.77423e-16	2.81074e-12	OPC	Rsbn1
0.381894	1.83413e-16	2.90563e-12	OPC	Acin1
0.342156	1.90312e-16	3.01493e-12	OPC	Naa20
0.317786	2.00174e-16	3.17116e-12	OPC	Anapc10
0.381133	2.02486e-16	3.20778e-12	OPC	Zfp637
0.373582	2.23193e-16	3.53582e-12	OPC	Ogfr
0.37778	2.31255e-16	3.66353e-12	OPC	Copb2
0.340423	2.39526e-16	3.79457e-12	OPC	Cadm1
0.360999	2.75127e-16	4.35856e-12	OPC	Htt
0.34923	2.80171e-16	4.43847e-12	OPC	Crls1
0.396134	3.22855e-16	5.11467e-12	OPC	Slc25a36
0.46911	3.28536e-16	5.20466e-12	OPC	Lrrcc1
0.329079	3.6351e-16	5.75872e-12	OPC	Fuom
0.322632	4.00729e-16	6.34835e-12	OPC	Mgat4b
0.39661	4.0964e-16	6.48951e-12	OPC	Meaf6
0.327256	4.3592e-16	6.90585e-12	OPC	Timm21
0.357753	4.76432e-16	7.54763e-12	OPC	Rpl7l1
0.412571	4.95405e-16	7.8482e-12	OPC	0610012G03Rik
0.44101	5.14985e-16	8.15839e-12	OPC	Vps13a
0.366984	5.56956e-16	8.82329e-12	OPC	Ndufa5
0.3039	5.56988e-16	8.82381e-12	OPC	Atp5e
0.367351	5.62023e-16	8.90356e-12	OPC	Usp46
0.322164	5.82065e-16	9.22107e-12	OPC	Akr1e1
0.414635	6.4069e-16	1.01498e-11	OPC	Cdh10
0.403864	6.86259e-16	1.08717e-11	OPC	Clint1
0.397789	7.24241e-16	1.14734e-11	OPC	Tmem126a
0.304463	9.01037e-16	1.42742e-11	OPC	Chmp6
0.362996	9.73495e-16	1.54221e-11	OPC	Smarcd3
0.293986	1.04611e-15	1.65725e-11	OPC	Slc22a23
0.34412	1.05179e-15	1.66625e-11	OPC	Polr2h
0.365457	1.26017e-15	1.99636e-11	OPC	Gtf2a2
0.327673	1.29515e-15	2.05178e-11	OPC	Commd2
0.324737	1.39888e-15	2.2161e-11	OPC	Magee1
0.351764	1.54112e-15	2.44144e-11	OPC	Prrc2a
0.333426	1.5985e-15	2.53234e-11	OPC	Naxd
0.420458	1.66782e-15	2.64217e-11	OPC	Stag1
0.343161	2.1409e-15	3.39161e-11	OPC	Rrs1
0.378574	2.42978e-15	3.84926e-11	OPC	Trafd1
0.361883	2.63093e-15	4.16791e-11	OPC	Sdhb
0.285784	3.14318e-15	4.97943e-11	OPC	Grcc10
0.413863	3.41395e-15	5.40838e-11	OPC	Mrpl42
0.318772	4.40013e-15	6.97069e-11	OPC	Atp5a1
0.429412	4.51943e-15	7.15968e-11	OPC	N4bp2l2
0.350055	4.70927e-15	7.46042e-11	OPC	Nudt5
0.260565	4.74565e-15	7.51806e-11	OPC	Rab14
0.342094	4.83336e-15	7.65701e-11	OPC	Cyc1
0.330663	5.08061e-15	8.0487e-11	OPC	1110038B12Rik
0.349372	5.30759e-15	8.40829e-11	OPC	Zdhhc3
0.355851	5.46327e-15	8.65491e-11	OPC	Ptbp2
0.350179	6.44363e-15	1.0208e-10	OPC	Zbtb4
0.34194	6.7083e-15	1.06273e-10	OPC	Mydgf
0.360771	7.0371e-15	1.11482e-10	OPC	Rftn2
0.410717	7.2452e-15	1.14778e-10	OPC	Ppa2
0.270526	8.43111e-15	1.33566e-10	OPC	Vegfb
0.321819	9.22011e-15	1.46065e-10	OPC	Dmtf1
0.312193	9.73139e-15	1.54165e-10	OPC	Fbxo3
0.414111	1.01199e-14	1.60319e-10	OPC	Pibf1
0.281943	1.10054e-14	1.74347e-10	OPC	Nedd4
0.352801	1.16498e-14	1.84556e-10	OPC	Nkx2-2
0.353889	1.21397e-14	1.92317e-10	OPC	Rpn1
0.362662	1.26026e-14	1.9965e-10	OPC	Tef
0.382442	1.2649e-14	2.00386e-10	OPC	Acp2
0.322737	1.26815e-14	2.009e-10	OPC	Thap11
0.437703	1.27056e-14	2.01282e-10	OPC	Brd9
0.346469	1.28774e-14	2.04003e-10	OPC	Btg1
0.327954	1.34152e-14	2.12524e-10	OPC	Pld3
0.304338	1.40502e-14	2.22583e-10	OPC	Hnrnpu
0.318362	1.48009e-14	2.34476e-10	OPC	Ginm1
0.318299	1.52038e-14	2.40858e-10	OPC	Smap1
0.385136	1.52304e-14	2.41281e-10	OPC	Pex3
0.404855	1.52349e-14	2.41351e-10	OPC	Akap9
0.334591	1.53719e-14	2.43521e-10	OPC	Cgrrf1
0.329703	1.58883e-14	2.51702e-10	OPC	Dnajb4
0.29845	1.8092e-14	2.86614e-10	OPC	Mgst3
0.435325	1.86228e-14	2.95023e-10	OPC	Selenoh
0.375846	2.32539e-14	3.68388e-10	OPC	Pwwp2a
0.341144	2.46153e-14	3.89955e-10	OPC	Slc35b2
0.342449	2.5776e-14	4.08344e-10	OPC	Xpnpep1
0.385037	2.58209e-14	4.09055e-10	OPC	Xiap
0.38008	2.88375e-14	4.56843e-10	OPC	Pias1
0.342495	2.9104e-14	4.61065e-10	OPC	Lsm1
0.352437	2.917e-14	4.6211e-10	OPC	Pgrmc2
0.363561	3.24416e-14	5.1394e-10	OPC	Zfp871
0.376577	3.30768e-14	5.24003e-10	OPC	Cebpzos
0.324582	3.66073e-14	5.79932e-10	OPC	Arpc2
0.346998	4.05796e-14	6.42861e-10	OPC	Bmpr1a
0.305042	4.13001e-14	6.54276e-10	OPC	Gpr180
0.358427	4.29351e-14	6.80178e-10	OPC	Tbrg1
0.314832	4.89532e-14	7.75517e-10	OPC	Efr3a
0.30508	5.16574e-14	8.18357e-10	OPC	Skil
0.315067	5.31012e-14	8.4123e-10	OPC	Naa10
0.324527	5.42266e-14	8.59058e-10	OPC	Srek1ip1
0.275607	5.43449e-14	8.60931e-10	OPC	Bdh1
0.348894	5.56428e-14	8.81493e-10	OPC	Srsf4
0.323142	5.6999e-14	9.02978e-10	OPC	Farsa
0.311178	5.9795e-14	9.47273e-10	OPC	Aldh7a1
0.385263	6.0289e-14	9.55099e-10	OPC	Jmjd1c
0.35641	6.45912e-14	1.02325e-09	OPC	Eci2
0.328268	6.74814e-14	1.06904e-09	OPC	Psma1
0.352426	6.85178e-14	1.08546e-09	OPC	Hnrnpm
0.350695	7.13226e-14	1.12989e-09	OPC	Smc3
0.393863	7.39939e-14	1.17221e-09	OPC	Macrod2
0.312236	7.55553e-14	1.19695e-09	OPC	Nisch
0.328917	7.82395e-14	1.23947e-09	OPC	Haghl
0.337029	7.9438e-14	1.25846e-09	OPC	Tiprl
0.32001	8.07744e-14	1.27963e-09	OPC	Atrx
0.389791	8.97714e-14	1.42216e-09	OPC	Fmc1
0.3809	9.18953e-14	1.45581e-09	OPC	March6
0.330723	9.29661e-14	1.47277e-09	OPC	March7
0.336004	9.82705e-14	1.5568e-09	OPC	Dnajc5
0.354693	1.0264e-13	1.62602e-09	OPC	Ppt1
0.26821	1.1492e-13	1.82056e-09	OPC	Colgalt1
0.365431	1.1619e-13	1.84068e-09	OPC	Gaa
0.331865	1.19128e-13	1.88723e-09	OPC	Srsf9
0.312195	1.32294e-13	2.09581e-09	OPC	Atad3a
0.38406	1.32509e-13	2.09921e-09	OPC	Vps9d1
0.364068	1.66594e-13	2.63918e-09	OPC	Mrpl15
0.336919	1.73851e-13	2.75415e-09	OPC	Sumo1
0.350535	1.73852e-13	2.75417e-09	OPC	Esco1
0.358549	1.80836e-13	2.8648e-09	OPC	Utp11
0.308256	1.87469e-13	2.96988e-09	OPC	Cnot2
0.375612	2.03102e-13	3.21754e-09	OPC	Nagk
0.41256	2.06106e-13	3.26513e-09	OPC	Tada3
0.36167	2.12045e-13	3.35922e-09	OPC	Hsf2
0.314737	2.33601e-13	3.7007e-09	OPC	Hnrnpdl
0.348033	2.43789e-13	3.86211e-09	OPC	Fam104a
0.353134	2.5338e-13	4.01405e-09	OPC	Txndc9
0.309353	2.84037e-13	4.49972e-09	OPC	Ndufaf7
0.296187	2.84997e-13	4.51493e-09	OPC	Cd151
0.318256	3.05397e-13	4.83809e-09	OPC	Sec22a
0.298885	3.30278e-13	5.23226e-09	OPC	Smarcd1
0.420413	3.30801e-13	5.24055e-09	OPC	Anp32e
0.365834	3.45228e-13	5.46909e-09	OPC	Nucb1
0.378484	3.60144e-13	5.70541e-09	OPC	Nap1l1
0.407377	3.63713e-13	5.76194e-09	OPC	Zfp207
0.269385	3.6868e-13	5.84063e-09	OPC	Atp5j2
0.362882	3.7012e-13	5.86344e-09	OPC	Tgfa
0.405151	3.71506e-13	5.8854e-09	OPC	Zfp608
0.391028	3.93793e-13	6.23847e-09	OPC	Ddhd1
0.370949	4.31721e-13	6.83932e-09	OPC	Dpm3
0.323768	5.01549e-13	7.94555e-09	OPC	Hypk
0.325162	5.02938e-13	7.96754e-09	OPC	Rraga
0.339131	5.50994e-13	8.72884e-09	OPC	2410002F23Rik
0.344365	5.72847e-13	9.07504e-09	OPC	1110038F14Rik
0.34918	5.78038e-13	9.15728e-09	OPC	Tomm5
0.301982	6.05746e-13	9.59624e-09	OPC	Gzf1
0.367468	6.21065e-13	9.83891e-09	OPC	Arl6ip5
0.361894	6.68479e-13	1.059e-08	OPC	Ube2r2
0.351401	6.93684e-13	1.09893e-08	OPC	Zfp512
0.334315	7.65523e-13	1.21274e-08	OPC	Prpf38b
0.331967	7.95193e-13	1.25974e-08	OPC	Fam98b
0.393948	8.81954e-13	1.39719e-08	OPC	Sf3b3
0.25693	9.47701e-13	1.50135e-08	OPC	Man1a2
0.307113	9.66023e-13	1.53037e-08	OPC	Zrsr2
0.297307	9.68672e-13	1.53457e-08	OPC	Creld2
0.302212	1.00144e-12	1.58648e-08	OPC	Tmem70
0.376081	1.08921e-12	1.72553e-08	OPC	Chka
0.30588	1.13342e-12	1.79556e-08	OPC	Cuedc2
0.392102	1.13404e-12	1.79655e-08	OPC	Fam184a
0.326135	1.1393e-12	1.80487e-08	OPC	Nfu1
0.311386	1.19165e-12	1.88781e-08	OPC	Mrpl32
0.250902	1.2465e-12	1.97471e-08	OPC	Masp1
0.31322	1.25225e-12	1.98381e-08	OPC	Psmd11
0.35238	1.29939e-12	2.05849e-08	OPC	Rapgef2
0.334681	1.42327e-12	2.25475e-08	OPC	Ndufv2
0.323062	1.65232e-12	2.6176e-08	OPC	Cops4
0.323097	1.85595e-12	2.9402e-08	OPC	Mdh1
0.347851	1.86655e-12	2.95699e-08	OPC	Eif4a2
0.386595	2.11963e-12	3.35792e-08	OPC	Ppid
0.339317	2.13222e-12	3.37787e-08	OPC	Bfar
0.315934	2.19156e-12	3.47187e-08	OPC	Lage3
0.316221	2.2301e-12	3.53292e-08	OPC	Cby1
0.320777	2.25033e-12	3.56498e-08	OPC	Gbf1
0.310928	2.41609e-12	3.82757e-08	OPC	N6amt1
0.364596	2.50774e-12	3.97276e-08	OPC	Ppm1g
0.304345	2.55006e-12	4.03981e-08	OPC	Gpx1
0.425374	2.56088e-12	4.05694e-08	OPC	Trim26
0.437378	2.56243e-12	4.05939e-08	OPC	Limd1
0.322636	2.62964e-12	4.16587e-08	OPC	Sarnp
0.335071	2.67629e-12	4.23977e-08	OPC	Bmpr2
0.335545	2.70848e-12	4.29077e-08	OPC	Wdr61
0.333314	2.71866e-12	4.30691e-08	OPC	Matr3
0.307928	3.01659e-12	4.77888e-08	OPC	Bak1
0.334494	3.16685e-12	5.01693e-08	OPC	Dld
0.320434	3.28398e-12	5.20247e-08	OPC	Nudt19
0.409936	3.32845e-12	5.27292e-08	OPC	Fnbp4
0.296058	3.81287e-12	6.04035e-08	OPC	Parp1
0.281343	3.87856e-12	6.14441e-08	OPC	Irak1
0.404617	3.91143e-12	6.19649e-08	OPC	Zc3h7a
0.296228	4.07973e-12	6.46312e-08	OPC	Tsfm
0.374899	4.50388e-12	7.13505e-08	OPC	Rev1
0.379839	4.59285e-12	7.27599e-08	OPC	Uggt1
0.381582	4.59857e-12	7.28505e-08	OPC	Riok1
0.307872	4.64598e-12	7.36016e-08	OPC	Tex261
0.440587	5.03098e-12	7.97008e-08	OPC	Dnmt1
0.284167	6.43174e-12	1.01892e-07	OPC	Dusp11
0.334524	6.55413e-12	1.03831e-07	OPC	Hmgn5
0.274909	6.56107e-12	1.0394e-07	OPC	Snhg20
0.348771	7.34851e-12	1.16415e-07	OPC	Appl1
0.321031	7.64393e-12	1.21095e-07	OPC	Copb1
0.281705	8.42838e-12	1.33522e-07	OPC	Spag9
0.264348	8.64426e-12	1.36942e-07	OPC	Eif1a
0.280904	9.27696e-12	1.46966e-07	OPC	Lrrc59
0.348912	9.3082e-12	1.4746e-07	OPC	Ola1
0.284782	9.45438e-12	1.49776e-07	OPC	Arpc3
0.352115	9.45907e-12	1.49851e-07	OPC	Taf1d
0.272244	9.81479e-12	1.55486e-07	OPC	Rpl37a
0.32782	1.00881e-11	1.59816e-07	OPC	Ift74
0.297991	1.02195e-11	1.61897e-07	OPC	Tmed1
0.339451	1.15609e-11	1.83148e-07	OPC	Ndufs3
0.358369	1.22265e-11	1.93691e-07	OPC	Tomm40
0.346818	1.29571e-11	2.05266e-07	OPC	Sbf2
0.300556	1.36573e-11	2.1636e-07	OPC	Xrcc4
0.329019	1.51244e-11	2.396e-07	OPC	Polr2d
0.30872	1.52678e-11	2.41872e-07	OPC	Smad5
0.323853	1.56333e-11	2.47663e-07	OPC	Prdx6
0.306336	1.61229e-11	2.55419e-07	OPC	Krit1
0.38623	1.68152e-11	2.66386e-07	OPC	Eif5b
0.360655	1.83176e-11	2.90187e-07	OPC	Fkbp3
0.337401	1.93205e-11	3.06075e-07	OPC	Bcl7c
0.310895	1.95555e-11	3.09799e-07	OPC	Adss
0.386485	2.01851e-11	3.19772e-07	OPC	Mphosph8
0.340733	2.02798e-11	3.21272e-07	OPC	Crebbp
0.394418	2.03853e-11	3.22944e-07	OPC	Eif2s3y
0.313532	2.22155e-11	3.51939e-07	OPC	Eif4e2
0.350744	2.23496e-11	3.54062e-07	OPC	Rnf138
0.272859	2.32518e-11	3.68355e-07	OPC	Ifnar1
0.329798	2.37694e-11	3.76555e-07	OPC	Zfp580
0.267934	2.42235e-11	3.83749e-07	OPC	Pik3r2
0.255057	2.42299e-11	3.83849e-07	OPC	Lysmd2
0.367276	2.46019e-11	3.89743e-07	OPC	Smarcad1
0.322685	2.67955e-11	4.24495e-07	OPC	Numa1
0.308886	2.81508e-11	4.45965e-07	OPC	Kat6b
0.359556	2.83025e-11	4.48369e-07	OPC	Cfap97
0.264764	3.03752e-11	4.81205e-07	OPC	Dnajb11
0.364866	3.25383e-11	5.15471e-07	OPC	Nsd1
0.294392	3.26248e-11	5.16843e-07	OPC	Usp37
0.268379	3.46246e-11	5.48524e-07	OPC	Ndufa11
0.283488	3.47707e-11	5.50838e-07	OPC	Porcn
0.381434	3.59314e-11	5.69225e-07	OPC	Cdc42se1
0.297434	3.79788e-11	6.0166e-07	OPC	Msh2
0.276727	4.07229e-11	6.45132e-07	OPC	Nudt2
0.279555	4.1388e-11	6.55668e-07	OPC	Bet1l
0.330805	4.28367e-11	6.78619e-07	OPC	Pkn2
0.342328	4.31873e-11	6.84172e-07	OPC	Cabin1
0.260717	4.3789e-11	6.93705e-07	OPC	Atp5j
0.360021	4.4553e-11	7.05809e-07	OPC	N4bp1
0.313128	4.53629e-11	7.18639e-07	OPC	Dnajc10
0.425188	4.83707e-11	7.66289e-07	OPC	Afap1
0.317135	5.3105e-11	8.4129e-07	OPC	Stard7
0.271558	5.36481e-11	8.49893e-07	OPC	Brms1l
0.406545	5.47207e-11	8.66885e-07	OPC	Tmpo
0.34767	5.5117e-11	8.73163e-07	OPC	Heatr6
0.311851	5.92384e-11	9.38454e-07	OPC	Comt
0.285471	5.9511e-11	9.42773e-07	OPC	Pwp1
0.326675	6.02683e-11	9.5477e-07	OPC	Sat1
0.293944	6.10853e-11	9.67713e-07	OPC	Caprin1
0.305583	6.178e-11	9.78719e-07	OPC	Phpt1
0.305054	6.48452e-11	1.02728e-06	OPC	Rps18
0.270412	6.64568e-11	1.05281e-06	OPC	Phax
0.299708	6.90035e-11	1.09315e-06	OPC	Nktr
0.329724	7.25363e-11	1.14912e-06	OPC	Hexa
0.315142	7.5451e-11	1.19529e-06	OPC	Coq7
0.349341	7.75526e-11	1.22859e-06	OPC	Lrp6
0.301307	8.04968e-11	1.27523e-06	OPC	Rpl15
0.342299	8.10251e-11	1.2836e-06	OPC	Smc1a
0.280167	8.453e-11	1.33912e-06	OPC	Polr1d
0.289949	8.54071e-11	1.35302e-06	OPC	Snx14
0.285912	8.87041e-11	1.40525e-06	OPC	Gna11
0.276664	9.137e-11	1.44748e-06	OPC	Ywhab
0.27723	9.187e-11	1.4554e-06	OPC	Mrpl45
0.297132	9.27846e-11	1.46989e-06	OPC	Mrps24
0.331195	9.90912e-11	1.5698e-06	OPC	Mtln
0.29819	1.06628e-10	1.68919e-06	OPC	Fbxo22
0.299906	1.09564e-10	1.73571e-06	OPC	Polr2m
0.291713	1.14134e-10	1.80812e-06	OPC	Rsl1d1
0.330338	1.17199e-10	1.85667e-06	OPC	Mark3
0.328765	1.17668e-10	1.86409e-06	OPC	Idh3b
0.365569	1.3337e-10	2.11284e-06	OPC	Rtf1
0.276406	1.37081e-10	2.17164e-06	OPC	Ifnar2
0.423498	1.38812e-10	2.19907e-06	OPC	Paxbp1
0.323128	1.49852e-10	2.37395e-06	OPC	Rwdd1
0.300801	1.57455e-10	2.4944e-06	OPC	Erlec1
0.322929	1.65441e-10	2.62092e-06	OPC	Snrpg
0.320612	1.79239e-10	2.8395e-06	OPC	Bcas2
0.315262	1.84232e-10	2.9186e-06	OPC	Wac
0.279728	1.86458e-10	2.95387e-06	OPC	Dab2ip
0.271792	1.87109e-10	2.96417e-06	OPC	Atg5
0.283235	1.97832e-10	3.13406e-06	OPC	Tax1bp1
0.302852	2.06696e-10	3.27447e-06	OPC	C1d
0.286779	2.3261e-10	3.68501e-06	OPC	Gmcl1
0.29251	2.42157e-10	3.83625e-06	OPC	Chst12
0.320677	2.51115e-10	3.97817e-06	OPC	Dhx15
0.334452	2.65012e-10	4.19832e-06	OPC	Yme1l1
0.290837	2.87566e-10	4.55562e-06	OPC	Tipin
0.336069	3.39999e-10	5.38626e-06	OPC	Sel1l
0.279051	3.50345e-10	5.55017e-06	OPC	Pard6a
0.311102	3.63622e-10	5.7605e-06	OPC	Copa
0.308828	3.64611e-10	5.77617e-06	OPC	As3mt
0.312599	4.3193e-10	6.84264e-06	OPC	Ndufc1
0.273744	4.37308e-10	6.92784e-06	OPC	Gfpt1
0.309056	4.49447e-10	7.12014e-06	OPC	Ntmt1
0.29312	4.61298e-10	7.30788e-06	OPC	Ube2e1
0.311681	4.62651e-10	7.32932e-06	OPC	Mpdu1
0.308162	4.68507e-10	7.42208e-06	OPC	Asf1a
0.307455	5.10779e-10	8.09176e-06	OPC	Atg12
0.307438	5.13811e-10	8.1398e-06	OPC	Ifngr1
0.251359	5.4486e-10	8.63168e-06	OPC	Npepl1
0.278583	5.49296e-10	8.70194e-06	OPC	Srgap3
0.344355	5.5103e-10	8.72941e-06	OPC	Slc25a23
0.266415	5.6165e-10	8.89766e-06	OPC	Flot1
0.258823	5.98131e-10	9.4756e-06	OPC	Cct5
0.319855	5.99404e-10	9.49576e-06	OPC	Brd8
0.313908	6.09873e-10	9.6616e-06	OPC	Azin1
0.416043	6.25642e-10	9.91142e-06	OPC	Ccdc174
0.28865	6.44405e-10	1.02087e-05	OPC	Pop7
0.271209	6.71676e-10	1.06407e-05	OPC	Tma7
0.283543	6.97201e-10	1.10451e-05	OPC	Pdcd5
0.276987	7.05354e-10	1.11742e-05	OPC	Cacybp
0.319686	7.23066e-10	1.14548e-05	OPC	Hmgcr
0.311825	7.75211e-10	1.22809e-05	OPC	Mga
0.298191	7.84596e-10	1.24296e-05	OPC	Birc2
0.285867	8.24916e-10	1.30683e-05	OPC	Gpaa1
0.332906	8.48145e-10	1.34363e-05	OPC	Nsd3
0.252118	8.70293e-10	1.37872e-05	OPC	1110059G10Rik
0.284208	9.16353e-10	1.45169e-05	OPC	Gtf2i
0.361224	9.33398e-10	1.47869e-05	OPC	Dennd5b
0.292392	9.43834e-10	1.49522e-05	OPC	Wdr83os
0.286634	9.64669e-10	1.52823e-05	OPC	Mrps11
0.334443	9.83327e-10	1.55779e-05	OPC	Adprhl2
0.324524	1.01711e-09	1.61131e-05	OPC	Zfp148
0.260993	1.11419e-09	1.7651e-05	OPC	Kdm3b
0.273882	1.16597e-09	1.84712e-05	OPC	Kdm6b
0.270614	1.26813e-09	2.00897e-05	OPC	Eif2s2
0.290637	1.35955e-09	2.1538e-05	OPC	Galnt11
1.08102	1.37575e-09	2.17946e-05	OPC	Ifitm3
0.339989	1.49125e-09	2.36243e-05	OPC	Erbb4
0.361817	1.54752e-09	2.45157e-05	OPC	Raf1
0.312904	1.56647e-09	2.4816e-05	OPC	Grina
0.273688	1.57783e-09	2.49959e-05	OPC	Eif4e
0.281283	1.62112e-09	2.56817e-05	OPC	Ube2n
0.292858	1.62147e-09	2.56873e-05	OPC	Bccip
0.293465	1.66185e-09	2.6327e-05	OPC	Rdh14
0.285902	1.70044e-09	2.69383e-05	OPC	Abce1
0.264983	1.71766e-09	2.72111e-05	OPC	Zfand6
0.284462	1.77822e-09	2.81705e-05	OPC	Hnrnpll
0.329115	1.7867e-09	2.83049e-05	OPC	Rsbn1l
0.28973	1.79563e-09	2.84463e-05	OPC	Cd164
0.350812	1.82012e-09	2.88343e-05	OPC	Ppp2r5e
0.289997	2.05415e-09	3.25419e-05	OPC	5031425E22Rik
0.300713	2.0909e-09	3.31241e-05	OPC	Hmg20a
0.314446	2.14278e-09	3.39459e-05	OPC	Zmynd8
0.288569	2.31182e-09	3.66239e-05	OPC	Rtcb
0.363083	2.32426e-09	3.6821e-05	OPC	Dido1
0.276126	2.37498e-09	3.76244e-05	OPC	Tm2d1
0.274856	2.40028e-09	3.80252e-05	OPC	Plekhj1
0.277833	2.5282e-09	4.00518e-05	OPC	Pdcl
0.281603	2.54008e-09	4.02399e-05	OPC	Luc7l
0.316653	2.54449e-09	4.03099e-05	OPC	Atf4
0.303525	2.57669e-09	4.08199e-05	OPC	Tm9sf2
0.290126	2.57709e-09	4.08262e-05	OPC	Eftud2
0.300888	2.81393e-09	4.45784e-05	OPC	Dgcr2
0.366894	2.89727e-09	4.58986e-05	OPC	Adora1
0.32271	2.98906e-09	4.73527e-05	OPC	Csnk1d
0.315273	3.01945e-09	4.78342e-05	OPC	Cntfr
0.289196	3.0828e-09	4.88378e-05	OPC	Gatd1
0.299148	3.13404e-09	4.96494e-05	OPC	Hikeshi
0.26088	3.41741e-09	5.41386e-05	OPC	2310009A05Rik
0.273397	3.44906e-09	5.464e-05	OPC	Trnau1ap
0.297301	3.54187e-09	5.61103e-05	OPC	Polr2f
0.313462	3.64548e-09	5.77517e-05	OPC	Ddx55
0.293162	4.03715e-09	6.39565e-05	OPC	Ubn2
0.353656	4.05063e-09	6.41701e-05	OPC	Synrg
0.258123	4.05656e-09	6.42639e-05	OPC	Ipo8
0.345465	4.13708e-09	6.55396e-05	OPC	Tial1
0.254949	4.28818e-09	6.79334e-05	OPC	Atl1
0.298649	4.47009e-09	7.08152e-05	OPC	Stk25
0.333577	4.52756e-09	7.17255e-05	OPC	Aqr
0.26697	4.59585e-09	7.28074e-05	OPC	Exoc4
0.314034	4.65548e-09	7.37521e-05	OPC	Ehmt1
0.277163	4.73067e-09	7.49433e-05	OPC	Mcrs1
0.291315	4.77026e-09	7.55704e-05	OPC	Tpp2
0.348609	4.80206e-09	7.60742e-05	OPC	Rnpc3
0.259203	4.85404e-09	7.68976e-05	OPC	Fam216a
0.333195	4.92701e-09	7.80537e-05	OPC	Cul5
0.309907	5.00407e-09	7.92744e-05	OPC	Magoh
0.338602	5.19202e-09	8.2252e-05	OPC	Cyld
0.271149	5.2517e-09	8.31974e-05	OPC	Atic
0.335447	5.77646e-09	9.15107e-05	OPC	Mrpl21
0.2791	5.96514e-09	9.44997e-05	OPC	Gtf3c6
0.262368	6.07878e-09	9.63001e-05	OPC	Med13l
0.304979	6.15627e-09	9.75276e-05	OPC	Nop10
0.268636	6.25207e-09	9.90452e-05	OPC	Thap3
0.334911	6.65252e-09	0.000105389	OPC	Dtymk
0.264997	6.86644e-09	0.000108778	OPC	Sod2
0.288688	7.03911e-09	0.000111514	OPC	Tbl1x
0.267747	7.23386e-09	0.000114599	OPC	Ddx23
0.325342	7.26352e-09	0.000115069	OPC	Zfp560
0.401256	7.57701e-09	0.000120035	OPC	Ptprn
0.300267	7.57833e-09	0.000120056	OPC	Nudt21
0.269	8.23208e-09	0.000130413	OPC	Tspan31
0.288444	8.41145e-09	0.000133254	OPC	Zcchc8
0.272915	9.44542e-09	0.000149634	OPC	Plekha2
0.283315	9.56151e-09	0.000151473	OPC	Tor1b
0.299908	9.6063e-09	0.000152183	OPC	Rnf11
0.28689	9.90034e-09	0.000156841	OPC	Snrpa
0.310288	9.93564e-09	0.0001574	OPC	Ikbip
0.255234	1.01826e-08	0.000161313	OPC	Tcerg1
0.333466	1.04925e-08	0.000166222	OPC	Rabgap1l
0.297662	1.13905e-08	0.000180448	OPC	Snx4
0.266095	1.16596e-08	0.000184711	OPC	Rbm18
0.302392	1.17662e-08	0.000186401	OPC	Proser1
0.268628	1.21288e-08	0.000192144	OPC	Adam9
0.326421	1.21727e-08	0.00019284	OPC	Nfat5
0.329003	1.26247e-08	0.0002	OPC	Eif4g3
0.268452	1.35983e-08	0.000215425	OPC	Fsd1
0.269369	1.48434e-08	0.000235148	OPC	Dmac1
[truncated: 3,207 more rows]

## Sheet: DEGs reactive miR132OE
gene	avg_log2FC	p_val	p_val_adj
Ubb	-0.494379	1.59372e-22	2.52477e-18
Gstp1	-0.686972	2.77565e-16	4.39719e-12
Ddit3	-0.764242	3.87472e-14	6.13834e-10
Rbm3	0.518319	1.23994e-11	1.96432e-07
Hspa8	-0.312762	1.89403e-11	3.00052e-07
Tapbp	-0.576395	3.80704e-11	6.03112e-07
mt-Atp6	0.47299	6.92533e-11	1.09711e-06
Cirbp	0.500575	1.46388e-10	2.31908e-06
Sept7	0.448832	2.40981e-10	3.81762e-06
Tmsb4x	-0.505226	2.51974e-10	3.99178e-06
Rpl24	0.432923	5.4499e-10	8.63374e-06
Atp6v0b	0.2981	2.50719e-09	3.97188e-05
mt-Cytb	0.31733	2.9665e-09	4.69953e-05
Ckb	0.353558	5.91355e-09	9.36824e-05
mt-Nd1	0.24317	6.22564e-09	9.86265e-05
Pllp	0.298216	8.8875e-09	0.000140796
Psme1	-0.56888	9.07698e-09	0.000143798
Hsp90ab1	-0.271325	1.14295e-08	0.000181065
Endod1	-0.413827	2.80349e-08	0.000444128
Rps19	0.435915	2.95027e-08	0.000467382
Ptprf	-0.272284	3.99294e-08	0.000632561
Hsph1	-0.415609	4.53108e-08	0.000717813
Pacs2	-0.380361	8.3645e-08	0.0013251
Itm2b	-0.278706	1.29008e-07	0.00204374
Mt1	0.729753	1.50158e-07	0.0023788
Hspa1a	-0.376013	2.08543e-07	0.00330373
Rps10	0.339902	4.47478e-07	0.00708894
Ap2a1	0.521139	4.87057e-07	0.00771596
Actg1	0.356017	4.91176e-07	0.00778121
Opalin	0.324848	5.04586e-07	0.00799366
Srsf5	0.30058	7.67091e-07	0.0121523
Ier5l	-0.369428	7.72657e-07	0.0122404
Ptgds	0.503468	9.56848e-07	0.0151584
Wnk1	-0.257592	1.02409e-06	0.0162236
Rpl29	0.291652	1.09805e-06	0.0173952
1700047M11Rik	0.338109	1.50887e-06	0.0239035
Prnp	-0.243447	2.06638e-06	0.0327355
Rpl27a	-0.3125	2.08666e-06	0.0330568
Manf	-0.406115	2.13531e-06	0.0338276
Gng12	-0.37624	2.50989e-06	0.0397617
Cmpk2	-0.44095	2.52983e-06	0.0400775
Hap1	-0.414415	2.7395e-06	0.0433992
S100a16	0.318454	2.87581e-06	0.0455586
Dusp26	0.369616	3.36458e-06	0.0533016
Eid1	0.308049	3.67909e-06	0.0582842
mt-Nd4	0.218772	3.95028e-06	0.0625804
1110065P20Rik	0.262298	3.96059e-06	0.0627437
Hspa1b	-0.239587	4.22662e-06	0.0669581
Cryab	-0.258964	5.12497e-06	0.0811898
Reep5	0.202519	5.1585e-06	0.0817209
Ifi27	0.414191	5.38e-06	0.0852299
Bst2	-0.383196	5.57923e-06	0.0883862
Nmral1	0.375493	6.0584e-06	0.0959771
Cacybp	-0.298959	6.20416e-06	0.0982863
Rab6a	-0.276696	6.82908e-06	0.108186
Rpl36al	0.314806	6.90672e-06	0.109416
Rps4x	0.273086	6.992e-06	0.110767
Rpl23a	0.320424	7.46667e-06	0.118287
Irf7	-0.522981	8.82008e-06	0.139728
H2-T23	-0.438213	9.38383e-06	0.148659
Mt2	0.531856	1.10508e-05	0.175067
Gm21984	0.33294	1.34327e-05	0.2128
Sema4d	-0.333718	1.41286e-05	0.223825
Selenow	-0.298984	1.48371e-05	0.23505
Cspg5	-0.36864	1.53622e-05	0.243367
Dbi	0.206291	1.75814e-05	0.278525
Fez1	0.225701	1.87625e-05	0.297236
Rps27a	0.228767	1.96826e-05	0.311811
Ndufab1	0.272364	2.01743e-05	0.319601
Adh5	0.263895	2.04882e-05	0.324574
Tcirg1	-0.343231	2.0976e-05	0.332301
Herc6	-0.433903	2.25443e-05	0.357146
Clic4	-0.295131	2.38109e-05	0.377212
Ifit2	-0.950485	2.50112e-05	0.396227
Smim1	0.381356	2.72658e-05	0.431945
Herpud1	-0.290093	3.04515e-05	0.482413
Psmb10	-0.314678	3.08794e-05	0.489191
Psmb8	-0.37169	3.73475e-05	0.591659
Cavin3	0.299234	4.0461e-05	0.640984
Dynlrb1	0.210692	5.58491e-05	0.884762
Apod	-0.741323	5.79478e-05	0.918008
Idnk	-0.314851	6.83938e-05	1
Ndufa2	0.24952	7.19049e-05	1
Vps13a	-0.307663	7.24185e-05	1
Gm47283	-0.258285	7.25139e-05	1
Glrx2	0.286212	7.353e-05	1
4933412E12Rik	-0.273887	7.72199e-05	1
Gsto2	0.123414	7.91695e-05	1
Rsrp1	-0.249874	7.95742e-05	1
Anapc13	0.250148	8.26646e-05	1
Ccdc13	0.288117	8.28802e-05	1
Lbh	-0.362766	8.75824e-05	1
Rps26	0.242798	8.9612e-05	1
Stat1	-0.28756	9.38037e-05	1
Vwa5a	-0.292785	0.000102371	1
H2afj	0.263676	0.000102857	1
Enpp2	0.193537	0.000103903	1
Tmsb10	-0.678885	0.000103953	1
Scand1	0.256516	0.000106162	1
Plod3	-0.297026	0.000112279	1
Diablo	0.230738	0.000118148	1
Uqcr11	0.233417	0.000126598	1
Tm2d1	0.220227	0.000131643	1
Samhd1	-0.381928	0.000146047	1
Rtkn2	-0.323641	0.000146426	1
Ndufs2	0.23899	0.000146587	1
Enpp4	-0.309776	0.000148377	1
Rab10os	0.205418	0.000150168	1
A530083M17Rik	0.224574	0.00015547	1
Kcna1	-0.274953	0.000162456	1
1190005I06Rik	0.292211	0.000165222	1
Dctn6	0.229841	0.000166041	1
Gm10076	-0.279413	0.000172294	1
Hmgcs1	-0.454897	0.000175074	1
Rsad2	-0.614457	0.000176942	1
Cntn1	0.223446	0.00017881	1
Cobl	0.217115	0.000205035	1
Ggct	-0.334386	0.00020686	1
Olig1	0.228714	0.000209032	1
Rrbp1	-0.271556	0.000219112	1
Cox14	0.196676	0.000219528	1
Wscd1	0.19253	0.000219788	1
Ddhd2	0.241322	0.000224219	1
Ccdc117	-0.149779	0.000227433	1
Pdcd2	0.196347	0.000228657	1
Kmt5a	-0.277742	0.000233696	1
Hspa5	-0.368696	0.000238985	1
H2-Q4	-0.488747	0.000242597	1
Hsp90b1	-0.218114	0.000248174	1
Ranbp1	0.25722	0.000248787	1
Helb	-0.165516	0.000249035	1
Rpl10a	0.25963	0.000253238	1
Apoe	0.394321	0.000254798	1
Tmem125	0.262697	0.000287208	1
C030029H02Rik	0.281576	0.000295981	1
Rpsa	0.168186	0.000329174	1
Rpl27	0.232274	0.000345109	1
Bin1	0.230847	0.000376432	1
Arl6ip1	-0.221345	0.000382395	1
Ldhb	0.183603	0.000382462	1
Phlda3	-0.266155	0.000386386	1
Bex2	0.133798	0.000387013	1
Eml2	0.255533	0.000396884	1
Rps3	0.166201	0.000411366	1
Knop1	0.19957	0.000417275	1
Pdgfa	-0.260689	0.000419365	1
Hist1h1c	0.272092	0.000426007	1
Josd2	0.171602	0.000431088	1
Gpx4	-0.197986	0.00044759	1
Rpl38	-0.190197	0.000457252	1
Tapbpl	-0.288401	0.000457527	1
Pfdn5	0.185667	0.000459189	1
Rpl5	0.26122	0.000460909	1
Rpl7	-0.172895	0.00046872	1
Sec61b	0.266513	0.000488899	1
P4ha1	-0.23427	0.000493051	1
Fam168b	-0.185926	0.000530076	1
Gdpd1	0.25313	0.000537168	1
Txn1	-0.433204	0.00054406	1
Sv2a	-0.220304	0.000545912	1
Trim8	-0.268106	0.000556345	1
Naa40	-0.132445	0.000558068	1
Znfx1	-0.379116	0.000565084	1
Snapin	0.186072	0.00057801	1
Fkbp1a	0.198621	0.000587451	1
Elp4	0.204863	0.000587566	1
0610040B10Rik	0.160609	0.000588891	1
Tmem258	0.211782	0.000589215	1
Ifi27l2a	-0.490547	0.00059245	1
Add1	0.258725	0.00065273	1
Tspo	-0.471665	0.000658918	1
Mboat1	0.144726	0.000687577	1
Psmb5	0.18893	0.000697202	1
Sirt2	0.154809	0.000703703	1
Dgcr6	0.1949	0.000710947	1
Smdt1	0.162118	0.000714311	1
Acp1	0.232557	0.000734382	1
Rps15	0.227126	0.000740677	1
Ifit3	-0.418882	0.000749469	1
Gm15500	-0.157324	0.000752625	1
Snx22	0.10996	0.000762979	1
Prxl2b	-0.211365	0.000776105	1
Ccnl2	-0.277553	0.000788106	1
Irf2bp2	-0.302734	0.000788486	1
Xpa	0.180206	0.000810922	1
Bola3	0.15754	0.000827202	1
Crebzf	-0.225957	0.000834957	1
Tuba1a	0.243252	0.000844191	1
6820431F20Rik	0.233521	0.000846077	1
Gtf3c6	0.168225	0.000856493	1
Smim8	0.205575	0.000874208	1
Phyhipl	0.227123	0.000876818	1
Mx2	-0.296718	0.000882051	1
Ifit3b	-0.458296	0.000885555	1
Etfb	0.195956	0.00091008	1
Churc1	0.24144	0.000910696	1
Cfap36	0.230484	0.0009427	1
Zfp580	0.200806	0.000954193	1
Birc6	-0.293211	0.00095535	1
H2-T22	-0.275228	0.000961919	1
Ttyh1	0.27773	0.000964303	1
G3bp1	0.255463	0.000989216	1
Cebpb	-0.215443	0.00104364	1
Borcs7	0.173348	0.00104384	1
Sept4	0.164943	0.00105184	1
Mir6236	-0.290312	0.00106763	1
Ndufb2	0.2071	0.00107454	1
Pmm1	0.206708	0.00109149	1
Tap2	-0.263808	0.00110673	1
Fos	-0.215743	0.0011197	1
Ssna1	0.203826	0.0011326	1
Eif4e3	-0.242586	0.00115359	1
Pigz	0.25551	0.00116429	1
Car14	0.24792	0.00117649	1
Mpc2	0.216002	0.00120114	1
Cnp	0.112601	0.00120337	1
Qdpr	0.195051	0.00122971	1
Rbbp4	-0.154804	0.00125146	1
Higd2a	0.208421	0.00125974	1
Chchd2	0.125695	0.00127491	1
Usp31	-0.269369	0.00131173	1
Ybx1	-0.166084	0.00131366	1
Tceal3	0.158106	0.00131554	1
Ndufa8	0.202646	0.00131754	1
Arpc5l	0.173724	0.00133182	1
Wdr77	0.127997	0.00133507	1
Bfsp2	-0.34181	0.00133835	1
Gm47702	-0.113859	0.00135892	1
Slc25a30	-0.108573	0.00136411	1
Mlkl	-0.175458	0.00136703	1
Atp13a3	0.149477	0.00137899	1
Pdcd5	0.189462	0.00139351	1
Angptl6	0.131377	0.00140157	1
Serpina3n	-0.26728	0.00140209	1
Phlda1	0.327867	0.00147389	1
Ccp110	0.237368	0.00148763	1
Rpl41	0.188129	0.00149427	1
Ugt8a	0.204661	0.0015138	1
Pfn1	-0.184455	0.00152104	1
Jam3	-0.197725	0.00152457	1
Eif1b	-0.188528	0.00153151	1
Ube2e3	0.225301	0.00153713	1
Paqr8	-0.185076	0.0015555	1
Snrpd3	0.181995	0.00156524	1
Sparc	-0.290801	0.00158405	1
Acap2	0.208393	0.00158811	1
Ppp3r1	0.173409	0.00159608	1
Gmeb1	-0.133499	0.0016107	1
Stmn1	0.158358	0.00164629	1
Arpc1a	0.141945	0.00165216	1
Hectd1	0.201291	0.00166314	1
Marcksl1	-0.37528	0.00167124	1
Gas5	-0.254272	0.00167755	1
Fdps	-0.266001	0.00169805	1
Rps13	0.240619	0.00170732	1
Map4	-0.228512	0.00170883	1
Otud7b	-0.224917	0.00170895	1
Gtf2h5	0.182481	0.00172728	1
Uba3	0.152395	0.00174828	1
Arpc1b	-0.265688	0.00176539	1
Acly	0.15591	0.00179403	1
Aspa	0.210612	0.0017973	1
Ppp1r14a	0.170574	0.00180586	1
Tpr	0.234294	0.00183877	1
Jph1	0.192123	0.00184588	1
Cdk2ap1	0.16865	0.00184619	1
Rnd3	-0.0938051	0.00188917	1
Vamp3	-0.200695	0.00189187	1
Zfp771	-0.784182	0.00189742	1
Snhg9	0.147404	0.00189974	1
Trp53bp2	0.199396	0.00191811	1
Cox7a2	0.174719	0.00192541	1
Stat2	-0.251027	0.00192632	1
Hnrnpab	0.1991	0.00194228	1
Gstp-ps	-0.225872	0.00194434	1
Hyi	0.2248	0.00194478	1
Stxbp1	-0.231228	0.00203831	1
Exoc7	0.217775	0.0020453	1
Kcnj10	-0.21174	0.00205664	1
Psmc2	0.190094	0.00205664	1
Pdia6	-0.262387	0.00207531	1
Ccnq	0.171795	0.00207856	1
Dtx3	0.143937	0.00209732	1
Rpl15	-0.207311	0.00211511	1
Snhg8	-0.23833	0.00214791	1
Comt	0.212394	0.00216541	1
Pacsin1	-0.262906	0.00216964	1
Shf	-0.140877	0.00217296	1
Uqcc2	0.172112	0.0021993	1
Gdf11	-0.262884	0.00222111	1
Qpct	0.150922	0.00223227	1
Grhpr	0.275298	0.0022518	1
Vkorc1	0.238508	0.00228706	1
Phgdh	0.212964	0.00230478	1
Iah1	0.167577	0.00232773	1
Aig1	-0.205217	0.00236715	1
Add3	0.344747	0.0023832	1
Rwdd1	0.184832	0.00244054	1
Coro1a	-0.0763862	0.00252592	1
Vwa1	-0.219917	0.00253196	1
Dpm3	0.180595	0.00261349	1
Pcmtd2	-0.111824	0.0026189	1
Prpf4	-0.156948	0.00262253	1
Ndufa4	0.158074	0.00263321	1
Mdp1	0.197792	0.00263519	1
Mis12	-0.107814	0.00270839	1
Eif3h	0.167791	0.00271071	1
Timp2	0.195881	0.00273993	1
Adamts4	-0.252694	0.00275721	1
C1d	0.161693	0.00277731	1
Gamt	0.308003	0.00277883	1
Tgif2	-0.132026	0.00278459	1
Zbtb8os	0.164534	0.00278495	1
Fdft1	-0.262272	0.0028098	1
Laptm4a	-0.21592	0.00282478	1
Tm9sf1	0.0854933	0.00283131	1
Ubc	-0.145636	0.00287625	1
Oasl2	-0.309238	0.00292504	1
Eno1	-0.222929	0.0029324	1
Rnf167	0.141907	0.00294672	1
Mrps6	-0.217527	0.00295749	1
Hsd17b4	0.189353	0.00297733	1
Romo1	0.164552	0.00298251	1
Snx10	-0.296759	0.00299042	1
Zfp72	-0.108568	0.00299863	1
Ywhag	-0.247792	0.00302058	1
Ahsa2	-0.234139	0.00308818	1
N6amt1	0.179017	0.00313051	1
Atp6ap2	-0.247197	0.00313064	1
Vdac2	0.242119	0.00313626	1
Phax	0.163367	0.00313819	1
Lamp1	-0.136615	0.00314222	1
Fam207a	0.168495	0.00322816	1
Sgce	-0.179205	0.00324485	1
Sorl1	-0.242549	0.0032909	1
Gna13	-0.180946	0.00330499	1
Ank	0.272956	0.00332066	1
Gm34256	0.122924	0.00332085	1
Mcee	0.171342	0.00335039	1
Erh	-0.185893	0.00335648	1
Ncoa6	-0.117528	0.00340106	1
Dipk1a	0.144525	0.00340749	1
Oaz1	0.141623	0.00344937	1
Pomp	-0.145377	0.00345138	1
Mapkapk5	-0.0974734	0.00345581	1
Tmpo	0.184127	0.00346668	1
Eprs	0.168501	0.00347023	1
Nudt19	0.128681	0.003479	1
Hp1bp3	0.199726	0.00348421	1
Ifrd1	-0.222109	0.00351116	1
Trappc2	0.171212	0.00352215	1
Map7d1	0.17333	0.00358027	1
Commd3	0.152348	0.00362737	1
Eid2b	0.129088	0.0036331	1
Slc35b1	0.195503	0.00363599	1
Ddx46	0.151835	0.00365282	1
Ubxn6	0.204855	0.00365758	1
Steap3	-0.158638	0.00365976	1
Ifih1	-0.227886	0.00371234	1
Tomm5	0.156184	0.00372791	1
Igtp	-0.265454	0.00377015	1
Ppib	0.161879	0.00382483	1
Abca6	0.121213	0.00385888	1
Sh3glb2	0.150632	0.00386831	1
Fam32a	0.188405	0.00387389	1
Chpt1	0.159095	0.00400059	1
Cadps2	-0.19493	0.0040142	1
Bckdk	0.12377	0.00411516	1
Ambra1	-0.125486	0.00412001	1
2410004B18Rik	0.151766	0.00422281	1
Ermn	-0.145522	0.00426123	1
Rps5	-0.247567	0.00426586	1
Gm49555	-0.128266	0.00427939	1
Ppfibp2	-0.25411	0.00429549	1
Clcn2	-0.114192	0.00430678	1
Atp5j2	0.153665	0.0043252	1
Rbm14	-0.0875952	0.00433949	1
H1f0	0.326799	0.00435109	1
Rpl31	0.173594	0.00436118	1
Fmc1	0.152756	0.00437818	1
Atp5j	0.137098	0.00442512	1
Cdc42ep1	-0.243122	0.0044611	1
Tyrobp	-0.037355	0.00452032	1
Taldo1	0.177017	0.00456147	1
Il12rb1	-0.219861	0.00464433	1
Hook3	0.189626	0.00466975	1
Gin1	0.130526	0.00468956	1
Srsf3	0.222257	0.00469751	1
Hdac4	0.177593	0.00478425	1
Ubr2	0.189664	0.00479603	1
Timm10b	0.187875	0.00485398	1
Prr12	-0.147795	0.00487449	1
Tma16	0.293048	0.00492174	1
Lyz2	0.347518	0.00497133	1
Chordc1	-0.236211	0.00498952	1
Trappc2l	0.173427	0.00500385	1
Isg15	-0.0798963	0.00500565	1
Trpc1	-0.209514	0.00509321	1
Cdk5rap3	0.131677	0.00510085	1
Fam98a	0.176839	0.00510432	1
Kcna2	0.190785	0.00511273	1
Lrrc57	0.143253	0.00511847	1
Sec61g	-0.18341	0.00519971	1
Ank2	-0.191984	0.00520379	1
Mcat	0.089012	0.00523298	1
Actb	0.110309	0.00524842	1
Dolk	0.154837	0.00526596	1
Iqsec1	-0.191382	0.00530478	1
Adamts20	0.137289	0.00540576	1
Smndc1	0.165181	0.0054127	1
2810402E24Rik	0.0863464	0.00541637	1
Pnpla2	-0.193418	0.00544575	1
Ccdc88a	-0.246928	0.00544754	1
2410006H16Rik	-0.262844	0.00544887	1
Mlx	-0.138245	0.00546038	1
Nap1l1	0.181102	0.00547009	1
Fkbp8	0.145706	0.00548024	1
Sez6l2	0.250937	0.00554656	1
Masp1	-0.161593	0.0055527	1
Sypl	-0.193594	0.00556814	1
St3gal4	-0.165747	0.0056992	1
Slc6a6	-0.225691	0.00570574	1
Nlgn2	-0.201671	0.00570755	1
Sfrp1	-0.210855	0.0057221	1
Jup	-0.198077	0.00574819	1
Vps28	0.174042	0.00579143	1
Plin3	0.366313	0.0058203	1
Cox11	-0.0880559	0.00582624	1
Lgi4	-0.17089	0.00582731	1
Gca	0.143161	0.00584261	1
Rps7	0.183724	0.00590014	1
Rbm22	0.138295	0.00599063	1
Coq10a	0.156965	0.00600642	1
H2afy2	0.0735166	0.00607811	1
Rapgef6	0.107563	0.00607862	1
Ppp1r15b	-0.188865	0.00610239	1
Stmn3	0.0940104	0.00614153	1
Ptn	0.15167	0.00614202	1
Urod	0.13559	0.00615072	1
Scg5	0.193371	0.00616907	1
Irgm2	-0.253554	0.00619885	1
Rab22a	-0.200698	0.00620355	1
Colgalt1	-0.119536	0.00626285	1
Crim1	-0.226	0.00639087	1
Tmod1	0.22089	0.00643947	1
Sptbn1	-0.304098	0.00647679	1
Prpf38b	-0.224454	0.00647872	1
Bbip1	0.179625	0.00653871	1
Morn2	0.137056	0.00655797	1
Usp30	0.161943	0.00658841	1
Rhobtb3	0.155415	0.00660538	1
Nelfe	0.11457	0.00663431	1
C1ra	-0.183888	0.00675482	1
Lgals9	-0.274475	0.00680659	1
Ndufa12	0.135338	0.00685465	1
Stx17	0.154917	0.00686954	1
Hopx	-0.366195	0.00688036	1
Fam76b	0.213782	0.00694722	1
Cox6b1	0.128968	0.00699257	1
Etaa1	0.108309	0.00714618	1
Pantr1	0.208998	0.007241	1
C1qbp	0.195472	0.00724568	1
Ankrd9	-0.141077	0.0072728	1
Zmat2	0.129055	0.00729444	1
Gabarapl2	0.158658	0.00729525	1
Frmd4a	0.147161	0.00734532	1
Phf23	-0.175994	0.0073982	1
Mien1	0.154427	0.00742601	1
Npm1	0.171809	0.00743577	1
Psen2	0.111057	0.00743987	1
Rnf31	-0.122939	0.0074806	1
Nkain2	0.1162	0.00750861	1
Pcdh1	0.0790451	0.0075383	1
Edf1	0.157298	0.00759814	1
Idi1	-0.35934	0.00761374	1
Got2	0.159011	0.00763713	1
Setd7	-0.125333	0.00769701	1
Clint1	0.153592	0.00775233	1
Alyref2	0.106176	0.00778477	1
Dcp1a	-0.134188	0.00783506	1
Fam234b	0.177554	0.007841	1
Malat1	-0.16161	0.00796101	1
Ndufb8	0.132638	0.00798641	1
Ndufc2	0.156625	0.00799729	1
Etnk1	-0.246331	0.00804306	1
Psmb3	0.144892	0.00812611	1
Enpp6	-0.287096	0.00812718	1
Akr1a1	0.139471	0.00814666	1
Alg3	0.112677	0.00817983	1
Sys1	0.189249	0.0082296	1
Mpzl1	0.175212	0.00828272	1
Rnf114	-0.12764	0.00830324	1
Lzts2	-0.167821	0.00840091	1
Aftph	-0.231705	0.00842952	1
Epn2	0.198001	0.00844584	1
Mapkapk2	-0.155601	0.00845423	1
Brsk2	0.124772	0.00850665	1
Nfatc2ip	0.11042	0.00852003	1
Zfp362	0.0766739	0.00853489	1
Map4k4	-0.148535	0.0085395	1
Bbx	-0.259513	0.0085607	1
Zzef1	-0.116111	0.00856933	1
Asrgl1	0.146972	0.00861302	1
Pcsk1n	0.174206	0.00862253	1
Csrp1	-0.124569	0.00872244	1
Ankrd17	-0.197163	0.00874382	1
Nt5c3	-0.282084	0.00882585	1
Khk	0.0643254	0.0088666	1
Sdhaf1	0.139811	0.00889959	1
Slc39a3	-0.141616	0.00894077	1
Fuca1	0.128835	0.00894226	1
Myc	0.0781236	0.00895823	1
Synj2	-0.18613	0.00906164	1
Ftl1	0.10262	0.00908124	1
Hsp90aa1	-0.134974	0.00909951	1
Ndufa7	0.150789	0.00920745	1
Rps17	0.157571	0.00922393	1
Msn	-0.240292	0.00925189	1
Mettl3	0.117248	0.00927782	1
Nt5e	0.070119	0.00938459	1
Anxa4	-0.191294	0.00941553	1
Poglut1	-0.120591	0.00942043	1
Apbb1ip	0.118973	0.00945463	1
Snhg4	0.11723	0.00947864	1
Pcyox1	0.150177	0.00949982	1
Impa1	0.181264	0.00953554	1
Irs2	-0.211209	0.00954196	1
Tipin	0.117339	0.00954944	1
Gkap1	0.146955	0.00959651	1
Tubd1	-0.0818462	0.00961021	1
Fis1	0.151222	0.0096236	1
Auh	0.169385	0.00966178	1
Ppp2r5a	-0.186286	0.00973778	1
Cutc	0.0968382	0.00974738	1
mt-Nd3	-0.247497	0.00981906	1
mt-Nd2	0.12288	0.00985832	1
Mtfr1l	0.196991	0.0099004	1
Clic5	-0.188448	0.00990973	1
Gfm2	0.0720233	0.00991165	1
Auts2	0.203407	0.00995567	1
Tmbim6	-0.106005	0.0100266	1
Tsc1	-0.0878347	0.0100896	1
Ap2b1	0.132045	0.0101061	1
Shoc2	-0.115463	0.0101397	1
Gstm5	0.150999	0.0101857	1
Ywhaq	0.113914	0.0101874	1
Grik2	-0.238659	0.0102242	1
Map11	-0.0851736	0.0102391	1
Mzt1	0.180411	0.0103331	1
Grasp	0.110055	0.0103471	1
Srd5a3	0.18192	0.0104972	1
Rnf111	-0.117561	0.0105111	1
Serbp1	0.153343	0.0105224	1
Cep68	-0.0759618	0.0105569	1
Fntb	-0.0815249	0.0106361	1
Fnta	0.149724	0.0106716	1
Parp14	-0.22164	0.010687	1
Nrip1	-0.231722	0.0107512	1
Eif3f	0.123262	0.0108074	1
Fam57a	-0.153528	0.0108077	1
Cox7b	0.173442	0.0109962	1
Pros1	-0.110633	0.011014	1
Med16	-0.0818198	0.01106	1
Dnaja1	-0.18982	0.0112078	1
1810058I24Rik	0.162005	0.0112127	1
Ndufa13	0.160729	0.0112224	1
Ciapin1	0.144398	0.0112687	1
BC004004	0.118087	0.0113025	1
Cuedc2	0.164166	0.0113849	1
Nedd8	0.14125	0.0113904	1
Fbxo44	0.129661	0.0114761	1
Atm	-0.176098	0.0114989	1
Dusp1	-0.0953447	0.0115246	1
Cisd2	-0.200029	0.0115763	1
Gm42372	0.17008	0.0117075	1
Krtcap2	0.137625	0.011715	1
Fbxo2	0.18627	0.0117278	1
Arl14ep	0.0973079	0.0117513	1
Csmd3	0.143958	0.0118041	1
A930003A15Rik	0.179717	0.011853	1
Kmt2e	-0.201061	0.0120177	1
Stxbp2	-0.102456	0.0121125	1
Ptdss2	0.115156	0.0121329	1
Snrnp40	0.104294	0.012214	1
Dtx3l	-0.231932	0.0122529	1
Hsd17b12	0.190804	0.0123524	1
Abcb8	0.214658	0.0123583	1
Slc25a3	0.151004	0.0123938	1
Dusp15	0.228311	0.012443	1
Cntn3	-0.0901016	0.0125438	1
Atp8a2	-0.217465	0.0126295	1
Thoc1	0.131863	0.0126313	1
Syne1	0.188944	0.0126737	1
Parl	0.1573	0.0127872	1
Srebf2	0.140751	0.0128619	1
Foxn3	-0.184022	0.0129144	1
Larp6	0.164349	0.012922	1
Ctnna1	-0.175521	0.0129545	1
Psat1	0.20872	0.0129906	1
Ecd	0.129599	0.0130018	1
App	-0.11685	0.0130525	1
Gm17251	0.116626	0.0130572	1
Hist3h2ba	0.190282	0.0131374	1
Denr	0.195951	0.0132687	1
Atp5l	-0.131103	0.0133416	1
Sqle	-0.288401	0.0133419	1
Thap3	0.140368	0.0133558	1
Tent4b	-0.107209	0.0133685	1
Dhx36	0.147076	0.0133777	1
Arid1b	-0.17158	0.0133804	1
Timm8b	0.128185	0.0134416	1
Tspan4	-0.0975904	0.0135204	1
Dap	0.138296	0.0135289	1
Echs1	0.133346	0.0135291	1
Atp6v0c	0.102158	0.0135915	1
Npas3	0.122953	0.01363	1
Klf13	-0.207356	0.0136559	1
Cnot9	-0.0864279	0.0137279	1
Jarid2	0.148817	0.0138183	1
Bsg	0.148398	0.0138607	1
Ephb1	0.137152	0.0138636	1
Abca5	-0.121882	0.0138707	1
Ubqln1	-0.169122	0.0138842	1
Itm2c	-0.237474	0.0138939	1
Tpp1	0.128693	0.0139021	1
Hypk	0.121945	0.014001	1
Rab5if	-0.177796	0.0140833	1
Pfdn6	0.141058	0.0142181	1
Tbc1d9b	-0.0911183	0.0142254	1
Uqcr10	0.122246	0.0142255	1
Acd	0.120997	0.0142622	1
Rpa1	-0.156049	0.0142649	1
Ctss	-0.0325865	0.0143791	1
Slc1a2	0.173633	0.0143873	1
Cebpg	-0.196771	0.0144522	1
Pfn2	0.112354	0.014506	1
Rpf2	0.113751	0.0145735	1
Gm2a	0.169043	0.0145934	1
Rab2a	0.0894874	0.0146446	1
Cox4i1	0.132088	0.0146868	1
Pxmp4	0.0958181	0.0147239	1
Ndufb11	0.158726	0.014726	1
Rhpn2	-0.0793821	0.0148267	1
Sh3bp5	0.186015	0.0148959	1
Tmem117	-0.0867182	0.0149433	1
1700063D05Rik	0.108569	0.0149447	1
Pex19	0.172918	0.014993	1
Slc35f5	-0.125466	0.0151055	1
Lgi3	0.147032	0.0151671	1
Tmem126a	0.11949	0.0152049	1
Twsg1	-0.113835	0.0152598	1
Pcdh15	-0.130656	0.0152963	1
Inpp5f	0.137164	0.0153171	1
Naa16	-0.104393	0.0153367	1
Cd63	-0.120109	0.0153578	1
Rrs1	0.123895	0.0153643	1
Nphp1	0.0731506	0.0154508	1
Arc	0.12668	0.0155415	1
Unc45a	-0.0584797	0.015818	1
Cdc73	-0.13963	0.0158872	1
Polr2e	0.148648	0.0158934	1
Tap1	-0.161437	0.0158936	1
Patz1	-0.10481	0.0159545	1
Nol11	0.101005	0.0160049	1
Nudcd2	0.133093	0.0160385	1
Rps6	-0.169528	0.0160753	1
Clasrp	0.166232	0.016092	1
Siah2	-0.123949	0.0161628	1
Pex11b	0.174594	0.0163069	1
Supt4a	0.125465	0.0163572	1
Tmem161a	-0.135802	0.0164813	1
Kbtbd2	-0.12044	0.016499	1
Gm19938	0.0926922	0.0165176	1
Atg4b	0.141661	0.0165422	1
Snrpf	0.17596	0.016556	1
Nsmce3	0.121682	0.0165649	1
Tnfrsf12a	-0.232935	0.0167565	1
Mrpl54	0.154428	0.0167618	1
Smim19	0.190037	0.0168087	1
Lrrc59	0.129137	0.0168206	1
Cox6c	0.131706	0.0168586	1
Spata6	-0.0759365	0.0168755	1
Zbtb11os1	0.0845719	0.0169038	1
Mettl25	0.0897713	0.0169125	1
Rps10-ps2	-0.174078	0.0169508	1
Apopt1	0.197048	0.0170008	1
Cers4	0.111775	0.0170765	1
AI506816	0.216441	0.017257	1
Asl	0.0992367	0.0173377	1
Gnpat	-0.11818	0.0173481	1
Blmh	0.14277	0.0174066	1
Ltn1	0.133575	0.0174344	1
Bcl2l1	-0.166983	0.0174983	1
Hnrnpc	-0.190489	0.0175097	1
Magoh	0.135338	0.0175228	1
9530068E07Rik	-0.224859	0.01754	1
Gm26782	0.0968101	0.0176872	1
Mbd5	-0.100284	0.0177061	1
Hspa14	0.142847	0.0177723	1
Smad5	-0.120972	0.0178262	1
Zfp687	-0.0911641	0.0178535	1
Pspc1	0.148551	0.0180652	1
Mgme1	-0.0923008	0.0180845	1
Fra10ac1	0.114419	0.0181214	1
Pdlim2	0.193775	0.0181359	1
Abcc5	-0.182493	0.0181803	1
Hdlbp	-0.185798	0.0181858	1
Psmb2	-0.143005	0.0182125	1
Lig3	-0.199144	0.0183502	1
Macrod1	0.189945	0.01841	1
Btbd2	0.00098031	0.018507	1
Cox5b	0.12433	0.0185384	1
Polr3c	-0.064472	0.0185816	1
Edem1	-0.148153	0.0185862	1
Ubr7	0.129936	0.0185895	1
Slc25a23	-0.16753	0.0186372	1
Uqcc1	0.0927668	0.0186557	1
Cnpy2	0.126178	0.018664	1
Npm3	0.137831	0.0186848	1
Atp5k	0.135313	0.0186852	1
Fancc	0.0971683	0.0186957	1
Il33	-0.210482	0.0187292	1
Ypel3	0.168882	0.0188382	1
Plpp3	0.136621	0.0188413	1
Csnk1a1	0.154158	0.018934	1
Snrpb	0.1619	0.0189606	1
Eef1d	0.14141	0.0189803	1
C1ql3	0.0862612	0.0190474	1
Spock3	0.255898	0.019138	1
Npepl1	0.100271	0.0191722	1
Uqcrq	0.133384	0.0191901	1
Tmem209	0.0746894	0.0192575	1
Ift27	0.135275	0.0192823	1
Tob2	0.149939	0.0193776	1
Mt3	0.543317	0.019492	1
Rpl4	0.145662	0.0195048	1
Pcbp4	0.110307	0.0195571	1
Ocrl	-0.0691026	0.0195615	1
Amz2	0.0936937	0.0195718	1
Aamp	0.161899	0.0196891	1
Taf4	-0.0646259	0.0197752	1
Ccndbp1	0.128639	0.0197982	1
Arfgap2	0.166215	0.0198326	1
Cops4	0.135844	0.0198788	1
Faim	0.170378	0.019907	1
Akirin2	-0.185566	0.0201401	1
Pigyl	0.150093	0.0201401	1
Kif21a	0.140944	0.0201789	1
Hars	0.109066	0.0202149	1
Tdg	0.15318	0.0203462	1
Stk25	0.120734	0.0203982	1
Lage3	0.119749	0.0204484	1
Maco1	0.135118	0.0204531	1
Mdm2	-0.172314	0.0205908	1
mt-Rnr2	-0.00561518	0.0207408	1
Them4	0.13729	0.0209238	1
Csrnp1	-0.184023	0.0209745	1
Galnt6	-0.174065	0.0210173	1
Slc36a4	-0.0667222	0.0210695	1
Brip1os	-0.15133	0.0211661	1
Mosmo	0.119986	0.0212849	1
Nfix	-0.119701	0.0213151	1
Tulp3	-0.0541483	0.0213214	1
2610507I01Rik	-0.0837568	0.0214052	1
Mrpl11	0.130614	0.0214901	1
Ncoa5	-0.109043	0.0215216	1
Eif4h	-0.137095	0.0217853	1
Tagln2	-0.204279	0.0218194	1
Trim30a	-0.0939353	0.0218744	1
Mark4	-0.116026	0.021886	1
Zfp444	0.135477	0.0219932	1
4632427E13Rik	0.098251	0.0219956	1
Slain1	0.148556	0.0220381	1
Tspyl4	0.133318	0.0220739	1
Ngdn	-0.197054	0.0221288	1
2700046G09Rik	0.125328	0.022238	1
Mapk8ip1	0.160364	0.0223022	1
Gm10762	0.0786111	0.0223036	1
Gid8	0.109673	0.0224124	1
Kat2b	-0.148369	0.0224472	1
Washc4	-0.148296	0.0224774	1
Rpl32	0.170725	0.0224865	1
Depdc7	0.0897183	0.0225422	1
Adgrb2	-0.0887534	0.0225745	1
Gmppa	0.0807645	0.0226332	1
Igbp1	-0.189161	0.0227644	1
Nat10	0.078107	0.022784	1
Pcnx4	0.119711	0.0228155	1
Hpcal1	-0.1579	0.0228525	1
Phpt1	0.157231	0.0228847	1
Prdx3	0.102098	0.0229698	1
Rpl13a	0.160081	0.0230003	1
Smim11	0.10241	0.0230046	1
Itfg1	-0.13968	0.0230206	1
Ino80b	0.107982	0.0232575	1
Edil3	0.146387	0.023268	1
Mitd1	-0.18764	0.0232865	1
Gm20257	0.0864026	0.0234357	1
Gnai3	0.131726	0.0235206	1
Snx19	0.0950054	0.0235569	1
Heatr3	0.170941	0.0235637	1
Ly6g6d	-0.0690985	0.0235989	1
Gclc	0.103934	0.0236668	1
Utp14b	0.164151	0.0236689	1
Eif2ak2	-0.235316	0.023679	1
Osbpl1a	0.170495	0.0237137	1
Dnph1	0.0926285	0.0237608	1
Alg14	-0.140309	0.0238778	1
Gas7	0.144083	0.0239595	1
Atp6v1f	0.133144	0.0240518	1
Peg3	0.132214	0.0240599	1
Dnajc14	-0.12282	0.0240883	1
Kiz	0.116366	0.024148	1
Smarcd1	0.123076	0.0241556	1
Klf6	-0.118895	0.024304	1
Faim2	0.175463	0.0243167	1
Foxj1	-0.095064	0.0243284	1
Hnrnpm	0.136246	0.0245462	1
Zfp397	-0.121605	0.0246603	1
Trp53inp2	-0.0926458	0.0247919	1
Fam222a	-0.157715	0.0248297	1
Csnk2a1	0.171334	0.0248685	1
Mcam	-0.181676	0.0250149	1
Mmd2	-0.10226	0.025024	1
Peg10	-0.0781415	0.0250326	1
Smim13	-0.11819	0.0250866	1
Rnd2	0.14046	0.0252407	1
Appbp2	-0.167148	0.0254092	1
Suclg1	0.124968	0.0254235	1
Hspa4l	-0.152256	0.0255015	1
Atp6v0a1	0.164852	0.0255221	1
Hist1h1e	0.154043	0.0255256	1
Neat1	0.200802	0.0255827	1
Cdan1	-0.0668754	0.0255867	1
St3gal5	-0.167671	0.0256925	1
Fbxw9	0.0737734	0.0257561	1
Dazap1	0.151785	0.0257867	1
Dctn2	0.146291	0.0258159	1
Lancl1	0.125711	0.0259138	1
Slc3a2	-0.184111	0.0259769	1
Flcn	-0.0859091	0.025977	1
S100a13	0.143892	0.0259936	1
Per1	-0.0921065	0.0259994	1
Mccc1	-0.0827452	0.0260038	1
Lipa	-0.113935	0.0260705	1
Pja2	0.11772	0.0260943	1
Csf1	-0.168085	0.0261999	1
Slc27a1	-0.12284	0.0262299	1
Smim20	0.126103	0.0262415	1
Rasal1	0.168319	0.0264631	1
Acox1	0.147013	0.0266324	1
Large1	-0.112067	0.0266635	1
Pak1	-0.132952	0.0266685	1
Lrrc45	-0.00142935	0.0267216	1
Rrp15	0.0703983	0.026765	1
Leng1	0.115725	0.0268043	1
Vac14	-0.0726198	0.0269371	1
Rpl14	0.112804	0.0269524	1
Cd47	-0.235281	0.0270492	1
Mrpl34	0.120898	0.0270921	1
Gm15417	-0.176954	0.0271009	1
Ndn	0.120869	0.0271036	1
Sp7	-0.0856818	0.0271173	1
Usf2	0.0878137	0.0271277	1
Spire1	0.133162	0.0272205	1
Exog	-0.0855393	0.0273227	1
Ddit4	0.165948	0.0273478	1
Mef2d	-0.0935664	0.0273795	1
Trim59	0.211105	0.0273922	1
Rps9	0.131951	0.0274092	1
Atp6v1g1	0.139409	0.0274488	1
Ncam2	-0.199711	0.0274646	1
Bex3	0.165757	0.0274962	1
Uba1	-0.168632	0.0275106	1
Crybg3	-0.149839	0.0275201	1
Mrpl19	-0.151628	0.0275233	1
Pi4ka	-0.137698	0.027557	1
1810030O07Rik	-0.0970494	0.0276342	1
Hmbox1	-0.100241	0.0277075	1
Retreg1	0.156133	0.0277663	1
Daam2	-0.162677	0.0278368	1
Etfrf1	0.108904	0.0279003	1
Ak3	-0.155437	0.0279315	1
Calr	-0.128512	0.0279672	1
Selenop	-0.327878	0.028052	1
Fam50a	0.177642	0.0280787	1
Tubb3	-0.273158	0.02811	1
Cachd1	-0.0504805	0.0281429	1
Rps12	0.171486	0.0281632	1
Cacnb4	0.231026	0.0282056	1
Ndufb9	0.110632	0.0284872	1
Rraga	0.127239	0.0284888	1
Pibf1	0.1314	0.0285311	1
Smad7	-0.139604	0.0287117	1
Riok2	0.0838525	0.0287622	1
Ten1	0.121737	0.0288156	1
Mrpl12	0.123467	0.0288208	1
Ccdc85b	0.148389	0.0288784	1
Commd4	0.102301	0.0288928	1
Mrps34	0.146646	0.0289637	1
Stx6	0.151008	0.0289953	1
Lsm3	0.119263	0.0289992	1
Stmn4	0.106409	0.0290158	1
Msi2	-0.184109	0.02911	1
Abce1	0.148517	0.0292182	1
Cnih4	-0.155534	0.0292859	1
Traf2	0.0817511	0.0293133	1
Dnajb12	0.0962271	0.0293551	1
Hnrnpk	0.119526	0.0294216	1
Apbb1	0.159081	0.0294717	1
Mib2	-0.0962771	0.0294791	1
Abcf1	0.112911	0.0295834	1
Slc5a3	-0.158981	0.0295985	1
Coq7	0.194472	0.0296588	1
Arhgap35	-0.137337	0.0296891	1
Zfp319	0.0657838	0.029835	1
Mrpl17	0.14732	0.0298452	1
Tbc1d13	-0.0696512	0.0299253	1
Bmp1	-0.127465	0.029969	1
Atp6v1c1	0.140344	0.0300755	1
Micos13	0.101548	0.0301292	1
Atg2b	-0.0773181	0.0301312	1
Surf2	0.184116	0.030153	1
2610301B20Rik	-0.115566	0.0303032	1
Ddx18	0.0989976	0.0304083	1
Sort1	0.179147	0.0305241	1
Zfp932	-0.0838535	0.0305324	1
Gm6977	-0.129455	0.0305404	1
Creld1	-0.103207	0.0305734	1
Hes6	0.0902732	0.0305761	1
Slc4a8	-0.11197	0.0307402	1
Spata24	0.129249	0.0307471	1
Sdf2l1	-0.27534	0.0307514	1
Gnptg	0.160918	0.0307921	1
Amd2	0.149808	0.0308223	1
Abcd3	0.116682	0.0308699	1
Znrf3	-0.122016	0.0309219	1
Rnf168	-0.152938	0.0309784	1
Pigq	0.130282	0.0310112	1
Hsd17b11	0.206192	0.0310395	1
Zbtb33	-0.0783256	0.0310456	1
Tmem186	0.0752467	0.0310548	1
Wdr70	0.0969843	0.0310623	1
B230307C23Rik	-0.142135	0.0310692	1
Slc9a3r2	-0.303628	0.0310842	1
Gm6710	0.0835999	0.0311213	1
5730480H06Rik	0.096433	0.0311608	1
Selenoh	0.136004	0.0312002	1
Prox1	-0.186797	0.0312037	1
9330162G02Rik	0.0818866	0.0312502	1
Fam53a	-0.147931	0.031302	1
Ahsa1	-0.1334	0.0314005	1
Lgals3bp	-0.126137	0.0314585	1
Actr1b	-0.0903976	0.0314727	1
Tmem184b	-0.0987035	0.0314978	1
Myo18a	-0.16641	0.031514	1
Rnaseh2c	0.157913	0.0316202	1
Fry	-0.0648558	0.0316507	1
Cc2d1b	0.0947236	0.0316547	1
Dynll2	0.189498	0.0317795	1
Fbxo46	0.0742849	0.031841	1
Idh3g	0.0966958	0.0318519	1
Uba6	0.116041	0.0318542	1
1110032A03Rik	0.136599	0.0319034	1
Gpr89	0.0680643	0.0319213	1
Smim14	0.0809676	0.031948	1
Atxn2	-0.194971	0.0319829	1
Tarsl2	0.140945	0.0322026	1
Kif5c	-0.166075	0.0322383	1
Prune1	-0.0655032	0.0322882	1
Cers5	0.152383	0.0323876	1
Rbm45	0.0792382	0.0324157	1
Ppp2r5c	0.158124	0.0325839	1
Zfp160	-0.086062	0.0326803	1
Dgkd	-0.0916064	0.0328152	1
Rccd1	0.0761219	0.0329352	1
R3hdm2	0.121245	0.0329378	1
Mrps33	0.100352	0.0329723	1
Ralgds	0.109589	0.0330122	1
Hmg20a	0.0862177	0.0330348	1
Rpl37a	0.128675	0.0330631	1
Acsl5	-0.166112	0.0330743	1
Cox17	0.136073	0.0330977	1
Gm39469	-0.0777186	0.0331084	1
Hivep1	-0.061786	0.0331765	1
Ifit1	-0.265203	0.0332893	1
Tmem106b	0.170458	0.0333205	1
Pip4k2a	-0.157807	0.0335533	1
Mrpl33	0.123661	0.0335577	1
Ufsp1	0.0921465	0.0335899	1
Upf2	-0.16806	0.033618	1
Myl6	0.150431	0.0336877	1
Prkcsh	-0.167613	0.033734	1
Secisbp2l	-0.160392	0.0337627	1
Trpm7	0.18051	0.0337901	1
Kif3a	0.146367	0.0338191	1
Phf20l1	-0.156054	0.0338351	1
Naaa	-0.014058	0.0339973	1
Ubl5	0.117178	0.0341085	1
Atox1	0.123135	0.0342247	1
Lbr	-0.122559	0.0342416	1
Arel1	-0.12636	0.0342594	1
Ptov1	0.106457	0.0342891	1
Acaa1a	0.116758	0.034294	1
Btbd6	0.066348	0.0346569	1
Thrsp	-0.0533534	0.034667	1
Selenoi	0.110731	0.0348075	1
Rpl35a	0.127821	0.0348598	1
Commd1	0.103679	0.0348711	1
Nmt1	0.141641	0.034894	1
Ttll7	0.101149	0.03492	1
Mxd1	0.146004	0.0349818	1
Cars	-0.0424079	0.0349965	1
Sars	0.124923	0.035095	1
Tank	0.114291	0.0351644	1
Erbb3	-0.20671	0.0353623	1
Txndc17	0.110212	0.0354037	1
Aatk	-0.0694729	0.0355198	1
Nono	0.121551	0.0355404	1
Cyb5r1	-0.11698	0.0355471	1
Luc7l3	-0.167672	0.0356159	1
Mybbp1a	-0.178757	0.0356989	1
Lipt2	0.0790558	0.0358469	1
Kcnk13	-0.173984	0.0359493	1
Tbce	-0.102827	0.0360236	1
Xrcc5	0.121667	0.0360283	1
Tmem131	-0.0799248	0.0360396	1
Lmo4	0.202879	0.0361095	1
D3Ertd751e	0.0874009	0.036126	1
Hmgb3	0.107751	0.0361314	1
Arhgap21	0.0758805	0.036197	1
Gm5067	-0.0578517	0.0362107	1
Sin3b	0.103211	0.0362665	1
Parp3	-0.199317	0.0362741	1
Adam9	-0.18331	0.0363357	1
Spice1	-0.0728016	0.0364355	1
Ddx17	0.151098	0.0364504	1
Znhit3	0.105161	0.0365603	1
Lmtk2	-0.0532143	0.0365776	1
Mrpl48	-0.0988405	0.0366755	1
Nxt1	-0.0983304	0.0366827	1
Ddi2	-0.0606191	0.0366843	1
3110021N24Rik	0.137285	0.036719	1
Dnajb1	-0.133569	0.0367326	1
Fzd7	-0.0694191	0.0368239	1
Tmem108	0.117692	0.0368372	1
Sgsm2	-0.0839017	0.03686	1
Ube2l6	-0.225483	0.0370508	1
Lrrtm2	0.200173	0.0371446	1
Prdx2	0.135941	0.037265	1
Hnrnpd	0.183602	0.0374654	1
Hmg20b	0.117568	0.037686	1
Gosr1	-0.107723	0.0376948	1
Dbndd2	0.117871	0.0378216	1
Ipmk	-0.0403125	0.0378575	1
Gpr37	0.0837728	0.0378713	1
C030006K11Rik	0.0940627	0.0379848	1
Cldn11	-0.122837	0.0379992	1
Vps51	0.09183	0.0380361	1
Dnajc30	0.126456	0.0380634	1
Clcn6	-0.0892062	0.0381826	1
Zfp958	0.0905636	0.0382034	1
Rdx	0.138332	0.0384469	1
Tmed4	0.111271	0.0385238	1
Srpk2	0.156493	0.0385292	1
Ralgps2	-0.0823221	0.038691	1
Bag3	-0.0341306	0.0387715	1
Bcl9l	-0.0576212	0.0388533	1
Ube2i	0.0947676	0.0388765	1
Zbtb5	-0.0783219	0.0388871	1
Psme3	0.133535	0.0388997	1
Afdn	-0.196153	0.0389474	1
Slc44a1	-0.141614	0.0390318	1
Pelp1	-0.0518606	0.0390398	1
Rps18	0.163433	0.0393521	1
Ptpa	0.105161	0.0395336	1
Ndufb7	0.0945798	0.0396303	1
Ddx47	0.11287	0.0396444	1
Cep83	0.0646022	0.0396532	1
Abhd17a	0.136311	0.0396817	1
Ndufa6	0.0554441	0.0397251	1
Kctd5	0.0865471	0.0397691	1
Tuba1b	0.136574	0.040114	1
Tmem135	0.0777379	0.0402395	1
Nudc	0.140176	0.04028	1
Gga3	-0.0785823	0.0402836	1
Wsb2	0.112654	0.0403423	1
Mgat5	-0.0897941	0.0405267	1
Wwox	-0.0621045	0.0405343	1
Gbp9	0.250409	0.0406629	1
Phyh	-0.184613	0.0407261	1
Qpctl	-0.0725776	0.0408287	1
Zfp146	0.0807449	0.0409662	1
Srsf7	0.118377	0.0410576	1
Atf5	-0.0921147	0.0410622	1
Napepld	-0.108576	0.041083	1
Wdr7	-0.107374	0.0410838	1
Adgrg1	0.108818	0.0411658	1
Casp7	-0.0791136	0.0411846	1
Rfxap	0.117894	0.0414108	1
Grn	-0.154463	0.0414536	1
Usp8	0.146124	0.0415352	1
Pter	0.0671318	0.0418034	1
Ppp5c	0.102777	0.0419533	1
Ctu2	0.10145	0.0419794	1
Ccdc25	-0.0933373	0.0419913	1
Rcc1l	-0.0760217	0.0420057	1
Ifi47	0.648657	0.0420843	1
Bmpr2	-0.120743	0.0423211	1
Fbxo7	0.0884906	0.04233	1
Aldh3a2	0.110748	0.0425257	1
Aldoa	0.123971	0.0426901	1
Insig1	0.158739	0.0427391	1
Nxt2	0.139715	0.0427755	1
Cux2	-0.0718294	0.0428874	1
Creg1	0.108609	0.0430456	1
Cox7c	0.103753	0.0430456	1
Epha4	-0.159581	0.0431296	1
Trafd1	-0.128522	0.0431493	1
Stk11	-0.12993	0.0434074	1
Cops9	0.125686	0.0434403	1
Nfib	-0.113559	0.0434665	1
Akap7	0.111883	0.0435027	1
Dnajc2	0.0980041	0.0435289	1
Tomm40	0.0809852	0.0435357	1
Hint2	0.117766	0.0437023	1
Zfp386	0.127578	0.0437618	1
Rufy3	0.088752	0.0437647	1
Irf2bp1	0.145038	0.043858	1
Kpnb1	-0.132149	0.0440156	1
Mapt	0.0779215	0.0440871	1
Tubg1	0.106927	0.0442976	1
Tmem163	0.110816	0.0443699	1
Ndufc1	0.179643	0.0444237	1
Zfx	0.111352	0.0444934	1
Tox4	-0.173296	0.0446089	1
Sf3b5	0.110789	0.0446171	1
Ssbp2	-0.117999	0.0446411	1
Heg1	-0.0775361	0.0447329	1
2810429I04Rik	0.0995948	0.0447425	1
Creb5	0.13899	0.0447857	1
Clk3	-0.101565	0.0448887	1
Ankub1	-0.0662966	0.0449012	1
Rassf4	-0.200858	0.0449048	1
Kdelr1	0.101386	0.0449442	1
Atg4d	-0.129049	0.045027	1
Faap100	0.0776944	0.0451492	1
Ppp4r3b	-0.182542	0.0451665	1
Ndc1	-0.0795729	0.0453567	1
Piga	-0.131538	0.0453718	1
Zfp84	0.109093	0.0453792	1
Map1a	-0.173576	0.0454013	1
Srgap3	-0.0714239	0.0454572	1
Zfp638	-0.16596	0.0455343	1
1700020I14Rik	-0.215864	0.0456783	1
Fam171a1	0.140056	0.0457252	1
Rbm25	-0.16034	0.0457464	1
Stard4	-0.0701765	0.0457693	1
Crip2	-0.114722	0.0458431	1
Med14	-0.0728762	0.0458654	1
Fpgt	-0.0672971	0.0458755	1
Ndufs6	0.122092	0.0459895	1
Tceal8	0.0989502	0.0460895	1
Dnajc19	0.132877	0.0461858	1
Brat1	0.0574194	0.0462698	1
Wdr36	0.108706	0.046278	1
Rpl36	0.110698	0.0462931	1
2610021A01Rik	-0.0453642	0.0462937	1
Elp2	0.115706	0.0464379	1
Crk	-0.107535	0.0465329	1
Tpm3	-0.130413	0.0467685	1
Tm9sf3	0.124942	0.0468399	1
Ppp1r7	0.125598	0.0471043	1
Gps2	0.137589	0.0471734	1
Zfyve1	-0.083373	0.0471989	1
Ebpl	0.131986	0.0472545	1
Plekhj1	0.109854	0.047263	1
Zfp532	-0.133874	0.0475045	1
Aurkaip1	0.0858096	0.0476239	1
Slc39a1	-0.179011	0.0478023	1
Mex3d	0.0921587	0.0479815	1
Cmbl	-0.0704629	0.0480359	1
Hras	0.147699	0.0480947	1
Mysm1	0.0954335	0.0481202	1
Arpc4	0.0834523	0.0482996	1
Adap1	-0.163607	0.0483082	1
Gfap	0.107573	0.0484311	1
Adam23	-0.0795667	0.0485185	1
Tardbp	-0.159407	0.048618	1
9230114K14Rik	0.0938751	0.0486651	1
Stradb	0.0895249	0.0486679	1
Slc4a2	0.161679	0.0487079	1
Rragb	0.0967834	0.0487484	1
Parp12	-0.159968	0.0487784	1
Rnf11	-0.152758	0.0488234	1
Uspl1	-0.109961	0.0488747	1
Dctn3	0.0955518	0.0489182	1
Prkar2a	0.0992385	0.0489423	1
Tomm7	0.130536	0.0490208	1
Coq10b	0.128961	0.0491408	1
Drosha	-0.0720777	0.0492789	1
Snx9	-0.096919	0.0493831	1
Galk1	0.124906	0.049489	1
Gm17018	0.189245	0.0495527	1
C230086J09Rik	-0.126854	0.0496689	1
Otub1	-0.144822	0.0496857	1
Fxr1	-0.142147	0.0497101	1
Pacsin3	0.120481	0.0498114	1
Stau1	-0.0980772	0.0498968	1
Zfp37	0.0663263	0.0499602	1
Parp10	-0.159577	0.0501475	1
Snx17	0.161741	0.0501855	1
Bccip	0.11503	0.050203	1
Ssu72	0.12507	0.0502217	1
Acadl	0.244252	0.0503216	1
Tspan2	0.113321	0.0504085	1
Mllt3	-0.136115	0.0504497	1
Epb41l3	0.127665	0.0505192	1
Aldoc	0.11117	0.0505499	1
Stip1	-0.16814	0.0505837	1
Pink1	0.071597	0.0507459	1
Nars2	-0.0494199	0.0508769	1
Psmg3	0.139928	0.0509866	1
Plin2	-0.054204	0.0511609	1
Ercc5	0.116629	0.0511909	1
Klhl9	-0.136342	0.0511975	1
Mrpl52	0.101495	0.0512955	1
1500011B03Rik	0.0864473	0.051387	1
Sdhaf4	0.133302	0.0514979	1
Cnn3	-0.110842	0.051556	1
Nkain1	-0.197479	0.0518482	1
Fzr1	-0.0728077	0.0518668	1
Dhx16	0.101887	0.0519278	1
Spock1	0.158539	0.0520694	1
1110046J04Rik	-0.0504634	0.0521634	1
Naa38	0.0781584	0.0521913	1
B230217C12Rik	0.0907068	0.0521947	1
Psmb6	0.0947882	0.0522268	1
Cfl1	-0.0844478	0.0523011	1
Usf3	0.0932128	0.0525193	1
Acyp1	-0.079442	0.0525858	1
Aip	-0.1502	0.0528966	1
1810055G02Rik	-0.0950755	0.0530246	1
Rpl22	0.108903	0.0531205	1
Rell1	0.209893	0.0532392	1
Unc93b1	-0.125508	0.0536061	1
Taf2	-0.068325	0.0536253	1
Hibch	-0.0709396	0.0536479	1
Plod1	-0.150815	0.0536596	1
Plxdc2	0.11932	0.0536931	1
Cyb5d2	-0.0931348	0.0537181	1
2610035D17Rik	0.0941942	0.0537515	1
Tmeff1	0.193081	0.0537846	1
Lrrc8b	0.165088	0.0538434	1
Uqcrfs1	0.0809696	0.0538769	1
Rps6kb2	-0.0780011	0.0538786	1
Rfwd3	-0.0621961	0.0539866	1
Arhgef2	0.100175	0.0539904	1
Chkb	0.0677267	0.0542128	1
Clu	0.289204	0.0542131	1
Bcl7c	0.114556	0.0542636	1
Ppm1l	-0.10206	0.0543319	1
Trappc5	0.0772726	0.0543786	1
Cln8	-0.118901	0.054471	1
Wdr1	0.125927	0.0545894	1
Ptgr2	0.10723	0.05472	1
Fbxo34	-0.0805738	0.0547798	1
Mrps9	0.109862	0.0548989	1
Zfp553	-0.137788	0.0551444	1
Abhd3	0.113422	0.0551663	1
Rrm2b	0.131306	0.0552298	1
Dimt1	0.0826536	0.055356	1
Timm13	0.115747	0.0556169	1
Mif	0.115617	0.0557326	1
Zfp933	-0.0792564	0.0558521	1
Tatdn3	0.0587484	0.0559043	1
Slc35e1	-0.0477214	0.0559155	1
Rpn2	-0.0570398	0.0561575	1
Cobll1	-0.107372	0.0561678	1
Nod1	-0.116692	0.0561838	1
Ndufa5	0.101112	0.0562378	1
Dusp19	0.111363	0.0563125	1
Fscn1	0.218415	0.0565553	1
Prickle2	0.0847236	0.056601	1
Svip	0.0948723	0.0567162	1
Zfp688	0.0863081	0.0568264	1
Creld2	-0.232451	0.0568467	1
Socs6	-0.0653483	0.0569222	1
5330434G04Rik	-0.0826737	0.0569633	1
B230118H07Rik	0.117627	0.0569905	1
Rnf220	-0.134408	0.057033	1
Naxe	0.0786116	0.0570829	1
Ubac1	0.117212	0.0572431	1
Ubap1	-0.116214	0.0573589	1
Atp5g1	0.116821	0.0574	1
Fkbp4	-0.140095	0.0575403	1
Iqgap1	-0.0352744	0.0576949	1
Eif3i	0.0982622	0.0577177	1
Smad1	0.0724789	0.0577529	1
Spata2	0.0740385	0.0578104	1
Zfp316	0.0792606	0.0579055	1
Ddx5	0.0938127	0.0580159	1
Pkp4	-0.122475	0.0580684	1
Pou3f3	-0.145761	0.0580862	1
Fkbp2	0.115871	0.0581361	1
Npdc1	-0.165829	0.0581456	1
Pygo2	-0.069806	0.05823	1
Fez2	-0.134363	0.0582505	1
Atp6v0d1	0.126382	0.058324	1
Gpr137	-0.0755113	0.0583371	1
Zfp780b	-0.0987971	0.0583808	1
Nrd1	-0.121667	0.0584516	1
Mob3a	-0.0751666	0.058904	1
Psmd12	-0.127011	0.0589143	1
Dync1li2	0.139244	0.0590446	1
Asxl3	-0.109092	0.0591031	1
Plekhm2	0.0881686	0.0591934	1
Tspan14	-0.148539	0.0591949	1
Uba2	0.125315	0.0592824	1
Zfyve27	-0.10611	0.059341	1
Polr1c	0.0709622	0.0593442	1
Acad9	-0.0931555	0.059415	1
Thoc3	0.100077	0.059578	1
Rab4a	0.151493	0.0595868	1
Hcn2	0.286002	0.0597334	1
Cfl2	0.0999772	0.059812	1
Gpaa1	-0.109381	0.0598562	1
Psmb4	0.142302	0.0598813	1
Tent5a	-0.126098	0.0599926	1
Orai3	-0.0797488	0.0600417	1
Grina	-0.158208	0.0601133	1
Kidins220	-0.14937	0.0601214	1
Ugcg	0.0753809	0.060419	1
Akr1e1	0.0894861	0.0604604	1
Mak16	0.125655	0.0605526	1
Ythdf1	-0.0829629	0.0606111	1
Elovl6	0.0877228	0.0606728	1
Ehd1	-0.15286	0.0608155	1
Cpd	-0.177457	0.060839	1
Nectin1	-0.0793344	0.060884	1
Mrps35	0.101982	0.0608985	1
Nudt13	-0.0919972	0.0609028	1
Kmt2c	-0.117575	0.060908	1
Eef2kmt	0.0784576	0.0609141	1
Tmbim4	-0.164352	0.0611034	1
S100a1	0.227684	0.0611488	1
Smim12	0.0775992	0.0612009	1
Serping1	-0.200287	0.0613018	1
Rnf157	0.0564404	0.0613209	1
Mcrs1	0.0899797	0.0613572	1
Med19	0.116193	0.0614835	1
Ak2	-0.172105	0.0615637	1
Mtdh	-0.120634	0.0615655	1
Tmem87b	-0.0710048	0.0615929	1
Cpsf6	-0.111876	0.0616115	1
Acyp2	-0.194906	0.0617366	1
Ing4	0.0627517	0.0617706	1
Mbip	0.104592	0.0619659	1
Gtpbp3	-0.0807795	0.061972	1
Rida	0.12745	0.0619749	1
Gpbp1	-0.144919	0.0620128	1
Gabbr1	0.114304	0.062036	1
Nabp2	0.139949	0.0620602	1
Adipor2	-0.0941412	0.0620973	1
Dynll1	0.212248	0.0622385	1
Hunk	0.113816	0.0622783	1
Nav2	-0.0686606	0.0625966	1
Pnmal1	0.0777973	0.062627	1
Chmp4b	-0.134704	0.062755	1
Aup1	-0.118858	0.062853	1
Zswim8	0.0900114	0.0628566	1
Pgrmc2	0.118805	0.0629492	1
Zc3h7a	-0.120751	0.0630323	1
Crebl2	-0.0597936	0.063198	1
B2m	-0.177251	0.0633086	1
Ckap5	-0.135314	0.0634841	1
Ube2q1	0.133123	0.0634948	1
Phf11d	-0.184651	0.063506	1
Tmed3	0.141499	0.063582	1
Pebp1	0.132527	0.0636449	1
Ap1s2	0.103817	0.0637557	1
Ppdpf	0.123053	0.0638484	1
Apc	-0.133687	0.0640743	1
AC160336.1	0.158165	0.0641037	1
Lrrc42	-0.067975	0.0641286	1
Chmp1a	0.100412	0.0641293	1
Sdccag8	-0.0630966	0.0642783	1
Ciao1	-0.110277	0.0642881	1
Ccdc186	-0.161744	0.0645488	1
Sf3b6	0.0985071	0.0647151	1
Hdac11	0.154317	0.0647166	1
4833439L19Rik	0.120185	0.0648251	1
Cpsf7	-0.0875672	0.0648636	1
Rps24	0.101332	0.0648914	1
Mvp	-0.0713101	0.0648927	1
Gsto1	0.109372	0.0652065	1
Bri3	0.104253	0.0652203	1
Ube2e1	-0.15877	0.0652261	1
Aldh6a1	0.129949	0.0652936	1
Cep57l1	-0.0701673	0.0653264	1
Prdx5	0.160846	0.0653855	1
Ccdc124	0.102572	0.0654532	1
Inppl1	-0.109153	0.0655165	1
Tcp1	0.0943601	0.0656017	1
Arfip1	-0.0847588	0.06562	1
Btg2	0.0682164	0.0656705	1
Armcx5	0.081335	0.0657334	1
Tmem120a	0.0848801	0.0659687	1
Clcn5	0.119986	0.0660081	1
Rsu1	0.139936	0.0660987	1
Mrps36	0.0993265	0.066129	1
Klhl4	0.118492	0.0661778	1
Map1b	-0.260058	0.0662456	1
Cd63-ps	-0.0635287	0.0662778	1
Rpl21	0.125176	0.0663026	1
Mog	0.0891064	0.0663537	1
Rmnd1	0.0612355	0.0666548	1
Dmwd	0.108075	0.0666796	1
Arhgap33	0.0838475	0.0667876	1
Zfp651	-0.127187	0.0668006	1
Rnf43	-0.0703071	0.0669822	1
Lars	0.0871203	0.0670401	1
Rnf126	0.0787202	0.0670706	1
Zfp846	0.0816406	0.0671862	1
Dym	-0.0636408	0.0672231	1
Cenpx	-0.0980134	0.0674834	1
Comtd1	0.0868183	0.0675153	1
Aimp1	0.063739	0.0676139	1
Trps1	-0.144201	0.0677631	1
Hus1	-0.107978	0.0678092	1
Klhl28	-0.110565	0.0680731	1
Ifi35	-0.1334	0.0681504	1
Litaf	-0.182164	0.0683078	1
Bola1	0.134067	0.0683441	1
Zfp428	0.109448	0.068492	1
Lamtor1	0.12892	0.0686307	1
Aldh3b1	0.120026	0.0686944	1
Otud5	-0.112858	0.0687219	1
Prps1	-0.0639363	0.0688251	1
Etv6	-0.0870148	0.0688983	1
Cd274	-0.163002	0.0689942	1
Hnrnpr	0.105334	0.0691354	1
Hsbp1	0.0669647	0.0691969	1
Riok3	0.129039	0.0693605	1
Zfp438	0.0800956	0.0694262	1
A930037H05Rik	-0.074274	0.0694869	1
Grsf1	-0.095662	0.0695398	1
Ccz1	0.113424	0.0695613	1
Zfand5	0.165114	0.0695942	1
Scg3	0.278009	0.0696756	1
Myl12b	0.0954386	0.069708	1
Fau	0.0763276	0.0697308	1
Fam120c	-0.0788443	0.0697371	1
Klhl5	0.134012	0.0697632	1
Xpo1	-0.0778923	0.0697973	1
Gm21926	-0.076804	0.0699648	1
Rpap3	0.0975466	0.0699648	1
Trim28	-0.0887546	0.0701527	1
Tmem62	0.0774903	0.0702033	1
Zfand6	-0.126182	0.0702855	1
Btrc	-0.0601025	0.0704524	1
Spop	-0.202305	0.0706139	1
Hjurp	0.107007	0.0708123	1
Fgfr1op2	0.0839384	0.0709786	1
Glrb	0.151245	0.0709853	1
Fbxo3	-0.0901161	0.0710365	1
Asb1	0.0738631	0.0710394	1
Mta3	0.120414	0.0710698	1
Phf21a	-0.0982155	0.0710798	1
Lmf2	0.108185	0.0712314	1
Rgmb	-0.043764	0.0713717	1
Uggt1	0.0859743	0.0713877	1
Esrra	0.0772209	0.0714251	1
Ahctf1	-0.0698935	0.0715134	1
Cep89	-0.0828794	0.0715461	1
Rcc2	-0.09953	0.0716394	1
Zfp36l2	-0.101639	0.0716782	1
Plrg1	0.0674704	0.0717342	1
Actr2	-0.208513	0.0718544	1
Slc30a4	-0.0717194	0.0719016	1
Gm42418	-0.16071	0.0719324	1
Mapk6	-0.095451	0.0724014	1
Chmp5	-0.0854217	0.072466	1
Lims2	0.0866852	0.0725242	1
Zfp467	-0.0759946	0.0726276	1
Gabarap	0.0949343	0.0726958	1
2610037D02Rik	-0.0587303	0.0727242	1
Cd59a	-0.132607	0.0729316	1
Sin3a	-0.0504626	0.073089	1
D730003I15Rik	0.120479	0.0732212	1
Nans	-0.0616163	0.0733151	1
Pyroxd1	0.0841034	0.0733186	1
Sdhc	0.108038	0.0733846	1
Ddrgk1	0.114169	0.0734475	1
Sp2	0.0982473	0.0735657	1
Rbm8a	0.0939272	0.0735856	1
Relch	0.10005	0.0736589	1
C330013E15Rik	0.059024	0.0737013	1
Ssr4	0.0869482	0.073734	1
Slc9a8	-0.0754367	0.073776	1
Pgp	0.156913	0.073844	1
Zfp871	-0.145772	0.0738564	1
H13	0.110277	0.0739051	1
H3f3b	0.071361	0.0741349	1
Gm12216	-0.128644	0.0742305	1
Ddx39	0.0923952	0.0742703	1
Cyld	0.0934272	0.0743311	1
Gtf2b	-0.116866	0.0743519	1
Wdr18	0.0964528	0.0743655	1
Slco3a1	-0.149254	0.0744548	1
Car2	-0.10471	0.0747502	1
Rft1	0.0879275	0.0748425	1
Tor1aip1	-0.155134	0.074984	1
Efna2	0.129865	0.0749899	1
Bloc1s2	-0.120481	0.075182	1
Cetn2	0.118822	0.0751861	1
Pgs1	-0.135462	0.0752244	1
Ppm1a	0.109846	0.0752541	1
Ap2m1	0.122366	0.0753168	1
Itih3	0.105684	0.0753305	1
Tmem245	0.141623	0.0755235	1
Zfp607b	0.0791979	0.0755597	1
Mccc2	0.062639	0.0756267	1
Gpd1	0.192005	0.076327	1
Gm43322	-0.118054	0.0763629	1
Nfrkb	0.088438	0.0764597	1
Zfp462	0.0802844	0.0764986	1
Ptpn12	0.0568792	0.0765501	1
Rnf41	-0.0403777	0.076662	1
Gm9616	0.0599592	0.0768591	1
Atad1	-0.161929	0.0768651	1
Hmgb1	-0.100119	0.0771369	1
Tmem184c	0.124823	0.0772182	1
Nckap1	0.0834116	0.077386	1
Jpt1	0.0723027	0.0773912	1
Kmt5c	-0.0612063	0.0774103	1
Specc1	0.158554	0.0774205	1
Chd9	-0.145603	0.0774539	1
Tle1	0.118977	0.0775742	1
Ipo7	-0.0814383	0.0776106	1
Metap2	0.109087	0.0776475	1
Lsm10	-0.086277	0.0778144	1
Kcnma1	-0.0240301	0.0780413	1
Smg7	-0.0893647	0.0780447	1
Tab2	-0.158454	0.0780709	1
Cend1	0.0777818	0.0782114	1
Rhbdd3	0.0850219	0.0782125	1
Anapc1	-0.0892231	0.078229	1
Clasp2	0.112611	0.0782736	1
Nfasc	-0.103514	0.0782817	1
Rmdn3	-0.172151	0.0783091	1
Tomm22	0.0951183	0.0784223	1
Emsy	-0.158745	0.0784586	1
Herc4	-0.0372111	0.0784661	1
Slc30a1	0.0869283	0.0785303	1
Mvd	-0.0816958	0.0785914	1
Adi1	0.141502	0.07864	1
Slc33a1	-0.0526021	0.0788123	1
Zmym5	-0.10907	0.0789075	1
Syngr1	0.105063	0.079041	1
Seh1l	-0.0960091	0.079047	1
Tex10	0.08783	0.079124	1
Cpeb1	0.0596424	0.0792353	1
Arnt	-0.0641152	0.0792824	1
Clcn7	-0.086793	0.0793701	1
Slc48a1	0.114771	0.0794079	1
Zc3h14	0.0595868	0.0795005	1
Bnip2	-0.0890298	0.0795167	1
Vps11	-0.146641	0.0795723	1
Mcl1	-0.145135	0.0797193	1
Pstpip2	-0.125334	0.0797733	1
Cdc37l1	0.112253	0.07988	1
Asb7	-0.0636962	0.0798939	1
Mrpl58	0.0919775	0.079897	1
Pex5l	0.138972	0.0799416	1
Coro7	0.0784942	0.0800299	1
Ip6k2	-0.0747369	0.0800321	1
Cs	-0.164907	0.0800625	1
Huwe1	-0.122267	0.0801376	1
1810022K09Rik	0.110256	0.0802479	1
Inpp1	-0.0972989	0.080341	1
Zfp719	0.0512498	0.0803822	1
Scarb2	-0.133607	0.0806444	1
Map7	-0.135869	0.0806886	1
Selenom	-0.128294	0.0807153	1
Cul1	0.101442	0.0808863	1
Rbbp9	0.0811758	0.0809381	1
Scd3	-0.123363	0.0809604	1
Acad8	0.0543397	0.080983	1
Prrg1	0.145609	0.0810048	1
Polr2a	0.0271848	0.0810239	1
Zfp236	-0.0755057	0.0810423	1
Rc3h2	-0.11522	0.0810656	1
Tcaf1	-0.117555	0.0811667	1
Rpl22l1	0.0904002	0.0811921	1
Aasdhppt	-0.13825	0.0812129	1
Osbpl2	-0.0635456	0.0812551	1
Dapk2	0.0871379	0.0813092	1
Atl3	0.0798857	0.0813213	1
Zfp90	-0.0815782	0.0813403	1
2610002M06Rik	-0.0885609	0.0813866	1
Anapc4	0.097559	0.0815345	1
Tbl2	-0.0525939	0.0815581	1
Lypla1	0.057102	0.0815739	1
Cpsf2	-0.102314	0.0816531	1
Tmem267	0.061804	0.0816718	1
Dusp28	-0.104148	0.0820212	1
Sulf2	-0.109668	0.0820453	1
Sh3kbp1	0.0926741	0.0821062	1
Zfp513	-0.0505795	0.0821263	1
Urm1	0.114525	0.0821523	1
Frs3	0.0930855	0.0822406	1
Wdr35	0.0606336	0.0822984	1
Ttf1	-0.0417322	0.0823748	1
2810013P06Rik	0.104173	0.0823769	1
Sirt1	-0.0929108	0.0826836	1
Ypel5	0.0755613	0.0827073	1
Sos2	0.115593	0.0827275	1
Zcchc14	-0.0772238	0.082743	1
Eif5	0.0919921	0.0830559	1
Cib1	-0.106708	0.0831929	1
Anxa2	-0.167068	0.0832038	1
Cyp51	-0.270181	0.0833098	1
Bahcc1	0.0787369	0.0833659	1
Gns	-0.103696	0.0833906	1
Larp4b	-0.156776	0.0834426	1
Zfp120	-0.0646561	0.0836045	1
Pcna	-0.108686	0.0836295	1
Tmem268	-0.0561705	0.0836368	1
Trim44	0.0872496	0.083941	1
Ldha	0.18328	0.084096	1
Gm12254	-0.0468715	0.0843783	1
Pias2	-0.0655449	0.0843822	1
Cul2	-0.123607	0.0844512	1
Pigp	0.13927	0.0846112	1
Sem1	0.065574	0.0847762	1
Atp1b3	-0.09837	0.084862	1
Ift80	-0.0689146	0.0848681	1
Ring1	0.0767866	0.0848783	1
Casc4	0.142035	0.0850017	1
Tprgl	0.0986979	0.0850666	1
Klhdc10	-0.0877291	0.0851023	1
Golph3	-0.111315	0.0851415	1
Sec31a	-0.0979278	0.0851467	1
Mcts2	0.120762	0.0852623	1
Trmt13	0.0873675	0.0853876	1
Tmco3	0.13575	0.085547	1
Itgb3bp	0.0983099	0.0856203	1
Cdk7	0.0701465	0.0857203	1
Pcdh10	0.144151	0.0857905	1
Bicra	-0.0481968	0.0861457	1
Ece1	0.0824918	0.0862143	1
Mdh1	0.0714548	0.0863901	1
Slc25a22	-0.109896	0.0864105	1
Golph3l	-0.0713151	0.0864451	1
Ppil3	0.0735288	0.0864474	1
Ankrd44	-0.0446863	0.086453	1
mt-Rnr1	-0.137739	0.0866822	1
Ilkap	0.123259	0.0867829	1
Ap3s2	0.0967354	0.0870749	1
Efnb3	0.0906987	0.0871222	1
Strn	0.135036	0.0872018	1
Trmt6	0.132334	0.0874384	1
Thap7	-0.0924194	0.0874573	1
Hyou1	-0.0738472	0.087654	1
Zfp983	-0.0560372	0.087669	1
Usp53	-0.0534072	0.0876726	1
Wbp2	0.105257	0.0877856	1
Sertad1	-0.0637774	0.0880827	1
Zfp30	0.0661863	0.0881058	1
Lrrc4c	-0.102705	0.0883775	1
Pcbp2	-0.11788	0.0883889	1
Prpf40a	0.0860297	0.0883963	1
Atg13	-0.0533253	0.0884081	1
Ctcf	0.118984	0.088464	1
Pds5a	-0.0731445	0.0885201	1
Txlna	0.149298	0.0885526	1
Vti1a	-0.0730232	0.0885896	1
Smim10l1	0.141428	0.088593	1
4931406C07Rik	-0.167275	0.0887893	1
Dnm1l	0.11803	0.0892349	1
9330159F19Rik	-0.0807481	0.0892414	1
Pdpk1	0.100561	0.0893089	1
Camk1	0.0678202	0.0898101	1
H2afx	0.0785525	0.0901899	1
Map1lc3b	0.130528	0.0903465	1
Wdr75	-0.0465245	0.0904319	1
Pcm1	0.0840592	0.0905083	1
Gm9843	0.0925701	0.0905867	1
Synpr	0.0825032	0.0909759	1
Tmem243	-0.107104	0.0910601	1
Ankzf1	0.0477971	0.0911291	1
Gdap2	-0.0486353	0.0911789	1
Tmem143	0.0392705	0.0914524	1
Bdh1	0.059941	0.091496	1
Pqlc2	-0.105516	0.0918362	1
Sec23ip	-0.0560096	0.0921032	1
Prepl	-0.037406	0.0922154	1
Hnrnpa1	0.124377	0.0922501	1
Kpna4	-0.180208	0.0927373	1
Uhmk1	0.092845	0.0928244	1
Nupr1	-0.0611354	0.0929426	1
Rasip1	-0.0801539	0.0930635	1
Mbp	0.0514376	0.0931337	1
Mbtps1	0.0660968	0.0932603	1
Pnisr	-0.147533	0.0933568	1
Ly6g6f	0.11053	0.0935566	1
Coq2	0.158769	0.0936857	1
Unc50	0.0980949	0.0939552	1
Copb1	0.0621976	0.094002	1
Bcl2l13	0.0595351	0.094026	1
Unc5b	0.0872751	0.0941054	1
Rps28	0.0634781	0.0941174	1
Tmem109	0.095562	0.0941306	1
Utp23	0.0991637	0.0942055	1
Mettl6	0.0585889	0.0942515	1
Irf2	-0.135758	0.0944982	1
Cdc5l	0.0935053	0.0945386	1
Gga1	-0.0864492	0.0945514	1
Tfdp1	0.0944285	0.0946131	1
Dleu2	-0.118617	0.0946187	1
5031425E22Rik	-0.0632456	0.0947326	1
Rusc2	0.0878439	0.0948237	1
Dennd5b	-0.0712521	0.0948432	1
Ppil1	-0.0421256	0.0950139	1
Fabp5	-0.12087	0.0950267	1
Synrg	-0.122626	0.0951416	1
Bola2	0.0609815	0.0951644	1
Csnk2a2	0.0867177	0.0953324	1
Tmem181a	-0.0117429	0.0953435	1
Stambp	0.107199	0.0954122	1
Snupn	0.0774573	0.0956245	1
Eml1	-0.118437	0.0959003	1
Lyrm2	0.0687888	0.0959308	1
Ccs	0.0946495	0.0959582	1
Kif5a	-0.0836821	0.0959778	1
Pex16	0.0967355	0.0959932	1
Prkcb	0.0900769	0.0960743	1
Smim7	0.0556319	0.0963258	1
Hdac1	0.0926667	0.0964012	1
Tmem132a	0.0743908	0.0964024	1
Pdxdc1	-0.12593	0.0964194	1
Gpt	0.105768	0.0965518	1
Cwc15	0.0915497	0.0965883	1
Rabl2	0.113236	0.0966593	1
Rprd1b	-0.115902	0.0966726	1
Ikbkb	-0.105282	0.0967132	1
Las1l	-0.0515663	0.0967194	1
Klhl7	0.0499814	0.0968252	1
Safb	-0.157939	0.0971436	1
Armcx1	0.0664932	0.0973533	1
Zswim6	-0.111269	0.0974676	1
Zrsr1	0.0545255	0.0974692	1
Ppp1r13b	-0.0629245	0.0975361	1
Rexo1	-0.105904	0.0975514	1
Adprm	-0.0545862	0.0977386	1
Tcp11l1	0.0719541	0.0977599	1
Exosc9	0.0686407	0.097868	1
Rab10	-0.114323	0.0979161	1
Nol4l	0.068368	0.0982858	1
Exosc3	-0.0599558	0.0986399	1
Mettl9	0.0567254	0.0987845	1
Ndufb4	0.062467	0.0987913	1
Smurf2	-0.0760527	0.0988415	1
Ccdc90b	0.154036	0.0989727	1
Rtl8a	0.105821	0.0990644	1
Smarcd2	-0.0814624	0.0992537	1
Saxo2	0.03179	0.0994028	1
Srsf6	0.122239	0.0996951	1
Snhg5	-0.0860834	0.0997891	1
Eftud2	0.070369	0.099895	1
Rpl28	0.0969564	0.0999644	1
Abhd12	0.12621	0.0999976	1
Armc10	-0.0425508	0.100046	1
Nfx1	0.0640795	0.100047	1
Zfp560	0.0505413	0.100142	1
Igf2bp3	0.0754305	0.100312	1
Hps4	0.0779068	0.100325	1
8030462N17Rik	-0.0730217	0.100386	1
Sppl2a	-0.147603	0.100396	1
9430038I01Rik	-0.0503829	0.100413	1
Gclm	-0.142747	0.100454	1
Psma5	-0.121343	0.100495	1
Ust	-0.0441651	0.100534	1
Lpgat1	-0.171022	0.100615	1
Arhgef18	-0.059697	0.100654	1
Atp5d	0.0639767	0.100709	1
Slc16a2	-0.16398	0.100727	1
Adk	-0.100804	0.100742	1
Golga7	0.0949668	0.10109	1
Btbd8	0.0944735	0.101093	1
Ino80c	0.100391	0.101097	1
Arrb2	0.0618569	0.101259	1
Trmu	0.0563303	0.101283	1
Actn4	-0.102457	0.101312	1
Hadh	0.0795478	0.101412	1
Sh3gl3	0.0863688	0.101486	1
Tbrg4	0.0520084	0.101795	1
Fbxo21	0.0966683	0.102108	1
Zfp729a	-0.0948706	0.102191	1
Trim33	-0.0935571	0.102263	1
Zfp51	-0.0566406	0.102345	1
Dut	0.043255	0.102514	1
Lcat	-0.0291981	0.102715	1
Spidr	0.0930832	0.102887	1
Map3k7	0.0147748	0.102976	1
Emc1	-0.11461	0.103146	1
Csf1r	-0.0677762	0.103159	1
Cldn34c1	-0.0559954	0.103172	1
Mrpl47	0.0805945	0.10318	1
Nkx2-2	-0.123813	0.103247	1
St8sia5	-0.0507115	0.103306	1
Vcp	0.0861655	0.103386	1
Zfp36	-0.0525512	0.103427	1
Diras1	-0.0691587	0.103699	1
Zfp207	0.0877587	0.103823	1
Arpp19	0.10784	0.103929	1
Mrpl50	0.0706139	0.104009	1
Mboat7	0.0709418	0.104059	1
Ssbp3	0.092065	0.10406	1
Uvrag	0.064918	0.104176	1
Pes1	0.104252	0.104186	1
Pex12	0.0720319	0.104251	1
Rfc4	0.0827228	0.104438	1
Cep19	-0.0613308	0.104532	1
Wipf2	-0.113511	0.104636	1
Trp53rka	-0.0926344	0.104739	1
Tpst2	0.0874934	0.10486	1
Atp11a	0.0898921	0.104868	1
Mycbp	-0.0822039	0.104945	1
Hacd3	0.10537	0.105036	1
Fundc2	0.121314	0.10507	1
Zmym4	0.132154	0.1051	1
Eef1e1	0.144137	0.105384	1
Kctd10	-0.0617121	0.105393	1
Rae1	-0.0823863	0.105412	1
Tfip11	-0.0695734	0.105488	1
Pcdhga11	-0.0587404	0.105763	1
Sft2d2	0.0737214	0.105836	1
Eif2b5	0.0894673	0.106045	1
Acbd5	0.103367	0.106164	1
Kdelr2	0.101922	0.106492	1
2210016L21Rik	0.139481	0.106636	1
Gpr85	-0.0394217	0.10696	1
Nenf	0.148399	0.106992	1
Acadvl	0.0779689	0.107012	1
Dgki	-0.0758271	0.107161	1
Gjc2	-0.116574	0.107394	1
Gm33727	0.171152	0.107561	1
Ascc2	-0.0765699	0.107741	1
Tgds	-0.0374651	0.107824	1
Cux1	0.104635	0.107839	1
Rpl12	0.110943	0.107866	1
Kdm4c	0.0608879	0.108014	1
Pcmtd1	-0.13047	0.108617	1
Brwd3	-0.05527	0.108679	1
Mrps14	0.104577	0.108776	1
Snx24	-0.116539	0.108819	1
Rab12	0.0869081	0.109024	1
Sdha	0.102426	0.109096	1
Ppia	0.0773541	0.109154	1
Hax1	0.0833366	0.109186	1
Gspt1	-0.0752777	0.109312	1
Ninj2	-0.113496	0.109388	1
Dazap2	0.050486	0.10949	1
Haus1	0.0803339	0.109687	1
Lamtor4	0.0778943	0.109735	1
Slc2a1	-0.0826061	0.109756	1
Mrpl2	0.0894402	0.109865	1
Adamtsl4	-0.120205	0.109915	1
Arl13b	0.137335	0.109938	1
Gbp7	-0.160151	0.109997	1
Vps18	-0.0792997	0.110099	1
5031439G07Rik	0.110407	0.110182	1
Lonp2	0.0936743	0.110442	1
Dync1i2	0.140461	0.110628	1
9930111J21Rik2	0.0949581	0.110661	1
Slc25a46	0.119359	0.1109	1
Fam3a	0.0911234	0.110925	1
Scoc	0.112271	0.111119	1
Zfyve19	-0.0601881	0.111394	1
Abhd13	-0.0825345	0.111646	1
Sap18	0.0805191	0.111761	1
Zcchc2	-0.100916	0.111853	1
Cept1	-0.117555	0.11188	1
Slc9a9	0.0721503	0.111971	1
Zmat1	-0.06811	0.112044	1
Tmem229a	-0.126352	0.112044	1
Kdm4a	0.0783908	0.112185	1
Ccni	0.159344	0.112232	1
4930506C21Rik	0.0807784	0.11229	1
Ptbp3	-0.150999	0.112345	1
Zbtb7a	-0.13632	0.112361	1
Zmpste24	0.129896	0.11248	1
Gde1	0.107477	0.11253	1
Aga	0.0918019	0.112727	1
Atp1b2	-0.118123	0.11275	1
Capzb	0.123319	0.112777	1
Ccdc59	0.0916282	0.11283	1
Nub1	-0.11502	0.112847	1
Trrap	0.0634556	0.112899	1
Tia1	0.148704	0.113028	1
Fahd1	0.077776	0.113132	1
Srsf4	-0.0966058	0.113146	1
Ap3b1	0.127159	0.113163	1
Pop4	0.109541	0.113198	1
Ptbp2	0.0993154	0.113271	1
Eml6	0.0623479	0.113538	1
Stk38l	-0.101641	0.113543	1
Arf5	0.0971532	0.11361	1
Mphosph8	0.0880463	0.113702	1
Gtf2h3	0.0812169	0.11376	1
Fa2h	0.105225	0.113846	1
Abcb7	-0.0641744	0.114188	1
Gm12326	-0.0646963	0.114224	1
Msh3	0.0649888	0.114301	1
Nktr	-0.134067	0.114445	1
2410131K14Rik	0.068539	0.114757	1
H2afv	0.0890811	0.114762	1
Sgms1	-0.070759	0.114837	1
Epb41l2	-0.114759	0.114843	1
Kat6a	-0.198053	0.11501	1
Tmem120b	0.073341	0.115093	1
Gnb4	0.0652979	0.115251	1
Mbd3	0.0790442	0.115303	1
Tbck	-0.047892	0.115316	1
Myg1	0.119134	0.115402	1
Gprc5b	0.0847538	0.115484	1
Tubgcp5	-0.0676869	0.115573	1
Ppfia1	-0.0737671	0.115814	1
Nipsnap1	0.055434	0.115882	1
Sco1	-0.0213459	0.116036	1
Mtss1l	0.0566335	0.116072	1
Ndufa9	0.0726153	0.116162	1
Tdp1	0.0596821	0.116359	1
Krcc1	0.082393	0.116464	1
Nr2c2	0.0927494	0.116625	1
Rtcb	0.0652941	0.116687	1
Ninj1	-0.0817678	0.11669	1
Map2k7	0.104712	0.116731	1
Mrgbp	-0.076498	0.117368	1
Abca2	0.105003	0.11753	1
Ccdc71	-0.0590637	0.117799	1
Ptpn2	-0.0611741	0.11781	1
Arpc5	-0.123166	0.117939	1
Uqcrc1	0.0981408	0.117956	1
Capn15	-0.0958958	0.118056	1
Lrrcc1	0.12	0.118103	1
Atpif1	0.116915	0.118104	1
Dnm3	0.146378	0.118226	1
Slc43a2	0.102532	0.118274	1
Gls	-0.10256	0.118412	1
Mrpl45	-0.0965564	0.118476	1
Zfp768	-0.0424283	0.11848	1
Myef2	0.0888794	0.118499	1
Tsc22d2	-0.0869587	0.118719	1
Uba7	-0.0781399	0.118893	1
Mief2	0.063727	0.119073	1
Lrrc47	-0.0872566	0.119265	1
Ddx54	-0.154919	0.11969	1
Gphn	0.121508	0.119776	1
Azin1	-0.128229	0.119824	1
Tceal9	0.10832	0.119987	1
Yif1a	0.098562	0.120014	1
Slc39a14	-0.0921372	0.120066	1
Trp53rkb	0.0683784	0.120066	1
Fbrsl1	-0.111802	0.120283	1
Apip	0.103664	0.120545	1
Atpsckmt	0.0940593	0.120921	1
Mcur1	0.0373641	0.121079	1
Gm8430	0.0558675	0.121198	1
Kat7	-0.114957	0.121229	1
Saraf	-0.156967	0.121251	1
Gm19445	-0.0896444	0.121465	1
Zfp281	-0.113851	0.121563	1
Fbxl20	-0.00833873	0.121612	1
Wdr61	0.0924629	0.121737	1
Myo1e	-0.117464	0.121792	1
Snx3	0.0868015	0.121803	1
Tsr3	0.0751335	0.121837	1
Pde8a	0.10338	0.12187	1
Cbr1	0.112743	0.122013	1
Nisch	-0.0951064	0.122208	1
Cpm	-0.0863187	0.122209	1
Fbxl14	-0.0690797	0.122256	1
Mtg1	-0.0946776	0.122257	1
Naca	0.0817269	0.122536	1
Eif1	-0.0400023	0.122543	1
Stk40	0.055839	0.122637	1
Rrp36	-0.099961	0.122735	1
Lhfpl4	0.0783868	0.123013	1
Pum3	0.0606712	0.12309	1
Usp18	-0.0984922	0.123151	1
Tmem170b	-0.0615169	0.12317	1
Myo6	0.115227	0.123174	1
Rfk	-0.0242508	0.123398	1
Abl1	-0.0978431	0.123473	1
Ptrh2	0.0963887	0.123508	1
Zmynd11	0.0924843	0.123517	1
[truncated: 6,188 more rows]

## Sheet: Enriched genes miR132KD
avg_log2FC	p_val	p_val_adj	cluster	gene
1.82077	0	0	Undefined	Ptgds
1.28176	0	0	Undefined	C030029H02Rik
1.20574	0	0	Undefined	Pex5l
1.1983	0	0	Undefined	Il33
1.11629	0	0	Undefined	Opalin
1.05234	0	0	Undefined	Clmn
0.993637	0	0	Undefined	Qdpr
0.965746	0	0	Undefined	Csrp1
0.955891	0	0	Undefined	Gpr37
0.941327	0	0	Undefined	Sept4
0.924041	0	0	Undefined	Ptprd
0.905755	0	0	Undefined	Mal
0.869473	0	0	Undefined	Desi1
0.857035	0	0	Undefined	Ttll7
0.824292	0	0	Undefined	Scd2
0.753001	0	0	Undefined	Enpp2
0.821727	7.44617e-300	1.12467e-295	Undefined	Cryab
0.680222	8.46933e-298	1.27921e-293	Undefined	Mapt
0.880815	1.22356e-294	1.84806e-290	Undefined	Ank2
0.785895	5.02222e-294	7.58556e-290	Undefined	Bin1
0.883095	3.62768e-288	5.47925e-284	Undefined	Ccp110
0.693505	8.69006e-268	1.31255e-263	Undefined	Gatm
0.69826	8.82706e-264	1.33324e-259	Undefined	Tspan2
0.555178	4.13434e-260	6.2445e-256	Undefined	Ptma
0.676915	5.42112e-252	8.18805e-248	Undefined	App
0.793854	3.69289e-246	5.57773e-242	Undefined	Fnbp1
0.64685	7.1531e-245	1.0804e-240	Undefined	Edil3
0.857618	1.87053e-239	2.82525e-235	Undefined	Mast4
0.790527	1.2368e-238	1.86806e-234	Undefined	Pde8a
0.822111	2.31798e-237	3.50108e-233	Undefined	Car2
0.761569	3.29916e-232	4.98306e-228	Undefined	Aspa
0.80022	1.14822e-231	1.73427e-227	Undefined	Gm21984
0.775428	7.00074e-231	1.05739e-226	Undefined	Slc12a2
0.783184	1.06448e-230	1.60779e-226	Undefined	Efnb3
0.88311	1.41682e-230	2.13997e-226	Undefined	Slc38a2
0.787274	6.61332e-230	9.98876e-226	Undefined	Erbin
0.76281	3.02143e-228	4.56356e-224	Undefined	Evi2a
0.713104	1.10331e-225	1.66643e-221	Undefined	Vmp1
0.782564	2.23422e-224	3.37456e-220	Undefined	Aplp1
0.756646	3.13567e-223	4.73612e-219	Undefined	Trim59
0.845182	1.40441e-221	2.12122e-217	Undefined	Cntn2
0.804734	1.04531e-216	1.57884e-212	Undefined	Slc24a2
0.964895	4.83426e-208	7.30166e-204	Undefined	mt-Rnr2
0.701903	1.05831e-206	1.59848e-202	Undefined	Slc48a1
0.694106	1.20949e-204	1.82681e-200	Undefined	Grb14
0.709019	2.25525e-202	3.40633e-198	Undefined	Dnajb2
0.793528	1.45399e-200	2.19611e-196	Undefined	Abca2
0.636813	1.93839e-200	2.92774e-196	Undefined	Hsp90aa1
0.686224	1.46396e-197	2.21117e-193	Undefined	mt-Cytb
0.734066	4.23625e-197	6.39844e-193	Undefined	Lgi3
0.676625	2.44947e-196	3.69968e-192	Undefined	Pak1
0.747452	3.80221e-195	5.74286e-191	Undefined	Tmod1
0.635969	4.12419e-194	6.22917e-190	Undefined	Foxn3
0.616961	4.80381e-194	7.25568e-190	Undefined	Rnf13
0.717744	8.39299e-193	1.26768e-188	Undefined	Tnfaip6
0.713967	8.97625e-191	1.35577e-186	Undefined	Tmem229a
0.650552	1.75786e-190	2.65507e-186	Undefined	Mbnl2
0.670779	2.66314e-187	4.0224e-183	Undefined	Tubb4a
0.68527	3.81162e-187	5.75707e-183	Undefined	Myo6
0.636901	2.42558e-186	3.6636e-182	Undefined	Lap3
0.697993	9.73919e-186	1.47101e-181	Undefined	Kif21a
0.736863	3.20535e-185	4.84136e-181	Undefined	Gprc5b
0.683358	3.60021e-184	5.43775e-180	Undefined	mt-Co1
0.719107	5.77009e-184	8.71515e-180	Undefined	Sez6l2
0.661994	1.05721e-182	1.59681e-178	Undefined	Tmem88b
0.714185	1.34692e-180	2.03439e-176	Undefined	Glul
0.566898	1.51717e-180	2.29153e-176	Undefined	Rtn4
0.639282	1.46769e-176	2.2168e-172	Undefined	Epb41l3
0.604976	1.59358e-175	2.40694e-171	Undefined	Rnf7
0.582717	1.58852e-174	2.3993e-170	Undefined	Kif1b
0.692651	2.70079e-169	4.07927e-165	Undefined	Fgfr2
0.639303	1.35259e-168	2.04295e-164	Undefined	Clic4
0.629093	2.81184e-167	4.247e-163	Undefined	Atp1b3
0.630781	4.978e-167	7.51877e-163	Undefined	Ndrg1
0.568597	2.10213e-166	3.17506e-162	Undefined	Lpar1
0.593754	1.12586e-165	1.7005e-161	Undefined	Mapk8ip1
0.62756	2.47655e-165	3.74057e-161	Undefined	Mog
0.662001	3.46693e-165	5.23646e-161	Undefined	Plekhh1
0.565019	6.94573e-165	1.04908e-160	Undefined	Sox2ot
0.683611	3.46786e-162	5.23785e-158	Undefined	Dock10
0.717181	1.11225e-159	1.67994e-155	Undefined	mt-Nd1
0.614858	1.47569e-159	2.22888e-155	Undefined	Mag
0.61538	1.90948e-159	2.88408e-155	Undefined	Tmod2
0.626426	5.10207e-158	7.70616e-154	Undefined	Efhd1
0.736278	6.34084e-158	9.5772e-154	Undefined	Gstp1
0.688736	1.57669e-156	2.38143e-152	Undefined	Kif13b
0.576581	6.80113e-156	1.02724e-151	Undefined	H2afj
0.656176	3.48725e-153	5.26714e-149	Undefined	Arap2
0.587141	6.40653e-153	9.67642e-149	Undefined	Pcdh9
0.418183	1.02264e-152	1.5446e-148	Undefined	Syt11
0.576195	8.05243e-152	1.21624e-147	Undefined	Slain1
0.564836	1.81463e-150	2.74081e-146	Undefined	Hebp1
0.585877	9.69175e-147	1.46384e-142	Undefined	Nkx6-2
0.628914	1.28126e-145	1.93521e-141	Undefined	Daam1
0.526081	2.47835e-144	3.74329e-140	Undefined	Tmeff2
0.566659	4.62665e-144	6.98809e-140	Undefined	Tulp4
0.592904	5.63064e-144	8.50452e-140	Undefined	Cldn11
0.39726	2.55792e-143	3.86349e-139	Undefined	Gpm6b
0.667156	3.56708e-142	5.38771e-138	Undefined	D7Ertd443e
0.710171	7.59247e-142	1.14677e-137	Undefined	Ttyh2
0.55906	1.24535e-141	1.88097e-137	Undefined	Dixdc1
0.569801	5.60405e-141	8.46436e-137	Undefined	Stmn4
0.62144	7.98344e-141	1.20582e-136	Undefined	Stmn1
0.634415	2.00611e-140	3.03002e-136	Undefined	Atp8a1
0.568404	2.4149e-140	3.64746e-136	Undefined	Plekha1
0.512017	7.8813e-140	1.19039e-135	Undefined	Ywhaq
0.551968	1.03136e-139	1.55776e-135	Undefined	Cers2
0.553637	2.45898e-139	3.71404e-135	Undefined	Ank3
0.522367	5.58453e-137	8.43487e-133	Undefined	Josd2
0.551045	2.25507e-136	3.40605e-132	Undefined	Rhog
0.558395	6.52042e-136	9.84844e-132	Undefined	Retreg1
0.647136	7.82057e-135	1.18122e-130	Undefined	Trim2
0.565163	1.29952e-134	1.96279e-130	Undefined	Eps15
0.667318	4.87148e-134	7.35789e-130	Undefined	Jph4
0.608663	1.25731e-132	1.89904e-128	Undefined	Ermn
0.590141	1.52949e-132	2.31015e-128	Undefined	Ppp1r14a
0.538045	6.79183e-132	1.02584e-127	Undefined	Mobp
0.53999	1.07512e-131	1.62385e-127	Undefined	Tmem151a
0.582757	1.36447e-130	2.0609e-126	Undefined	Galnt6
0.683617	2.8664e-130	4.32941e-126	Undefined	Map7
0.536457	6.68668e-129	1.00996e-124	Undefined	Pdlim2
0.662699	9.22654e-129	1.39358e-124	Undefined	Unc5b
0.535972	9.65257e-129	1.45792e-124	Undefined	Mbp
0.653554	3.70504e-128	5.59609e-124	Undefined	mt-Nd4
0.539916	1.85298e-127	2.79874e-123	Undefined	Kctd13
0.572719	5.78885e-127	8.74348e-123	Undefined	Ypel2
0.585216	1.08714e-126	1.64201e-122	Undefined	Car14
0.502512	1.77152e-125	2.6757e-121	Undefined	Litaf
0.585347	3.7423e-125	5.65237e-121	Undefined	Abca8a
0.624141	1.74197e-124	2.63106e-120	Undefined	5031439G07Rik
0.675652	3.54668e-124	5.35691e-120	Undefined	Frmd4b
0.523594	1.53585e-123	2.31975e-119	Undefined	Rnf130
0.518512	6.02825e-121	9.10507e-117	Undefined	Nudt4
0.565461	9.50112e-121	1.43505e-116	Undefined	Sort1
0.698374	1.24016e-120	1.87313e-116	Undefined	Phldb1
0.548361	1.04566e-119	1.57937e-115	Undefined	Wnk1
0.576194	1.36875e-119	2.06737e-115	Undefined	Kcna1
0.511495	2.26226e-119	3.41692e-115	Undefined	Phgdh
0.471336	1.51954e-118	2.29512e-114	Undefined	Cnp
0.536337	4.93607e-117	7.45544e-113	Undefined	Tmem63a
0.466978	3.07246e-116	4.64064e-112	Undefined	Bnip3l
0.501259	7.61544e-116	1.15024e-111	Undefined	Ube2d1
0.543437	7.41753e-115	1.12034e-110	Undefined	Smco3
0.405123	1.2467e-114	1.88301e-110	Undefined	Tsc22d4
0.476598	1.03605e-113	1.56484e-109	Undefined	Map7d1
0.463527	1.63023e-112	2.46231e-108	Undefined	Klf13
0.529109	1.75212e-111	2.64641e-107	Undefined	Ppp1r16b
0.51006	2.70425e-111	4.0845e-107	Undefined	Trf
0.597537	2.82778e-111	4.27108e-107	Undefined	Shtn1
0.883215	1.14046e-110	1.72255e-106	Undefined	Neat1
0.452251	1.85651e-109	2.80408e-105	Undefined	Cdc37l1
0.472948	2.39285e-109	3.61416e-105	Undefined	Gsn
0.60237	7.48577e-109	1.13065e-104	Undefined	Mcam
0.456362	5.71339e-108	8.6295e-104	Undefined	Pip4k2a
0.43251	1.23374e-107	1.86344e-103	Undefined	Taldo1
0.639311	3.12698e-107	4.72299e-103	Undefined	Srcin1
0.476963	1.96804e-105	2.97253e-101	Undefined	Pla2g16
0.517929	3.82692e-105	5.78019e-101	Undefined	Fa2h
0.666003	5.9814e-105	9.0343e-101	Undefined	mt-Rnr1
0.728695	1.65574e-104	2.50083e-100	Undefined	Aatk
0.534737	3.99631e-103	6.03603e-99	Undefined	Olfml1
0.326524	8.30032e-103	1.25368e-98	Undefined	Apod
0.59626	1.49889e-102	2.26392e-98	Undefined	Tmbim1
0.504442	1.5404e-102	2.32662e-98	Undefined	Fth1
0.540289	1.73759e-102	2.62445e-98	Undefined	Cavin3
0.543639	3.46337e-102	5.23107e-98	Undefined	Gna12
0.465504	3.91204e-101	5.90875e-97	Undefined	Pls1
0.556619	1.14003e-99	1.7219e-95	Undefined	Fbxo2
0.385973	8.28269e-99	1.25102e-94	Undefined	Arpc1a
0.494116	8.56563e-99	1.29375e-94	Undefined	Tppp
0.617842	2.59682e-98	3.92224e-94	Undefined	Cdc42bpa
0.399363	4.62784e-98	6.98989e-94	Undefined	Ugt8a
0.610996	1.26247e-97	1.90683e-93	Undefined	Pak7
0.463697	9.41374e-97	1.42185e-92	Undefined	Add1
0.451463	2.97516e-95	4.49368e-91	Undefined	Plcl1
0.433014	2.04304e-94	3.0858e-90	Undefined	Rhob
0.434362	3.0124e-94	4.54993e-90	Undefined	Cmtm5
0.461875	1.68177e-93	2.54014e-89	Undefined	Grm3
0.517866	1.91975e-93	2.89959e-89	Undefined	Hepacam
0.598701	3.5988e-93	5.43563e-89	Undefined	Fam53b
0.476892	3.25273e-92	4.91292e-88	Undefined	Smad7
0.376931	5.54324e-92	8.37251e-88	Undefined	Sec11c
0.44479	6.74622e-91	1.01895e-86	Undefined	Carhsp1
0.494504	1.70771e-90	2.57932e-86	Undefined	Prr18
0.463022	2.14716e-90	3.24307e-86	Undefined	Arhgef10
0.468272	7.53148e-90	1.13756e-85	Undefined	Timp2
0.507139	7.76826e-90	1.17332e-85	Undefined	Fbxl5
0.471428	3.97844e-89	6.00903e-85	Undefined	Kcnk13
0.485612	1.0313e-88	1.55768e-84	Undefined	Dip2b
0.535199	9.34342e-88	1.41123e-83	Undefined	Inf2
0.500233	5.85683e-87	8.84615e-83	Undefined	Hhip
0.573251	1.60022e-86	2.41698e-82	Undefined	Sytl2
0.4158	7.21926e-86	1.0904e-81	Undefined	Cystm1
0.517362	1.59914e-85	2.41535e-81	Undefined	Phlpp1
0.443386	2.33657e-85	3.52916e-81	Undefined	Dusp26
0.467255	4.93557e-85	7.45468e-81	Undefined	Gnao1
0.476541	7.41943e-85	1.12063e-80	Undefined	Otud7b
0.518964	1.17565e-84	1.7757e-80	Undefined	Gjc2
0.464651	1.88265e-84	2.84356e-80	Undefined	Arsg
0.524258	1.23044e-83	1.85846e-79	Undefined	Myrf
0.369783	1.36602e-83	2.06323e-79	Undefined	Gamt
0.380348	1.68833e-83	2.55005e-79	Undefined	Gnai1
0.534132	3.33523e-83	5.03753e-79	Undefined	Zfp536
0.448423	8.02668e-82	1.21235e-77	Undefined	Gpr62
0.469397	1.29195e-81	1.95137e-77	Undefined	Mt1
0.477767	1.92712e-81	2.91072e-77	Undefined	Plxdc2
0.397838	4.4324e-81	6.69469e-77	Undefined	Cdc42ep2
0.496254	7.85625e-81	1.18661e-76	Undefined	Dpy19l1
0.552268	1.80277e-80	2.7229e-76	Undefined	Arhgap23
0.622595	4.4043e-80	6.65226e-76	Undefined	mt-Nd2
0.512739	2.67959e-79	4.04725e-75	Undefined	Daam2
0.344722	3.50225e-79	5.2898e-75	Undefined	Gjb1
0.454484	8.08789e-79	1.22159e-74	Undefined	Tnni1
0.422192	1.87914e-78	2.83825e-74	Undefined	Insc
0.386245	6.05387e-78	9.14376e-74	Undefined	Agpat4
0.437941	1.29319e-77	1.95324e-73	Undefined	Klhl2
0.491348	2.58452e-77	3.90366e-73	Undefined	Sbf1
0.39808	1.88596e-76	2.84855e-72	Undefined	Degs1
0.316057	4.87917e-76	7.3695e-72	Undefined	Sh3gl3
0.357491	7.44263e-76	1.12414e-71	Undefined	Rdx
0.423884	8.26283e-76	1.24802e-71	Undefined	Prickle1
0.51225	2.12296e-75	3.20652e-71	Undefined	Sema6d
0.404452	8.40764e-75	1.26989e-70	Undefined	Tmem125
0.421783	2.29618e-74	3.46814e-70	Undefined	Rcan2
0.472033	8.57172e-74	1.29467e-69	Undefined	Ankub1
0.504797	9.46015e-74	1.42886e-69	Undefined	Myo18a
0.357116	1.58383e-73	2.39222e-69	Undefined	Prnp
0.508023	3.50034e-73	5.28691e-69	Undefined	Ano4
0.518686	6.30904e-73	9.52918e-69	Undefined	Plp1
0.274537	8.45208e-73	1.2766e-68	Undefined	Reep5
0.41218	9.6721e-73	1.46087e-68	Undefined	Gstp-ps
0.55731	2.61794e-72	3.95414e-68	Undefined	Exoc6b
0.519846	3.69092e-72	5.57477e-68	Undefined	Kndc1
0.328493	7.1488e-72	1.07976e-67	Undefined	Gas7
0.401045	2.13215e-71	3.2204e-67	Undefined	Jam3
0.419957	2.03758e-70	3.07756e-66	Undefined	Add3
0.424067	3.35406e-70	5.06598e-66	Undefined	Hs3st1
0.445673	6.62763e-70	1.00104e-65	Undefined	Lzts2
0.402343	2.75738e-69	4.16474e-65	Undefined	Qk
0.340465	2.79651e-68	4.22385e-64	Undefined	Gpx4
0.358895	2.88561e-67	4.35842e-63	Undefined	Psat1
0.442901	6.19849e-67	9.36219e-63	Undefined	Tyro3
0.442057	1.0379e-66	1.56764e-62	Undefined	Prr5l
0.385328	2.19096e-66	3.30922e-62	Undefined	Xaf1
0.363049	3.03918e-66	4.59037e-62	Undefined	Elavl3
0.333645	2.5396e-65	3.83582e-61	Undefined	Fabp5
0.426077	2.99762e-65	4.52761e-61	Undefined	Frmd5
0.493838	5.33595e-65	8.05942e-61	Undefined	Spock1
0.415397	5.4104e-65	8.17187e-61	Undefined	Map6d1
0.460179	1.83521e-64	2.7719e-60	Undefined	Arrdc3
0.348634	1.10875e-63	1.67466e-59	Undefined	Map1a
0.404759	3.00344e-63	4.53639e-59	Undefined	Larp6
0.442063	3.87011e-62	5.84542e-58	Undefined	Faim2
0.300175	1.2289e-61	1.85614e-57	Undefined	Jund
0.401078	2.46111e-61	3.71726e-57	Undefined	Ralgds
0.694134	2.56643e-61	3.87633e-57	Undefined	mt-Nd3
0.391481	8.68726e-61	1.31212e-56	Undefined	D16Ertd472e
0.459738	1.20757e-60	1.82391e-56	Undefined	1700047M11Rik
0.270101	1.36075e-60	2.05528e-56	Undefined	Gjc3
0.372911	1.39682e-60	2.10976e-56	Undefined	Tspan15
0.410579	2.75591e-60	4.16253e-56	Undefined	Plekhg3
0.414446	2.45052e-59	3.70127e-55	Undefined	Sv2a
0.353826	3.22821e-59	4.87589e-55	Undefined	Endod1
0.467059	4.92196e-59	7.43413e-55	Undefined	Cep97
0.480785	6.55154e-59	9.89544e-55	Undefined	Kcna6
0.356296	6.88302e-59	1.03961e-54	Undefined	Adamts1
0.406087	7.43275e-59	1.12264e-54	Undefined	Itih3
0.451036	2.16081e-58	3.26369e-54	Undefined	Adamtsl1
0.263379	2.30681e-58	3.48421e-54	Undefined	Lamp1
0.365064	9.30035e-58	1.40472e-53	Undefined	Spg20
0.404508	1.38002e-57	2.08439e-53	Undefined	Scd1
0.44776	2.43581e-57	3.67905e-53	Undefined	Creb5
0.393021	5.08514e-57	7.68059e-53	Undefined	Ubc
0.434038	6.74585e-57	1.01889e-52	Undefined	Lpgat1
0.43692	9.72412e-57	1.46873e-52	Undefined	Arid5b
0.442848	1.41812e-56	2.14193e-52	Undefined	Insig1
0.425904	2.13322e-56	3.22202e-52	Undefined	Kif1a
0.387971	1.30395e-55	1.96949e-51	Undefined	S1pr5
0.450517	1.3354e-55	2.01698e-51	Undefined	Pde4b
0.393955	1.50623e-55	2.27501e-51	Undefined	Mid1ip1
0.449105	2.21574e-55	3.34665e-51	Undefined	Slc6a6
0.434671	2.47555e-55	3.73907e-51	Undefined	Ddr1
0.566027	2.95164e-55	4.45816e-51	Undefined	Nrbp2
0.377243	3.20132e-55	4.83528e-51	Undefined	Bmp2k
0.343015	1.52079e-54	2.297e-50	Undefined	Nipa1
0.344652	1.97801e-54	2.98759e-50	Undefined	Pcbp4
0.348132	3.79597e-54	5.73343e-50	Undefined	Phlda3
0.394089	7.98033e-54	1.20535e-49	Undefined	Mtmr2
0.360129	8.46203e-54	1.2781e-49	Undefined	Ado
0.36338	1.14948e-53	1.73617e-49	Undefined	Wipi1
0.442937	2.45474e-53	3.70763e-49	Undefined	Mettl7a1
0.321397	3.63854e-53	5.49566e-49	Undefined	Sypl
0.33486	5.39673e-53	8.15122e-49	Undefined	1190005I06Rik
0.310975	1.10963e-51	1.67599e-47	Undefined	Bpgm
0.431062	2.15045e-51	3.24804e-47	Undefined	Mast3
0.342648	2.26638e-51	3.42314e-47	Undefined	Dusp10
0.320124	4.54975e-51	6.87194e-47	Undefined	Pim3
0.329399	1.64702e-50	2.48766e-46	Undefined	Etv1
0.365249	3.03536e-50	4.5846e-46	Undefined	Adap1
0.334616	1.13136e-49	1.70881e-45	Undefined	Tkt
0.316197	1.14916e-49	1.7357e-45	Undefined	Adssl1
0.382341	1.24552e-49	1.88124e-45	Undefined	Slc4a2
0.289471	2.52166e-49	3.80871e-45	Undefined	Rps21
0.275041	2.82391e-49	4.26523e-45	Undefined	Aes
0.327052	4.7711e-49	7.20627e-45	Undefined	Nkain1
0.291686	5.10069e-49	7.70408e-45	Undefined	Osbpl1a
0.278051	7.30785e-48	1.10378e-43	Undefined	Aplp2
0.347365	1.76051e-47	2.65908e-43	Undefined	Tprn
0.286306	9.29904e-47	1.40453e-42	Undefined	Gde1
0.414775	1.20889e-46	1.82591e-42	Undefined	Dip2a
0.343936	3.37243e-46	5.09371e-42	Undefined	Smim1
0.264092	4.15182e-46	6.27091e-42	Undefined	Inpp5f
0.318947	7.46352e-46	1.12729e-41	Undefined	Sh3bgrl3
0.370256	7.47737e-46	1.12938e-41	Undefined	Tmcc3
0.336388	9.27696e-46	1.40119e-41	Undefined	Zeb2
0.3019	1.41564e-45	2.13818e-41	Undefined	Mapk3
0.359488	1.60445e-45	2.42336e-41	Undefined	Rsrp1
0.378899	1.64419e-45	2.48339e-41	Undefined	Rhou
0.377518	2.41176e-45	3.64272e-41	Undefined	Fbxo32
0.388014	5.43611e-45	8.2107e-41	Undefined	Prox1
0.336686	7.74069e-45	1.16915e-40	Undefined	P3h4
0.314978	9.47136e-45	1.43055e-40	Undefined	Jup
0.325619	2.18008e-44	3.29279e-40	Undefined	Pon2
0.337571	2.18812e-44	3.30493e-40	Undefined	Paxx
0.359564	3.14799e-44	4.75472e-40	Undefined	Limch1
0.35896	4.38345e-44	6.62076e-40	Undefined	Cd82
0.321069	1.77766e-43	2.68498e-39	Undefined	Fam13c
0.401311	4.29421e-43	6.48598e-39	Undefined	Fryl
0.353384	8.25053e-43	1.24616e-38	Undefined	A230009B12Rik
0.396554	1.41161e-42	2.1321e-38	Undefined	Usp54
0.309598	1.43296e-42	2.16434e-38	Undefined	Nmral1
0.352797	2.78719e-42	4.20977e-38	Undefined	Dock5
0.518605	3.03345e-42	4.58173e-38	Undefined	Gm42692
0.335196	3.50735e-42	5.2975e-38	Undefined	Eml2
0.38056	5.38755e-42	8.13735e-38	Undefined	Oxr1
0.401741	1.04695e-41	1.58131e-37	Undefined	mt-Nd5
0.301387	2.23782e-41	3.38001e-37	Undefined	Enpp4
0.3012	2.39198e-41	3.61285e-37	Undefined	Eif4h
0.314107	2.55057e-41	3.85238e-37	Undefined	Tmem258
0.391949	1.25153e-40	1.89031e-36	Undefined	Arhgef2
0.402739	1.32813e-40	2.006e-36	Undefined	Apoe
0.308323	1.59278e-40	2.40573e-36	Undefined	Hdac11
0.3747	1.78703e-40	2.69913e-36	Undefined	Cyth1
0.39756	3.38982e-40	5.11999e-36	Undefined	Gm43322
0.315453	3.78857e-40	5.72225e-36	Undefined	Pigz
0.259399	5.46971e-40	8.26145e-36	Undefined	Gstm7
0.38012	9.9211e-40	1.49848e-35	Undefined	Nfe2l3
0.299667	7.35882e-39	1.11148e-34	Undefined	Plekhb1
0.345288	1.81031e-38	2.7343e-34	Undefined	Snx30
0.345298	2.33183e-38	3.522e-34	Undefined	Pacs2
0.372463	3.63546e-38	5.491e-34	Undefined	Ttll5
0.337731	4.46377e-38	6.74208e-34	Undefined	Frmd8
0.324396	4.61449e-38	6.96973e-34	Undefined	Myo1d
0.316744	4.86632e-38	7.35009e-34	Undefined	Slc16a1
0.306335	5.35994e-38	8.09566e-34	Undefined	Prkcz
0.328411	8.25757e-38	1.24722e-33	Undefined	Bcl2l1
0.331889	9.8966e-38	1.49478e-33	Undefined	Trp53bp2
0.352095	1.44626e-37	2.18443e-33	Undefined	Atp1a1
0.375315	2.6266e-37	3.96721e-33	Undefined	Erbb3
0.42564	2.97e-37	4.48589e-33	Undefined	Tmcc1
0.334702	1.28155e-36	1.93565e-32	Undefined	Slk
0.254326	3.31282e-36	5.00368e-32	Undefined	Gm19439
0.353181	3.87753e-36	5.85662e-32	Undefined	St18
0.298458	5.59449e-36	8.44992e-32	Undefined	Zdhhc20
0.33289	2.81319e-35	4.24904e-31	Undefined	Gab1
0.321432	3.74989e-35	5.66384e-31	Undefined	Slc2a1
0.324534	1.09075e-34	1.64747e-30	Undefined	Rcbtb1
0.318925	2.64902e-34	4.00108e-30	Undefined	Bcar1
0.256692	3.31654e-34	5.0093e-30	Undefined	Cfl2
0.272103	5.10365e-34	7.70856e-30	Undefined	Ptpn11
0.312771	8.76836e-34	1.32437e-29	Undefined	Rnf141
0.339538	9.48859e-34	1.43316e-29	Undefined	Hipk2
0.28599	1.15125e-33	1.73885e-29	Undefined	Jph1
0.407169	1.39174e-33	2.10208e-29	Undefined	Clasp2
0.340684	4.69905e-33	7.09744e-29	Undefined	Cerk
0.32897	8.03505e-33	1.21361e-28	Undefined	Ppfibp2
0.294931	1.51642e-32	2.2904e-28	Undefined	Tmem189
0.349383	1.95739e-32	2.95644e-28	Undefined	Dlg1
0.358078	3.11573e-32	4.706e-28	Undefined	Nbas
0.299855	1.52662e-31	2.30581e-27	Undefined	Ablim2
0.296846	1.78024e-31	2.68888e-27	Undefined	Tle1
0.327289	4.46128e-31	6.73831e-27	Undefined	Cdk19
0.378779	8.31397e-31	1.25574e-26	Undefined	Micall1
0.273573	2.09178e-30	3.15942e-26	Undefined	Adamts4
0.335197	4.12875e-30	6.23607e-26	Undefined	Map4
0.283366	4.55009e-30	6.87246e-26	Undefined	Tmem98
0.252197	5.19596e-30	7.84798e-26	Undefined	Prkacb
0.279617	5.45255e-30	8.23553e-26	Undefined	Sema6a
0.291601	5.76684e-30	8.71023e-26	Undefined	Phc2
0.305185	8.0452e-30	1.21515e-25	Undefined	Dst
0.287512	8.41083e-30	1.27037e-25	Undefined	Synj2
0.291533	8.51641e-30	1.28632e-25	Undefined	Atp6ap2
0.254599	9.00284e-30	1.35979e-25	Undefined	Hist1h2bc
0.263303	9.91481e-30	1.49753e-25	Undefined	Aldh3b1
0.269163	1.31636e-29	1.98823e-25	Undefined	Gpt
0.275683	3.18075e-29	4.8042e-25	Undefined	Gm42372
0.27602	3.21765e-29	4.85993e-25	Undefined	Selenom
0.278316	3.8173e-29	5.76566e-25	Undefined	Rtkn
0.334164	4.80161e-29	7.25235e-25	Undefined	1500004A13Rik
0.324452	5.81366e-28	8.78095e-24	Undefined	Nkain2
0.258717	1.64189e-27	2.47991e-23	Undefined	Atg4c
0.272579	1.86616e-27	2.81865e-23	Undefined	Kmt5a
0.275038	3.08558e-27	4.66045e-23	Undefined	Kat2b
0.259173	4.50723e-27	6.80772e-23	Undefined	Ninj2
0.28313	6.28797e-27	9.49736e-23	Undefined	Tjp2
0.256492	1.22154e-26	1.84502e-22	Undefined	Tprgl
0.266155	1.53817e-26	2.32325e-22	Undefined	Git1
0.298567	1.54406e-26	2.33215e-22	Undefined	Cpm
0.281045	7.99291e-26	1.20725e-21	Undefined	Washc2
0.263168	1.22058e-25	1.84356e-21	Undefined	Ctnna1
0.28435	1.5749e-25	2.37872e-21	Undefined	Wdr91
0.25651	2.37789e-25	3.59157e-21	Undefined	Tob1
0.306365	2.41525e-25	3.64799e-21	Undefined	Tmcc2
0.28882	3.15123e-25	4.75961e-21	Undefined	Dync1li2
0.291109	4.44429e-25	6.71265e-21	Undefined	Cdk5
0.272152	4.54014e-25	6.85743e-21	Undefined	Elovl1
0.265619	4.84053e-25	7.31114e-21	Undefined	Acap2
0.258231	1.54853e-24	2.33889e-20	Undefined	Msrb1
0.40174	1.55251e-24	2.34491e-20	Undefined	Sec14l5
0.252287	1.63632e-24	2.4715e-20	Undefined	Magt1
0.264973	2.77362e-24	4.18928e-20	Undefined	Pantr1
0.268297	4.0283e-24	6.08434e-20	Undefined	Pcolce2
0.300366	6.26599e-24	9.46416e-20	Undefined	Ppp2r3a
0.355587	1.91435e-23	2.89143e-19	Undefined	Magi2
0.317382	1.09512e-22	1.65407e-18	Undefined	Pik3c2b
0.262455	1.16451e-22	1.75887e-18	Undefined	Tsc22d3
0.25375	1.1751e-22	1.77486e-18	Undefined	Trappc10
0.270209	1.19823e-22	1.80981e-18	Undefined	Dock1
0.308962	2.08106e-22	3.14323e-18	Undefined	Slc6a9
0.256781	8.56074e-22	1.29301e-17	Undefined	Ybx3
0.681825	1.2484e-21	1.88558e-17	Undefined	Gm42418
0.300034	3.89311e-21	5.88015e-17	Undefined	Trim35
0.283387	6.34205e-21	9.57904e-17	Undefined	Rffl
0.261973	7.39883e-21	1.11752e-16	Undefined	Prrt1
0.267939	2.62346e-20	3.96248e-16	Undefined	Hid1
0.266815	4.92874e-20	7.44438e-16	Undefined	Tfdp2
0.272687	2.04762e-19	3.09272e-15	Undefined	Adipor2
0.38712	5.05345e-19	7.63273e-15	Undefined	Gm28320
0.2528	6.19726e-19	9.36035e-15	Undefined	Kif13a
0.285462	8.1891e-19	1.23688e-14	Undefined	Srebf1
0.256979	1.55376e-18	2.34681e-14	Undefined	Picalm
0.273998	3.19826e-18	4.83065e-14	Undefined	Agap1
0.287661	1.25923e-17	1.90194e-13	Undefined	Ppp1cc
0.256653	1.99441e-17	3.01236e-13	Undefined	Abl1
0.260184	1.20304e-16	1.81706e-12	Undefined	Ubr2
0.250716	3.79238e-16	5.72801e-12	Undefined	Tom1l2
0.261445	3.94719e-16	5.96183e-12	Undefined	Rassf2
0.252887	4.71722e-16	7.12488e-12	Undefined	Phactr1
0.29672	7.9223e-16	1.19658e-11	Undefined	Itsn2
0.293415	8.01536e-16	1.21064e-11	Undefined	mt-Atp8
0.253293	8.77025e-16	1.32466e-11	Undefined	Igsf11
0.278563	1.20888e-15	1.82589e-11	Undefined	Itch
0.276323	8.62229e-15	1.30231e-10	Undefined	Slc20a2
0.343343	1.27967e-14	1.93282e-10	Undefined	mt-Atp6
0.254565	2.16377e-14	3.26817e-10	Undefined	Slc43a2
0.273098	1.01432e-13	1.53203e-09	Undefined	Plekhg1
0.254733	1.22423e-13	1.84907e-09	Undefined	Pkp4
0.25055	2.2784e-12	3.4413e-08	Undefined	Dop1b
0.332221	2.55787e-12	3.86341e-08	Undefined	Malat1
0.297657	9.74361e-12	1.47168e-07	Undefined	Baz2b
0.335948	1.16105e-11	1.75364e-07	Undefined	Gm17922
0.381859	1.75385e-11	2.64902e-07	Undefined	Mir6236
0.290205	2.07063e-11	3.12747e-07	Undefined	Dnmt3a
0.43478	9.91155e-08	0.00149704	Undefined	C230086J09Rik
0.260457	2.45756e-06	0.037119	Undefined	Dleu2
5.33395	0	0	OPC	Ptprz1
5.32051	0	0	OPC	Cspg5
4.00672	0	0	OPC	Serpine2
3.90391	0	0	OPC	Lhfpl3
3.8626	0	0	OPC	C1ql1
3.8626	0	0	OPC	Pdgfra
3.55336	0	0	OPC	Fabp7
3.38354	0	0	OPC	Ednrb
3.35089	0	0	OPC	Ccnd1
3.20443	0	0	OPC	Sparcl1
3.16302	0	0	OPC	Gm45153
3.1229	0	0	OPC	Nrxn1
3.12083	0	0	OPC	Tmem176b
3.1001	0	0	OPC	Nnat
2.95603	0	0	OPC	Tmem100
2.94927	0	0	OPC	Basp1
2.92173	0	0	OPC	Cntn1
2.88418	0	0	OPC	Ppp1r14b
2.85129	0	0	OPC	Rgcc
2.82074	0	0	OPC	Ramp1
2.80973	0	0	OPC	Rtn1
2.76761	0	0	OPC	Cacng4
2.75315	0	0	OPC	Meg3
2.75296	0	0	OPC	Marcks
2.74565	0	0	OPC	Olfm2
2.74044	0	0	OPC	Tsc22d1
2.73428	0	0	OPC	Nxph1
2.72601	0	0	OPC	Bcan
2.71591	0	0	OPC	Gpm6a
2.70551	0	0	OPC	Cspg4
2.69426	0	0	OPC	Gpr37l1
2.68666	0	0	OPC	Fxyd6
2.66131	0	0	OPC	Vcan
2.65277	0	0	OPC	Ly6h
2.60454	0	0	OPC	Xylt1
2.59136	0	0	OPC	Luzp2
2.5736	0	0	OPC	Gria2
2.57096	0	0	OPC	Scrg1
2.56617	0	0	OPC	Lrp1
2.52973	0	0	OPC	Dpp6
2.52757	0	0	OPC	Matn4
2.50953	0	0	OPC	Gng3
2.43582	0	0	OPC	Pid1
2.41675	0	0	OPC	Stmn3
2.41525	0	0	OPC	Zfp36l1
2.33789	0	0	OPC	Ntrk2
2.331	0	0	OPC	Atp1a2
2.32226	0	0	OPC	Tmem176a
2.27398	0	0	OPC	Tpm1
2.26332	0	0	OPC	Hes5
2.24999	0	0	OPC	Rlbp1
2.21026	0	0	OPC	Ddah1
2.20974	0	0	OPC	Lsamp
2.20064	0	0	OPC	Kcnip3
2.17576	0	0	OPC	Dlgap1
2.16481	0	0	OPC	Traf4
2.13951	0	0	OPC	Epha5
2.12126	0	0	OPC	Tnr
2.09614	0	0	OPC	Opcml
2.0929	0	0	OPC	Olig2
2.09257	0	0	OPC	Zeb1
2.08252	0	0	OPC	Brinp3
2.07991	0	0	OPC	Arhgap31
2.05971	0	0	OPC	Cdo1
2.03513	0	0	OPC	Mt3
2.03148	0	0	OPC	Sdc3
2.01699	0	0	OPC	Spon1
1.99459	0	0	OPC	Sox4
1.9897	0	0	OPC	Tubb2a
1.98564	0	0	OPC	Pcsk1n
1.97979	0	0	OPC	Armh4
1.9516	0	0	OPC	Podxl2
1.9484	0	0	OPC	Gm2a
1.94831	0	0	OPC	G0s2
1.93664	0	0	OPC	Qpct
1.93123	0	0	OPC	Tspan13
1.92818	0	0	OPC	Ncald
1.91953	0	0	OPC	Nsg1
1.91671	0	0	OPC	Sox6
1.91311	0	0	OPC	Rpl13
1.88787	0	0	OPC	Fchsd2
1.87772	0	0	OPC	S100a1
1.87358	0	0	OPC	Gpc5
1.8584	0	0	OPC	Gm1673
1.84462	0	0	OPC	Kbtbd11
1.84294	0	0	OPC	Gria3
1.84064	0	0	OPC	Pcdh15
1.83373	0	0	OPC	Tmem121
1.81582	0	0	OPC	Gm3764
1.81341	0	0	OPC	Cpe
1.81334	0	0	OPC	Emid1
1.80621	0	0	OPC	Chl1
1.80495	0	0	OPC	Mmd2
1.80136	0	0	OPC	Dpysl3
1.79639	0	0	OPC	Tacc2
1.77738	0	0	OPC	Ascl1
1.76559	0	0	OPC	Caly
1.76218	0	0	OPC	Rprm
1.75555	0	0	OPC	Neu4
1.74739	0	0	OPC	Plppr5
1.74279	0	0	OPC	Mdk
1.73416	0	0	OPC	Ctxn1
1.72823	0	0	OPC	Mtss1l
1.72649	0	0	OPC	Nrxn2
1.72002	0	0	OPC	Adgrl3
1.71653	0	0	OPC	Orai1
1.71514	0	0	OPC	Casc4
1.71511	0	0	OPC	Ctnnd2
1.70622	0	0	OPC	Ugdh
1.70357	0	0	OPC	Brinp1
1.69921	0	0	OPC	Ntm
1.69604	0	0	OPC	Phlda1
1.69458	0	0	OPC	Kcnk2
1.68727	0	0	OPC	Vxn
1.67214	0	0	OPC	Slc1a2
1.64409	0	0	OPC	Ppfibp1
1.64327	0	0	OPC	Gpr17
1.63426	0	0	OPC	Ldhb
1.63187	0	0	OPC	Bex2
1.62164	0	0	OPC	6330403K07Rik
1.6193	0	0	OPC	Ppp1r14c
1.61628	0	0	OPC	Epn2
1.61593	0	0	OPC	Usp24
1.61522	0	0	OPC	Mfsd2a
1.61095	0	0	OPC	Fam181b
1.6047	0	0	OPC	Map2
1.59933	0	0	OPC	Cd302
1.59544	0	0	OPC	Plpp4
1.591	0	0	OPC	Midn
1.58429	0	0	OPC	Myo10
1.58357	0	0	OPC	Ostf1
1.57238	0	0	OPC	Calcrl
1.56962	0	0	OPC	Id2
1.56414	0	0	OPC	Dclk1
1.55962	0	0	OPC	Adarb2
1.55732	0	0	OPC	Fip1l1
1.55678	0	0	OPC	Lrrtm3
1.55543	0	0	OPC	Car8
1.55528	0	0	OPC	Mpp6
1.55093	0	0	OPC	Ramp2
1.54796	0	0	OPC	Ppp2r2b
1.54354	0	0	OPC	Snx22
1.53446	0	0	OPC	Alcam
1.53018	0	0	OPC	Tril
1.52747	0	0	OPC	1700086L19Rik
1.51926	0	0	OPC	Tspan3
1.51092	0	0	OPC	Tubb2b
1.51049	0	0	OPC	Ncan
1.50905	0	0	OPC	C1ql3
1.49722	0	0	OPC	Laptm4a
1.49689	0	0	OPC	Arxes2
1.49658	0	0	OPC	Lbh
1.4963	0	0	OPC	Bsg
1.49221	0	0	OPC	Enho
1.48994	0	0	OPC	Nrcam
1.48953	0	0	OPC	Csmd1
1.47962	0	0	OPC	Cst3
1.47793	0	0	OPC	Rcn1
1.47685	0	0	OPC	Agpat5
1.47438	0	0	OPC	Pcp4
1.47243	0	0	OPC	Clu
1.46978	0	0	OPC	Abhd2
1.46652	0	0	OPC	AW047730
1.4628	0	0	OPC	Olig1
1.45566	0	0	OPC	Khdrbs2
1.45387	0	0	OPC	B3gat2
1.45253	0	0	OPC	Lmo4
1.44863	0	0	OPC	Enc1
1.44453	0	0	OPC	Pcdh10
1.44137	0	0	OPC	Aldoc
1.44017	0	0	OPC	Jpt1
1.43672	0	0	OPC	Gap43
1.43315	0	0	OPC	Snhg11
1.4329	0	0	OPC	Trib2
1.42896	0	0	OPC	Ndrg2
1.42596	0	0	OPC	Grin3a
1.42386	0	0	OPC	Grm5
1.42246	0	0	OPC	Ppib
1.41764	0	0	OPC	Polg
1.40801	0	0	OPC	Lgalsl
1.40392	0	0	OPC	Dner
1.40193	0	0	OPC	Atp6v0e
1.39947	0	0	OPC	Rev3l
1.39528	0	0	OPC	Fut9
1.39518	0	0	OPC	Stk32a
1.39026	0	0	OPC	Cpq
1.38956	0	0	OPC	Timp4
1.38803	0	0	OPC	Lima1
1.38742	0	0	OPC	Zdhhc2
1.38595	0	0	OPC	Kank1
1.38497	0	0	OPC	Atp1b1
1.38405	0	0	OPC	Plppr1
1.38157	0	0	OPC	Pou3f2
1.38062	0	0	OPC	Pxdc1
1.37786	0	0	OPC	Chpt1
1.3705	0	0	OPC	Ampd3
1.36652	0	0	OPC	Nlgn3
1.36633	0	0	OPC	Tmem179
1.36151	0	0	OPC	Mmp16
1.36014	0	0	OPC	Jam2
1.35568	0	0	OPC	Scg3
1.3523	0	0	OPC	Fam3c
1.34874	0	0	OPC	Cav2
1.34719	0	0	OPC	Lnx1
1.34041	0	0	OPC	Pbx1
1.33914	0	0	OPC	Tagln2
1.33885	0	0	OPC	Ptpre
1.33619	0	0	OPC	Mir9-3hg
1.32465	0	0	OPC	Arpp21
1.3178	0	0	OPC	Mpped2
1.31324	0	0	OPC	Tox3
1.31244	0	0	OPC	Cit
1.30842	0	0	OPC	Cadm2
1.30811	0	0	OPC	Celf2
1.29824	0	0	OPC	Nkain4
1.29791	0	0	OPC	Syn2
1.2967	0	0	OPC	Sox11
1.29359	0	0	OPC	Timp3
1.28623	0	0	OPC	Kcnmb4
1.27716	0	0	OPC	Nav3
1.27112	0	0	OPC	Chgb
1.26648	0	0	OPC	Kcnk1
1.2633	0	0	OPC	Sh3bp4
1.26304	0	0	OPC	Zcchc18
1.25427	0	0	OPC	Tshz2
1.2481	0	0	OPC	Isoc1
1.24266	0	0	OPC	Rgs7bp
1.24134	0	0	OPC	Mmp15
1.24028	0	0	OPC	Chst11
1.2392	0	0	OPC	Chga
1.23417	0	0	OPC	Spock2
1.23122	0	0	OPC	Caskin1
1.2306	0	0	OPC	Sox5
1.2293	0	0	OPC	S100a16
1.22872	0	0	OPC	Nlgn1
1.21892	0	0	OPC	Ntrk3
1.21835	0	0	OPC	Eps8
1.21449	0	0	OPC	Vstm2b
1.21345	0	0	OPC	Sapcd2
1.21295	0	0	OPC	Ccdc107
1.21004	0	0	OPC	Fzd9
1.20623	0	0	OPC	Tagln3
1.20228	0	0	OPC	Slc35f1
1.19776	0	0	OPC	Afap1l2
1.19544	0	0	OPC	F3
1.18875	0	0	OPC	Arxes1
1.18822	0	0	OPC	Kcnd2
1.18812	0	0	OPC	Dcaf12l1
1.18237	0	0	OPC	Dscam
1.18127	0	0	OPC	Megf11
1.17818	0	0	OPC	H2afy2
1.17466	0	0	OPC	Itpr2
1.17262	0	0	OPC	Lrrfip1
1.1717	0	0	OPC	Tmem59l
1.17149	0	0	OPC	Rnf180
1.16795	0	0	OPC	Lpcat1
1.16642	0	0	OPC	Tspan6
1.16547	0	0	OPC	C1qtnf4
1.15325	0	0	OPC	Dipk1b
1.15171	0	0	OPC	Sema3d
1.14776	0	0	OPC	Lingo1
1.14661	0	0	OPC	Prrx1
1.14593	0	0	OPC	E130114P18Rik
1.1442	0	0	OPC	Cdh13
1.14178	0	0	OPC	Slc1a1
1.13994	0	0	OPC	Ndufa4
1.13972	0	0	OPC	Ralgps2
1.13727	0	0	OPC	Tmem255b
1.13215	0	0	OPC	Galnt13
1.13061	0	0	OPC	S100b
1.1262	0	0	OPC	Cav1
1.12577	0	0	OPC	Gucy1a1
1.12535	0	0	OPC	Pla2g7
1.12371	0	0	OPC	Cers4
1.11433	0	0	OPC	Pdzd2
1.11384	0	0	OPC	Spry4
1.1089	0	0	OPC	Pkia
1.10361	0	0	OPC	Plk2
1.10321	0	0	OPC	Nell2
1.10107	0	0	OPC	Plcb1
1.09879	0	0	OPC	Tenm1
1.09742	0	0	OPC	Neto1
1.09407	0	0	OPC	Atp1b2
1.09192	0	0	OPC	Slitrk2
1.08884	0	0	OPC	Lrrtm4
1.0834	0	0	OPC	Cbr3
1.07838	0	0	OPC	Pdzrn4
1.07674	0	0	OPC	Epb41
1.07465	0	0	OPC	Igsf21
1.07288	0	0	OPC	Dbpht2
1.0701	0	0	OPC	Gas1
1.06973	0	0	OPC	Ptprg
1.05926	0	0	OPC	Frrs1l
1.05436	0	0	OPC	Nrxn3
1.04951	0	0	OPC	Mro
1.04849	0	0	OPC	Dmd
1.04113	0	0	OPC	Pafah1b3
1.0395	0	0	OPC	Nr2f1
1.03473	0	0	OPC	Trnp1
1.03447	0	0	OPC	Bhlhb9
1.03154	0	0	OPC	Bex1
1.02882	0	0	OPC	Ndfip1
1.02574	0	0	OPC	Tro
1.02108	0	0	OPC	Sorbs2
1.02096	0	0	OPC	Minar2
1.01723	0	0	OPC	Sfxn1
1.01439	0	0	OPC	Nim1k
1.0143	0	0	OPC	Notch1
1.00904	0	0	OPC	Syt16
1.00734	0	0	OPC	Cthrc1
1.00543	0	0	OPC	Cp
1.00315	0	0	OPC	Eef1a2
1.00071	0	0	OPC	Fnbp1l
0.996279	0	0	OPC	Dll3
0.992084	0	0	OPC	Pde10a
0.991283	0	0	OPC	Tafa1
0.973275	0	0	OPC	Sdc2
0.972691	0	0	OPC	Reep1
0.964147	0	0	OPC	Cpne2
0.963758	0	0	OPC	Ptn
0.9548	0	0	OPC	Map3k1
0.953189	0	0	OPC	C230004F18Rik
0.950891	0	0	OPC	Arhgef26
0.949584	0	0	OPC	Sntg1
0.947163	0	0	OPC	Lmcd1
0.946396	0	0	OPC	0610040J01Rik
0.944101	0	0	OPC	Cxcl14
0.941627	0	0	OPC	Bex4
0.93606	0	0	OPC	Shc4
0.932018	0	0	OPC	Slitrk1
0.921164	0	0	OPC	Snx10
0.919823	0	0	OPC	Pcdh20
0.91947	0	0	OPC	Elavl4
0.916966	0	0	OPC	Ssbp4
0.91663	0	0	OPC	Kcnk10
0.905698	0	0	OPC	Gabrb3
0.904518	0	0	OPC	Flrt1
0.893694	0	0	OPC	Ifitm10
0.892812	0	0	OPC	Col11a1
0.888644	0	0	OPC	Nebl
0.88845	0	0	OPC	Sept3
0.882934	0	0	OPC	Etv4
0.880837	0	0	OPC	Cxadr
0.878573	0	0	OPC	Adgra1
0.876867	0	0	OPC	Cntn4
0.86706	0	0	OPC	Zfp219
0.866005	0	0	OPC	Rac3
0.864076	0	0	OPC	Astn1
0.861205	0	0	OPC	Pianp
0.856243	0	0	OPC	Scn3a
0.855258	0	0	OPC	Gmpr
0.85515	0	0	OPC	Dbx2
0.85281	0	0	OPC	Slitrk3
0.848607	0	0	OPC	Gm47591
0.845852	0	0	OPC	Adcyap1r1
0.839874	0	0	OPC	Fads2
0.839521	0	0	OPC	Fam110b
0.836857	0	0	OPC	Tceal6
0.834656	0	0	OPC	Trib1
0.829747	0	0	OPC	Lmo1
0.829599	0	0	OPC	Dbi
0.828486	0	0	OPC	Cxxc4
0.826287	0	0	OPC	Pitpnc1
0.825095	0	0	OPC	Gm42583
0.820989	0	0	OPC	Lrrtm1
0.82066	0	0	OPC	Unc13c
0.819247	0	0	OPC	Tnfrsf1a
0.818615	0	0	OPC	Il17d
0.81503	0	0	OPC	Eya1
0.811803	0	0	OPC	Rit2
0.811298	0	0	OPC	C1ql2
0.808219	0	0	OPC	Calb2
0.807952	0	0	OPC	Krt1
0.807443	0	0	OPC	Sipa1l1
0.806325	0	0	OPC	Chd5
0.805669	0	0	OPC	Ckap4
0.80522	0	0	OPC	Foxg1
0.804044	0	0	OPC	Tceal5
0.80145	0	0	OPC	Asic1
0.800851	0	0	OPC	Clstn3
0.797668	0	0	OPC	Srrm3
0.796236	0	0	OPC	Scn1a
0.795747	0	0	OPC	Tmem35a
0.794466	0	0	OPC	Fam171a2
0.78956	0	0	OPC	Gpr162
0.789546	0	0	OPC	Ccdc88c
0.788328	0	0	OPC	Ttc9b
0.784836	0	0	OPC	Shisa9
0.780715	0	0	OPC	Galnt10
0.774729	0	0	OPC	Myt1
0.774071	0	0	OPC	Adora2b
0.771858	0	0	OPC	Sox21
0.769439	0	0	OPC	Dab2
0.768425	0	0	OPC	Itga9
0.76673	0	0	OPC	Vsnl1
0.755209	0	0	OPC	Cacna1a
0.747369	0	0	OPC	Brinp2
0.742923	0	0	OPC	Lrrn2
0.740484	0	0	OPC	Nsg2
0.739891	0	0	OPC	St8sia1
0.737033	0	0	OPC	Rfx4
0.724273	0	0	OPC	Cpne8
0.72391	0	0	OPC	Plekho1
0.721192	0	0	OPC	Gpc6
0.716789	0	0	OPC	Lrrc7
0.711476	0	0	OPC	Bmp7
0.707824	0	0	OPC	Dbn1
0.683195	0	0	OPC	Dcx
0.674065	0	0	OPC	Hap1
0.666595	0	0	OPC	Elfn1
0.646376	0	0	OPC	Chst7
1.26144	6.62415e-308	1.00051e-303	OPC	Klhl5
0.708076	9.44873e-308	1.42714e-303	OPC	Atp2b2
1.41009	4.54317e-303	6.86201e-299	OPC	Mageh1
0.663062	9.82968e-301	1.48468e-296	OPC	Trim9
0.942884	2.25745e-300	3.40965e-296	OPC	Lpin2
0.745575	3.79353e-300	5.72975e-296	OPC	Tac1
1.10564	5.18374e-299	7.82952e-295	OPC	Rap1gap
0.739016	6.1779e-299	9.3311e-295	OPC	Rims1
1.13946	5.17848e-298	7.82158e-294	OPC	Serf1
0.968317	6.23114e-297	9.41151e-293	OPC	Svil
0.983448	5.44434e-296	8.22313e-292	OPC	2900011O08Rik
1.02747	1.06461e-295	1.60798e-291	OPC	Sumo2
1.22912	1.50618e-295	2.27494e-291	OPC	Eif1b
0.697064	4.10598e-295	6.20168e-291	OPC	St8sia3
1.37363	6.4845e-294	9.79419e-290	OPC	Bex3
0.976209	9.94925e-294	1.50273e-289	OPC	Gpld1
0.629276	6.88173e-292	1.03942e-287	OPC	Etv5
0.830378	2.27181e-291	3.43134e-287	OPC	Susd4
0.843887	1.69805e-290	2.56474e-286	OPC	Baalc
1.32018	3.71198e-290	5.60657e-286	OPC	Pnmal2
1.38032	2.44886e-289	3.69876e-285	OPC	Tceal3
1.16406	1.65596e-287	2.50116e-283	OPC	Lpcat2
0.715488	4.55882e-287	6.88565e-283	OPC	Slc16a2
1.22412	8.51946e-287	1.28678e-282	OPC	Pdia6
0.792432	8.87048e-287	1.3398e-282	OPC	Amz1
0.810194	5.92692e-286	8.95202e-282	OPC	Gprasp2
1.24789	2.2192e-285	3.35189e-281	OPC	Ptprs
0.695306	7.45974e-285	1.12672e-280	OPC	Scn2a
0.936082	5.15161e-284	7.78099e-280	OPC	Sema5a
0.676638	2.02192e-283	3.05391e-279	OPC	Iglon5
1.33217	7.52629e-283	1.13677e-278	OPC	Ttc3
0.621561	1.18719e-282	1.79313e-278	OPC	Sox3
0.812434	4.59889e-282	6.94616e-278	OPC	Slc4a3
1.01711	2.56889e-281	3.88005e-277	OPC	Chic2
1.33423	3.58039e-281	5.40782e-277	OPC	Cask
0.781165	8.6559e-281	1.30739e-276	OPC	Unc119
1.36539	5.18859e-280	7.83685e-276	OPC	Plpp3
0.736831	5.67594e-280	8.57295e-276	OPC	Adgrb3
0.856891	1.66334e-278	2.51231e-274	OPC	Fgf12
0.798569	2.19567e-276	3.31634e-272	OPC	Dpyd
1.26064	1.59676e-275	2.41175e-271	OPC	Chst2
1.1069	1.71046e-275	2.58347e-271	OPC	Slc39a10
1.067	2.84393e-275	4.29548e-271	OPC	Fry
0.85718	3.60532e-275	5.44547e-271	OPC	Camk2n2
0.935879	1.65221e-274	2.49549e-270	OPC	Elfn2
1.17187	6.73747e-272	1.01763e-267	OPC	Enah
0.676386	1.2132e-270	1.83242e-266	OPC	Kcnc3
0.974122	1.40352e-270	2.11988e-266	OPC	Rims2
1.31631	7.7253e-270	1.16683e-265	OPC	Hmgn1
0.773425	1.97061e-268	2.97641e-264	OPC	Tnfsf12
1.2683	1.19311e-267	1.80207e-263	OPC	Sulf2
1.24137	1.42315e-267	2.14952e-263	OPC	Ddah2
1.39685	2.18757e-267	3.30411e-263	OPC	Tmsb10
1.00752	3.94081e-267	5.9522e-263	OPC	Smoc1
1.04421	1.53938e-266	2.32507e-262	OPC	Igsf9b
1.25859	3.08165e-266	4.65452e-262	OPC	Arl2bp
1.40658	3.55489e-265	5.36931e-261	OPC	Eno1
1.34234	2.57444e-264	3.88844e-260	OPC	Marc2
0.786218	4.02053e-264	6.07262e-260	OPC	Cmtm4
0.664896	5.7433e-264	8.67468e-260	OPC	Tub
0.913957	1.15202e-262	1.74002e-258	OPC	Arhgap20
1.0332	1.85377e-262	2.79993e-258	OPC	Epas1
0.851659	1.16117e-260	1.75383e-256	OPC	Tmem86a
0.8403	1.89107e-258	2.85628e-254	OPC	C430049B03Rik
1.34503	4.02101e-257	6.07333e-253	OPC	Pcdh11x
0.933748	4.24322e-257	6.40896e-253	OPC	Rab34
1.12335	5.00406e-257	7.55813e-253	OPC	Inka2
0.904734	5.92097e-257	8.94303e-253	OPC	Fndc4
0.652819	4.76933e-256	7.2036e-252	OPC	Ica1
1.12143	1.68984e-255	2.55233e-251	OPC	Mgll
0.79662	5.61347e-255	8.47858e-251	OPC	Trio
0.701688	1.14724e-254	1.73278e-250	OPC	Ly6e
0.732287	2.64533e-254	3.99551e-250	OPC	Neto2
0.908124	4.45892e-254	6.73475e-250	OPC	Klhl13
1.04857	2.67302e-253	4.03733e-249	OPC	Zfp428
0.972586	2.67554e-253	4.04113e-249	OPC	Tmem9
0.702997	7.39839e-253	1.11745e-248	OPC	Inava
0.68155	2.83719e-252	4.28529e-248	OPC	Ralyl
0.659996	8.28996e-250	1.25212e-245	OPC	Grid1
1.1825	1.66929e-249	2.5213e-245	OPC	March1
0.770044	5.4613e-249	8.24874e-245	OPC	Apba2
0.703553	7.44897e-249	1.12509e-244	OPC	Rgs17
1.01204	1.26524e-248	1.91101e-244	OPC	Spats2l
1.36745	1.47497e-248	2.2278e-244	OPC	Kcnq1ot1
0.941329	1.44077e-247	2.17614e-243	OPC	Prdx2
1.26486	2.05368e-245	3.10188e-241	OPC	Ankrd11
1.27485	3.35182e-245	5.06259e-241	OPC	Camk1
1.22596	1.94389e-244	2.93605e-240	OPC	Zfp36l2
0.737035	9.0806e-243	1.37153e-238	OPC	Tnfrsf21
0.670612	1.58709e-242	2.39713e-238	OPC	Fam114a1
1.0738	1.71814e-240	2.59508e-236	OPC	Grid2
0.784825	1.9811e-240	2.99226e-236	OPC	4430402I18Rik
0.891707	1.39752e-239	2.11081e-235	OPC	Actg1
0.915179	1.56768e-236	2.36782e-232	OPC	Pcdh7
0.888419	5.65075e-236	8.53489e-232	OPC	Arhgef40
1.17316	2.17468e-235	3.28463e-231	OPC	Atpif1
0.661377	5.52154e-234	8.33973e-230	OPC	Mapk10
1.23098	6.73202e-234	1.0168e-229	OPC	Tmx4
0.998886	1.75049e-233	2.64394e-229	OPC	Nlgn2
1.22232	2.98918e-232	4.51486e-228	OPC	Maged1
0.728643	9.95854e-232	1.50414e-227	OPC	Ppp1r18
1.07735	4.07783e-231	6.15915e-227	OPC	Nav2
0.724032	9.71827e-230	1.46785e-225	OPC	Prkar2b
0.940987	3.15972e-228	4.77244e-224	OPC	Pcsk2
1.12392	1.46221e-227	2.20853e-223	OPC	Hnrnpd
1.19993	9.49829e-225	1.43462e-220	OPC	Sox2
1.05565	2.49547e-224	3.76916e-220	OPC	Ehd3
0.893035	1.23182e-222	1.86054e-218	OPC	Spcs2
1.08926	2.38953e-222	3.60914e-218	OPC	Lrrc4c
1.05438	1.25953e-221	1.90239e-217	OPC	Marcksl1
0.681001	1.78914e-221	2.70232e-217	OPC	Nexmif
0.933621	2.08463e-221	3.14863e-217	OPC	Gpcpd1
0.662123	4.57425e-219	6.90895e-215	OPC	Sez6l
0.973048	4.54169e-218	6.85976e-214	OPC	Prune2
1.15162	2.10189e-216	3.1747e-212	OPC	Itm2c
0.374576	2.11107e-216	3.18856e-212	OPC	Fyn
1.07244	2.13627e-216	3.22662e-212	OPC	Asrgl1
1.18308	5.22132e-216	7.88629e-212	OPC	Slc1a3
0.867789	1.22045e-212	1.84337e-208	OPC	Lypd1
0.69954	6.6698e-212	1.00741e-207	OPC	Sorcs3
1.17235	5.05202e-211	7.63057e-207	OPC	1700025G04Rik
1.15637	4.33501e-210	6.5476e-206	OPC	Nav1
1.02647	5.00505e-208	7.55963e-204	OPC	Npas3
0.738183	6.58793e-208	9.95041e-204	OPC	Spats2
0.647423	8.26545e-208	1.24841e-203	OPC	Cnih2
0.706407	1.95766e-207	2.95685e-203	OPC	Kcnma1
0.741131	1.56407e-206	2.36237e-202	OPC	Dhrs13
0.846906	2.3508e-206	3.55065e-202	OPC	Ptpn4
1.12071	5.16523e-202	7.80156e-198	OPC	Ndn
1.06618	1.57301e-201	2.37588e-197	OPC	Spry1
1.06563	3.34456e-201	5.05163e-197	OPC	Cenpv
0.831363	9.76269e-201	1.47456e-196	OPC	Cyp2j9
0.930692	1.40589e-200	2.12346e-196	OPC	Mfge8
1.01742	2.13283e-199	3.22143e-195	OPC	Gfra1
0.820273	5.15782e-199	7.79037e-195	OPC	Eid2
1.02871	5.63233e-199	8.50708e-195	OPC	Ldha
0.774051	1.71408e-198	2.58894e-194	OPC	Slitrk5
0.902876	1.16261e-195	1.756e-191	OPC	Tln2
0.639079	1.51214e-195	2.28394e-191	OPC	Sms
1.12483	2.30283e-195	3.47819e-191	OPC	Pcdh17
0.871315	2.452e-194	3.7035e-190	OPC	Pdia3
0.730987	3.11165e-194	4.69984e-190	OPC	Sap30
1.00402	9.06617e-194	1.36935e-189	OPC	Rap2b
0.914948	1.35952e-193	2.05343e-189	OPC	Eml4
1.0428	3.07043e-193	4.63758e-189	OPC	Zfp462
1.03681	3.66456e-193	5.53496e-189	OPC	Ostc
0.743312	8.69541e-193	1.31336e-188	OPC	Lrrn3
0.623188	5.50877e-192	8.32044e-188	OPC	Shd
0.671672	3.48618e-191	5.26553e-187	OPC	Tspan12
0.887942	1.27579e-190	1.92696e-186	OPC	Pgpep1
1.03862	2.62761e-190	3.96874e-186	OPC	Nap1l5
1.14675	6.68514e-190	1.00972e-185	OPC	Itgb8
1.03923	2.88771e-188	4.3616e-184	OPC	Acp1
1.08726	2.86878e-187	4.333e-183	OPC	Gria4
0.879853	9.60789e-187	1.45118e-182	OPC	Uchl1
0.998558	2.06002e-186	3.11146e-182	OPC	Dag1
0.634673	4.91174e-186	7.4187e-182	OPC	Bend7
0.89586	3.86303e-184	5.83472e-180	OPC	Hspa5
0.665453	4.91721e-184	7.42695e-180	OPC	Wnk3
0.832263	5.01208e-183	7.57025e-179	OPC	Xpr1
0.969363	1.73864e-182	2.62604e-178	OPC	Chadl
0.942485	1.88784e-182	2.85139e-178	OPC	Khdrbs3
0.819069	2.96974e-182	4.48549e-178	OPC	Fgfrl1
0.69161	1.87178e-180	2.82714e-176	OPC	Dll1
1.02711	2.89409e-179	4.37123e-175	OPC	Rcn2
0.963533	5.1142e-179	7.72449e-175	OPC	Arl6ip1
0.572616	4.15219e-178	6.27148e-174	OPC	Shisal1
0.975659	8.69376e-178	1.3131e-173	OPC	Lmnb1
0.645767	1.22588e-176	1.85156e-172	OPC	Srrm2
0.742226	3.28032e-176	4.9546e-172	OPC	Nova1
0.988615	1.12663e-175	1.70165e-171	OPC	Slc22a17
1.06197	3.16423e-174	4.77925e-170	OPC	Rhoc
0.981144	4.06078e-174	6.1334e-170	OPC	Gprasp1
0.884333	5.37956e-172	8.12528e-168	OPC	Hmgb3
0.65294	7.13428e-172	1.07756e-167	OPC	Pdxp
0.694361	1.61545e-170	2.43997e-166	OPC	Cdk14
1.18614	2.91978e-170	4.41004e-166	OPC	Pmepa1
0.873122	2.98807e-170	4.51318e-166	OPC	Lrp1b
1.10109	1.77802e-169	2.68553e-165	OPC	Tspan7
0.839473	2.51741e-169	3.8023e-165	OPC	Maged2
0.940791	5.08135e-169	7.67487e-165	OPC	Zbtb20
0.741148	3.80059e-168	5.74041e-164	OPC	Mras
1.07629	8.1138e-168	1.22551e-163	OPC	Ggh
0.934257	8.89408e-167	1.34336e-162	OPC	Mir99ahg
0.933678	1.03606e-166	1.56487e-162	OPC	Tnik
0.94092	1.71003e-166	2.58284e-162	OPC	Plgrkt
0.871894	2.1312e-166	3.21897e-162	OPC	Gpt2
0.968154	4.10623e-166	6.20205e-162	OPC	Cyp2j6
1.0072	4.56574e-166	6.8961e-162	OPC	Snrpd1
0.702149	9.4799e-165	1.43184e-160	OPC	Arhgap24
0.852731	1.64033e-164	2.47756e-160	OPC	Cd200
0.72011	1.1839e-163	1.78817e-159	OPC	Dab1
0.678813	7.68808e-163	1.16121e-158	OPC	Raph1
1.0524	8.81026e-163	1.3307e-158	OPC	Zcchc24
1.09002	9.38319e-163	1.41724e-158	OPC	H2afv
0.70231	5.37957e-162	8.1253e-158	OPC	H2-D1
1.11147	1.51799e-161	2.29277e-157	OPC	Tubb5
0.884213	4.64297e-161	7.01275e-157	OPC	Ppa1
0.977633	3.44977e-160	5.21053e-156	OPC	Csmd3
0.768516	5.53294e-160	8.35695e-156	OPC	Rnf219
0.939395	1.01205e-158	1.5286e-154	OPC	Arl4a
0.969244	5.63541e-158	8.51172e-154	OPC	Arsb
0.813089	1.55292e-157	2.34554e-153	OPC	Sgip1
0.833568	1.27597e-156	1.92722e-152	OPC	Epdr1
0.593322	1.99742e-156	3.0169e-152	OPC	Tmem191c
1.00229	4.25288e-156	6.42355e-152	OPC	Asap1
0.878138	6.94553e-156	1.04905e-151	OPC	Lims2
0.782604	9.66629e-156	1.46e-151	OPC	Soat1
0.716632	1.28801e-154	1.94541e-150	OPC	Hunk
1.00683	2.21108e-154	3.33961e-150	OPC	Ahi1
0.945803	8.22086e-154	1.24168e-149	OPC	Golim4
0.87837	3.00771e-153	4.54284e-149	OPC	Calr
0.700093	4.90195e-153	7.40391e-149	OPC	Tmem47
0.980703	6.09066e-153	9.19934e-149	OPC	Nfib
0.968838	7.3854e-152	1.11549e-147	OPC	Gm13889
1.19859	7.75608e-152	1.17148e-147	OPC	Pou3f1
0.99608	2.21916e-151	3.35182e-147	OPC	Cobl
0.715675	5.97406e-151	9.02322e-147	OPC	Hsp90b1
0.788454	4.10337e-150	6.19773e-146	OPC	Spry2
0.81086	7.52887e-149	1.13716e-144	OPC	Myo5a
0.577403	1.79961e-148	2.71814e-144	OPC	Lix1l
1.17003	4.61781e-146	6.97474e-142	OPC	H2afz
0.880447	5.0712e-146	7.65954e-142	OPC	Lman1
0.917134	5.69851e-146	8.60703e-142	OPC	Cdh2
0.658375	8.50303e-146	1.2843e-141	OPC	Rbm39
0.721066	5.59992e-145	8.45812e-141	OPC	Sobp
0.746487	1.50254e-144	2.26944e-140	OPC	Arglu1
0.692584	2.69607e-144	4.07215e-140	OPC	Stau2
0.807353	4.69027e-144	7.08418e-140	OPC	Zfp422
0.830466	7.23959e-144	1.09347e-139	OPC	Strbp
0.493517	4.23965e-142	6.40357e-138	OPC	Ckb
0.761321	8.79408e-142	1.32826e-137	OPC	Creg2
0.640242	1.00572e-141	1.51904e-137	OPC	Akap13
0.942741	3.32844e-141	5.02727e-137	OPC	Slc6a1
0.997923	3.32962e-141	5.02905e-137	OPC	Hip1
0.733472	1.20131e-137	1.81445e-133	OPC	Helz
0.891117	1.98086e-137	2.99189e-133	OPC	Atxn10
0.8473	3.64687e-136	5.50824e-132	OPC	Akap7
0.760118	6.55833e-136	9.90571e-132	OPC	Sfpq
0.774593	1.39695e-135	2.10996e-131	OPC	Ric3
0.943942	8.279e-135	1.25046e-130	OPC	Mettl9
0.872636	2.01401e-134	3.04197e-130	OPC	Fndc3a
0.876146	2.02161e-134	3.05344e-130	OPC	Top1
0.902537	6.02718e-134	9.10346e-130	OPC	Scg5
0.940048	9.05909e-133	1.36828e-128	OPC	Sesn3
0.594346	3.44862e-132	5.20879e-128	OPC	Evl
0.845306	8.40926e-132	1.27014e-127	OPC	Fubp1
0.9045	9.5284e-132	1.43917e-127	OPC	Rspry1
0.89587	1.08603e-131	1.64034e-127	OPC	Tia1
0.956084	1.13828e-131	1.71926e-127	OPC	Prxl2a
0.685977	3.94752e-131	5.96233e-127	OPC	Hnrnpk
0.68905	1.08197e-130	1.63421e-126	OPC	Ybx1
0.760458	2.7642e-130	4.17505e-126	OPC	Ccdc88a
0.536144	4.9635e-130	7.49688e-126	OPC	Chd3
0.561173	7.68147e-130	1.16021e-125	OPC	Dynll1
0.669882	1.17796e-129	1.77919e-125	OPC	Nckap5
0.917047	3.62679e-129	5.4779e-125	OPC	Sox8
0.948403	3.03445e-128	4.58323e-124	OPC	Olfm1
0.775274	3.87905e-128	5.85892e-124	OPC	Ttc19
0.878763	1.0706e-127	1.61704e-123	OPC	Kdm1a
0.597559	2.81753e-127	4.2556e-123	OPC	Mb21d2
0.597508	4.36951e-126	6.59971e-122	OPC	Rbfox2
0.742246	4.89052e-126	7.38664e-122	OPC	Dennd2a
0.581123	2.81714e-125	4.25501e-121	OPC	Apc2
0.853017	1.82386e-124	2.75476e-120	OPC	Phactr3
0.887246	2.64781e-123	3.99925e-119	OPC	Cnpy2
0.633425	5.79559e-123	8.75365e-119	OPC	Dzip3
0.820857	1.73254e-122	2.61683e-118	OPC	Meis2
0.859798	1.94598e-122	2.93921e-118	OPC	Desi2
0.855063	2.16546e-122	3.27071e-118	OPC	Carnmt1
0.914195	8.94976e-122	1.35177e-117	OPC	Mrpl52
0.799505	1.33885e-121	2.0222e-117	OPC	Bzw2
0.709526	7.30189e-121	1.10288e-116	OPC	Gmds
0.848497	9.46821e-121	1.43008e-116	OPC	Nenf
0.736611	9.75151e-121	1.47287e-116	OPC	Evi5
0.723868	1.40666e-120	2.12462e-116	OPC	Tram1l1
0.77646	1.62181e-120	2.44957e-116	OPC	Cttnbp2
0.648677	2.09173e-120	3.15935e-116	OPC	Flrt3
0.617002	3.54388e-120	5.35267e-116	OPC	Cadps
0.84332	3.92322e-120	5.92563e-116	OPC	Vegfa
0.848779	1.83328e-119	2.76899e-115	OPC	Nckap1
0.916324	2.0584e-119	3.10901e-115	OPC	S100a13
0.513876	6.26978e-119	9.46988e-115	OPC	Slc25a4
0.861951	9.76254e-119	1.47453e-114	OPC	Ran
0.93255	4.30429e-118	6.5012e-114	OPC	Manf
0.806982	1.07082e-117	1.61737e-113	OPC	Abca1
0.58598	6.45501e-117	9.74964e-113	OPC	Stx1b
0.83934	6.7484e-117	1.01928e-112	OPC	Lrpap1
0.656657	9.76431e-117	1.4748e-112	OPC	Ap3s1
0.609121	1.16792e-116	1.76402e-112	OPC	Gdap1
0.738023	1.07161e-114	1.61856e-110	OPC	Il1rapl1
0.773657	1.44629e-114	2.18447e-110	OPC	Znhit6
0.703772	1.79185e-114	2.70642e-110	OPC	Aprt
0.814214	2.9304e-114	4.42608e-110	OPC	Os9
0.576399	1.24719e-113	1.88375e-109	OPC	Pcgf5
0.872897	1.28823e-113	1.94574e-109	OPC	Txn1
0.73227	3.5359e-113	5.34063e-109	OPC	Gsk3b
0.925595	6.01888e-113	9.09091e-109	OPC	Glud1
0.699529	2.5001e-112	3.77614e-108	OPC	Negr1
0.865644	7.14007e-112	1.07844e-107	OPC	Srgap1
0.7016	3.16594e-111	4.78184e-107	OPC	Ccnd3
0.775292	4.87315e-111	7.36041e-107	OPC	Txndc15
0.885836	1.35151e-110	2.04132e-106	OPC	Cbx5
0.613175	1.46966e-110	2.21977e-106	OPC	Lrrc4
0.894311	1.49645e-110	2.26024e-106	OPC	Jun
0.781449	5.50878e-109	8.32046e-105	OPC	Kifap3
0.833619	2.03193e-108	3.06903e-104	OPC	Ptms
0.693546	2.16916e-108	3.2763e-104	OPC	Irak1bp1
0.603186	4.51029e-108	6.81235e-104	OPC	Vapa
0.793239	4.68194e-108	7.0716e-104	OPC	Phf14
0.661046	2.30587e-107	3.48278e-103	OPC	B230354K17Rik
0.784247	8.49661e-106	1.28333e-101	OPC	Tusc3
0.670442	2.71155e-105	4.09552e-101	OPC	Aldh2
0.789544	8.03538e-105	1.21366e-100	OPC	Nptn
0.508252	9.17161e-105	1.38528e-100	OPC	Csmd2
0.706877	2.36096e-104	3.56599e-100	OPC	Chchd6
0.795667	7.36793e-104	1.11285e-99	OPC	Cdk4
0.816428	4.36743e-103	6.59656e-99	OPC	Tmem167
0.813195	4.99186e-103	7.53971e-99	OPC	Cbr1
0.765928	1.07842e-101	1.62884e-97	OPC	Nme1
0.740345	1.44371e-101	2.18058e-97	OPC	Cnrip1
0.86031	2.60275e-101	3.9312e-97	OPC	Hif1a
0.691507	1.68173e-100	2.54008e-96	OPC	Rasa2
0.600858	2.03141e-100	3.06824e-96	OPC	Canx
0.568124	3.01613e-100	4.55556e-96	OPC	Fuca2
0.639365	4.02568e-100	6.08039e-96	OPC	Mthfd2l
0.710685	4.11928e-100	6.22177e-96	OPC	Caskin2
0.711739	4.32206e-100	6.52804e-96	OPC	Sar1b
0.76708	7.86646e-100	1.18815e-95	OPC	Vdac1
0.705981	8.60293e-100	1.29939e-95	OPC	Pkm
0.884675	2.41635e-99	3.64966e-95	OPC	S100a6
0.56037	3.91551e-99	5.91398e-95	OPC	Gnas
0.64307	3.11393e-98	4.70328e-94	OPC	Tanc2
0.773454	1.1681e-97	1.7643e-93	OPC	Tut4
0.775097	2.12016e-97	3.20229e-93	OPC	Mob4
0.686814	3.52369e-97	5.32219e-93	OPC	Erp29
0.546028	4.38348e-97	6.62081e-93	OPC	Gm44235
0.630371	5.27393e-97	7.96574e-93	OPC	Ccl25
0.557519	8.68486e-97	1.31176e-92	OPC	Efs
0.682183	1.66789e-96	2.51919e-92	OPC	Zfp30
0.682733	4.85716e-96	7.33626e-92	OPC	Apex1
0.745569	5.41081e-96	8.17249e-92	OPC	Cald1
0.662741	6.32853e-96	9.55861e-92	OPC	Pnn
0.78243	1.4144e-95	2.1363e-91	OPC	Uqcc2
0.609343	3.61481e-95	5.45981e-91	OPC	Psip1
0.78055	6.39715e-95	9.66226e-91	OPC	Zmiz1
0.840628	1.19199e-94	1.80038e-90	OPC	Uchl3
0.787506	2.91977e-94	4.41003e-90	OPC	Tmem63b
0.689707	1.03081e-93	1.55694e-89	OPC	Tra2a
0.587759	1.87755e-93	2.83585e-89	OPC	Col9a3
0.734449	3.88957e-93	5.87481e-89	OPC	Prkcb
0.686399	4.28252e-92	6.46832e-88	OPC	Ptov1
0.785472	3.55858e-91	5.37488e-87	OPC	H2afy
0.657229	4.09299e-91	6.18205e-87	OPC	Arhgef9
0.474817	4.20199e-91	6.34669e-87	OPC	Cyfip2
0.721329	1.36964e-90	2.0687e-86	OPC	Ddost
0.724388	1.90973e-90	2.88446e-86	OPC	Ccnq
0.70656	3.8246e-90	5.77668e-86	OPC	Tmem132b
0.767636	4.23256e-90	6.39286e-86	OPC	Setd5
0.603233	6.71166e-90	1.01373e-85	OPC	Pnisr
0.667745	6.8357e-90	1.03246e-85	OPC	Gm10033
0.702843	7.03671e-89	1.06282e-84	OPC	Cpne3
0.711595	1.18813e-88	1.79455e-84	OPC	Gpr85
0.692341	1.20899e-88	1.82605e-84	OPC	Hip1r
0.673248	3.09261e-88	4.67108e-84	OPC	Usp3
0.743048	3.62824e-88	5.4801e-84	OPC	Hsd17b12
0.667206	3.8708e-88	5.84646e-84	OPC	Krtcap2
0.584471	6.86454e-88	1.03682e-83	OPC	Lrrc8a
0.744013	1.1719e-87	1.77004e-83	OPC	Rheb
0.542092	2.70744e-87	4.08932e-83	OPC	Syne2
0.758131	3.0434e-87	4.59675e-83	OPC	Top2b
0.611326	3.93668e-87	5.94596e-83	OPC	Dlgap4
0.669124	1.17938e-86	1.78133e-82	OPC	Klhl7
0.736027	3.70001e-86	5.58849e-82	OPC	Wdr1
0.6905	5.54339e-86	8.37274e-82	OPC	Phf6
0.557016	5.87714e-86	8.87683e-82	OPC	Csf2ra
0.760437	1.63952e-85	2.47633e-81	OPC	Rbmx
0.526783	3.38953e-85	5.11954e-81	OPC	Grik5
0.682199	1.15811e-84	1.7492e-80	OPC	Itgav
0.654041	3.90099e-84	5.89206e-80	OPC	Pigx
0.517526	5.00039e-84	7.55259e-80	OPC	Vangl2
0.454592	2.18655e-83	3.30257e-79	OPC	Adgrl1
0.518457	2.9669e-83	4.48121e-79	OPC	Faap20
0.292826	3.83116e-83	5.78659e-79	OPC	Pfn2
0.714584	4.31712e-83	6.52057e-79	OPC	Mdga2
0.71788	7.40278e-83	1.11812e-78	OPC	Prdx5
0.684929	1.15504e-82	1.74458e-78	OPC	Lrrtm2
0.683825	1.2662e-82	1.91247e-78	OPC	Krt10
0.55527	1.43244e-82	2.16355e-78	OPC	Hnrnpa2b1
0.749485	1.67968e-82	2.53699e-78	OPC	Rab11a
0.740825	4.83297e-82	7.29972e-78	OPC	Evi5l
0.55689	6.36061e-82	9.60707e-78	OPC	Pdlim5
0.677857	7.36971e-82	1.11312e-77	OPC	Irf2bpl
0.818077	1.78985e-81	2.7034e-77	OPC	Agfg1
0.498943	2.74549e-81	4.14679e-77	OPC	Tcf4
0.712523	1.04915e-80	1.58464e-76	OPC	Txnrd1
0.675517	1.24929e-80	1.88693e-76	OPC	Stk38
0.743007	2.24989e-80	3.39823e-76	OPC	Tm2d3
0.751971	2.29938e-80	3.47299e-76	OPC	Ergic3
0.785486	5.5948e-80	8.45038e-76	OPC	Tbca
0.738461	6.51351e-80	9.838e-76	OPC	Srsf10
0.694558	8.77032e-80	1.32467e-75	OPC	Ttyh1
0.668753	1.63761e-79	2.47345e-75	OPC	6430590A07Rik
0.711028	4.85394e-79	7.33139e-75	OPC	Ssb
0.710609	2.53819e-78	3.83369e-74	OPC	Hs2st1
0.768665	3.74074e-78	5.65001e-74	OPC	Thoc7
0.574108	1.22394e-77	1.84864e-73	OPC	Pip4p2
0.687016	1.88987e-77	2.85447e-73	OPC	Hnrnpr
0.744483	3.36637e-77	5.08457e-73	OPC	P4ha1
0.747726	5.75007e-77	8.6849e-73	OPC	Prex1
0.60397	9.67497e-77	1.46131e-72	OPC	Dhx36
0.504624	8.09618e-76	1.22285e-71	OPC	Acap3
0.785856	2.82457e-75	4.26623e-71	OPC	Peg3
0.521774	4.42419e-75	6.68229e-71	OPC	C130071C03Rik
0.660709	5.7511e-75	8.68647e-71	OPC	Srpk1
0.682529	6.68041e-75	1.00901e-70	OPC	Asap2
0.390213	9.77082e-75	1.47578e-70	OPC	Atp6v0c
0.483622	4.3565e-74	6.58005e-70	OPC	Snrnp70
0.689244	3.39659e-73	5.13021e-69	OPC	Hjurp
0.561912	4.87349e-73	7.36092e-69	OPC	Arf5
0.571818	2.01526e-72	3.04384e-68	OPC	Prkar2a
0.703378	3.0413e-72	4.59357e-68	OPC	Abhd12
0.613279	4.20929e-72	6.35771e-68	OPC	Psme1
0.568879	1.35443e-71	2.04574e-67	OPC	Zkscan1
0.611417	2.44934e-71	3.69949e-67	OPC	Dut
0.260009	3.01553e-71	4.55466e-67	OPC	Cd9
0.611338	3.82834e-71	5.78233e-67	OPC	Zranb2
0.681141	4.79995e-71	7.24984e-67	OPC	Ddx50
0.451609	6.56847e-71	9.92102e-67	OPC	Cox8a
0.702008	1.81867e-70	2.74692e-66	OPC	Tmx1
0.55786	2.39952e-70	3.62424e-66	OPC	Uqcrb
0.609263	2.53619e-70	3.83066e-66	OPC	Scmh1
0.535846	3.8172e-70	5.7655e-66	OPC	B2m
0.528079	4.23397e-70	6.39498e-66	OPC	Serp2
0.683148	5.8794e-70	8.88025e-66	OPC	Sec11a
0.578902	7.02489e-70	1.06104e-65	OPC	Syngr1
0.689405	8.88188e-70	1.34152e-65	OPC	Snrpa1
0.485735	9.80344e-70	1.48071e-65	OPC	Naca
0.723343	1.66488e-69	2.51463e-65	OPC	Tm9sf4
0.703283	2.39812e-69	3.62211e-65	OPC	Snap47
0.702669	3.81232e-69	5.75813e-65	OPC	Tmco3
0.684782	3.8786e-69	5.85824e-65	OPC	Hnrnpa3
0.541954	4.3172e-69	6.5207e-65	OPC	Nalcn
0.519993	7.57574e-69	1.14424e-64	OPC	Ndufc2
0.647785	2.71784e-68	4.10502e-64	OPC	Nop58
0.730051	4.98865e-68	7.53486e-64	OPC	Asah1
0.654181	5.4847e-68	8.28409e-64	OPC	Arhgap35
0.717491	1.72564e-67	2.6064e-63	OPC	Snrpe
0.483273	1.88225e-67	2.84295e-63	OPC	Adgrb1
0.71185	1.91535e-67	2.89294e-63	OPC	Nae1
0.605035	2.02213e-67	3.05422e-63	OPC	Sh3bgrl
0.678679	3.44551e-67	5.2041e-63	OPC	Ccnh
0.499296	5.68829e-67	8.59159e-63	OPC	Satb1
0.560831	6.8847e-67	1.03987e-62	OPC	Pnmal1
0.595141	1.05622e-66	1.59531e-62	OPC	Abcg2
0.660384	1.41019e-66	2.12995e-62	OPC	Psmg2
0.671385	1.555e-66	2.34868e-62	OPC	Svbp
0.551462	2.37758e-66	3.5911e-62	OPC	Serbp1
0.649175	1.44102e-65	2.17652e-61	OPC	Clstn1
0.525993	2.9436e-65	4.44601e-61	OPC	Arf4
0.667991	5.05646e-65	7.63728e-61	OPC	Srek1
0.539731	5.44854e-65	8.22947e-61	OPC	Npm1
0.535236	7.44211e-65	1.12406e-60	OPC	2810001G20Rik
0.732391	1.01506e-64	1.53315e-60	OPC	Camk2n1
0.656487	1.51057e-64	2.28157e-60	OPC	Sash1
0.569649	4.14399e-64	6.25909e-60	OPC	Cdh11
0.508749	8.56659e-64	1.2939e-59	OPC	Pgp
0.649238	3.01117e-63	4.54807e-59	OPC	Zwint
0.610691	7.70045e-63	1.16308e-58	OPC	Ssbp2
0.704056	6.81614e-62	1.02951e-57	OPC	Zmym4
0.722688	1.02217e-61	1.54388e-57	OPC	Ube2s
0.495001	1.72926e-61	2.61187e-57	OPC	Snx3
0.620613	1.774e-61	2.67945e-57	OPC	Lrrn1
0.515566	2.23359e-61	3.37361e-57	OPC	Gnb5
0.621109	3.30231e-61	4.9878e-57	OPC	Bclaf1
0.630799	5.70859e-61	8.62226e-57	OPC	Thsd7a
0.257637	7.38205e-61	1.11499e-56	OPC	Mpzl1
0.579816	7.70948e-61	1.16444e-56	OPC	4632427E13Rik
0.628216	9.61171e-61	1.45175e-56	OPC	Bicd1
0.466689	1.0691e-60	1.61477e-56	OPC	Mycbp2
0.603115	3.93929e-60	5.9499e-56	OPC	Npdc1
0.575932	5.16248e-60	7.7974e-56	OPC	B3gat1
0.50393	5.70552e-60	8.61762e-56	OPC	Cox6b1
0.598399	9.6241e-60	1.45362e-55	OPC	Tnpo1
0.650575	1.24407e-59	1.87905e-55	OPC	2810013P06Rik
0.557863	1.51695e-59	2.2912e-55	OPC	Trim32
0.389592	1.76838e-59	2.67096e-55	OPC	Selenof
0.545761	2.28516e-59	3.4515e-55	OPC	Mcur1
0.598149	4.45373e-59	6.72691e-55	OPC	Rars
0.654507	6.19869e-59	9.3625e-55	OPC	Sppl2a
0.543841	2.72073e-58	4.1094e-54	OPC	Arhgap12
0.489296	3.7962e-58	5.73378e-54	OPC	C1galt1
0.539444	4.69816e-58	7.09611e-54	OPC	Kif3a
0.655523	1.31238e-57	1.98222e-53	OPC	Mocs2
0.656415	1.67259e-57	2.52627e-53	OPC	Rab12
0.612446	1.75329e-57	2.64817e-53	OPC	Tmem263
0.687324	3.11801e-57	4.70944e-53	OPC	Anp32e
0.640613	5.07969e-57	7.67237e-53	OPC	Sdcbp
0.644071	5.1336e-57	7.75379e-53	OPC	Glg1
0.268472	6.16819e-57	9.31643e-53	OPC	Apoe
0.611685	7.07641e-57	1.06882e-52	OPC	Lrrc4b
0.617452	8.32132e-57	1.25685e-52	OPC	Nol11
0.495628	9.97273e-56	1.50628e-51	OPC	Eid2b
0.499385	1.05147e-55	1.58814e-51	OPC	Bri3bp
0.592972	1.34359e-55	2.02936e-51	OPC	Bax
0.654018	4.18068e-55	6.3145e-51	OPC	Tafa5
0.639576	9.15536e-55	1.38283e-50	OPC	Cnn3
0.514021	1.04954e-54	1.58522e-50	OPC	Nipa2
0.536013	2.28563e-54	3.45222e-50	OPC	Rin2
0.501369	2.36071e-54	3.56562e-50	OPC	Agl
0.559169	2.48642e-54	3.75549e-50	OPC	Alg2
0.615236	9.95028e-54	1.50289e-49	OPC	Mrps14
0.60341	1.12098e-53	1.69312e-49	OPC	Sae1
0.666385	1.38803e-53	2.09649e-49	OPC	Klhl9
0.539459	1.89094e-53	2.85608e-49	OPC	Prkra
0.588437	2.12523e-53	3.20995e-49	OPC	Nsf
0.614705	2.60591e-53	3.93597e-49	OPC	Mtss1
0.606677	2.85604e-53	4.31376e-49	OPC	Usp10
0.606693	5.38742e-53	8.13715e-49	OPC	Srpk2
0.547224	8.91301e-53	1.34622e-48	OPC	Atp13a2
0.615181	1.47787e-52	2.23217e-48	OPC	Abi2
0.600714	1.54332e-52	2.33102e-48	OPC	Hmgn3
0.621714	1.84228e-52	2.78258e-48	OPC	Rpl10a
0.630998	2.45706e-52	3.71114e-48	OPC	Vezf1
0.60817	4.71433e-52	7.12053e-48	OPC	Spire1
0.540021	4.98143e-52	7.52395e-48	OPC	Ppm1l
0.656249	5.4838e-52	8.28273e-48	OPC	Sdf2l1
0.624964	6.31047e-52	9.53134e-48	OPC	Eef1akmt1
0.606649	7.22435e-52	1.09117e-47	OPC	Rpp25l
0.632508	1.20228e-51	1.81593e-47	OPC	Fut8
0.615148	1.59705e-51	2.41219e-47	OPC	Bscl2
0.578108	1.66822e-51	2.51968e-47	OPC	Fzd3
0.530269	1.78748e-51	2.69981e-47	OPC	Psmb5
0.530331	2.36173e-51	3.56716e-47	OPC	Rfx7
0.615008	2.75807e-51	4.16579e-47	OPC	Me1
0.581091	3.41784e-51	5.1623e-47	OPC	Mesd
0.57724	3.46062e-51	5.22692e-47	OPC	Wasf1
0.554028	5.24292e-51	7.91891e-47	OPC	Mdh1
0.599357	7.71913e-51	1.1659e-46	OPC	Cox20
0.579966	7.98555e-51	1.20614e-46	OPC	Smim10l1
0.395621	1.40438e-50	2.12118e-46	OPC	Dock4
0.488276	1.51018e-50	2.28098e-46	OPC	Crlf3
0.615181	3.16162e-50	4.77531e-46	OPC	Dcun1d5
0.590943	3.62432e-50	5.47417e-46	OPC	Mtpn
0.588542	4.07613e-50	6.15658e-46	OPC	Tram1
0.571795	4.24171e-50	6.40667e-46	OPC	Tmem29
0.562679	6.41031e-50	9.68213e-46	OPC	Sdhaf4
0.589283	8.15505e-50	1.23174e-45	OPC	Sf3b6
0.669324	1.90782e-49	2.88157e-45	OPC	Mrps7
0.547024	3.28006e-49	4.9542e-45	OPC	Zfp322a
0.629647	3.50041e-49	5.28702e-45	OPC	Zmpste24
0.584842	6.07807e-49	9.18032e-45	OPC	Mrps5
0.580989	1.00617e-48	1.51973e-44	OPC	Oxct1
0.584681	1.12387e-48	1.69749e-44	OPC	Ogt
0.687831	1.95682e-48	2.95558e-44	OPC	Acadsb
0.560792	2.04904e-48	3.09487e-44	OPC	Nono
0.589852	2.33254e-48	3.52308e-44	OPC	Smox
0.552219	2.40521e-48	3.63283e-44	OPC	Tmed5
0.62846	4.07308e-48	6.15198e-44	OPC	Ppp1r9a
0.516591	4.42527e-48	6.68393e-44	OPC	Cntln
0.624485	7.4374e-48	1.12334e-43	OPC	Pgls
0.539333	1.00353e-47	1.51573e-43	OPC	Cpsf6
0.377843	1.4259e-47	2.15368e-43	OPC	Rab14
0.655892	1.84783e-47	2.79097e-43	OPC	Gmps
0.553756	1.88139e-47	2.84164e-43	OPC	Tle4
0.61489	2.24179e-47	3.386e-43	OPC	Smarcb1
0.512564	2.29277e-47	3.46299e-43	OPC	AI506816
0.569585	2.59692e-47	3.92239e-43	OPC	Tigd2
0.460943	2.77991e-47	4.19878e-43	OPC	Zfp612
0.572871	3.2446e-47	4.90064e-43	OPC	Fkbp2
0.604098	3.61297e-47	5.45702e-43	OPC	Zc3h15
0.602865	4.63359e-47	6.99858e-43	OPC	Pgrmc1
0.598984	6.36444e-47	9.61286e-43	OPC	Acat1
0.564524	1.74262e-46	2.63205e-42	OPC	Tceal8
0.579864	4.66027e-46	7.03888e-42	OPC	Hacd3
0.545474	4.87209e-46	7.35881e-42	OPC	Soga3
0.594659	8.74553e-46	1.32092e-41	OPC	Sdf2
0.591927	8.78488e-46	1.32687e-41	OPC	Ccnt2
0.647443	1.31401e-45	1.98468e-41	OPC	Smarcc1
0.602807	1.61726e-45	2.44272e-41	OPC	Dtd1
0.487647	1.7941e-45	2.70981e-41	OPC	Tmed9
0.452797	1.85129e-45	2.79618e-41	OPC	Srsf11
0.423771	2.04753e-45	3.0926e-41	OPC	Hnrnpu
0.494967	2.75298e-45	4.1581e-41	OPC	Atp2b1
0.535487	5.25361e-45	7.93505e-41	OPC	Slc25a5
0.563421	7.04445e-45	1.06399e-40	OPC	Thoc1
0.545224	9.24534e-45	1.39642e-40	OPC	Ccser2
0.557176	1.1279e-44	1.70358e-40	OPC	Prmt1
0.498751	1.244e-44	1.87894e-40	OPC	Ncoa1
0.546865	2.04547e-44	3.08948e-40	OPC	Ate1
0.578131	2.86686e-44	4.3301e-40	OPC	Cyfip1
0.562917	3.05105e-44	4.60831e-40	OPC	Hdgfl3
0.47752	3.27343e-44	4.94419e-40	OPC	Tor2a
0.550224	4.53984e-44	6.85698e-40	OPC	Btbd7
0.574487	4.56731e-44	6.89846e-40	OPC	Med10
0.45487	5.63422e-44	8.50993e-40	OPC	Cox5a
0.503473	8.07153e-44	1.21912e-39	OPC	Rsu1
0.620736	9.05795e-44	1.36811e-39	OPC	Golga1
0.612769	1.15355e-43	1.74232e-39	OPC	Arl3
0.522245	1.76757e-43	2.66974e-39	OPC	Cnot6
0.5627	2.39892e-43	3.62332e-39	OPC	Ier3ip1
0.560135	3.44194e-43	5.1987e-39	OPC	Arl6ip5
0.588214	4.10139e-43	6.19475e-39	OPC	Syncrip
0.578962	6.59935e-43	9.96765e-39	OPC	Spred1
0.402343	9.58948e-43	1.4484e-38	OPC	Sem1
0.519945	2.08534e-42	3.1497e-38	OPC	Vgll4
0.621721	2.17558e-42	3.286e-38	OPC	Zc3h14
0.559909	2.66104e-42	4.01923e-38	OPC	Dipk1a
0.569853	4.02904e-42	6.08546e-38	OPC	Ifi27
0.568868	4.83657e-42	7.30516e-38	OPC	Brd8
0.548594	6.31904e-42	9.54428e-38	OPC	Ssbp1
0.568089	7.95409e-42	1.20139e-37	OPC	Zfp950
0.600929	8.17083e-42	1.23412e-37	OPC	Mindy2
0.505451	8.68195e-42	1.31132e-37	OPC	Ogfrl1
0.467311	9.03964e-42	1.36535e-37	OPC	Ttc14
0.4911	1.07009e-41	1.61626e-37	OPC	Ssr2
0.480068	1.24351e-41	1.8782e-37	OPC	Scand1
0.507993	1.30893e-41	1.97701e-37	OPC	Capza2
0.565324	1.41045e-41	2.13034e-37	OPC	Rpn2
0.54314	1.72328e-41	2.60284e-37	OPC	Znrd1
0.451323	1.9645e-41	2.96718e-37	OPC	Crtc3
0.500009	2.10766e-41	3.18342e-37	OPC	Parp2
0.522752	2.29814e-41	3.47111e-37	OPC	Pabpn1
0.57989	3.69163e-41	5.57584e-37	OPC	Lsm6
0.37948	4.37695e-41	6.61094e-37	OPC	Mtdh
0.546204	4.63007e-41	6.99325e-37	OPC	Pcmtd2
0.604177	6.62128e-41	1.00008e-36	OPC	Cdk2ap1
0.526492	8.85032e-41	1.33675e-36	OPC	Wdr33
0.579212	1.21201e-40	1.83061e-36	OPC	Mrpl42
0.497101	1.2176e-40	1.83906e-36	OPC	Akap9
0.582791	1.22912e-40	1.85646e-36	OPC	Usp14
0.530192	1.30889e-40	1.97694e-36	OPC	Ndufaf4
0.543326	2.16715e-40	3.27326e-36	OPC	Psmd6
0.426842	6.38529e-40	9.64434e-36	OPC	H2-K1
0.562805	7.47687e-40	1.12931e-35	OPC	Dnajc1
0.48078	8.00614e-40	1.20925e-35	OPC	Tiparp
0.449993	8.27672e-40	1.25012e-35	OPC	Nectin3
0.539728	1.01285e-39	1.52981e-35	OPC	Prmt2
0.56266	1.29344e-39	1.95362e-35	OPC	Rad23b
0.49128	4.0063e-39	6.05112e-35	OPC	Pkn2
0.449357	4.07073e-39	6.14843e-35	OPC	Nedd4
0.560994	4.69914e-39	7.09759e-35	OPC	Hdac2
0.596594	5.44652e-39	8.22643e-35	OPC	Tgs1
0.470103	7.87792e-39	1.18988e-34	OPC	Mff
0.497757	9.97519e-39	1.50665e-34	OPC	Ccdc85b
0.520408	1.61487e-38	2.43909e-34	OPC	Ptbp3
0.520837	1.96325e-38	2.96529e-34	OPC	Zfp68
0.497616	2.10476e-38	3.17904e-34	OPC	Sub1
0.528429	2.14811e-38	3.24451e-34	OPC	Cacna2d1
0.548914	2.78838e-38	4.21157e-34	OPC	Cd320
0.569409	4.71757e-38	7.12542e-34	OPC	Pak1ip1
0.41125	5.57304e-38	8.41752e-34	OPC	Sf3b1
0.539847	6.01696e-38	9.08802e-34	OPC	Xrn2
0.562765	1.02656e-37	1.55052e-33	OPC	Hpf1
0.437595	1.5777e-37	2.38295e-33	OPC	Tax1bp1
0.497704	1.91935e-37	2.89899e-33	OPC	Snx1
0.520775	2.2414e-37	3.38542e-33	OPC	Psmd11
0.553627	2.3343e-37	3.52572e-33	OPC	Yeats4
0.434699	2.63482e-37	3.97964e-33	OPC	Slc30a5
0.422667	4.09131e-37	6.17952e-33	OPC	Eif4ebp2
0.532353	4.52194e-37	6.82993e-33	OPC	Hspa13
0.349546	4.73336e-37	7.14926e-33	OPC	Rps11
0.417167	4.96841e-37	7.50429e-33	OPC	Gnb4
0.342783	5.15014e-37	7.77877e-33	OPC	Ndufa13
0.395154	5.71737e-37	8.63552e-33	OPC	Rbm25
0.544627	6.05186e-37	9.14073e-33	OPC	Abcd3
0.519553	6.91748e-37	1.04482e-32	OPC	Ccdc28b
0.535434	8.30089e-37	1.25377e-32	OPC	Taf15
0.464232	9.62429e-37	1.45365e-32	OPC	Cct3
0.476314	1.14884e-36	1.73521e-32	OPC	St3gal5
0.482734	1.58618e-36	2.39577e-32	OPC	Ube3a
0.411778	1.60547e-36	2.4249e-32	OPC	Man1a2
0.511617	1.73681e-36	2.62328e-32	OPC	Mtch2
0.467745	1.79975e-36	2.71834e-32	OPC	Cspp1
0.552592	1.89086e-36	2.85596e-32	OPC	Srsf1
0.594718	2.18965e-36	3.30725e-32	OPC	Mif4gd
0.532635	4.75928e-36	7.18842e-32	OPC	Hnrnpa1
0.546038	5.90266e-36	8.91538e-32	OPC	Myef2
0.534774	6.40264e-36	9.67055e-32	OPC	Pam
0.53385	7.19329e-36	1.08647e-31	OPC	Kif2a
0.494502	7.55821e-36	1.14159e-31	OPC	Cct8
0.428696	1.02176e-35	1.54327e-31	OPC	Tspyl4
0.418866	1.04235e-35	1.57437e-31	OPC	Srsf7
0.534605	1.70215e-35	2.57092e-31	OPC	Kpna4
0.555146	2.459e-35	3.71407e-31	OPC	Galnt1
0.553329	2.61635e-35	3.95174e-31	OPC	Nceh1
0.593408	3.77907e-35	5.70791e-31	OPC	Nasp
0.501232	4.14353e-35	6.25838e-31	OPC	Cby1
0.507561	4.67769e-35	7.06518e-31	OPC	Naa35
0.552702	6.55427e-35	9.89957e-31	OPC	Ebpl
0.43984	9.08256e-35	1.37183e-30	OPC	Vdac3
0.451393	1.0575e-34	1.59725e-30	OPC	Herc1
0.482164	1.11128e-34	1.67847e-30	OPC	Nfia
0.493457	1.24539e-34	1.88104e-30	OPC	Slc39a6
0.449598	1.32687e-34	2.00411e-30	OPC	Asphd2
0.493483	1.86864e-34	2.8224e-30	OPC	Ctdspl2
0.513311	1.87288e-34	2.8288e-30	OPC	Ttc4
0.472429	2.00057e-34	3.02167e-30	OPC	Ndufa5
0.566914	2.98067e-34	4.50201e-30	OPC	Smchd1
0.464538	3.33558e-34	5.03807e-30	OPC	Tsn
0.512424	3.43803e-34	5.1928e-30	OPC	Sptan1
0.524567	4.18388e-34	6.31934e-30	OPC	Fam92a
0.545046	7.20543e-34	1.08831e-29	OPC	Tceal1
0.499892	8.06288e-34	1.21782e-29	OPC	Stag1
0.50694	8.58386e-34	1.29651e-29	OPC	Nhp2
0.535557	9.84081e-34	1.48636e-29	OPC	4833420G17Rik
0.570428	1.06543e-33	1.60922e-29	OPC	Nsd2
0.507993	1.09237e-33	1.64992e-29	OPC	Chd9
0.525578	1.11745e-33	1.68779e-29	OPC	Creg1
0.471809	1.94122e-33	2.93202e-29	OPC	Vezt
0.45633	2.4213e-33	3.65714e-29	OPC	Zfp157
0.505713	2.67537e-33	4.04088e-29	OPC	Rnps1
0.514307	3.3137e-33	5.00501e-29	OPC	Crot
0.494434	3.95786e-33	5.97796e-29	OPC	Bbip1
0.457749	4.98793e-33	7.53377e-29	OPC	Nifk
0.440265	5.06963e-33	7.65717e-29	OPC	Slc24a5
0.471546	5.58822e-33	8.44045e-29	OPC	Unc5c
0.420584	7.46667e-33	1.12777e-28	OPC	Macf1
0.521637	1.30393e-32	1.96946e-28	OPC	Sbf2
0.480163	1.62473e-32	2.45399e-28	OPC	Vars
0.527116	1.63285e-32	2.46625e-28	OPC	Kidins220
0.511153	1.742e-32	2.63112e-28	OPC	Tmco1
0.448031	2.4456e-32	3.69384e-28	OPC	Cdc16
0.528819	3.6308e-32	5.48397e-28	OPC	Ranbp1
0.448834	4.18842e-32	6.32619e-28	OPC	Pak3
0.511291	4.82879e-32	7.2934e-28	OPC	Phb2
0.42634	6.22477e-32	9.4019e-28	OPC	Ncor1
0.412418	2.41591e-31	3.64899e-27	OPC	5330434G04Rik
0.523854	4.30031e-31	6.49519e-27	OPC	Tceal9
0.515291	4.41738e-31	6.67202e-27	OPC	Kmt2a
0.490699	8.37042e-31	1.26427e-26	OPC	Zfp451
0.505185	8.90806e-31	1.34547e-26	OPC	Rbbp6
0.42374	8.92204e-31	1.34759e-26	OPC	Atrx
0.481888	1.08776e-30	1.64296e-26	OPC	Mrpl50
0.47316	1.0945e-30	1.65313e-26	OPC	Stt3b
0.455197	1.27535e-30	1.92629e-26	OPC	Nkx2-2
0.528359	1.36199e-30	2.05715e-26	OPC	Tcaf1
0.474813	1.5316e-30	2.31333e-26	OPC	Irf2bp1
0.419159	1.93297e-30	2.91955e-26	OPC	Gin1
0.363446	2.43775e-30	3.68197e-26	OPC	Atp2a2
0.466234	2.49167e-30	3.76343e-26	OPC	Glrx3
0.516417	2.51908e-30	3.80482e-26	OPC	R3hdm2
0.452766	2.52744e-30	3.81745e-26	OPC	Psma4
0.406216	3.87043e-30	5.84589e-26	OPC	Ywhab
0.495042	5.01742e-30	7.57831e-26	OPC	Sec61b
0.469413	5.67841e-30	8.57667e-26	OPC	Stim2
0.493618	5.69409e-30	8.60036e-26	OPC	Cnot4
0.359413	5.94711e-30	8.98251e-26	OPC	Prpf4b
0.522665	6.35381e-30	9.59679e-26	OPC	Zfp318
0.322483	6.45736e-30	9.7532e-26	OPC	Cdv3
0.409468	7.5821e-30	1.1452e-25	OPC	Rnf144a
0.416825	8.17806e-30	1.23521e-25	OPC	Coprs
0.538787	8.29587e-30	1.25301e-25	OPC	Erh
0.443735	9.08037e-30	1.3715e-25	OPC	Sumo1
0.424948	1.11109e-29	1.67819e-25	OPC	Ndufa8
0.507143	1.12363e-29	1.69713e-25	OPC	Rbm26
0.39838	1.16236e-29	1.75563e-25	OPC	Calm2
0.49403	1.19402e-29	1.80345e-25	OPC	Maco1
0.457244	1.3219e-29	1.99659e-25	OPC	Dnajb11
0.391091	1.69509e-29	2.56027e-25	OPC	Hnrnpdl
0.459223	2.19547e-29	3.31604e-25	OPC	1110004F10Rik
0.489748	2.4083e-29	3.6375e-25	OPC	Pfdn1
0.445538	2.47196e-29	3.73366e-25	OPC	Zfp770
0.471553	2.72593e-29	4.11724e-25	OPC	Slc35a1
0.406576	4.0152e-29	6.06455e-25	OPC	Mrpl16
0.472973	4.46032e-29	6.73687e-25	OPC	Zfp329
0.513945	4.9954e-29	7.54505e-25	OPC	Extl2
0.462524	5.53778e-29	8.36427e-25	OPC	Jmjd1c
0.483058	5.76903e-29	8.71354e-25	OPC	Gpx1
0.460782	5.96563e-29	9.01049e-25	OPC	Prdx6
0.515431	7.14002e-29	1.07843e-24	OPC	Mrps16
0.435915	8.22583e-29	1.24243e-24	OPC	Ift57
0.432252	9.23617e-29	1.39503e-24	OPC	Vps13a
0.516717	1.05112e-28	1.58761e-24	OPC	Snrpf
0.49766	1.26622e-28	1.9125e-24	OPC	Mettl26
0.465427	1.39493e-28	2.10691e-24	OPC	Creld2
0.364738	1.89777e-28	2.8664e-24	OPC	Atp5a1
0.485243	2.04679e-28	3.09147e-24	OPC	Sh3d19
0.411354	2.46649e-28	3.72539e-24	OPC	Zfp846
0.471853	2.95923e-28	4.46962e-24	OPC	Lactb
0.511134	3.50098e-28	5.28788e-24	OPC	Ube2r2
0.48398	4.01963e-28	6.07126e-24	OPC	Tmem246
0.469019	4.37642e-28	6.61014e-24	OPC	Psmd12
0.471259	4.62299e-28	6.98256e-24	OPC	Zfp260
0.479496	5.14359e-28	7.76888e-24	OPC	Cyc1
0.343433	5.15251e-28	7.78235e-24	OPC	Mpc2
0.475744	7.49658e-28	1.13228e-23	OPC	Bcap29
0.474691	1.02772e-27	1.55227e-23	OPC	1110038F14Rik
0.50419	1.03278e-27	1.55991e-23	OPC	Ube2v2
0.398653	1.15913e-27	1.75075e-23	OPC	Sec22a
0.483386	1.33902e-27	2.02245e-23	OPC	Elavl1
0.490867	1.36911e-27	2.0679e-23	OPC	Hsf2
0.476253	1.40369e-27	2.12013e-23	OPC	Hint2
0.466845	1.44231e-27	2.17847e-23	OPC	Dnm1l
0.262052	1.46617e-27	2.2145e-23	OPC	Atxn7l3b
0.405929	1.54528e-27	2.33399e-23	OPC	Zfp644
0.491935	1.68196e-27	2.54043e-23	OPC	Mgat2
0.420957	1.90926e-27	2.88375e-23	OPC	Ctnna2
0.439694	2.0814e-27	3.14374e-23	OPC	Tmem147
0.388746	2.89728e-27	4.37605e-23	OPC	Cacybp
0.422247	3.64067e-27	5.49886e-23	OPC	Lrrcc1
0.323819	4.7864e-27	7.22938e-23	OPC	Atp5j2
0.510708	5.21018e-27	7.86946e-23	OPC	Med7
0.348827	5.59812e-27	8.4554e-23	OPC	Slc25a3
0.419166	6.29778e-27	9.51217e-23	OPC	Ip6k2
0.413459	6.7068e-27	1.01299e-22	OPC	Cbx3
0.701692	9.28793e-27	1.40285e-22	OPC	H2afx
0.262355	1.19222e-26	1.80072e-22	OPC	H3f3b
0.509308	1.53635e-26	2.32051e-22	OPC	Xbp1
0.49603	1.87457e-26	2.83135e-22	OPC	Exosc7
0.497871	1.8874e-26	2.85073e-22	OPC	Sarnp
0.426928	1.93172e-26	2.91766e-22	OPC	Hk1
0.43553	2.22469e-26	3.36018e-22	OPC	Srsf3
0.349791	2.383e-26	3.59928e-22	OPC	Atp5c1
0.426272	3.08434e-26	4.65859e-22	OPC	Rtn2
0.436325	3.34067e-26	5.04575e-22	OPC	Nck1
0.404528	4.06357e-26	6.13762e-22	OPC	Zfp326
0.486189	4.22027e-26	6.3743e-22	OPC	Eif3e
0.475592	4.71319e-26	7.1188e-22	OPC	Lsm7
0.475648	4.72751e-26	7.14043e-22	OPC	Epc2
0.43076	5.39234e-26	8.14459e-22	OPC	Zfp266
0.483699	5.50787e-26	8.31909e-22	OPC	Rsl1d1
0.427906	5.55948e-26	8.39704e-22	OPC	Atp5g3
0.42395	6.48424e-26	9.7938e-22	OPC	Phf20l1
0.465383	7.8756e-26	1.18953e-21	OPC	Zfp207
0.357119	7.92239e-26	1.1966e-21	OPC	Hspe1
0.425232	8.06799e-26	1.21859e-21	OPC	Pclo
0.517909	8.99027e-26	1.35789e-21	OPC	Ap4s1
0.466571	1.04833e-25	1.5834e-21	OPC	Akr1e1
0.502857	1.2473e-25	1.88392e-21	OPC	Meaf6
0.432732	1.38327e-25	2.08929e-21	OPC	Mkln1
0.447603	1.41678e-25	2.1399e-21	OPC	Pspc1
0.393296	1.87045e-25	2.82513e-21	OPC	Stx16
0.301481	2.25663e-25	3.40841e-21	OPC	Cadm4
0.45441	2.47372e-25	3.7363e-21	OPC	Adam9
0.407483	2.58526e-25	3.90478e-21	OPC	Peli2
0.453799	3.05418e-25	4.61303e-21	OPC	Mrps24
0.522452	3.15272e-25	4.76187e-21	OPC	Dnmt1
0.435714	3.41823e-25	5.16289e-21	OPC	6820431F20Rik
0.499555	5.39568e-25	8.14963e-21	OPC	Tiprl
0.469438	6.61211e-25	9.98693e-21	OPC	Cdh10
0.41276	7.79569e-25	1.17746e-20	OPC	Lman2l
0.440578	8.0793e-25	1.2203e-20	OPC	Ubap2l
0.47474	8.22829e-25	1.2428e-20	OPC	Celf1
0.440961	1.15057e-24	1.73782e-20	OPC	Tmem208
0.456005	1.16694e-24	1.76254e-20	OPC	Ppt1
0.478392	1.47929e-24	2.23433e-20	OPC	Fibp
0.411386	1.98424e-24	2.99699e-20	OPC	Pld3
0.45298	2.22313e-24	3.35782e-20	OPC	Cbx1
0.417301	2.37565e-24	3.58819e-20	OPC	2610008E11Rik
0.487345	2.9036e-24	4.3856e-20	OPC	Map7d2
0.428721	3.72112e-24	5.62039e-20	OPC	Slc25a36
0.422161	4.11269e-24	6.2118e-20	OPC	Nsd1
0.490925	4.31393e-24	6.51576e-20	OPC	Wdr83os
0.437812	5.20535e-24	7.86216e-20	OPC	Ormdl3
0.35223	5.49946e-24	8.30639e-20	OPC	Erg28
0.381402	5.65046e-24	8.53445e-20	OPC	Zdhhc6
0.477991	5.65392e-24	8.53968e-20	OPC	Senp7
0.506446	6.36443e-24	9.61284e-20	OPC	Fmc1
0.442387	6.53865e-24	9.87597e-20	OPC	Ccdc90b
0.413777	6.83824e-24	1.03285e-19	OPC	Rab28
0.302053	7.27044e-24	1.09813e-19	OPC	Rab2a
0.397505	7.62122e-24	1.15111e-19	OPC	Wrb
0.438269	7.67548e-24	1.1593e-19	OPC	0610012G03Rik
0.406179	8.51187e-24	1.28563e-19	OPC	Rbm5
0.440031	9.07602e-24	1.37084e-19	OPC	Ndufs4
0.468515	9.8616e-24	1.4895e-19	OPC	Cebpzos
0.43469	1.24033e-23	1.8734e-19	OPC	Pcyox1l
0.425893	1.37824e-23	2.08169e-19	OPC	Jakmip2
0.50719	1.39858e-23	2.11242e-19	OPC	Tbc1d12
0.425769	1.47288e-23	2.22464e-19	OPC	Impad1
0.433092	1.95144e-23	2.94746e-19	OPC	Lamtor3
0.394922	2.74515e-23	4.14628e-19	OPC	Ndufv2
0.444012	3.02952e-23	4.57579e-19	OPC	Rasa1
0.403957	3.16572e-23	4.78151e-19	OPC	Zup1
0.493761	4.19459e-23	6.3355e-19	OPC	Clint1
0.466221	4.53466e-23	6.84915e-19	OPC	Ptbp2
0.4677	5.0954e-23	7.6961e-19	OPC	Thap12
0.438671	6.16417e-23	9.31037e-19	OPC	Srgap3
0.470672	6.41625e-23	9.69111e-19	OPC	Adprh
0.416813	7.10194e-23	1.07268e-18	OPC	Atp5md
0.383035	7.28342e-23	1.10009e-18	OPC	Gtpbp2
0.445985	7.5338e-23	1.1379e-18	OPC	Mrpl32
0.4233	7.64583e-23	1.15483e-18	OPC	Dhx30
0.422481	7.88936e-23	1.19161e-18	OPC	Wdr12
0.464367	8.40023e-23	1.26877e-18	OPC	Macrod2
0.48213	8.53366e-23	1.28892e-18	OPC	Ndufa1
0.474389	9.18038e-23	1.3866e-18	OPC	Prdx4
0.59563	9.8018e-23	1.48046e-18	OPC	Tmpo
0.422522	1.03424e-22	1.56212e-18	OPC	Cuedc1
0.411727	1.32321e-22	1.99858e-18	OPC	Pigt
0.400157	1.55279e-22	2.34534e-18	OPC	Prxl2b
0.401637	1.62227e-22	2.45028e-18	OPC	Zfp386
0.302434	1.73834e-22	2.62558e-18	OPC	Psma2
0.435312	2.49435e-22	3.76747e-18	OPC	Vegfb
0.391688	2.54366e-22	3.84194e-18	OPC	Timm21
0.396339	2.58806e-22	3.90901e-18	OPC	Cplane1
0.290477	3.10688e-22	4.69263e-18	OPC	Rpl18
0.397131	3.93292e-22	5.94029e-18	OPC	Rnf208
0.284941	4.26142e-22	6.43645e-18	OPC	Spag9
0.475054	4.33674e-22	6.55021e-18	OPC	Ppa2
0.385664	4.58264e-22	6.92162e-18	OPC	Pex3
0.350217	5.69833e-22	8.60675e-18	OPC	BC005561
0.427725	5.80865e-22	8.77338e-18	OPC	Pwwp2a
0.467853	6.4304e-22	9.71247e-18	OPC	Glrx5
0.420105	7.66467e-22	1.15767e-17	OPC	Trafd1
0.422242	8.3674e-22	1.26381e-17	OPC	Gt(ROSA)26Sor
0.41932	8.72154e-22	1.3173e-17	OPC	Parp1
0.463007	9.27864e-22	1.40145e-17	OPC	Ppm1g
0.413881	1.02893e-21	1.55409e-17	OPC	Dnaja2
0.46496	1.10338e-21	1.66654e-17	OPC	Yae1d1
0.3974	1.27154e-21	1.92054e-17	OPC	Hnrnph1
0.473387	1.42894e-21	2.15827e-17	OPC	Timm50
0.327174	1.74256e-21	2.63197e-17	OPC	Sox10
0.338212	1.75431e-21	2.64971e-17	OPC	Luc7l3
0.408392	2.00828e-21	3.0333e-17	OPC	Utp18
0.440799	2.0821e-21	3.14481e-17	OPC	Ift74
0.421676	2.17189e-21	3.28042e-17	OPC	Aldh7a1
0.422953	2.55719e-21	3.86238e-17	OPC	Lims1
0.437625	3.15293e-21	4.76219e-17	OPC	Rpl7l1
0.318726	3.30889e-21	4.99775e-17	OPC	Nisch
0.433485	3.42566e-21	5.17412e-17	OPC	Ptcd2
0.451904	3.92416e-21	5.92705e-17	OPC	Wasl
0.435973	4.03166e-21	6.08942e-17	OPC	Commd2
0.395736	4.06702e-21	6.14282e-17	OPC	Mgat4b
0.442705	4.19555e-21	6.33696e-17	OPC	Morf4l2
0.331638	4.31314e-21	6.51457e-17	OPC	Rps18
0.383914	4.64949e-21	7.0226e-17	OPC	Cox7b
0.435479	4.65183e-21	7.02612e-17	OPC	Zfp148
0.430906	5.40581e-21	8.16493e-17	OPC	Kdelr1
0.313464	1.08067e-20	1.63225e-16	OPC	Ncl
0.289945	1.54571e-20	2.33465e-16	OPC	Atp5e
0.459136	1.63876e-20	2.47518e-16	OPC	Armcx3
0.368076	1.70996e-20	2.58272e-16	OPC	Polr2h
0.381845	1.8228e-20	2.75315e-16	OPC	U2surp
0.403195	1.89957e-20	2.86911e-16	OPC	Syne1
0.397905	2.09366e-20	3.16226e-16	OPC	Bcas2
0.400283	2.1957e-20	3.31638e-16	OPC	Smap1
0.468638	2.51912e-20	3.80488e-16	OPC	Ppp3cb
0.401309	3.0033e-20	4.53618e-16	OPC	Tdg
0.416084	3.49905e-20	5.28496e-16	OPC	Nrbp1
0.598289	3.51608e-20	5.31068e-16	OPC	Selenoh
0.386235	4.18977e-20	6.32823e-16	OPC	Nudt5
0.316223	4.5298e-20	6.84181e-16	OPC	Itgb1
0.390563	4.6392e-20	7.00705e-16	OPC	Fnbp4
0.347718	4.73521e-20	7.15206e-16	OPC	Ndufa11
0.456554	4.9416e-20	7.4638e-16	OPC	Lsm1
0.410714	4.95635e-20	7.48607e-16	OPC	Abat
0.412858	7.0011e-20	1.05745e-15	OPC	Caprin1
0.388333	7.27329e-20	1.09856e-15	OPC	Zfp512
0.402064	8.33938e-20	1.25958e-15	OPC	Snx9
0.463993	8.3954e-20	1.26804e-15	OPC	Mrpl21
0.394499	9.69036e-20	1.46363e-15	OPC	Timm9
0.431348	1.08532e-19	1.63927e-15	OPC	Fkbp3
0.407765	1.13616e-19	1.71606e-15	OPC	Smn1
0.278817	1.1498e-19	1.73666e-15	OPC	Rpl11
0.403179	1.16104e-19	1.75363e-15	OPC	Galnt11
0.452938	1.50359e-19	2.27102e-15	OPC	Pten
0.402729	1.65177e-19	2.49484e-15	OPC	Ifngr1
0.342717	1.72924e-19	2.61185e-15	OPC	4632415L05Rik
0.404653	2.10609e-19	3.18103e-15	OPC	Phax
0.447457	2.18709e-19	3.30338e-15	OPC	Ola1
0.267269	2.42283e-19	3.65944e-15	OPC	Fus
0.449868	2.49243e-19	3.76457e-15	OPC	Zfp397
0.457967	2.53915e-19	3.83513e-15	OPC	Nudt19
0.416845	4.00249e-19	6.04537e-15	OPC	Rpn1
0.387059	4.83794e-19	7.30722e-15	OPC	Tada3
0.431927	4.91509e-19	7.42375e-15	OPC	Hnrnph3
0.434101	4.97189e-19	7.50954e-15	OPC	Dnajc10
0.307084	5.56888e-19	8.41124e-15	OPC	Set
0.683843	1.08247e-18	1.63496e-14	OPC	Hnrnpa0
0.374596	1.25353e-18	1.89333e-14	OPC	Sdhb
0.446782	1.44547e-18	2.18324e-14	OPC	Ginm1
0.357077	1.64581e-18	2.48583e-14	OPC	Adss
0.406245	1.66393e-18	2.51319e-14	OPC	Cers5
0.407835	1.723e-18	2.60241e-14	OPC	Ankra2
0.419259	1.77611e-18	2.68263e-14	OPC	Prpf38b
0.441007	1.8306e-18	2.76494e-14	OPC	Ddhd1
0.399148	1.98476e-18	2.99778e-14	OPC	Matr3
0.303094	1.99741e-18	3.01689e-14	OPC	Gng5
0.395113	2.22083e-18	3.35435e-14	OPC	Ifnar1
0.296269	2.31229e-18	3.49249e-14	OPC	Calm3
0.340954	2.72057e-18	4.10915e-14	OPC	Psmd7
0.37275	2.81653e-18	4.25408e-14	OPC	Timm10
0.433717	2.86023e-18	4.32009e-14	OPC	Wdr61
0.404705	3.28655e-18	4.96401e-14	OPC	Atad3a
0.403772	3.42349e-18	5.17085e-14	OPC	Rps27l
0.379684	3.63521e-18	5.49062e-14	OPC	Rftn2
0.433461	3.63686e-18	5.49311e-14	OPC	Mapk1
0.402644	4.25374e-18	6.42484e-14	OPC	Ddx18
0.358579	4.68818e-18	7.08102e-14	OPC	Rwdd1
0.346821	4.81049e-18	7.26577e-14	OPC	Cct5
0.310517	4.889e-18	7.38435e-14	OPC	Dusp11
0.428157	5.09948e-18	7.70225e-14	OPC	Atic
0.448807	5.48797e-18	8.28904e-14	OPC	Dtymk
0.385513	5.83401e-18	8.81169e-14	OPC	Fbxo22
0.333031	6.7148e-18	1.0142e-13	OPC	Pdcd5
0.455883	7.95244e-18	1.20114e-13	OPC	Appl1
0.434626	8.00983e-18	1.2098e-13	OPC	Nap1l1
0.39913	9.63756e-18	1.45566e-13	OPC	Scaper
0.357312	1.28252e-17	1.93712e-13	OPC	Zc3h7a
0.387262	1.35869e-17	2.05216e-13	OPC	Smarcad1
0.451083	1.39402e-17	2.10553e-13	OPC	Pgrmc2
0.312645	1.90291e-17	2.87416e-13	OPC	Sppl3
0.36133	2.02882e-17	3.06432e-13	OPC	Smc1a
0.2637	2.88501e-17	4.35752e-13	OPC	Rps13
0.361418	4.70123e-17	7.10074e-13	OPC	Gpsm2
0.287651	5.72509e-17	8.64717e-13	OPC	Psma3
0.411167	5.94704e-17	8.98242e-13	OPC	Zfp637
0.393036	6.02381e-17	9.09836e-13	OPC	Mark3
0.359909	6.44914e-17	9.74078e-13	OPC	Skp1a
0.36962	6.81281e-17	1.02901e-12	OPC	Erbb4
0.372559	6.94713e-17	1.04929e-12	OPC	Rpl22l1
0.430613	7.06553e-17	1.06718e-12	OPC	Klhdc2
0.366687	7.31476e-17	1.10482e-12	OPC	Gtf2i
0.390284	9.3179e-17	1.40738e-12	OPC	Gpr137c
0.406644	1.00357e-16	1.51578e-12	OPC	Naxd
0.270795	1.11787e-16	1.68844e-12	OPC	Ddx17
0.413071	1.15795e-16	1.74897e-12	OPC	Mlec
0.404832	1.25524e-16	1.89592e-12	OPC	Ppp2r5e
0.408837	1.30351e-16	1.96883e-12	OPC	Pop5
0.406573	1.35199e-16	2.04205e-12	OPC	Rapgef2
0.396259	1.43607e-16	2.16905e-12	OPC	Nop10
0.409863	1.45886e-16	2.20346e-12	OPC	Tm9sf2
0.34364	1.54278e-16	2.33021e-12	OPC	Paxbp1
0.364815	1.55221e-16	2.34446e-12	OPC	Crls1
0.368716	1.58321e-16	2.39127e-12	OPC	Dtx3
0.37783	1.63167e-16	2.46447e-12	OPC	Zkscan3
0.35314	1.6915e-16	2.55485e-12	OPC	Dab2ip
0.355444	2.17226e-16	3.28099e-12	OPC	Cuedc2
0.368094	2.4002e-16	3.62527e-12	OPC	Tcerg1
0.407411	2.51642e-16	3.80081e-12	OPC	Romo1
0.433232	2.66549e-16	4.02596e-12	OPC	Fam162a
0.393804	2.92782e-16	4.42218e-12	OPC	Eci2
0.42804	3.12287e-16	4.71678e-12	OPC	Mrps18a
0.420416	3.37922e-16	5.10397e-12	OPC	Asf1a
0.390116	3.65616e-16	5.52227e-12	OPC	Wwc2
0.377266	4.10371e-16	6.19824e-12	OPC	Cct4
0.356429	4.43741e-16	6.70227e-12	OPC	Chd6
0.395669	5.14479e-16	7.77069e-12	OPC	Ap2a2
0.420742	5.24902e-16	7.92812e-12	OPC	Tmem126a
0.320316	5.42255e-16	8.19021e-12	OPC	Txnl1
0.31393	6.19685e-16	9.35972e-12	OPC	Ube2e3
0.333356	6.54352e-16	9.88334e-12	OPC	Coa3
0.388682	7.10025e-16	1.07242e-11	OPC	Erlec1
0.401909	7.20846e-16	1.08877e-11	OPC	Azin1
0.408901	7.80863e-16	1.17942e-11	OPC	Rab1a
0.390364	7.81719e-16	1.18071e-11	OPC	Rbm4b
0.383057	9.14632e-16	1.38146e-11	OPC	Dpm3
0.380751	1.0248e-15	1.54786e-11	OPC	Cnot3
0.317736	1.29396e-15	1.9544e-11	OPC	Ankrd12
0.446906	1.73998e-15	2.62806e-11	OPC	Cdc42se1
0.343772	1.83484e-15	2.77134e-11	OPC	Calu
0.375676	1.8402e-15	2.77944e-11	OPC	Arid4a
0.3999	1.84315e-15	2.78389e-11	OPC	Mgst3
0.271306	2.76953e-15	4.1831e-11	OPC	Ndufb8
0.438844	3.05776e-15	4.61844e-11	OPC	Afap1
0.351126	3.1014e-15	4.68435e-11	OPC	Mplkip
0.427587	3.32202e-15	5.01758e-11	OPC	Jak1
0.283543	3.39953e-15	5.13466e-11	OPC	Metap2
0.387767	3.67799e-15	5.55524e-11	OPC	Tsen34
0.30799	4.97251e-15	7.51048e-11	OPC	Tnrc6c
0.318193	5.02297e-15	7.58669e-11	OPC	Gls
0.399817	5.24736e-15	7.92561e-11	OPC	Smap2
0.368317	5.93059e-15	8.95756e-11	OPC	Sel1l
0.302193	6.68012e-15	1.00897e-10	OPC	Tm2d2
0.405652	7.06751e-15	1.06748e-10	OPC	Abce1
0.359352	7.38904e-15	1.11604e-10	OPC	Fbxo3
0.330212	8.24808e-15	1.24579e-10	OPC	Scamp2
0.397087	8.9371e-15	1.34986e-10	OPC	Yaf2
0.288289	1.08472e-14	1.63836e-10	OPC	Sppl2b
0.29722	1.17506e-14	1.77482e-10	OPC	Uqcrfs1
0.304983	1.35905e-14	2.05272e-10	OPC	Smarcd1
0.356	1.46587e-14	2.21405e-10	OPC	Osgin2
0.278013	1.68642e-14	2.54718e-10	OPC	Atraid
0.385234	1.95131e-14	2.94727e-10	OPC	Cetn3
0.346684	1.95221e-14	2.94862e-10	OPC	Brd9
0.419949	1.97447e-14	2.98224e-10	OPC	Pou3f3
0.363085	2.32234e-14	3.50766e-10	OPC	Hnrnpm
0.442918	2.38814e-14	3.60704e-10	OPC	Zfp580
0.374755	2.40274e-14	3.62909e-10	OPC	Lrp6
0.411363	2.40555e-14	3.63334e-10	OPC	Dip2c
0.388477	2.59149e-14	3.91418e-10	OPC	Taok3
0.447025	2.60607e-14	3.93621e-10	OPC	Snx4
0.385959	2.9453e-14	4.44858e-10	OPC	Fam98b
0.254542	3.13331e-14	4.73255e-10	OPC	Nktr
0.366294	3.2182e-14	4.86077e-10	OPC	N4bp2l2
0.367909	3.2328e-14	4.88282e-10	OPC	Nt5c
0.33506	3.50071e-14	5.28748e-10	OPC	Smc3
0.323533	3.98209e-14	6.01455e-10	OPC	Nars
0.389729	4.05316e-14	6.1219e-10	OPC	Caml
0.399731	4.06088e-14	6.13356e-10	OPC	Ntmt1
0.416474	4.50147e-14	6.79902e-10	OPC	Polr2i
0.341499	4.74119e-14	7.1611e-10	OPC	Msi2
0.343	4.75959e-14	7.18889e-10	OPC	Kdelr2
0.302702	5.05794e-14	7.63951e-10	OPC	Hp1bp3
0.385129	5.77507e-14	8.72267e-10	OPC	Emg1
0.312324	6.40992e-14	9.68154e-10	OPC	Hnrnpl
0.351414	6.42456e-14	9.70365e-10	OPC	March7
0.383166	6.56515e-14	9.91601e-10	OPC	Esco1
0.253834	7.11173e-14	1.07416e-09	OPC	Atp5b
0.4079	7.69569e-14	1.16236e-09	OPC	Hikeshi
0.302735	7.72657e-14	1.16702e-09	OPC	Ndufb5
0.358711	8.09114e-14	1.22209e-09	OPC	Rbmxl1
0.252091	8.50262e-14	1.28424e-09	OPC	Srrm1
0.365633	8.68854e-14	1.31232e-09	OPC	Nudt21
0.364201	9.73911e-14	1.47099e-09	OPC	Numa1
0.375706	1.09208e-13	1.64947e-09	OPC	Txndc9
0.30857	1.12359e-13	1.69707e-09	OPC	Kdm6b
0.360415	1.18035e-13	1.7828e-09	OPC	Xrcc4
0.31394	1.26236e-13	1.90666e-09	OPC	Cabin1
0.371132	1.44859e-13	2.18795e-09	OPC	Utp11
0.353431	1.49569e-13	2.25908e-09	OPC	Gbf1
0.368975	1.52212e-13	2.29902e-09	OPC	Suclg1
0.376255	1.53167e-13	2.31343e-09	OPC	Zfp608
0.353888	1.56631e-13	2.36576e-09	OPC	Trim26
0.409559	1.63634e-13	2.47153e-09	OPC	Trim24
0.396586	1.9144e-13	2.89151e-09	OPC	Tbrg1
0.327231	2.04951e-13	3.09558e-09	OPC	Ccnl2
0.361635	2.16989e-13	3.2774e-09	OPC	Bfar
0.425378	2.33211e-13	3.52242e-09	OPC	Lsm2
0.303536	2.42857e-13	3.66812e-09	OPC	Acin1
0.413798	2.49877e-13	3.77414e-09	OPC	Timm17b
[truncated: 2,739 more rows]

## Sheet: DEGs reactive miR132KD
gene	avg_log2FC	p_val	p_val_adj
Gm42418	0.504375	1.25058e-17	1.88887e-13
Htra1	-0.49268	3.9866e-08	0.000602137
Gm10076	-0.440322	4.32839e-08	0.00065376
Rpl7	-0.432463	7.04803e-08	0.00106453
Cox6c	-0.298739	4.22074e-07	0.006375
Ube2d2a	-0.321992	1.62112e-06	0.0244854
Mbnl2	-0.258596	3.82342e-06	0.057749
Rnf13	-0.198338	5.09603e-06	0.0769704
mt-Nd3	-0.502494	5.10669e-06	0.0771314
Washc4	-0.288651	5.24721e-06	0.0792538
Gnai1	-0.237752	1.18232e-05	0.178578
H2afj	-0.30147	1.2663e-05	0.191262
Neat1	0.477518	1.52996e-05	0.231085
Lcp1	-0.172275	1.78688e-05	0.269891
Serinc1	-0.234337	2.42621e-05	0.366455
Uba52	-0.222389	3.13571e-05	0.473618
Gstp1	-0.503463	3.44978e-05	0.521054
Aifm1	-0.245841	3.67847e-05	0.555596
Gm15500	-0.110798	3.7972e-05	0.573529
Fus	-0.281011	4.20491e-05	0.635109
Ston2	-0.223766	4.6337e-05	0.699875
Fam171b	-0.300296	4.80783e-05	0.726174
Rpl37	-0.223363	4.98657e-05	0.753172
Psmd8	-0.261472	5.47763e-05	0.827341
Rps21	-0.22932	7.73859e-05	1
Pgk1	0.339219	7.74553e-05	1
Stx12	-0.283168	7.9733e-05	1
Nr2c2	-0.1836	8.57881e-05	1
Cnot4	-0.22158	9.31752e-05	1
Hnrnpu	0.278866	0.000101854	1
Mtch1	0.273109	0.000110331	1
Arpin	-0.143454	0.000114756	1
Aplp1	0.140387	0.000133061	1
Ybx1	-0.234244	0.000201394	1
Ncoa4	-0.192116	0.000205218	1
Zfp362	-0.107215	0.000245505	1
Tmeff1	0.295093	0.000246094	1
Hspd1	-0.258196	0.000251349	1
Btbd8	-0.253384	0.000265822	1
Emc4	-0.278211	0.00028462	1
Atp5j2	-0.206294	0.00028471	1
Vdac1	0.290229	0.000306024	1
C030029H02Rik	-0.264016	0.000334034	1
Vps26b	-0.160712	0.000383764	1
Serf2	-0.210223	0.000423727	1
Rpl38	-0.273144	0.000463876	1
Daam1	0.24686	0.00048193	1
Creld2	0.307376	0.000499619	1
Olfml2b	-0.153458	0.000504734	1
Myl6	0.182841	0.000524532	1
Pycr2	0.290444	0.000533164	1
Cpm	0.25091	0.000562399	1
Gal3st1	-0.204934	0.000585119	1
Slain1	-0.205634	0.00059145	1
Ube2i	-0.224819	0.000611212	1
Rps27	-0.244837	0.000625542	1
Dnajc19	-0.240762	0.00063932	1
Trf	0.207876	0.000643094	1
Sp3	-0.206691	0.000646593	1
Emc10	-0.201797	0.000667466	1
Il18	-0.189387	0.000809148	1
Eprs	0.263536	0.000832666	1
Hspa5	0.305275	0.000842467	1
Rab3gap1	-0.207786	0.000853265	1
Parvb	-0.150537	0.0008868	1
Mrpl9	-0.192426	0.000893303	1
Sec61g	-0.177081	0.000929158	1
Tomm7	-0.253978	0.000962375	1
Fabp5	0.284114	0.000987059	1
Ccdc71	-0.139015	0.00105602	1
Ndufa8	0.236258	0.00113113	1
Mrps34	-0.228331	0.00113425	1
Aldh7a1	-0.165551	0.00114374	1
Rpl41	-0.156718	0.00118697	1
Tmem88b	-0.19286	0.00126023	1
Pole3	0.2599	0.00128428	1
mt-Cytb	-0.177865	0.00133718	1
Slc25a4	0.148477	0.00134554	1
Rchy1	-0.218146	0.00134582	1
Lamp2	-0.207013	0.00135595	1
Ndufa3	-0.183181	0.00136346	1
Mcrs1	-0.189482	0.00141878	1
Pspc1	-0.152102	0.00144002	1
Sept4	0.126141	0.00146164	1
Nsrp1	-0.21734	0.00148574	1
Ss18	-0.179394	0.00148695	1
Dcaf17	-0.207262	0.00154773	1
Fubp3	-0.218789	0.0015696	1
Pcolce2	0.288782	0.00164246	1
Rtl8b	-0.275292	0.00173906	1
Jtb	0.214551	0.00175218	1
Prpf40a	-0.211353	0.00179966	1
Wdr41	-0.126559	0.00180749	1
Nfs1	0.228701	0.00186553	1
Lias	-0.169809	0.00193397	1
Hcn2	0.555738	0.00197564	1
Kif21a	0.207342	0.00198677	1
Adgrv1	-0.247623	0.00200367	1
Ppp2r5b	-0.22605	0.00210694	1
Hint3	-0.236141	0.00211545	1
Sbds	0.228219	0.00214332	1
Taf15	-0.222756	0.00214358	1
Snrpd2	-0.181776	0.00214738	1
Ube4b	-0.164571	0.00219835	1
Enox2	-0.13576	0.00221892	1
Arpc4	-0.160338	0.00225232	1
Aldh2	0.101989	0.00227523	1
Slc48a1	-0.176566	0.00229989	1
Ppil2	-0.177806	0.00236358	1
Atp5g2	-0.101499	0.00238373	1
Jrkl	-0.145051	0.00240093	1
Ing5	-0.116144	0.00242068	1
Ppp1r16b	0.233471	0.00251372	1
Dctn2	-0.205333	0.00263527	1
Wdr11	-0.0891865	0.00266581	1
Zfp358	-0.156144	0.00267491	1
Rftn1	-0.200266	0.00269533	1
Tmeff2	-0.19844	0.00275612	1
Coq4	-0.122278	0.00277075	1
Nbas	-0.27885	0.00280093	1
Snhg1	0.173723	0.00282668	1
Hspa8	0.155376	0.00291069	1
Rpl27	-0.205271	0.00296597	1
Sfxn5	-0.0889586	0.00298863	1
Usp53	0.17673	0.00304447	1
Dhdds	-0.160483	0.00317281	1
Msmo1	-0.333419	0.00325057	1
Rpl23	0.136801	0.00327253	1
Gm49980	-0.064108	0.00344231	1
Cct3	-0.240602	0.00357785	1
Hapln2	0.320084	0.00360482	1
Shb	-0.11939	0.00363785	1
Ypel2	-0.170213	0.00366144	1
4930453N24Rik	-0.209464	0.00374524	1
Grcc10	-0.125674	0.00376056	1
Pdk2	-0.121371	0.00379559	1
Tcf25	-0.212919	0.00379834	1
Tpt1-ps3	-0.111957	0.00383019	1
Mbip	-0.187731	0.00394313	1
Fcor	-0.155538	0.00395041	1
Vangl2	-0.0747064	0.00396346	1
Cald1	-0.226423	0.0041527	1
Pllp	0.16952	0.00418165	1
Ldb1	0.168736	0.00437438	1
Fbxw11	-0.131886	0.00442796	1
Hist1h2bc	0.212906	0.00443526	1
Fkrp	-0.114082	0.00446132	1
Flad1	-0.115151	0.00449767	1
Dld	-0.198863	0.00460887	1
Zfp932	-0.100987	0.00463164	1
Oxr1	0.230403	0.00470227	1
Uri1	-0.144086	0.00472723	1
9530077C05Rik	-0.118695	0.00476267	1
Pyroxd1	0.118722	0.00484023	1
Tasor2	-0.151182	0.00495331	1
Mycbp	-0.128631	0.00511196	1
Zfp740	0.210796	0.00513017	1
Cobll1	-0.173673	0.00524609	1
Ubp1	-0.153005	0.00526753	1
Etfrf1	-0.13841	0.00527335	1
Mcm8	-0.104558	0.00533043	1
Mrpl33	-0.24392	0.0053931	1
Pim3	0.206805	0.00544323	1
Thoc2	-0.174081	0.00560508	1
Tle4	-0.126911	0.00564277	1
Gclm	-0.167007	0.00568459	1
Glod4	0.17913	0.00573532	1
Limk2	-0.0951906	0.00592758	1
Dpp8	-0.197259	0.00600179	1
Hist1h1e	-0.248672	0.0061108	1
Tatdn3	-0.115058	0.00617395	1
Eid1	0.15978	0.0061907	1
Necap2	0.253228	0.00621742	1
Nfx1	-0.161843	0.00624534	1
Bpgm	-0.177643	0.00630271	1
Tmed9	0.186383	0.0064689	1
Psmf1	-0.119996	0.00664622	1
Jund	-0.118816	0.00665565	1
Smim27	-0.127546	0.00676708	1
Tmem237	-0.179405	0.00688828	1
Mpnd	-0.163439	0.00692021	1
Hacd2	-0.142044	0.00695589	1
Opalin	-0.147933	0.00708138	1
Slc25a38	-0.131093	0.00709951	1
C230037L18Rik	-0.143928	0.00723456	1
Gpr37	-0.132474	0.00734572	1
Hnrnpf	0.221267	0.00736054	1
Tmem230	-0.159509	0.00737493	1
Mal	-0.128075	0.00741161	1
Slc4a8	0.191413	0.00745647	1
Abcd4	-0.13792	0.00745755	1
Prkcz	-0.187732	0.00753038	1
Slc44a1	-0.136972	0.00755154	1
Tsen34	0.218934	0.00769901	1
Glul	0.187025	0.00786624	1
Bcl7a	-0.206666	0.00787191	1
Tshz1	-0.148133	0.00795145	1
Gtf3c5	-0.105337	0.00801937	1
Cdkn1b	-0.185917	0.00808535	1
Ssna1	-0.156938	0.00810124	1
Npat	-0.185459	0.00822281	1
Mrpl1	-0.114993	0.00828576	1
Btbd7	0.172612	0.00832548	1
1810030O07Rik	-0.14602	0.00837286	1
Lap3	0.166723	0.00844918	1
Dhx57	-0.0587134	0.00846902	1
Mtdh	-0.126832	0.0084949	1
Pcyox1l	0.153046	0.0085577	1
Tmem18	-0.142766	0.00857835	1
Dnajb12	-0.205663	0.00859887	1
Zc3h15	0.190405	0.00875114	1
Mars	-0.134434	0.0087632	1
Pepd	0.178926	0.0087676	1
Fam114a2	0.219557	0.00879136	1
Usp50	-0.0754111	0.00905513	1
Arpc1b	0.253948	0.00906161	1
Gpr85	-0.138287	0.00907254	1
Zfp119a	-0.0783964	0.00912426	1
C1galt1c1	-0.125934	0.0091278	1
Cnot3	-0.175069	0.00914603	1
Cadps	0.141478	0.00917227	1
Gatad2b	-0.187523	0.00923679	1
Pym1	-0.0942843	0.00924721	1
Prkaa1	-0.0990365	0.00929863	1
Ccdc181	-0.106862	0.00932357	1
Synm	-0.198822	0.0093245	1
Ercc4	-0.104455	0.00938545	1
Slf1	-0.147949	0.00947396	1
Tmem143	-0.0754632	0.00964899	1
Hist1h4h	0.247464	0.00970668	1
Zbtb5	-0.0888658	0.00972478	1
Mag	0.0821401	0.00981753	1
Apoe	0.280155	0.00996273	1
mt-Nd6	-0.0990227	0.0101421	1
Cmtm6	0.137463	0.0101988	1
Bmp2	-0.103237	0.0104414	1
Anapc4	-0.0913723	0.0104957	1
Efna2	-0.113934	0.0105062	1
Vps50	-0.137622	0.0105606	1
Ccdc28a	-0.0939075	0.0106363	1
Ppp1r7	-0.171822	0.0107152	1
2310009B15Rik	-0.158785	0.0111033	1
Thra	0.142058	0.0111205	1
Enpp4	-0.182343	0.0111811	1
Slc39a13	-0.132163	0.0112143	1
Ubl7	-0.109243	0.0112522	1
Cops4	-0.133867	0.0112727	1
Rffl	-0.195561	0.0113779	1
Hpcal1	-0.0868161	0.0113994	1
Dph3	-0.160465	0.0114264	1
Fam214a	-0.0727309	0.0115558	1
Ulk2	0.183496	0.0117075	1
Cryab	-0.0645946	0.0117431	1
Fam171a1	0.195858	0.0117628	1
Stambp	0.212627	0.011824	1
Mog	-0.0760333	0.0119338	1
Ezh2	-0.156039	0.0120544	1
Tmub1	-0.127947	0.0121253	1
Rab2a	0.168465	0.0121428	1
Xrn2	-0.224583	0.0121821	1
Insc	-0.185261	0.0121919	1
Nkd1	-0.205135	0.0121949	1
Ndufb4	-0.112134	0.0122166	1
H2-D1	-0.56606	0.0122174	1
Rpl22	-0.179919	0.0122969	1
Dpysl2	-0.173733	0.0123025	1
Atp5md	-0.156046	0.0123135	1
Jph4	-0.201855	0.0124062	1
Dkc1	-0.115617	0.0124598	1
Peg3	0.180952	0.0125005	1
Ube2b	-0.172932	0.0125391	1
Stx18	-0.194872	0.0125417	1
Ipo8	-0.18699	0.0127079	1
Rnf168	0.175236	0.0127087	1
Lta4h	-0.150246	0.0127125	1
Mthfsl	-0.125395	0.0127201	1
Mphosph6	-0.164731	0.0128836	1
Ppp2r2d	-0.179327	0.0131323	1
Cisd2	0.198759	0.0131841	1
Sec61b	0.231728	0.0131903	1
Rpl24	0.176812	0.0133427	1
Anp32b	0.173587	0.0133942	1
Noa1	-0.114194	0.0134856	1
Arf1	0.232479	0.0136301	1
Fkbp4	0.179008	0.0137448	1
Hs1bp3	-0.0985416	0.0139934	1
Mtf2	-0.113514	0.0140209	1
Slc24a2	-0.140447	0.0140489	1
Nit1	0.193491	0.0141244	1
Rpp30	-0.12201	0.0141327	1
Mrps21	-0.177108	0.0141385	1
Scamp2	-0.160764	0.0142215	1
Epb41l3	-0.148991	0.0142992	1
Mrpl28	-0.158369	0.0143103	1
Xrcc1	-0.114527	0.0144731	1
Tsfm	-0.121197	0.0145056	1
Mink1	-0.14357	0.0145145	1
Tmem258	-0.170898	0.0145641	1
Samd1	-0.0943991	0.0146061	1
B230219D22Rik	-0.152326	0.0146994	1
Dis3l	-0.106837	0.014713	1
Rmi1	-0.0967916	0.0147276	1
Tollip	-0.130931	0.0147739	1
Sowaha	0.126831	0.0148881	1
B2m	-0.374361	0.0148919	1
Rpl27a	-0.209811	0.0149666	1
Zbtb8os	0.209061	0.0150288	1
Mms19	-0.0812735	0.0151033	1
Ptcd3	-0.1665	0.0151056	1
Polr2h	0.138014	0.0151325	1
Zmym5	-0.100048	0.015148	1
Hsbp1	0.162374	0.0151949	1
Cdk5	-0.186271	0.0152622	1
Pdlim2	-0.148987	0.0152789	1
Pnmal2	-0.0915683	0.015321	1
Hsp90b1	0.161497	0.0154176	1
Tmed5	-0.210652	0.0154814	1
Tti1	-0.101793	0.0155426	1
Tmbim6	-0.0961671	0.0155579	1
Dst	0.178448	0.0155854	1
Hmgxb3	-0.0970206	0.015593	1
Rab2b	-0.155183	0.0155996	1
Gm10031	-0.067398	0.0156792	1
Ddx3x	-0.14774	0.0158757	1
Pik3ip1	-0.160921	0.0159147	1
D030056L22Rik	-0.146223	0.0159417	1
Ccdc58	-0.0669455	0.0160614	1
Ercc6l2	-0.122517	0.0160964	1
Mindy2	-0.137175	0.0161423	1
Pkp4	-0.106688	0.0161918	1
Agps	0.156922	0.0162151	1
Dhrs1	-0.154353	0.0162368	1
Cep89	-0.101204	0.0162646	1
Kansl2	-0.104546	0.0162834	1
Ntan1	-0.176301	0.0164093	1
Polr2e	-0.178049	0.0164564	1
Uqcr10	-0.144533	0.0165634	1
Enpp5	-0.12708	0.0167111	1
Tsr2	-0.0732107	0.0167321	1
Ccar1	-0.182183	0.0167421	1
Ankrd13a	-0.15614	0.01683	1
Rpsa	-0.139838	0.0169648	1
Cox17	-0.191052	0.0169729	1
Pusl1	-0.122173	0.0170692	1
Umps	-0.0683343	0.017098	1
8030462N17Rik	-0.0611947	0.0171676	1
Mrps22	0.189106	0.0172759	1
Son	-0.139999	0.0172791	1
Cdc34	-0.157179	0.0173448	1
Agap3	-0.11143	0.0173987	1
Ywhab	0.162499	0.0174582	1
Naa20	-0.160081	0.0176703	1
Rpl31	-0.195989	0.0178291	1
Pak1	0.131126	0.0178527	1
Ttc8	-0.124105	0.0178906	1
Ip6k1	-0.140463	0.0180427	1
Evi2a	0.168664	0.0181239	1
Gtpbp2	-0.162646	0.0182492	1
Nudt18	-0.102313	0.0182929	1
Atp5k	-0.165078	0.0183316	1
Ccdc13	-0.198537	0.0183874	1
Prcc	-0.116262	0.0186033	1
Zbtb4	-0.107701	0.0191032	1
Ccdc90b	-0.117961	0.0191698	1
Tsen2	-0.102437	0.0191712	1
Dtx3	-0.158139	0.0193658	1
Itsn2	-0.137177	0.0193948	1
Slc16a1	-0.162546	0.0194398	1
Tbc1d9b	-0.154513	0.0196606	1
Ppm1d	-0.123276	0.0198068	1
Kdm2b	0.145272	0.0198692	1
Cstf2t	-0.107288	0.0199508	1
Pcgf6	0.139601	0.0201748	1
Creb3l2	0.171074	0.0202326	1
Mocs2	-0.128452	0.0205219	1
Tor1b	0.202016	0.020541	1
Scly	-0.0919649	0.0206538	1
Tspyl2	-0.108441	0.0207946	1
Ankrd39	-0.13335	0.0208175	1
Pi4kb	-0.083707	0.0208718	1
Tmem38a	-0.0601792	0.0209722	1
Epb41l4aos	-0.0831541	0.021135	1
Rpl36	-0.139988	0.0213595	1
Lhfpl2	0.146464	0.0215225	1
Vmp1	-0.125378	0.0215843	1
Fcho2	-0.127877	0.0216164	1
Cdk18	-0.159126	0.021659	1
Ap4m1	-0.0745626	0.0216605	1
Eif2s1	-0.148393	0.0216613	1
Ckb	0.105573	0.0217057	1
Ldah	-0.177495	0.0217086	1
Csnk2a1	-0.17327	0.0217236	1
Fhl1	0.174377	0.0218326	1
Uqcrfs1	0.191571	0.02189	1
Syne2	0.156013	0.022045	1
Rrm1	-0.111433	0.0220715	1
Zer1	0.194974	0.0221267	1
Ndufa5	-0.166306	0.0221455	1
Cnppd1	-0.138791	0.022275	1
Pan2	-0.0680545	0.0223485	1
Lsm4	0.165291	0.0226074	1
Eml5	-0.107085	0.0226288	1
Poglut1	-0.0957303	0.0226789	1
Myef2	-0.172757	0.0227392	1
4632415L05Rik	-0.114827	0.0227455	1
Mettl2	-0.0973976	0.0227984	1
Ppa1	-0.137339	0.0228526	1
Ssbp3	-0.0696214	0.0228868	1
Fkbp2	0.179921	0.0229775	1
Slc5a3	0.249491	0.0230521	1
Rfc3	-0.0734546	0.0230699	1
Etv1	0.177479	0.023102	1
Reep5	0.142323	0.02322	1
Wdsub1	-0.0995015	0.0232207	1
2810004N23Rik	-0.133811	0.0232462	1
Pmpca	0.140957	0.0232825	1
Gprc5b	-0.142431	0.0233634	1
Npc2	-0.118762	0.0236001	1
Mrpl12	0.163409	0.0236049	1
Gjc2	0.207431	0.0236814	1
Ddx10	-0.122485	0.0237161	1
Cul2	0.148952	0.0237447	1
Gstk1	-0.122787	0.023985	1
Rps10-ps2	-0.105105	0.0241214	1
Gm43322	-0.110169	0.0241359	1
Rps7	-0.135047	0.0243083	1
Abhd18	0.0938962	0.0243468	1
Ino80c	-0.168624	0.0244871	1
Vdac2	0.108619	0.0245246	1
Gtpbp6	-0.1535	0.0245297	1
Zfp260	-0.0865145	0.024535	1
Rnf25	-0.0770037	0.0245579	1
Mcm7	-0.119558	0.0245722	1
Selenot	-0.117527	0.0246514	1
Tubb4a	0.130434	0.0246529	1
Ndufaf1	0.141916	0.0247294	1
S100b	0.282333	0.0248249	1
Arf2	0.137879	0.0248451	1
Aqr	-0.145989	0.0248543	1
Amph	0.182443	0.0249838	1
Zcchc17	-0.107461	0.0251169	1
Car11	0.140187	0.0252229	1
Lmbr1	-0.0395665	0.0252913	1
Nacc1	-0.141789	0.0254205	1
Katnb1	-0.0585505	0.0255225	1
Stradb	-0.0645997	0.0255305	1
Ptdss2	-0.0800929	0.0255389	1
Atp2a2	0.156082	0.0255785	1
Jakmip3	-0.0852164	0.0256411	1
Sppl2b	0.114363	0.025688	1
Ndufb11	-0.0999757	0.0256956	1
Rps25	-0.165018	0.0257715	1
Shmt2	-0.0684555	0.0257805	1
A430005L14Rik	-0.107092	0.0259872	1
Col27a1	-0.0494947	0.026009	1
Fnbp4	0.102188	0.026053	1
Mboat2	-0.142848	0.0260743	1
Zfp46	-0.055783	0.0261127	1
Arsb	0.115421	0.0262087	1
Pip4k2a	-0.130278	0.0262148	1
Fem1a	-0.0877306	0.0264042	1
Arpc5l	0.163879	0.0264132	1
Ube2j1	-0.0873061	0.026479	1
Alyref2	-0.0921527	0.0265214	1
Cybc1	-0.0574387	0.0265902	1
Urgcp	-0.0724767	0.026822	1
Sh3glb2	-0.109449	0.0268496	1
Nudcd3	-0.127976	0.026853	1
Abi2	-0.09622	0.0271217	1
mt-Nd4l	-0.0913046	0.0271532	1
Ncoa7	-0.135622	0.0272336	1
Gins4	-0.0848695	0.0274484	1
Washc2	-0.183355	0.0274574	1
Usp16	-0.15385	0.0275052	1
Gm38062	0.123528	0.0275249	1
Itfg1	-0.178328	0.0275841	1
Dctn3	0.102658	0.0276219	1
D5Ertd579e	-0.156506	0.0276809	1
Rpl35	-0.202174	0.0276888	1
Cx3cr1	-0.0446878	0.027837	1
Rps29	-0.196054	0.0278631	1
Zfp553	0.195795	0.0279855	1
Ssr4	-0.195413	0.0280535	1
Nkapd1	-0.0934658	0.0283392	1
Faf1	-0.0600842	0.0284688	1
Pkm	0.173053	0.0285494	1
Ddx20	-0.0502141	0.0286489	1
Tprgl	-0.157302	0.0287214	1
Atxn7l3b	0.113096	0.0288428	1
Pign	-0.0472511	0.0288806	1
Dynll2	-0.167272	0.0289497	1
Haus2	-0.106821	0.0291563	1
Ift43	0.166026	0.0291891	1
Kmt2b	-0.0941014	0.0292707	1
Wac	0.156035	0.0293097	1
Snrpa1	-0.0828954	0.029348	1
Neo1	-0.161382	0.0293562	1
Klf9	0.24729	0.0294024	1
Appl2	-0.153072	0.0294151	1
Jmy	-0.125099	0.0294431	1
2810468N07Rik	-0.136883	0.0294466	1
Kdm2a	0.186292	0.0294815	1
Mrps5	-0.13419	0.0295153	1
Cdc26	-0.154598	0.029807	1
Hcfc1	-0.114205	0.0299624	1
Rsbn1l	-0.119509	0.0299704	1
Sugt1	-0.172929	0.0300357	1
Gnl3	-0.176972	0.0300498	1
Dusp11	-0.109035	0.0301589	1
Mat2a	-0.14948	0.030239	1
Paics	-0.146957	0.0302849	1
Fam214b	-0.0847594	0.0304764	1
Tcirg1	-0.0736375	0.030483	1
Rac1	-0.126865	0.030496	1
Polr3d	0.103491	0.0305552	1
Nkain2	-0.10179	0.0306967	1
Brap	-0.107296	0.030698	1
Tomm34	-0.146892	0.0309132	1
Nck1	-0.111391	0.0309493	1
Ddx19a	-0.0341452	0.031197	1
Pfn4	0.0995072	0.0312359	1
Atp6v1g1	0.141522	0.0312494	1
Zfp35	-0.0813124	0.0316335	1
Atp5e	-0.102484	0.0316751	1
Unc50	-0.109882	0.0317591	1
Nrf1	-0.0584706	0.031807	1
Dynlt3	-0.131348	0.0319317	1
Ftl1	0.114186	0.0319563	1
Bcas3	-0.0770277	0.031973	1
Rbx1	-0.126672	0.0320401	1
Dcaf12	-0.10844	0.032078	1
Ppp5c	-0.132217	0.0322161	1
Polr2k	-0.171391	0.0323149	1
Mdm2	-0.0792926	0.0323676	1
Zbtb11	-0.139643	0.0324918	1
Tcf12	0.180012	0.0326518	1
Nmd3	-0.109163	0.0329227	1
Rpl30	-0.134569	0.0330523	1
Mif4gd	-0.122703	0.0332145	1
Nppc	-0.0995856	0.0332237	1
Chd2	0.170152	0.0332605	1
2810402E24Rik	-0.0932039	0.0332643	1
Nalcn	-0.0869114	0.0333454	1
Dimt1	0.107604	0.0333952	1
Elmod2	-0.0918836	0.0334769	1
Scaf1	-0.136594	0.0335796	1
Gsr	0.17141	0.0336795	1
Cox7c	-0.117123	0.0337333	1
Dnlz	-0.0969335	0.03389	1
Fam49b	-0.130141	0.03392	1
Snrpb2	-0.139205	0.0339441	1
Tcf4	0.168608	0.0339908	1
M6pr	-0.142565	0.0340709	1
Tada2a	-0.146015	0.0341943	1
Cog3	-0.0548121	0.0342296	1
Mrpl58	-0.126085	0.0342299	1
Rbmx2	-0.0644051	0.034328	1
Sgk1	0.286282	0.0344769	1
Mau2	0.142417	0.0345184	1
Sept8	0.148899	0.0345307	1
Tfe3	-0.0767759	0.0347798	1
Tex264	0.15488	0.0348103	1
Glrx2	-0.129745	0.034821	1
Phkg2	-0.0599346	0.0349654	1
Gm1821	-0.0868212	0.0349885	1
Nfib	-0.155838	0.0350187	1
Hnrnpul1	-0.141877	0.0350584	1
Uck1	0.0875054	0.0351438	1
Mycbp2	0.17815	0.0351846	1
Cnpy3	-0.0843081	0.0352105	1
Sec63	-0.185535	0.0355036	1
Suz12	0.149556	0.0356741	1
Retreg3	-0.0974069	0.0357075	1
Malat1	-0.0637855	0.0357412	1
Tmem14a	-0.150496	0.0357588	1
Zbtb38	-0.172199	0.0360541	1
Naa38	-0.109469	0.0361693	1
Mpp1	-0.0875185	0.036389	1
Atp5l	-0.0999906	0.036439	1
Cdh11	-0.152717	0.036447	1
Rtl8a	-0.150208	0.036475	1
Myh14	0.116579	0.0364756	1
Gabbr1	-0.113041	0.036498	1
2610002M06Rik	0.0697667	0.0367021	1
Arl6ip6	-0.128121	0.0369114	1
Adora1	-0.156193	0.0369217	1
Ddc	-0.188198	0.0369421	1
Tspan31	-0.130596	0.0369722	1
Pafah1b1	-0.116573	0.037076	1
Klhl11	-0.0703359	0.0373627	1
Clcn7	-0.0698778	0.0373725	1
Sf1	0.189528	0.0374381	1
Ddit4	-0.14866	0.0374886	1
Arf6	-0.0498046	0.0376117	1
Cldnd1	-0.110386	0.0376451	1
Kxd1	0.157092	0.0378184	1
Msl3	-0.144404	0.0378816	1
Sra1	-0.113564	0.0382998	1
Mpc1	-0.0970933	0.0383118	1
Hnrnpl	-0.123587	0.0383414	1
Rdm1	-0.081115	0.0386413	1
Fnbp1	-0.0927523	0.0387568	1
Ggh	0.187246	0.0389247	1
Rtkn	-0.167849	0.0389773	1
Rad1	-0.0555609	0.0391159	1
Itpa	-0.097447	0.0393141	1
Fzd3	-0.0939297	0.0394818	1
Ccdc93	-0.0687131	0.0395032	1
Stk19	-0.100215	0.0395765	1
Apbb1	-0.171023	0.0396312	1
Secisbp2	-0.101778	0.0398139	1
Synrg	-0.12291	0.0401402	1
Smc5	-0.0536584	0.040187	1
Bag5	0.135619	0.0403361	1
Nrxn2	-0.170544	0.0405586	1
Dnajc3	-0.1253	0.0406346	1
Cux1	-0.134035	0.0407066	1
Ppp1r14a	-0.0947962	0.0407465	1
Anln	-0.132845	0.040751	1
Fbxo7	0.148387	0.0408481	1
Nadk2	-0.0711818	0.0408725	1
2410004B18Rik	0.143497	0.0408943	1
Dicer1	-0.145608	0.040938	1
Lats2	-0.113704	0.0411299	1
Btd	0.102631	0.0411802	1
Atp5d	0.131457	0.0414466	1
Secisbp2l	-0.114189	0.0416927	1
Tagln2	0.213344	0.0416974	1
Araf	-0.155713	0.0417192	1
Mrpl35	-0.152436	0.0418565	1
Tmbim4	0.122914	0.0421285	1
Gemin2	-0.0964818	0.0421763	1
Arrdc3	0.141886	0.0422107	1
E130102H24Rik	-0.0737626	0.0422309	1
Adss	-0.111803	0.0422626	1
Zfp639	-0.15568	0.0423125	1
Gpn1	-0.0717398	0.0423293	1
Krt10	-0.129191	0.042401	1
Nol7	-0.183912	0.0424147	1
4732440D04Rik	-0.0360157	0.0424779	1
Dgkz	-0.0937144	0.042682	1
Cops9	0.132369	0.0428902	1
Tug1	-0.112003	0.0429552	1
Usp9x	0.185523	0.0431493	1
Gxylt1	-0.109242	0.0433569	1
mt-Nd1	-0.13311	0.0434022	1
Gskip	-0.120161	0.0434028	1
Fam241a	-0.0520494	0.0435193	1
Higd2a	-0.118204	0.0436293	1
Ric8b	-0.150913	0.0437797	1
Tle3	-0.0776608	0.0438643	1
Bsg	0.153305	0.0441075	1
Vldlr	0.180073	0.0441266	1
Tmem208	-0.1023	0.0442111	1
Sdha	-0.202641	0.0443105	1
Rragc	0.165334	0.044338	1
Med27	-0.0645048	0.0444009	1
Rps6ka1	-0.099948	0.044415	1
Atp6v0e	0.18199	0.0446157	1
Hras	0.153998	0.044799	1
Tceal3	0.191323	0.0448407	1
Chchd7	0.156307	0.0448444	1
Stard7	-0.114883	0.0448591	1
Tmed4	-0.158298	0.0448851	1
Ralgds	-0.100128	0.0450077	1
Tma16	0.337516	0.0450159	1
Cnpy2	-0.0857279	0.0450364	1
Sft2d1	-0.0938089	0.0450566	1
Sgpp1	0.141323	0.0452122	1
Nt5c3b	-0.0660038	0.045284	1
Mettl7a1	-0.130946	0.0453255	1
Glrb	0.17331	0.0455737	1
Utp6	-0.0582866	0.0455836	1
Rpap2	-0.056524	0.045666	1
Rcor3	-0.108329	0.0456708	1
Cenpb	-0.14432	0.0457227	1
Zfp263	-0.0905196	0.0457345	1
Cdh20	-0.0902897	0.0457797	1
Prpf6	-0.152171	0.0458165	1
Nectin1	0.16532	0.0458709	1
Smc2	-0.0854905	0.0460409	1
mt-Atp8	-0.135542	0.0461354	1
Tubb3	0.258857	0.0461502	1
Ddx6	-0.147697	0.0462874	1
Ogfr	-0.116569	0.0462878	1
Chmp1b	-0.132713	0.0466424	1
Fos	0.336538	0.0466473	1
Twf1	0.228364	0.0468304	1
Slc35f5	-0.051901	0.0468652	1
Ccng2	-0.0933776	0.046911	1
Chac2	0.0893516	0.0469721	1
Fem1b	-0.0988863	0.0470704	1
Ldha	-0.0150605	0.047127	1
Ppp3cb	-0.109449	0.0471624	1
Pdia6	0.189915	0.0472988	1
Ccdc117	0.144508	0.0477306	1
Noc2l	-0.108349	0.0478626	1
Lig3	-0.0768028	0.0479875	1
Zswim8	-0.0749315	0.0480712	1
Gak	0.129438	0.0482083	1
Taf13	-0.130715	0.0489797	1
Slu7	-0.155998	0.0491267	1
Polr3e	0.27035	0.0491965	1
Sptan1	-0.140301	0.0494759	1
Ntpcr	-0.109748	0.049509	1
Nrbp2	0.172827	0.0496218	1
Prpf38a	-0.0829826	0.0499314	1
Atl1	-0.109985	0.0499622	1
Slc38a2	0.1425	0.0501772	1
Nelfe	-0.112254	0.0501792	1
Tppp	0.136505	0.0502227	1
Tipin	-0.128479	0.0502461	1
Edil3	0.0916014	0.0504762	1
Txnip	-0.0608979	0.0505933	1
Ndrg1	-0.0989565	0.0507583	1
Phpt1	0.156428	0.0509385	1
Klhl8	0.0750111	0.0509418	1
Rap1gds1	0.20707	0.0510644	1
Igsf11	-0.105326	0.0511114	1
Tmem123	-0.150349	0.0513	1
Eif4ebp2	0.123965	0.0514486	1
Cab39l	0.179035	0.0515985	1
Commd6	-0.0721469	0.0516746	1
Nup98	-0.111007	0.0517819	1
Ddx50	0.163845	0.0518878	1
H13	-0.086496	0.0519338	1
Ubr4	0.103773	0.0519728	1
1110065P20Rik	-0.115068	0.0520362	1
Hspa4l	-0.0697671	0.0520616	1
Cmpk1	-0.0885346	0.0520671	1
Phlda3	0.112387	0.0521472	1
Sin3b	-0.138443	0.0522259	1
Wbp1	-0.105322	0.0522447	1
Ttc37	-0.122128	0.0524406	1
Rab12	-0.0777326	0.0525792	1
Diablo	-0.133241	0.0526795	1
Nub1	-0.136382	0.0527151	1
Coro1c	-0.10541	0.0528157	1
Gfm1	-0.0651425	0.0529966	1
Gjb1	-0.129522	0.0531895	1
Timm23	-0.113117	0.0532262	1
Serpina3n	0.280688	0.0534364	1
Sel1l	0.174476	0.0535908	1
Tmed2	-0.0809944	0.0536668	1
N4bp2l2	0.199443	0.0537214	1
Aes	-0.0792424	0.0537215	1
Asb3	0.12184	0.0538464	1
Cbfa2t2	-0.107923	0.0538798	1
Mrpl2	0.124543	0.0538998	1
Dcun1d2	-0.0542139	0.0539984	1
Tmbim1	-0.152837	0.0540248	1
Arfgef1	-0.100056	0.0541244	1
Cars	0.130892	0.0541344	1
Dtymk	0.191482	0.0542202	1
Srpk2	0.118583	0.0542256	1
Coil	-0.0587427	0.0542855	1
Prrc1	0.126277	0.0546762	1
Atl3	0.183808	0.0548167	1
Fitm2	0.10418	0.0548299	1
Hecw2	-0.176416	0.0548681	1
Arl4a	-0.0825106	0.0549363	1
Ppfia1	-0.139061	0.0552793	1
Pbx2	-0.0708928	0.0553337	1
Cyb5r4	0.0771692	0.0555716	1
Ptpn12	-0.0760071	0.0556834	1
Kdm4c	-0.0873774	0.0558894	1
Ing2	-0.0702426	0.0559871	1
Mrps25	0.122023	0.0559984	1
Tbc1d10b	-0.141829	0.0561441	1
Chfr	-0.109428	0.0561812	1
Dhcr7	-0.0665163	0.0562781	1
Cep44	-0.0771931	0.0564113	1
Gm49599	-0.110479	0.0564887	1
Eef1g	0.0953107	0.0565438	1
Cyc1	-0.15465	0.0565898	1
Slc17a5	-0.124488	0.0565969	1
Tob1	-0.103206	0.0566019	1
Manea	-0.0991084	0.056657	1
Wwp2	-0.0983688	0.056771	1
Ccnyl1	-0.0571575	0.0576295	1
Tmem248	-0.118122	0.0578256	1
Nsmce4a	-0.120799	0.0581331	1
Vps39	-0.0656855	0.058209	1
Wwox	-0.0947115	0.0582779	1
Rpl39	-0.139292	0.0583696	1
Ppp1r16a	0.130237	0.0584282	1
Mbtps2	-0.0332959	0.0588491	1
Cog5	-0.0713891	0.0589131	1
1600012H06Rik	-0.0748611	0.0590194	1
Nol10	-0.0276007	0.0594573	1
5330434G04Rik	-0.0721219	0.0595098	1
Herc2	0.143577	0.0595924	1
Gga1	0.145238	0.0596538	1
D330023K18Rik	0.0915186	0.0596766	1
Ddx1	0.104082	0.0596865	1
Dut	-0.0344812	0.0597123	1
Afg3l1	-0.142233	0.0597322	1
Set	-0.127883	0.0598103	1
Khdc4	-0.0854867	0.0598709	1
Uimc1	-0.0963769	0.0600101	1
Jade2	0.0585219	0.0600158	1
Ociad1	-0.121708	0.0600309	1
Txn2	-0.106169	0.0601036	1
Ppib	-0.0981665	0.0601599	1
Socs4	0.146449	0.0602157	1
Elavl1	0.155743	0.0602603	1
Sf3a2	0.173152	0.0603386	1
Cebpd	0.35092	0.0603705	1
Dnal4	-0.086235	0.060425	1
Aldh3a2	-0.096751	0.0606751	1
Atp5h	0.118432	0.0611098	1
Kdm6a	-0.0700382	0.0611378	1
Sepsecs	-0.0442071	0.0612142	1
Folh1	-0.105995	0.061278	1
Tbc1d20	0.0955136	0.0613254	1
Alg1	0.150343	0.061511	1
Atat1	0.162256	0.0617369	1
9330159F19Rik	-0.0908515	0.0618175	1
Angptl6	0.0927746	0.0619121	1
Fam222b	0.0895607	0.0620264	1
Slc6a8	-0.0733866	0.0620339	1
Cdc123	-0.0920866	0.0622306	1
Zfp524	-0.0865001	0.0622441	1
Kcnk13	-0.0790574	0.0622472	1
Tmem167	-0.168559	0.0626392	1
Rpl35a	-0.108138	0.0626423	1
Msh2	0.129749	0.0626906	1
Ssr1	-0.153499	0.0628905	1
Vps8	0.0746789	0.062976	1
Map2k7	0.150931	0.0631312	1
Ppm1g	-0.122308	0.0632484	1
Dusp22	0.084038	0.0634476	1
Dhx9	0.156344	0.0637819	1
Plxnb3	0.129723	0.0638023	1
Zfp367	0.110482	0.0639466	1
Top3b	-0.101206	0.0640212	1
Map3k10	-0.0801173	0.0642741	1
Ttc39c	-0.0940744	0.0643853	1
Bola1	-0.101873	0.0644129	1
Fmr1	-0.127897	0.0644203	1
Rbm45	0.105309	0.0647959	1
Borcs7	-0.15284	0.0648613	1
Rap2b	0.138436	0.0648882	1
Eif4b	0.12506	0.0649062	1
Cela1	0.127392	0.0651194	1
Shisa8	-0.103436	0.0658333	1
Stmn1	-0.0811104	0.066248	1
Gsto1	-0.0635495	0.0664597	1
Anks1b	0.116349	0.0666927	1
Tmem101	0.166978	0.0667656	1
Npepps	0.113611	0.0670015	1
Slc30a6	-0.0790345	0.067039	1
Cebpzos	-0.0926257	0.0670976	1
Abhd17c	-0.0409574	0.0671131	1
Aplp2	-0.102006	0.067131	1
Plekhm3	0.132021	0.0677185	1
Frmd8	0.198373	0.0680232	1
Wdr81	-0.073309	0.0680523	1
Tnpo1	-0.0832665	0.0680573	1
Vamp3	-0.0723521	0.068201	1
Sphk2	-0.0903475	0.068285	1
Med21	-0.116222	0.0683069	1
Mfap1a	-0.115826	0.0683828	1
Gm42372	-0.0389133	0.0684227	1
Dennd4a	-0.0539124	0.0685376	1
Fahd2a	-0.0533866	0.0685636	1
Sfr1	0.134543	0.0687138	1
Eif4a1	-0.130423	0.0687276	1
Ssr3	-0.136273	0.0688518	1
Tarsl2	0.153594	0.0689214	1
Rpl37a	-0.137635	0.0689312	1
Vps29	-0.122871	0.0690122	1
Clcn5	-0.0847023	0.0690728	1
Mrpl17	0.137396	0.0691485	1
Nkiras1	-0.075544	0.0693353	1
Sh3d19	-0.0851256	0.0693416	1
Gpd2	0.138753	0.0694343	1
Fam168b	-0.0901029	0.0694762	1
Slc12a9	0.102714	0.0696298	1
Mdp1	-0.126764	0.0699543	1
Ubap2	-0.0913711	0.0700469	1
Guk1	0.205637	0.0701862	1
Clcc1	-0.114193	0.0702244	1
Specc1l	0.136908	0.0703315	1
Os9	0.120612	0.0704174	1
Cacnb4	0.136893	0.0704996	1
Sat2	0.176019	0.0705864	1
Mlx	-0.116024	0.0706958	1
Nmral1	-0.174336	0.0708994	1
Tmco1	-0.110522	0.0709162	1
Bckdhb	-0.0909564	0.0710075	1
Aup1	-0.0503193	0.0710078	1
Trmt10c	0.0866038	0.0710451	1
Grk6	-0.0878867	0.0710604	1
Yaf2	-0.130101	0.0711099	1
Pgam1	-0.145096	0.0711583	1
4930402H24Rik	-0.140287	0.0712353	1
mt-Co1	-0.108041	0.0712472	1
Tmem98	-0.111839	0.0712965	1
9330117O12Rik	0.115046	0.0713221	1
Map2k2	0.147488	0.0713467	1
Tcaim	-0.044636	0.0716387	1
Tst	-0.0644579	0.071694	1
Gns	-0.0401417	0.0717229	1
Phlpp1	0.137224	0.0717756	1
Ccdc43	-0.0755216	0.0718957	1
Ppip5k1	-0.0842994	0.0720562	1
Sort1	-0.111228	0.0721101	1
Akirin1	-0.146588	0.0721581	1
Hint1	0.109225	0.0721792	1
Scap	-0.115915	0.0722534	1
Cep68	-0.0439364	0.0722821	1
Dcaf6	-0.0894394	0.0723314	1
Mrpl15	-0.0755671	0.0724223	1
Cbr4	-0.0954174	0.0724676	1
Sh3bgrl3	-0.128829	0.0724943	1
Spns1	0.171581	0.0725118	1
Bloc1s1	-0.118886	0.0725327	1
Chmp6	-0.0848468	0.0728876	1
Zfp606	0.0922798	0.0729368	1
Cpeb3	-0.0923594	0.0729448	1
Usp25	-0.122517	0.0730905	1
Washc1	-0.115486	0.0731724	1
D1Ertd622e	-0.135174	0.0731784	1
Sft2d2	-0.0705207	0.0731932	1
Tmem176b	0.173612	0.0734089	1
Slc35a5	-0.086965	0.073441	1
Htra2	-0.101881	0.0734566	1
Snhg5	-0.0671783	0.0735355	1
Nucb1	-0.0790732	0.0735728	1
Zfp809	-0.0415843	0.0737467	1
Ldlrad4	-0.0857223	0.0738468	1
Mkln1	-0.111107	0.0738565	1
Cyren	-0.053742	0.0738822	1
Srek1	0.129072	0.0739825	1
Washc5	-0.054023	0.0741881	1
Chchd2	-0.0653497	0.0742492	1
Gabarap	0.0525516	0.0744414	1
Dctn1	-0.119681	0.0744494	1
Rnf181	-0.0764987	0.0745032	1
Riok1	-0.0910848	0.0745478	1
Sgk3	0.150691	0.0746112	1
Sh3gl2	-0.092407	0.0747056	1
Mprip	-0.141847	0.0747248	1
Rpl9	0.0993401	0.074832	1
Abhd16a	-0.108353	0.0748357	1
Olig2	0.151249	0.0748546	1
Dbi	0.0344327	0.0749299	1
Xrcc3	-0.0801053	0.0749682	1
Pde6d	-0.121726	0.0749752	1
Strn	0.144726	0.0749844	1
Eloa	-0.105589	0.0749925	1
Snrpg	-0.115437	0.0749934	1
Rps4x	0.0899411	0.0750703	1
Gpx1	0.170022	0.0751553	1
Grwd1	0.0697565	0.0751794	1
Banp	-0.0587639	0.0752294	1
Nol4l	-0.119791	0.0752871	1
Megf10	0.133335	0.0752927	1
Dcakd	-0.0622445	0.0756171	1
2810001G20Rik	-0.0658329	0.0757134	1
Cdk10	-0.0607526	0.0757629	1
Slc24a5	0.129556	0.0758567	1
Ercc3	-0.0650852	0.0759046	1
Dolpp1	-0.0604534	0.0760243	1
Hsp90ab1	0.096935	0.0763065	1
Golga2	-0.105387	0.0765296	1
Rcan2	-0.116974	0.0766018	1
Dhx30	-0.135705	0.0768524	1
Pnisr	-0.109955	0.0770444	1
Ndufs6	0.12365	0.0771155	1
Wdr13	0.0938819	0.0773025	1
Mrps28	0.138265	0.0773578	1
Mcts1	0.14248	0.077385	1
Hmgb1	0.129158	0.0773951	1
Ikbip	-0.081258	0.0775257	1
Tbcel	-0.0761321	0.077595	1
Yipf1	0.114397	0.0776788	1
Glmn	-0.0947138	0.0778692	1
Dnajb9	-0.127264	0.078008	1
Extl2	-0.102235	0.0782422	1
Psmb7	0.0763721	0.078369	1
Atp6ap1	0.160393	0.0784231	1
Rnf113a2	-0.111055	0.0784877	1
Lsm14b	-0.112768	0.0784982	1
Mrps31	-0.0793647	0.0785961	1
Chn1	-0.058946	0.0787403	1
Jade1	-0.104297	0.0787697	1
Cnnm2	-0.0416182	0.0787801	1
Kptn	-0.101527	0.0788573	1
mt-Nd4	-0.107849	0.0788668	1
Utp23	0.10462	0.078947	1
Dlat	-0.0825023	0.0789686	1
Cnot1	-0.0981104	0.0791159	1
Rassf2	-0.117204	0.0791362	1
Tsga10	0.0486525	0.0792064	1
Cenpx	0.139274	0.0792447	1
Jmjd6	0.173543	0.0793	1
Mxd1	-0.105607	0.0793052	1
Dstyk	-0.125338	0.0793491	1
Cuedc2	0.147809	0.0794223	1
Tatdn1	-0.0543633	0.0795471	1
Arih1	0.145903	0.0796039	1
Kri1	-0.063554	0.0796218	1
Chka	0.112762	0.0796285	1
Dnajc6	-0.0958422	0.0797694	1
Yipf6	-0.0798549	0.0799298	1
Pdcd5	-0.140528	0.0799425	1
Pnrc1	0.134402	0.0800457	1
Sat1	0.177563	0.0800564	1
Apbb1ip	0.0916542	0.0801133	1
Psma3	-0.113432	0.0804835	1
Trp53rka	-0.108361	0.0805403	1
Dock9	0.13144	0.0805554	1
Prickle1	-0.0794386	0.0807392	1
Hnrnph3	-0.0719599	0.0807717	1
Srsf7	0.140165	0.0808796	1
Smarcal1	0.0806632	0.0813616	1
Ints14	-0.0682196	0.0813617	1
Gpatch4	0.106794	0.0814377	1
Ciz1	-0.0694102	0.0814986	1
Rsl24d1	-0.0945126	0.0815222	1
Zdhhc4	0.101358	0.0815504	1
Tsc1	-0.08924	0.0817038	1
Rab28	-0.0610882	0.0817962	1
Tmod3	0.212005	0.0819632	1
Cdk8	-0.0709868	0.08199	1
Med31	-0.0939558	0.081993	1
Vps36	-0.0919677	0.082197	1
Tab2	-0.115502	0.0822692	1
AW549877	-0.123716	0.0822937	1
Prag1	-0.0832074	0.082683	1
Asb8	0.123262	0.0826986	1
Zscan29	-0.0816217	0.0827361	1
Cisd3	-0.127006	0.0828163	1
Ubqln2	-0.100738	0.0828585	1
Dop1b	-0.0820768	0.0831902	1
Efr3a	-0.093674	0.0832984	1
Aar2	-0.0623176	0.0834652	1
Pls3	0.207292	0.08351	1
Tmem33	-0.0729122	0.0836437	1
Cct5	0.150443	0.0836642	1
Prkca	0.135347	0.0837015	1
Fam102a	-0.103069	0.0838637	1
Vwa1	0.107673	0.0839235	1
Rnf7	0.0826755	0.0839291	1
Idh1	0.173899	0.0840017	1
Dctn4	0.118995	0.0840022	1
Ncl	-0.115406	0.0840061	1
Paip2	-0.08875	0.0840461	1
Rpa2	-0.0680942	0.084087	1
Pfdn1	-0.160578	0.0841009	1
Trim44	0.150445	0.0842055	1
R3hdm1	-0.113791	0.0842676	1
AC132307.1	-0.0292978	0.0844576	1
Psap	0.126348	0.0844591	1
Mrps24	0.102977	0.0845146	1
Rnf146	-0.109671	0.0847558	1
Hdac2	-0.0557121	0.0848299	1
Ndufa13	-0.0973087	0.0848411	1
Serf1	0.0973292	0.0848977	1
Dgkd	-0.105726	0.085076	1
Gnai3	-0.138813	0.0851906	1
Dhx36	0.128962	0.0852577	1
Arfgef2	-0.0740227	0.0853063	1
Zmat5	-0.100446	0.0853394	1
Hmox2	-0.138975	0.0854	1
Ccdc86	-0.112417	0.0855676	1
Esco1	0.150528	0.0856235	1
Rps10	-0.0877845	0.0856577	1
Zbtb12	-0.0522489	0.0856695	1
Serbp1	0.123466	0.0856707	1
Rbm17	-0.0925212	0.0857482	1
Trmt6	-0.138747	0.0857573	1
Ggct	-0.117896	0.0858604	1
Med17	-0.0621517	0.0860794	1
Gnb1	-0.117968	0.0861727	1
Fam204a	-0.126489	0.0862319	1
Eif2ak1	-0.0832418	0.0862679	1
Rpain	0.11899	0.0862991	1
Ipo5	0.128136	0.086395	1
Ephb1	-0.117178	0.0864171	1
Tmem256	-0.121526	0.0864175	1
Zfyve1	-0.0625864	0.0865285	1
Rhpn2	-0.0780556	0.0865714	1
Larp4	-0.114149	0.086857	1
Zfp827	-0.0430312	0.0872038	1
Rab33b	-0.154376	0.0874147	1
Pcna	-0.102059	0.0875271	1
Clasp1	-0.0354117	0.0875988	1
Ccnk	-0.107235	0.0877365	1
Fam126b	-0.0574298	0.0877658	1
Rxylt1	-0.132233	0.0877688	1
Vps37c	-0.0701783	0.0878629	1
Dpf2	-0.0774136	0.0879583	1
Abhd5	0.140382	0.0883069	1
Bnip3	-0.14638	0.0887579	1
Zcwpw1	-0.0800795	0.0887805	1
Bahcc1	-0.0383336	0.0888847	1
Synj1	-0.109432	0.0889846	1
Fbxw8	-0.0392051	0.0890508	1
Tmem184c	0.196314	0.0891621	1
Tmem205	0.157277	0.0891741	1
Glyr1	-0.131434	0.0891987	1
Arhgap1	-0.084695	0.0894756	1
Mfsd13a	0.0615748	0.0895509	1
Mfap1b	-0.0787623	0.0895588	1
Efhd1	-0.119846	0.089767	1
Bloc1s4	0.13188	0.0898242	1
Usp11	0.145824	0.0898415	1
Ddrgk1	-0.0985601	0.0899726	1
Prpf3	0.0806448	0.0899839	1
Snx17	-0.0665545	0.0900278	1
Mrrf	-0.1048	0.0901959	1
Thap3	0.144259	0.0902303	1
3110040N11Rik	-0.0172925	0.0902905	1
Zfp87	-0.0873969	0.0903972	1
Ndufb7	-0.0984338	0.0906983	1
Dhps	-0.100584	0.0907755	1
Ppat	0.103055	0.0908037	1
Mcee	-0.0995385	0.0908374	1
Naa10	0.10808	0.0908525	1
Eif2a	-0.0733441	0.0908697	1
Cpsf6	0.144828	0.0909335	1
Ctsl	0.165163	0.0910641	1
Rnf130	-0.0638692	0.0911106	1
Scg5	0.133687	0.0911518	1
Cst3	0.248293	0.091367	1
Xpnpep1	-0.0590755	0.0916308	1
Bub3	-0.11444	0.0917667	1
Ctsf	-0.229133	0.0917814	1
Ttll5	0.100008	0.0917949	1
Hectd4	0.110695	0.0918496	1
Eif5	-0.0758558	0.0920996	1
Ermn	-0.0740049	0.0922724	1
Ccnc	-0.115773	0.092376	1
Phrf1	-0.071988	0.0928156	1
Cers4	0.0433245	0.092892	1
Ppp1ca	0.150211	0.0929378	1
Pex5l	0.0869595	0.0930209	1
Rpl5	-0.12702	0.0932556	1
Ptprf	-0.0675421	0.0933014	1
Pds5a	-0.0422769	0.0933259	1
Fam53c	0.0812359	0.0935019	1
Mdc1	0.0701949	0.0935632	1
Fopnl	-0.0958587	0.0939428	1
Tmod1	-0.0886086	0.0940435	1
Pura	0.137222	0.0940628	1
Ankzf1	-0.0526703	0.0943726	1
Hsdl1	0.113804	0.0943974	1
Fam216a	-0.0650426	0.0944428	1
Acot7	-0.0970176	0.0945727	1
Baz2a	-0.0863422	0.0949271	1
Mfsd11	-0.029759	0.0949312	1
Tor1a	-0.131505	0.0949624	1
Rp9	-0.130106	0.0950074	1
Fam234b	-0.077257	0.0951707	1
Nhp2	-0.0713143	0.0951962	1
Ppp2r5e	-0.0970399	0.0952918	1
Ngly1	-0.103054	0.0953479	1
Prdx5	0.146311	0.095426	1
Rcc1l	-0.0766003	0.0954264	1
Arsg	0.122467	0.0955149	1
Gm15912	-0.128143	0.0955207	1
Dmap1	-0.0961109	0.0958862	1
Spock1	0.108752	0.0959687	1
Rbm28	-0.0801164	0.0959973	1
Lipa	-0.133693	0.0962761	1
Atf5	0.091288	0.0963852	1
Calm3	0.0996381	0.0964516	1
Prr5l	0.145288	0.096765	1
Bckdha	-0.0784262	0.096777	1
Selenoh	0.140786	0.0968839	1
Mcts2	0.112578	0.0969262	1
Map4	-0.0892683	0.0969551	1
Cdk12	0.081492	0.0969645	1
Amfr	-0.128151	0.0974682	1
Kat8	-0.0554376	0.0975479	1
Edem1	-0.0282113	0.0975637	1
Rps2	0.0806435	0.0976477	1
Agpat4	-0.110642	0.0978268	1
Commd1	0.141904	0.0979044	1
Ptbp3	-0.0468756	0.0980408	1
Impad1	-0.120526	0.0981421	1
Zfp868	-0.0290853	0.0981639	1
Ube3b	-0.0508563	0.0982216	1
Sumo1	-0.11579	0.0984477	1
Dmwd	-0.0910863	0.0985534	1
Nsun6	0.0693928	0.0986426	1
AU040320	-0.0329725	0.0988733	1
2310039H08Rik	-0.113355	0.0989602	1
Itgad	-0.0354952	0.0989965	1
Polr2c	-0.0997013	0.0991232	1
Tmcc3	-0.101267	0.0991892	1
Tuba1a	0.145601	0.0992314	1
0610030E20Rik	-0.0705001	0.0994547	1
Kdm5c	-0.0570459	0.0995309	1
Zfp882	-0.0856053	0.0996239	1
Pts	0.139303	0.0996988	1
Enho	-0.145456	0.0997935	1
Ino80e	-0.0682359	0.0999405	1
Tnni1	0.123197	0.0999836	1
Mapk6	0.15692	0.100014	1
Nfkbia	0.28245	0.100025	1
Rnaseh1	0.119604	0.100123	1
Brcc3	-0.0923069	0.100614	1
Fam104a	0.125669	0.100869	1
Rnf114	-0.0305859	0.101037	1
Zfand2b	-0.0819991	0.101173	1
Ctnnb1	0.149769	0.101205	1
Zfp90	-0.0911974	0.101495	1
Zfp821	-0.0980724	0.101554	1
Rab21	-0.139232	0.101681	1
Rps6	-0.146695	0.101716	1
Rex1bd	0.112146	0.101935	1
Faim	0.106792	0.101966	1
Zfp788	-0.0728611	0.102086	1
Cdk2ap1	-0.115222	0.10224	1
Vars	-0.0985887	0.102323	1
Champ1	0.0961089	0.102389	1
Maip1	0.0626119	0.102415	1
Mtf1	-0.097075	0.102524	1
Pex5	-0.0819558	0.102593	1
Ppp4r1l-ps	-0.0986264	0.102697	1
Dvl1	-0.0713263	0.102765	1
Ncapd3	-0.0895614	0.102829	1
Ndufa7	-0.107531	0.103006	1
Selenos	-0.0960944	0.103089	1
Tssc4	-0.0533408	0.103121	1
Lrpap1	-0.137605	0.103231	1
Galnt11	-0.0775397	0.103403	1
Ssu72	-0.149229	0.10341	1
Dynll1	-0.0885082	0.10367	1
Mrpl13	-0.0908221	0.103954	1
Klc1	-0.0658023	0.103982	1
Armc1	0.119383	0.104014	1
Map4k3	-0.0601861	0.104101	1
Tfam	-0.0828178	0.104229	1
Ncor1	0.124934	0.104249	1
Dlst	-0.103922	0.104263	1
Rps28	-0.0758742	0.104428	1
Zc3h7b	-0.0670135	0.104564	1
Lsm2	-0.12389	0.10468	1
Capzb	-0.104709	0.104704	1
Pcyox1	-0.119524	0.104906	1
Car14	0.134137	0.104943	1
Uvssa	0.0923309	0.105034	1
Odf2	-0.0883765	0.105091	1
Rab22a	-0.0513739	0.105211	1
Lrpprc	-0.111556	0.105267	1
Hace1	-0.0575604	0.105542	1
Elp2	0.146794	0.105686	1
Hspa1b	-0.0490424	0.106035	1
Gdi1	0.133264	0.106063	1
Mib1	-0.0287322	0.106095	1
Eif5b	-0.152005	0.106257	1
Selenon	-0.039032	0.106273	1
Hsph1	0.193223	0.106299	1
Ndrg3	-0.0922188	0.106326	1
Numa1	-0.0751043	0.10662	1
Ankle2	-0.123671	0.106695	1
Srm	-0.092655	0.106733	1
Eif3a	0.124422	0.106909	1
Pcyt2	-0.0945201	0.106912	1
Ints7	-0.088321	0.10699	1
Mrpl16	-0.0668852	0.107044	1
Rnf8	-0.0724361	0.107172	1
Eif2d	-0.029592	0.107173	1
Meaf6	-0.121053	0.107439	1
Erlec1	0.12014	0.107477	1
Uba1	0.122632	0.107831	1
Eri3	0.119999	0.107872	1
Snx21	-0.0525529	0.107891	1
Fah	-0.086321	0.108093	1
Plaa	0.104215	0.108102	1
Mios	-0.0264525	0.108206	1
Tax1bp3	-0.0589725	0.108437	1
Mrps18a	-0.103605	0.108616	1
Rab40c	0.128804	0.108771	1
Pex14	-0.0845571	0.108828	1
2900093K20Rik	-0.0682023	0.108998	1
Poc1a	-0.0957796	0.109049	1
Xrcc5	0.0742676	0.109189	1
Snrpf	-0.114041	0.109233	1
Brms1l	-0.064982	0.109559	1
Inpp5f	0.157399	0.109661	1
Abhd6	-0.0528141	0.109794	1
Tor1aip1	-0.108786	0.110018	1
Ehmt2	-0.130486	0.110051	1
Pdcd6	-0.0812529	0.110122	1
Rps9	0.114725	0.11028	1
Senp3	-0.0736194	0.110317	1
Bmt2	0.114842	0.110581	1
Agpat3	-0.102305	0.110678	1
Eif4g1	0.137817	0.110681	1
Gtf3c4	0.0958355	0.110752	1
Abcc5	-0.0678434	0.110867	1
Pcca	-0.0646662	0.111021	1
Acat2	-0.0521803	0.111035	1
Acyp2	-0.0904905	0.11113	1
Mturn	-0.0790303	0.111205	1
Zc3h18	-0.0766527	0.111243	1
Sh3gl1	-0.0650423	0.111644	1
Ccdc107	0.101551	0.111689	1
Tmem203	-0.070269	0.111709	1
Ddx24	-0.125915	0.111785	1
Slc41a1	-0.0853919	0.111986	1
Swi5	-0.104513	0.112035	1
mt-Rnr1	-0.0521149	0.112267	1
Mospd3	-0.0765527	0.112464	1
Mrps10	-0.0326857	0.112528	1
Stk11	-0.0889226	0.112578	1
Ost4	-0.114745	0.112607	1
Adgrl1	-0.0298648	0.112759	1
Prkar2a	0.0756756	0.112861	1
Mtm1	-0.0805682	0.112905	1
Rhot1	-0.0861557	0.113081	1
Ap1m1	0.0705029	0.113339	1
Dclk1	-0.0900843	0.113837	1
Plvap	0.0899455	0.113913	1
Chd1l	-0.0554078	0.114066	1
Bbx	-0.0992605	0.114124	1
Tmem189	0.134398	0.114242	1
Maz	-0.0838065	0.114343	1
Prkra	-0.0578699	0.114381	1
Erc1	0.0817898	0.114548	1
Smim4	-0.0287409	0.114699	1
Zmym1	0.109122	0.114865	1
Rbbp5	-0.0839333	0.114949	1
Tomm20	0.108009	0.114961	1
Tmem184b	-0.0428491	0.115204	1
Stox2	-0.105383	0.115269	1
Max	-0.123862	0.115413	1
Abca1	0.144656	0.115461	1
Jdp2	-0.0757113	0.115564	1
Atg2b	-0.0246585	0.115616	1
Gm13889	-0.060517	0.115807	1
Epb41l2	-0.101557	0.11603	1
3222401L13Rik	-0.0567059	0.116057	1
Rps20	0.135826	0.116076	1
Slc39a3	-0.0779643	0.116202	1
Nrbp1	-0.0796959	0.116249	1
Coro2b	-0.0662158	0.116272	1
Atp6v1f	0.130776	0.116537	1
Syf2	-0.0874098	0.11675	1
Dnaja2	0.112907	0.116872	1
Zscan21	0.0677135	0.116915	1
Ift80	0.0892428	0.116957	1
Uqcr11	-0.132299	0.117026	1
Snhg20	0.117751	0.117087	1
Ccdc50	0.146642	0.11709	1
Plekhj1	0.124605	0.117108	1
Pex13	-0.130355	0.117135	1
Calcoco1	-0.0806928	0.117437	1
BC003965	-0.0917239	0.117662	1
Atg5	-0.0832715	0.117665	1
Sun2	-0.0619244	0.117827	1
Exosc5	-0.0615596	0.117991	1
Limch1	-0.0868227	0.118051	1
Nono	-0.0719437	0.118068	1
Ranbp9	-0.119683	0.118103	1
Hadh	-0.0876183	0.11861	1
Nckap1	-0.102689	0.118947	1
Tmem97	-0.0769447	0.119038	1
Zfp787	-0.0579316	0.119084	1
Cox8a	-0.0614499	0.119135	1
Sirt4	-0.0408159	0.119241	1
Znrd1as	-0.0372301	0.119278	1
Spsb2	0.0676632	0.119387	1
Zfp617	0.128421	0.119399	1
Fam131b	-0.0385962	0.119465	1
Taf12	-0.113498	0.119497	1
Bod1	0.158585	0.119598	1
Wdr89	-0.0991182	0.120017	1
Xpo7	0.129543	0.120041	1
Mccc2	-0.063347	0.120238	1
Mex3c	0.0810005	0.120246	1
Trim23	0.0811047	0.120739	1
2610008E11Rik	-0.0413403	0.120821	1
Eml2	0.123301	0.121156	1
Tmem246	-0.0782372	0.121157	1
Rnf34	-0.0900415	0.121269	1
Ccnd3	-0.0802858	0.121332	1
Cntfr	-0.107686	0.121457	1
Trmt11	0.0213276	0.121473	1
Gbf1	-0.0600317	0.121531	1
Slc35e1	-0.0708616	0.121831	1
Slc25a36	0.132294	0.121918	1
Tbc1d12	0.09248	0.12193	1
Capn5	-0.0669012	0.122023	1
Cyb5r1	-0.0783388	0.12204	1
Ube2s	0.11574	0.122226	1
Echdc1	-0.045903	0.122337	1
Men1	-0.0203891	0.122396	1
Sgcb	0.114858	0.122472	1
Zfp775	-0.0477274	0.122558	1
Tmem242	-0.0930679	0.122786	1
Ube2z	-0.0204708	0.122912	1
Mark2	-0.112131	0.122919	1
B230217C12Rik	-0.0677435	0.123022	1
Tmed3	-0.0877674	0.123046	1
Mrps27	-0.0803387	0.123133	1
Rpl13a	-0.0633549	0.123414	1
Pak1ip1	-0.0992032	0.123631	1
Snhg6	-0.0483282	0.123864	1
Rpl15	-0.122753	0.123983	1
Ctps	-0.0796378	0.124243	1
Ppp3cc	-0.059544	0.124305	1
Caskin2	-0.0547775	0.124381	1
Fn3k	-0.0715734	0.124458	1
Lamtor1	-0.0545966	0.124688	1
Letmd1	-0.0855035	0.124906	1
Tmed7	-0.0213123	0.125042	1
Bcl2l2	-0.0793183	0.125052	1
Pnkd	0.0949522	0.125159	1
Daxx	-0.0496051	0.125182	1
Med20	0.0467925	0.125248	1
Zfp24	-0.101989	0.125278	1
Gsk3b	-0.124081	0.125279	1
Actr2	0.167523	0.125763	1
Rps26	-0.0941566	0.125819	1
Cox6b1	-0.123885	0.12586	1
Bola3	-0.0753739	0.125882	1
Supt20	0.0933812	0.125975	1
Pcnp	-0.0542668	0.126002	1
Top1	-0.0810722	0.126082	1
Dusp16	-0.0881013	0.126133	1
Smg1	-0.107449	0.126195	1
Nacc2	0.151985	0.126507	1
Pold3	-0.0534957	0.126513	1
Rpl36al	-0.110547	0.126597	1
Med13l	-0.0203007	0.126766	1
Gm12350	0.115941	0.126794	1
Ndfip2	-0.0419446	0.126849	1
Yju2	-0.0497403	0.126858	1
Ahcyl1	-0.117968	0.12687	1
Oxld1	0.067252	0.126928	1
Cycs	0.141866	0.126953	1
Rit1	-0.09305	0.127112	1
Gm43336	-0.0283775	0.127207	1
Cttn	0.140961	0.12723	1
Rpa1	-0.14006	0.127276	1
Maco1	-0.101755	0.127285	1
Ski	-0.0662561	0.127298	1
Klhl20	0.0581616	0.12738	1
Rhoc	0.140636	0.127443	1
Spin1	-0.0566398	0.127483	1
Ppp1r15b	-0.0847205	0.127608	1
Zfp871	-0.165654	0.127611	1
Polr2i	-0.105681	0.127665	1
Trpm7	-0.0876107	0.127743	1
Ahctf1	0.129576	0.12795	1
Got2	0.08367	0.128032	1
Ubald2	-0.0571812	0.128122	1
Atp6v1h	0.128918	0.128144	1
Kif5a	0.133852	0.12818	1
Tmem14c	-0.133755	0.128238	1
Akap8l	-0.107439	0.128244	1
C1ql3	0.054751	0.128571	1
Noc4l	-0.0505794	0.128806	1
Ccdc9	-0.0620095	0.129008	1
Spsb1	-0.0415004	0.12913	1
Mrpl18	-0.0980438	0.129137	1
Nup160	-0.106999	0.129281	1
Metap1d	0.118266	0.129432	1
Fbxl6	-0.0825356	0.129484	1
Trim24	-0.0609576	0.129542	1
Bcor	-0.0348407	0.129711	1
Lrrc61	-0.0727579	0.129876	1
Ndfip1	-0.124945	0.129909	1
Hus1	0.110559	0.130159	1
Mrps17	-0.0581737	0.130308	1
Hdgfl3	-0.0557171	0.13039	1
Arhgef19	-0.0453908	0.13044	1
Mapkap1	0.0675675	0.130618	1
Kcna6	0.184785	0.130734	1
Ttf1	0.116708	0.130959	1
Aldh1l2	-0.0696995	0.131089	1
Pcsk6	0.108454	0.131834	1
Mettl23	-0.109036	0.131934	1
Herpud1	0.142838	0.132121	1
Smarca4	-0.104461	0.132247	1
Pstk	-0.0539231	0.132358	1
Fbxw7	0.113143	0.132441	1
Rab3gap2	0.135341	0.132769	1
Rpa3	-0.0760132	0.132809	1
Mex3d	-0.0944086	0.132899	1
Arfrp1	-0.0422425	0.132919	1
Tmem128	0.0974652	0.133254	1
0610010K14Rik	-0.0445437	0.13341	1
Syt11	-0.0570241	0.13342	1
Timmdc1	-0.0678491	0.133438	1
Rest	-0.0755931	0.133563	1
Wasf2	-0.0687669	0.133668	1
1110012L19Rik	-0.0116469	0.133809	1
Plekhn1	0.061002	0.133943	1
Degs1	0.0921968	0.134033	1
Birc2	-0.0668562	0.134131	1
Grina	-0.0730058	0.134154	1
Scrn3	-0.0515093	0.134156	1
Sik3	-0.070938	0.134203	1
Rnf215	-0.0330155	0.134308	1
Susd6	-0.0709329	0.13443	1
Ythdf1	-0.13756	0.134482	1
Nceh1	-0.116927	0.134493	1
Celf1	0.111364	0.134563	1
Thap11	0.140884	0.134626	1
Pard3	0.0964691	0.134905	1
Cldn11	-0.0528302	0.13505	1
Dmac2	-0.0720709	0.13516	1
Selenoo	0.112304	0.135161	1
Cdip1	0.148113	0.135335	1
Pqbp1	-0.0640254	0.135351	1
Snu13	-0.0571932	0.135687	1
Tcf3	-0.069025	0.135746	1
Arhgdia	-0.111182	0.135878	1
Tdrkh	-0.0876878	0.135965	1
Ess2	0.0563325	0.136118	1
Gps1	-0.118646	0.136254	1
Mgat2	-0.0470525	0.136352	1
Srsf2	0.145835	0.136406	1
Raly	-0.119569	0.13643	1
H2afx	-0.0216112	0.13648	1
Prkaca	-0.0958867	0.136519	1
CT010467.1	-0.027982	0.136568	1
Cldn34c1	-0.0662324	0.136581	1
Kif1c	-0.0563984	0.13678	1
St3gal3	0.110691	0.137032	1
Gcat	-0.0786667	0.137108	1
Slc25a14	-0.0394402	0.137354	1
Elmo1	-0.0585881	0.137567	1
Ppp4r1	0.0864078	0.137954	1
Pak3	-0.0347736	0.13798	1
Upf3b	-0.0690452	0.13812	1
Tbc1d15	-0.0724145	0.138166	1
Sec11c	0.082042	0.138198	1
Dmac1	-0.105842	0.138215	1
Thoc6	0.0961106	0.138239	1
Ppig	0.154255	0.138283	1
Ttbk2	0.120718	0.138392	1
St3gal5	0.03245	0.138467	1
Sec23ip	-0.0188028	0.138562	1
Acot2	0.131364	0.13857	1
Abt1	-0.0518229	0.138575	1
Nipsnap2	-0.0886188	0.138663	1
Phactr2	-0.0701078	0.138883	1
Vma21	-0.0980709	0.139002	1
Ttc19	-0.0698712	0.139003	1
Yipf5	-0.0837673	0.139015	1
Ppm1a	0.160625	0.139015	1
Cebpz	-0.0529209	0.139049	1
Kif13b	0.149809	0.13918	1
Cep70	0.0839278	0.139372	1
Alcam	-0.0723567	0.140437	1
Lzic	-0.0594639	0.140528	1
2610001J05Rik	-0.0724018	0.140638	1
Nrxn1	-0.0487753	0.140689	1
Trim27	0.0867569	0.140717	1
Mecr	-0.0184817	0.141004	1
Hnrnpd	0.0977717	0.141155	1
Tnrc6c	-0.0650578	0.141168	1
Hsd17b4	-0.0813793	0.141209	1
Nudt5	-0.0679728	0.141397	1
Anxa4	0.0767877	0.141452	1
Uxt	-0.0788899	0.141608	1
Maea	-0.0459346	0.141666	1
Tmem117	-0.0449912	0.141731	1
Morc3	0.0777487	0.141895	1
Golgb1	0.116777	0.142058	1
Usp7	0.110163	0.142165	1
Wbp2	-0.121587	0.142249	1
Scarb2	0.122972	0.142418	1
Chd1	0.0118275	0.142607	1
BC005537	-0.109031	0.142773	1
Tm2d2	-0.0762988	0.142815	1
Mxi1	-0.111491	0.142935	1
Tesk1	-0.034747	0.143057	1
Fbxw4	-0.0396689	0.143074	1
Cog7	-0.00906189	0.143294	1
Ndufs5	-0.0892627	0.143351	1
Cdh10	-0.120598	0.143398	1
Aco1	-0.100762	0.143578	1
Pcyt1b	0.0996609	0.143599	1
Gtf2h1	0.0926337	0.143603	1
Gps2	-0.0615095	0.143642	1
Jmjd8	-0.0729131	0.143773	1
Slc35a4	-0.0593111	0.143916	1
Gpm6b	-0.078303	0.143925	1
Actb	0.128392	0.143925	1
Mapt	-0.0622391	0.144007	1
Kat6b	-0.049553	0.14404	1
Pias4	-0.0589584	0.144298	1
Prob1	-0.0699558	0.144466	1
Apip	-0.0675391	0.144762	1
Tmem263	-0.10335	0.144987	1
Ano10	-0.0822103	0.145094	1
Hnrnpc	0.146449	0.145172	1
B3gnt9	0.132581	0.145232	1
Rabgef1	-0.0782802	0.145569	1
Btbd3	0.148074	0.145673	1
Gm47863	-0.0525612	0.145858	1
Gpr89	-0.172702	0.145993	1
Nudt21	0.0690522	0.146008	1
Rangap1	0.0575939	0.146188	1
Bche	-0.0100997	0.146335	1
Trmt10b	0.104587	0.146344	1
Ap5z1	-0.0743784	0.146458	1
Bphl	-0.0573006	0.146477	1
Cplane1	-0.069088	0.146717	1
Nom1	-0.0675962	0.146807	1
Prcp	0.0906331	0.147145	1
Cebpg	-0.126484	0.147185	1
Patz1	-0.0536069	0.147274	1
Slc35a2	0.12738	0.147431	1
Mtg2	0.0948688	0.147457	1
Impa1	-0.072142	0.147546	1
Ppp4r3a	-0.0869429	0.147571	1
Btg1	0.0804249	0.147696	1
Isg20l2	-0.0129882	0.1477	1
Il17rb	-0.0802826	0.147747	1
D430042O09Rik	-0.0373332	0.147779	1
Rpl14	-0.0879023	0.147866	1
Anp32e	0.1326	0.147931	1
Dclre1a	-0.0682902	0.148207	1
1810022K09Rik	0.0610339	0.148227	1
Tmed1	0.0647111	0.148264	1
Gm2a	-0.0803855	0.148363	1
2310022B05Rik	-0.114748	0.148488	1
Ptges2	-0.0393719	0.148709	1
Fam13c	0.18551	0.148794	1
Dap3	-0.0556216	0.148804	1
Fa2h	-0.110672	0.14886	1
Rnf115	-0.0855599	0.148901	1
Tmsb4x	-0.0589302	0.148905	1
Btaf1	-0.110543	0.148977	1
Vapb	-0.0920932	0.149295	1
Flywch1	-0.127033	0.149339	1
Ubap1	-0.0264333	0.149341	1
Coasy	0.120997	0.149431	1
Lnpk	0.0961045	0.149516	1
Chmp1a	-0.0565487	0.149763	1
Slc25a28	-0.05107	0.14993	1
Pex19	-0.0638799	0.149984	1
Cbx8	-0.0377791	0.150097	1
Rab3b	0.0830542	0.150261	1
Phf5a	0.0957207	0.150377	1
Aebp2	0.113317	0.150665	1
Akap8	0.0554196	0.150836	1
Ftsj1	-0.0463395	0.150979	1
Mettl5	-0.0495305	0.151069	1
Manbal	0.140252	0.151089	1
Akr7a5	0.132335	0.151174	1
Pinx1	-0.045157	0.151205	1
Rap1b	0.0819699	0.151467	1
Fkbp1a	0.112155	0.151614	1
Spryd7	-0.100225	0.151762	1
Rel	-0.0490832	0.151891	1
Atp2b1	0.128144	0.151926	1
Ap1g1	0.151237	0.151993	1
Fbxo38	-0.0848981	0.152235	1
2310015A10Rik	-0.104705	0.152345	1
Gtf2a1	0.134622	0.152451	1
Srgap1	0.13779	0.152509	1
Leo1	-0.105975	0.152615	1
Dusp3	0.132225	0.152823	1
Etfb	-0.0841314	0.152888	1
Homer3	-0.0626927	0.153395	1
St3gal4	-0.118662	0.153412	1
Psmd7	-0.0862816	0.153474	1
Rabl2	-0.0601012	0.153583	1
Rilpl2	-0.0431327	0.153948	1
Fbxo44	-0.0832107	0.154008	1
Slc39a10	-0.0586672	0.154065	1
Cldn14	0.103615	0.154182	1
Pde8a	-0.0442686	0.15425	1
Scyl1	-0.0342081	0.154336	1
Vangl1	0.0596023	0.15436	1
Dnajc4	-0.0344967	0.154475	1
Rab11fip4	-0.0643776	0.154501	1
Acot8	0.086359	0.154587	1
1700066M21Rik	0.0703386	0.154879	1
Sike1	0.0874519	0.155083	1
Hdgf	-0.100514	0.15526	1
Wbp4	0.13564	0.155326	1
Fuca1	-0.101538	0.155423	1
Ptprd	-0.0895252	0.155485	1
Jmjd1c	-0.0928344	0.155506	1
Anp32a	0.122992	0.155517	1
Rpl10a	0.128674	0.155531	1
Trim36	-0.109088	0.155774	1
Mtif3	-0.0611798	0.155937	1
Ehd1	-0.0967288	0.156082	1
Ubxn4	0.0851286	0.156134	1
Tuba1b	0.125264	0.156201	1
Tom1l2	-0.0485522	0.15628	1
Gpi1	0.118752	0.156766	1
Rbbp4	-0.0448374	0.156947	1
Anapc5	-0.108782	0.156958	1
Prpf31	-0.0162942	0.157516	1
Sos2	0.0721305	0.158022	1
Cdc16	0.139252	0.158497	1
Nsmce2	0.0906604	0.158563	1
Rxrb	0.0945674	0.158722	1
Dpm3	-0.129416	0.158846	1
Get4	0.0120571	0.159015	1
Actn4	0.111878	0.159066	1
Taf2	0.0981479	0.159183	1
Tlk2	-0.0958202	0.159247	1
Ptov1	0.0991033	0.159776	1
Lsg1	0.0727876	0.159824	1
Ostc	0.0910917	0.159918	1
Trim3	0.119143	0.159967	1
Ndufc2	-0.0605311	0.159982	1
Naca	0.0968278	0.160037	1
Stk39	0.102704	0.160383	1
Rictor	0.115217	0.160652	1
Znhit1	-0.0651953	0.161018	1
Eif5a	-0.0698378	0.161048	1
C1qb	0.143684	0.161084	1
Socs5	-0.0410086	0.161221	1
Golga7	-0.0798356	0.161243	1
Tmem11	-0.0681479	0.161356	1
Tmem132b	-0.0924206	0.16139	1
Mtrex	0.128997	0.161459	1
2210408I21Rik	-0.0336082	0.161495	1
Atr	0.0926868	0.161723	1
Map7d2	-0.141227	0.161728	1
Mlh3	-0.0977169	0.161729	1
Alyref	0.13421	0.161963	1
Gga3	-0.02151	0.162239	1
Zfp942	-0.0136034	0.162239	1
Ptch1	0.153208	0.162275	1
Zbtb6	-0.088842	0.163155	1
Tpp2	-0.0741389	0.163155	1
Zfp26	-0.0544221	0.163209	1
Cdc40	-0.0901131	0.163216	1
Bckdk	0.0971003	0.163226	1
Rnaseh2a	0.0823238	0.163382	1
Pum3	-0.0455421	0.163469	1
Gm47702	-0.0375854	0.16347	1
Trappc4	0.123947	0.1637	1
Hnrnpab	0.0522435	0.163706	1
Tada3	0.11001	0.163808	1
Ift74	-0.112121	0.163876	1
Tmem170	-0.0339324	0.163939	1
Bicd2	-0.0868883	0.164064	1
Sart1	0.115848	0.164176	1
Zfp738	-0.0189002	0.16457	1
Lsm8	0.137995	0.16471	1
Dnm2	-0.0832818	0.164933	1
Gosr1	0.119734	0.164976	1
Fam151b	-0.0357762	0.165005	1
Chrac1	-0.111147	0.165706	1
Mllt11	-0.0312204	0.166245	1
Dbnl	-0.0952027	0.166248	1
Mcat	-0.0438213	0.16634	1
Chmp7	-0.0942341	0.166472	1
Hint2	0.0657867	0.166588	1
C1d	-0.0441515	0.166677	1
Ube2r2	0.0564813	0.166736	1
Sfpq	0.113724	0.166737	1
Mdn1	0.0896135	0.166894	1
Strn4	-0.0852919	0.16699	1
Emc3	0.070815	0.167188	1
Zfp874b	-0.0596519	0.167399	1
Tmem109	0.129459	0.167906	1
Epdr1	-0.0768857	0.167987	1
Zmiz2	-0.0351703	0.168373	1
Sccpdh	0.147072	0.168428	1
Sec13	0.137841	0.168551	1
Trim28	-0.0773153	0.168956	1
Pet100	-0.118238	0.169006	1
Ndst1	0.159311	0.169123	1
Gpt2	-0.0551445	0.169309	1
Msra	-0.0206936	0.169345	1
Rbm3	-0.082696	0.169381	1
Tmsb10	-0.00472021	0.169414	1
1500011B03Rik	-0.0871886	0.169602	1
Pacsin3	0.134787	0.169613	1
Cyp20a1	-0.0926411	0.169628	1
Tubg1	-0.0454246	0.169849	1
Cope	-0.0900141	0.169908	1
Cntrl	-0.0549959	0.169951	1
Josd2	-0.0542102	0.169957	1
Gprasp1	0.0485694	0.170135	1
Tef	-0.0759028	0.170168	1
Neurl4	0.0228817	0.170213	1
Nhlrc1	-0.0509746	0.170224	1
Gjc3	0.0702525	0.170233	1
Rtca	-0.0606296	0.170294	1
Tmem170b	-0.0434604	0.170464	1
Akr1a1	-0.121925	0.170729	1
Nptn	-0.133995	0.170836	1
Pstpip2	-0.123619	0.170876	1
Med9	-0.0546781	0.171202	1
Bms1	-0.0903348	0.171661	1
Rrp9	-0.0488728	0.171702	1
Rpl18a	0.0797816	0.171703	1
Triap1	0.144888	0.171755	1
C1galt1	-0.0220332	0.172035	1
Iqgap1	-0.0315986	0.172053	1
Wapl	0.11757	0.172159	1
Nudcd2	-0.0920421	0.172181	1
Rplp0	0.122052	0.172258	1
Tnrc18	-0.0248976	0.172269	1
Rabggtb	-0.048805	0.172353	1
Flot1	0.164169	0.172548	1
Bsdc1	-0.0607011	0.17267	1
Lrp6	0.134454	0.172799	1
Cd82	0.129021	0.173022	1
C4b	-0.142175	0.1731	1
Snapc2	-0.0618342	0.173151	1
Rad17	-0.0494447	0.173476	1
Rab5b	-0.0645865	0.173684	1
Inppl1	-0.0349256	0.173993	1
Ubxn2a	-0.13878	0.174197	1
Pmepa1	-0.0652226	0.174234	1
Borcs8	-0.0749478	0.174498	1
Tmem121	-0.0510298	0.174531	1
Grhpr	0.108986	0.174729	1
Ndufs2	0.0746389	0.174815	1
Zc3h14	0.134255	0.174879	1
Dnph1	0.060412	0.17489	1
Gart	-0.0411892	0.174913	1
Ccnl2	-0.0697493	0.175224	1
Gna13	-0.0876512	0.175301	1
Igip	-0.0696023	0.175325	1
Ik	-0.121288	0.175495	1
Oaz1	0.0643796	0.175605	1
Pmp22	0.191588	0.175629	1
Arhgap5	-0.0815908	0.17564	1
Ppp6r2	0.0984626	0.175932	1
Cnbp	-0.0813576	0.175945	1
Polr3a	0.128308	0.176264	1
Ammecr1l	-0.0317567	0.176271	1
Usp10	0.0928095	0.176439	1
Mif	0.101968	0.176542	1
Ralgps1	0.142548	0.176576	1
Dcun1d4	-0.0913693	0.176665	1
Gopc	-0.0257666	0.176912	1
Hnrnpa2b1	0.120004	0.177026	1
Ipo11	-0.0548787	0.177228	1
Ubc	-0.120172	0.177297	1
Pcf11	-0.0411549	0.177466	1
Gm19445	0.119242	0.177473	1
Nup85	-0.0175656	0.177498	1
Ube2n	0.097202	0.177544	1
Gcdh	-0.038402	0.177874	1
Abca2	-0.072957	0.177929	1
Glud1	0.102541	0.178014	1
Haus1	-0.0372933	0.17828	1
Creld1	0.0920822	0.178355	1
Diaph2	0.0919575	0.178532	1
Fam98a	-0.096205	0.178595	1
Gtf2e2	-0.0237592	0.178601	1
Commd2	-0.0934963	0.178791	1
Cgrrf1	0.0898445	0.17894	1
Ppp1r12a	-0.0743667	0.179042	1
Tmx3	-0.0839776	0.179065	1
Kcmf1	-0.050226	0.17922	1
Erlin2	-0.0791683	0.179324	1
Cc2d1b	-0.0204575	0.179333	1
Sh3glb1	0.0682374	0.179384	1
Smim1	-0.124932	0.179626	1
Tmem179b	-0.0404962	0.179734	1
Hsd17b7	-0.0277824	0.179754	1
R3hdm4	0.171885	0.17978	1
Ap2s1	-0.0672913	0.18034	1
Syncrip	-0.1127	0.180343	1
Fam53b	-0.0835215	0.180957	1
Eif3f	0.10596	0.181017	1
Ddx41	-0.0629133	0.181107	1
D16Ertd472e	-0.0951676	0.181161	1
Tpst1	-0.0372754	0.181405	1
Irf2bp1	-0.0992998	0.181408	1
Zmiz1	-0.0470538	0.18145	1
Tfeb	-0.0773582	0.181506	1
Nadk	-0.0563951	0.181602	1
Jarid2	0.119534	0.181834	1
Srfbp1	-0.0273145	0.181894	1
Kdm5d	-0.0453888	0.181911	1
Ccdc84	-0.0544367	0.182011	1
Rps12	0.102817	0.182046	1
Proser1	-0.0406204	0.182131	1
Grb2	0.0723918	0.182315	1
Trip11	0.149136	0.182342	1
Marcksl1	0.135275	0.182533	1
Itm2b	0.0710485	0.18266	1
Trappc6b	-0.0618782	0.182797	1
Tspyl4	0.10318	0.182829	1
Tmem147	0.0878894	0.182903	1
Kctd16	-0.067039	0.182999	1
Gpd1	0.134391	0.182999	1
Mrps36	-0.0982183	0.183043	1
Tfg	-0.0924672	0.183108	1
Tgfbr1	0.116668	0.183114	1
Aktip	-0.0441496	0.183129	1
Josd1	-0.0288415	0.183134	1
Cbfb	0.0885833	0.183174	1
Firre	-0.064815	0.183587	1
Ppcdc	-0.0418324	0.183671	1
Spout1	-0.0336101	0.183783	1
LTO1	-0.0168916	0.183909	1
Dmtf1	0.115419	0.183987	1
Timm29	0.0675833	0.18399	1
Scp2	-0.0629852	0.184178	1
Ccdc34	0.140028	0.184392	1
Entr1	-0.08933	0.184585	1
Cops7a	-0.0729434	0.184633	1
Magt1	-0.0607346	0.184743	1
Phf1	-0.0762499	0.184809	1
Hdlbp	-0.0490478	0.184814	1
Cnrip1	-0.0669074	0.184977	1
Fam57a	-0.0762333	0.185243	1
Gm48226	-0.0390849	0.185848	1
Agl	-0.0113254	0.185908	1
Rab10	0.0827684	0.185951	1
Junb	0.00123728	0.185964	1
Slc35b4	-0.0148504	0.185995	1
Spen	0.11918	0.186232	1
Tspan2	0.113993	0.186315	1
Hsp90aa1	-0.0663543	0.186415	1
Bace1	-0.0962845	0.186943	1
Lgals8	-0.0476279	0.187005	1
Sgta	-0.0777359	0.187052	1
Qrich1	-0.0240351	0.187104	1
Taf6	-0.0221117	0.187453	1
Gde1	-0.0929534	0.187555	1
Mterf3	-0.0200939	0.18798	1
Mast4	0.102621	0.187981	1
Pigx	0.100989	0.188007	1
Pogk	-0.107869	0.188027	1
Mtcp1	0.0794862	0.188344	1
Cry2	-0.0477914	0.188565	1
Ldhb	0.148983	0.188645	1
Sar1b	0.13433	0.188707	1
Atp6v0b	0.0728846	0.188715	1
Kdm5a	0.154413	0.188902	1
Pus3	-0.0357589	0.188938	1
Wdr26	0.116412	0.189179	1
Pias3	-0.0376548	0.189288	1
Hmces	0.0699079	0.189378	1
Esd	-0.0756343	0.189396	1
Ndrg2	-0.112122	0.189527	1
Atf2	0.13215	0.189711	1
Dip2a	0.173707	0.1898	1
Litaf	-0.0910614	0.190056	1
Cars2	-0.0669841	0.19006	1
Smyd2	0.146723	0.190079	1
Tsc22d1	-0.0349774	0.190102	1
Ap2b1	-0.0887947	0.190107	1
Lrrc8a	0.0886684	0.190109	1
Mto1	-0.0482459	0.190255	1
Psmd6	-0.0292733	0.190398	1
Prpf4b	0.0761512	0.19046	1
Btrc	0.0949641	0.190699	1
Kmt2e	-0.102878	0.190856	1
Naa15	0.141936	0.19088	1
Phgdh	-0.0842396	0.190889	1
Cic	-0.109394	0.190985	1
Cacybp	0.129217	0.191124	1
Tdp2	0.104481	0.191381	1
Fam50a	-0.0939404	0.191428	1
Trap1	-0.043257	0.191467	1
Trappc6a	0.0423586	0.191473	1
Fbxo21	-0.0478681	0.191478	1
Tiparp	-0.0464964	0.191651	1
Coq2	0.0991865	0.191741	1
Bcdin3d	-0.048894	0.191775	1
Smurf2	0.00212884	0.191924	1
Zc4h2	-0.0313688	0.191967	1
Abca8a	0.142937	0.1922	1
Ints1	-0.0451882	0.192371	1
Ndufa9	0.153219	0.192479	1
Atf7ip	-0.0402958	0.192552	1
Shprh	-0.0860088	0.192583	1
Atp7a	-0.0229866	0.192589	1
Tra2b	-0.04466	0.192868	1
Ahcyl2	-0.0968367	0.193279	1
Armcx3	0.117947	0.193295	1
Xab2	-0.0561617	0.19332	1
Gtf2a2	-0.072617	0.193728	1
Ilrun	-0.0708511	0.193799	1
Narf	-0.0623891	0.194037	1
Ppip5k2	-0.0492686	0.194064	1
Gm9895	-0.118235	0.194444	1
Pde1c	0.141321	0.194536	1
Mesd	-0.0450973	0.19468	1
Grm3	-0.0874389	0.194741	1
Crebrf	-0.0861303	0.195288	1
4833439L19Rik	-0.0858919	0.195366	1
Ncor2	-0.0634506	0.19538	1
Mrps18b	0.111957	0.195486	1
Smap2	-0.118104	0.195532	1
Pno1	-0.0981906	0.195895	1
Babam2	-0.0767181	0.196106	1
Dixdc1	0.0899341	0.196519	1
Gan	0.07903	0.196605	1
Tnip2	0.0821192	0.196885	1
[truncated: 5,433 more rows]

## Sheet: ModuleScore
Oligodendrocytes
Mature oligodendrocytes (MOL)	Myelin-forming oligodendrocytes (MFOL)	Reactive oligodendrocytes (Reactive)	Oligodendrocyte precursor cell (OPC)	Newly-formed oligodendrocytes (NFOL)
S100b	Tmem141	C4b	Pdgfra	Rassf10
Mgst3	Ctps	Serpina3n	Cspg4	Kcnj12
Itgb4	Ttyh1	H2-d1	Stk32a	Gng4
Pmp22	Plat	Zbp1	Prkg2	Kif19a
Spock3	Sh3gl3	Stat1	Megf11	Mpzl1
Tppp3	Rap2a	Ifit3	Meox1	Fyn
Anln	Slk	Ifit2	Elfn1
Hapln2	Plekha1	Irf7	Tmem255b
Serpinb1a	Mcam		Lhfpl3
Tmem117	Serinc5
Slco3a1	Btbd16
